# Supplementary material for: Synergistic Effects of PARP Inhibition and Cholesterol Biosynthesis Pathway Modulation
Source: Cancer Res Commun. 2024 Sep 16;4(9):2427–43. doi: 10.1158/2767-9764.CRC-23-0549 (PMC11403291; doi:10.1158/2767-9764.CRC-23-0549)
Supplement: Table S1 — panPARP matrix (affinity enrichment chemoproteomics) [file crc-23-0549_table_s1_suppst1.xlsx]

## Sheet: info
Table S1: panPARP matrix (affinity enrichment chemoproteomics), rebinding dose response
PART 1: All data
PART 2: PARP family raw data
PART 3: Aggregated PARP family data
mw	Molecular wight
totalpsm	Total spectra peptide matches
qupm	Quantified unique peptide matches
rel_fc_protein_126	Relative fold change to Vehicle control 1	Vehicle control 1
rel_fc_protein_127L	Relative fold change to Vehicle control 1	Vehicle control 2
rel_fc_protein_127H	Relative fold change to Vehicle control 1	Re-binding 1
rel_fc_protein_128L	Relative fold change to Vehicle control 1	Re-binding 2
rel_fc_protein_128H	Relative fold change to Vehicle control 1	Free compound concentration in µM	30
rel_fc_protein_129L	Relative fold change to Vehicle control 1	Free compound concentration in µM	4.3
rel_fc_protein_129H	Relative fold change to Vehicle control 1	Free compound concentration in µM	0.61
rel_fc_protein_130L	Relative fold change to Vehicle control 1	Free compound concentration in µM	0.087
rel_fc_protein_130H	Relative fold change to Vehicle control 1	Free compound concentration in µM	0.012
rel_fc_protein_131L	Relative fold change to Vehicle control 1	Free compound concentration in µM	0.0018

## Sheet: all data
gene_name	Uniprot entry accession	protein_name	protein_outlink	focus_group	Sample identifier	proteinscore	mw	totalpsm	qupm	rel_fc_protein_126	rel_fc_protein_127L	rel_fc_protein_127H	rel_fc_protein_128L	rel_fc_protein_128H	rel_fc_protein_129L	rel_fc_protein_129H	rel_fc_protein_130L	rel_fc_protein_130H	rel_fc_protein_131L	IC50	IC50 QC	IC502KD	ms1seqs	ms1intensity	ms1maxminusmin	KD	Week	compund
BRD9	Q9H8M2	BRD9_HUMAN	https://www.uniprot.org/uniprot/Q9H8M2	BROMO	P0268458B	308	66999	18	7	1	0.99575	1.03152	1.01216	0.670208	0.964625	1.08927	1.10397	0.82545	1.1338	30	weak	0.977	7	7.4239	0.0881	n/d	Week 2	Niraparib
BRD9	Q9H8M2	BRD9_HUMAN	https://www.uniprot.org/uniprot/Q9H8M2	BROMO	P0268468B	274	66999	18	8	1	0.988007	0.861133	1.04105	0.810494	0.939228	1.01215	0.878194	0.92416	1.06519	30	good	1.045	8	7.3704	0.1929	n/d	Week 2	Niraparib
SMARCA4	P51532	SMCA4_HUMAN	https://www.uniprot.org/uniprot/P51532	BROMO	P0268458B	433	184643	20	10	1	0.929924	0.993774	0.986717	0.711546	0.899569	0.86706	0.979715	0.920331	1.02556	30	weak	0.974	10	6.3844	0.6333	n/d	Week 2	Niraparib
SMARCA4	P51532	SMCA4_HUMAN	https://www.uniprot.org/uniprot/P51532	BROMO	P0268468B	371	184643	17	10	1	1.11159	1.04044	1.04189	1.04707	0.93404	0.919487	0.827425	0.792911	1.15635	30	good	1.014	9	6.3945	0.3862	n/d	Week 2	Niraparib
TRIM28	Q13263	TIF1B_HUMAN	https://www.uniprot.org/uniprot/Q13263	BROMO	P0266879A	620	88549	20	14	1	0.459883	0.59749	0.369148	0.629199	0.441135	0.436036	0.464489	0.558425	0.494507	n.a.	bad	n/d	14	6.8038	0.0481	n/d	Week 1	Niraparib
TRIM28	Q13263	TIF1B_HUMAN	https://www.uniprot.org/uniprot/Q13263	BROMO	P0266889A	322	88549	12	9	1	0.930762	1.46652	5.18421	2.24802	2.21991	1.56507	2.11919	2.02425	2.07917	n/d	n.d.	1	9	6.6615	0.0331	n/d	Week 1	Niraparib
TRIM28	Q13263	TIF1B_HUMAN	https://www.uniprot.org/uniprot/Q13263	BROMO	P0268458B	291	88549	12	7	1	0.905606	1.34814	0.59101	0.825573	1.09003	0.726606	0.727885	2.06896	0.814406	30	weak	0.983	7	6.4323	0.0862	n/d	Week 2	Niraparib
TRIM28	Q13263	TIF1B_HUMAN	https://www.uniprot.org/uniprot/Q13263	BROMO	P0268468B	373	88549	17	10	1	2.35812	1.57367	0.883384	3.30024	1.11767	1.10237	1.15109	1.17153	1.77357	n.a.	bad	n/d	10	6.5427	0.1736	n/d	Week 2	Niraparib
EP300	Q09472	EP300_HUMAN	https://www.uniprot.org/uniprot/Q09472	BROMO, HAT	P0266879A	373	264158	16	8	1	0.714546	0.811811	0.76012	0.929542	0.765382	0.813291	0.733239	0.839178	0.847354	30	weak	1.091	8	6.2396	0.1939	n/d	Week 1	Niraparib
EP300	Q09472	EP300_HUMAN	https://www.uniprot.org/uniprot/Q09472	BROMO, HAT	P0266889A	219	264158	12	4	1	1.35397	1.69617	1.86568	1.67157	1.31648	1.94702	1.73006	1.064	1.40317	30	good	0.661	4	6.1057	0.2057	n/d	Week 1	Niraparib
EP300	Q09472	EP300_HUMAN	https://www.uniprot.org/uniprot/Q09472	BROMO, HAT	P0268458B	506	264158	27	7	1	0.815355	0.747656	0.653278	0.831298	1.01985	0.888508	0.832267	0.985298	0.891443	30	good	1.296	7	6.5591	0.2729	n/d	Week 2	Niraparib
EP300	Q09472	EP300_HUMAN	https://www.uniprot.org/uniprot/Q09472	BROMO, HAT	P0268468B	499	264158	25	6	1	1.2089	1.10987	1.12427	1.41156	1.27499	1.49978	1.17648	1.13052	1.40129	30	good	0.989	5	6.4123	0.246	n/d	Week 2	Niraparib
CPSF7	Q8N684	CPSF7_HUMAN	https://www.uniprot.org/uniprot/Q8N684	GPCR	P0266879A	129	56374	3	3	1	0.471049	0.597608	0.3695	0.581	0.416249	0.475995	0.41459	0.633224	0.528295	n.a.	bad	n/d	3	6.2222	0.3499	n/d	Week 1	Niraparib
CPSF7	Q8N684	CPSF7_HUMAN	https://www.uniprot.org/uniprot/Q8N684	GPCR	P0266889A	67	56374	2	2	1	0.811444	1.43336	4.50729	2.18603	2.53082	3.57137	1.64409	1.86564	1.92762	n/d	n.d.	1	2	5.9984	0.285	n/d	Week 1	Niraparib
CPSF7	Q8N684	CPSF7_HUMAN	https://www.uniprot.org/uniprot/Q8N684	GPCR	P0268458B	79	56374	2	2	1	0.864731	1.23157	0.919229	3.32622	1.17117	1.06413	0.77846	1.74412	1.11078	n.a.	bad	0.867	2	6.1381	0.3003	n/d	Week 2	Niraparib
CPSF7	Q8N684	CPSF7_HUMAN	https://www.uniprot.org/uniprot/Q8N684	GPCR	P0268468B	92	56374	4	2	1	1.32371	1.35182	0.883408	1.98654	1.17668	1.30931	1.34069	0.976206	1.12728	30	good	1.04	2	6.0171	0.3557	n/d	Week 2	Niraparib
TUBB3	Q13509	TBB3_HUMAN	https://www.uniprot.org/uniprot/Q13509	GPCR	P0266879A	139	50432	4	0	n/d	n/d	n/d	n/d	n/d	n/d	n/d	n/d	n/d	n/d	n/d	n/d	n/d	n/d	n/d	n/d	n/d	Week 1	Niraparib
TUBB3	Q13509	TBB3_HUMAN	https://www.uniprot.org/uniprot/Q13509	GPCR	P0266889A	151	50432	2	1	1	0	1.5687	3.94468	2.03376	2.77039	1.43629	2.11846	1.64465	1.35478	n.a.	bad	n/d	1	5.5324	n/d	n/d	Week 1	Niraparib
TUBB3	Q13509	TBB3_HUMAN	https://www.uniprot.org/uniprot/Q13509	GPCR	P0268458B	74	50432	3	0	n/d	n/d	n/d	n/d	n/d	n/d	n/d	n/d	n/d	n/d	n/d	n/d	n/d	n/d	n/d	n/d	n/d	Week 2	Niraparib
TUBB3	Q13509	TBB3_HUMAN	https://www.uniprot.org/uniprot/Q13509	GPCR	P0268468B	98	50432	3	0	n/d	n/d	n/d	n/d	n/d	n/d	n/d	n/d	n/d	n/d	n/d	n/d	n/d	n/d	n/d	n/d	n/d	Week 2	Niraparib
KAT6B	Q8WYB5	KAT6B_HUMAN	https://www.uniprot.org/uniprot/Q8WYB5	HAT	P0266889A	25	231376	2	0	n/d	n/d	n/d	n/d	n/d	n/d	n/d	n/d	n/d	n/d	n/d	n/d	n/d	n/d	n/d	n/d	n/d	Week 1	Niraparib
CREBBP	Q92793	CBP_HUMAN	https://www.uniprot.org/uniprot/Q92793	HAT, BROMO	P0268458B	118	265348	5	2	1	0.872867	1.00488	0.685502	0.955295	1.12602	0.864323	0.906292	1.18742	0.691084	30	weak	1.108	2	6.0057	0.1162	n/d	Week 2	Niraparib
CREBBP	Q92793	CBP_HUMAN	https://www.uniprot.org/uniprot/Q92793	HAT, BROMO	P0268468B	58	265348	3	1	1	1.64568	0.654045	0.928351	1.10947	2.40954	0	1.01158	0.333395	1.77981	n.a.	bad	n/d	1	5.5028	n/d	n/d	Week 2	Niraparib
HDAC1	Q13547	HDAC1_HUMAN	https://www.uniprot.org/uniprot/Q13547	HDAC	P0266879A	436	55102	13	6	1	0.782573	0.844174	0.83979	0.940651	0.746528	0.65727	0.775542	0.908053	0.811719	30	weak	1.059	6	6.7175	0.4789	n/d	Week 1	Niraparib
HDAC1	Q13547	HDAC1_HUMAN	https://www.uniprot.org/uniprot/Q13547	HDAC	P0266889A	439	55102	16	6	1	1.05915	1.54146	2.50783	1.55527	1.48368	1.2079	1.4922	1.42287	1.26722	30	good	0.509	6	6.576	0.13	n/d	Week 1	Niraparib
HDAC1	Q13547	HDAC1_HUMAN	https://www.uniprot.org/uniprot/Q13547	HDAC	P0268458B	239	55102	12	5	1	0.948622	0.979272	0.824084	0.956664	1.0379	0.747263	0.936236	1.09395	1.02626	30	weak	1.081	5	6.9036	0.2943	n/d	Week 2	Niraparib
HDAC1	Q13547	HDAC1_HUMAN	https://www.uniprot.org/uniprot/Q13547	HDAC	P0268468B	587	55102	32	9	1	1.15773	1.06685	0.987216	1.29953	1.15477	0.972606	0.903932	1.17472	1.21716	30	good	1.05	9	6.9385	0.0674	n/d	Week 2	Niraparib
HDAC10	Q969S8	HDA10_HUMAN	https://www.uniprot.org/uniprot/Q969S8	HDAC	P0266879A	335	71444	10	7	1	0.978318	1.03222	1.03575	1.18871	1.07203	0.954869	0.992476	1.06765	1.14737	30	good	0.957	7	7.1901	0.1865	n/d	Week 1	Niraparib
HDAC10	Q969S8	HDA10_HUMAN	https://www.uniprot.org/uniprot/Q969S8	HDAC	P0266889A	353	71444	9	6	1	1.03009	1.25732	1.60644	1.43387	1.16168	1.232	1.41324	1.23312	1.33349	30	good	0.709	6	6.8601	0.1252	n/d	Week 1	Niraparib
HDAC10	Q969S8	HDA10_HUMAN	https://www.uniprot.org/uniprot/Q969S8	HDAC	P0268458B	322	71444	16	6	1	1.0453	0.874741	0.893407	1.15852	1.21834	0.975531	1.1211	1.22054	1.2607	30	good	1.157	6	7.2569	0.2127	n/d	Week 2	Niraparib
HDAC10	Q969S8	HDA10_HUMAN	https://www.uniprot.org/uniprot/Q969S8	HDAC	P0268468B	388	71444	17	7	1	1.18177	0.89678	1.0648	1.36078	1.23004	1.10281	1.00296	1.34184	1.3784	30	good	1.112	7	7.2432	0.278	n/d	Week 2	Niraparib
HDAC2	Q92769	HDAC2_HUMAN	https://www.uniprot.org/uniprot/Q92769	HDAC	P0266879A	82	55364	3	2	1	0.663497	0.673697	0.761824	0.741244	0.606813	0.646063	0.689663	0.808729	0.719312	n.a.	bad	n/d	2	6.274	0.8405	n/d	Week 1	Niraparib
HDAC2	Q92769	HDAC2_HUMAN	https://www.uniprot.org/uniprot/Q92769	HDAC	P0266889A	58	55364	3	1	1	1.02574	1.40214	1.82096	1.26136	1.33105	1.46096	1.60374	1.49386	1.77077	30	good	n/d	1	6.6948	n/d	n/d	Week 1	Niraparib
HDAC2	Q92769	HDAC2_HUMAN	https://www.uniprot.org/uniprot/Q92769	HDAC	P0268458B	541	55364	26	6	1	1.0133	1.08978	0.881603	0.962922	0.962443	0.930196	0.954842	1.26481	0.960743	30	good	1.021	6	6.7276	0.1831	n/d	Week 2	Niraparib
HDAC2	Q92769	HDAC2_HUMAN	https://www.uniprot.org/uniprot/Q92769	HDAC	P0268468B	220	55364	8	5	1	1.32778	1.09389	1.07133	1.44144	1.00751	1.02817	1.03673	1.08975	1.1969	30	good	1.075	5	6.6808	0.2018	n/d	Week 2	Niraparib
HDAC3	O15379	HDAC3_HUMAN	https://www.uniprot.org/uniprot/O15379	HDAC	P0268458B	30	49111	1	1	1	0.858807	1.2114	0.745926	0.870309	1.25397	0.629484	0.545475	1.37139	1.16205	n.a.	bad	n/d	1	6.1552	n/d	n/d	Week 2	Niraparib
HDAC3	O15379	HDAC3_HUMAN	https://www.uniprot.org/uniprot/O15379	HDAC	P0268468B	27	49111	1	1	1	2.12418	1.04942	1.26898	1.99879	1.65738	1.57483	1.28497	1.30915	1.92577	n.a.	bad	n/d	1	5.7638	n/d	n/d	Week 2	Niraparib
HDAC6	Q9UBN7	HDAC6_HUMAN	https://www.uniprot.org/uniprot/Q9UBN7	HDAC	P0266879A	519	131418	15	9	1	0.703633	0.681157	0.658246	0.898491	0.787529	0.65354	0.685465	0.911868	0.756766	n.a.	bad	n/d	9	7.2231	0.1457	n/d	Week 1	Niraparib
HDAC6	Q9UBN7	HDAC6_HUMAN	https://www.uniprot.org/uniprot/Q9UBN7	HDAC	P0266889A	488	131418	15	8	1	1.18616	1.39024	1.97739	1.64827	1.5089	1.58887	1.54279	1.51501	1.23179	30	good	0.649	8	7.0638	0.174	n/d	Week 1	Niraparib
HDAC6	Q9UBN7	HDAC6_HUMAN	https://www.uniprot.org/uniprot/Q9UBN7	HDAC	P0268458B	774	131418	38	13	1	1.07846	0.955573	0.97792	1.13786	1.08048	0.915315	1.02076	1.13024	1.17013	30	good	1.075	13	7.6432	0.3072	n/d	Week 2	Niraparib
HDAC6	Q9UBN7	HDAC6_HUMAN	https://www.uniprot.org/uniprot/Q9UBN7	HDAC	P0268468B	722	131418	40	15	1	1.08902	0.914048	0.927331	1.19403	1.09072	1.01259	0.863785	1.00633	1.13303	30	good	1.134	15	7.7767	0.349	n/d	Week 2	Niraparib
TWF1	Q12792	TWF1_HUMAN	https://www.uniprot.org/uniprot/Q12792	KINASE	P0266879A	110	41018	6	1	1	0.461022	0.563269	0.446525	0.793402	0.457382	0.534103	0.541057	0.59114	0.369235	n.a.	bad	n/d	1	6.2543	n/d	n/d	Week 1	Niraparib
TWF1	Q12792	TWF1_HUMAN	https://www.uniprot.org/uniprot/Q12792	KINASE	P0266889A	123	41018	4	2	1	1.22889	1.8363	6.70451	3.20108	2.77577	2.36287	2.32735	2.09831	2.78327	n/d	n.d.	1	2	5.9481	0.4483	n/d	Week 1	Niraparib
TWF1	Q12792	TWF1_HUMAN	https://www.uniprot.org/uniprot/Q12792	KINASE	P0268458B	56	41018	2	1	1	0.644387	1.13841	0.963424	1.09737	0.830362	0.704676	0.330511	2.61707	0.865441	n.a.	bad	n/d	1	5.4455	n/d	n/d	Week 2	Niraparib
TWF2	Q6IBS0	TWF2_HUMAN	https://www.uniprot.org/uniprot/Q6IBS0	KINASE	P0266879A	68	39548	4	1	1	0.593445	0.734196	0.548727	0.884786	0.699405	0.456977	0.510251	0.634521	0.561101	n.a.	bad	n/d	1	5.8543	n/d	n/d	Week 1	Niraparib
TWF2	Q6IBS0	TWF2_HUMAN	https://www.uniprot.org/uniprot/Q6IBS0	KINASE	P0266889A	110	39548	4	1	1	1.37186	0.996968	4.35778	2.71945	2.53664	2.0409	1.72153	2.25714	2.23462	n/d	n.d.	n/d	1	5.8013	n/d	n/d	Week 1	Niraparib
AAK1	Q2M2I8	AAK1_HUMAN	https://www.uniprot.org/uniprot/Q2M2I8	KINASE	P0266879A	112	103884	5	2	1	0.657971	0.431165	0.948119	0.654323	0.478809	0.622508	0.449136	0.534575	0.876697	n.a.	bad	n/d	2	6.1917	0.5586	n/d	Week 1	Niraparib
AAK1	Q2M2I8	AAK1_HUMAN	https://www.uniprot.org/uniprot/Q2M2I8	KINASE	P0266889A	103	103884	7	2	1	1.60765	1.81797	3.16255	1.52975	1.86412	2.07664	2.40518	1.2658	1.91851	n.a.	bad	n/d	2	6.2505	0.3191	n/d	Week 1	Niraparib
AAK1	Q2M2I8	AAK1_HUMAN	https://www.uniprot.org/uniprot/Q2M2I8	KINASE	P0268458B	355	103884	27	8	1	0.938405	0.899903	0.818746	0.507749	0.945462	0.906575	0.830204	1.11171	1.06994	22	weak	1.128	8	6.6344	0.3918	19.5035	Week 2	Niraparib
AAK1	Q2M2I8	AAK1_HUMAN	https://www.uniprot.org/uniprot/Q2M2I8	KINASE	P0268468B	373	103884	25	5	1	1.49446	1.04015	0.945469	0.900094	1.20229	1.14897	0.889067	1.28019	1.20641	n.a.	bad	n/d	5	6.5635	0.323	n/d	Week 2	Niraparib
ABL1	P00519	ABL1_HUMAN	https://www.uniprot.org/uniprot/P00519	KINASE	P0268458B	119	124953	5	4	1	0.796976	0.75365	0.904022	0.752898	0.911171	0.864958	0.821666	1.45999	1.0515	30	good	1.084	4	5.9176	0.1681	n/d	Week 2	Niraparib
ABL1	P00519	ABL1_HUMAN	https://www.uniprot.org/uniprot/P00519	KINASE	P0268468B	60	124953	4	2	1	1.16155	0.799331	0.739883	1.13488	1.27936	0.722601	0.88271	1.1684	1.35006	30	weak	1.404	2	5.9626	0.1075	n/d	Week 2	Niraparib
COQ8A	Q8NI60	COQ8A_HUMAN	https://www.uniprot.org/uniprot/Q8NI60	KINASE	P0266879A	112	71949	4	3	1	0.794226	0.855373	0.957709	0.436947	0.646424	0.649531	0.784082	0.731212	0.785458	n.a.	bad	1	3	6.0989	0.1329	n.a.	Week 1	Niraparib
COQ8A	Q8NI60	COQ8A_HUMAN	https://www.uniprot.org/uniprot/Q8NI60	KINASE	P0266889A	59	71949	4	2	1	1.27587	0.894764	2.29562	0.700096	1.43565	1.46588	1.28375	1.15371	1.03423	30	weak	0.713	2	5.8741	0.0931	n/d	Week 1	Niraparib
COQ8A	Q8NI60	COQ8A_HUMAN	https://www.uniprot.org/uniprot/Q8NI60	KINASE	P0268458B	152	71949	7	3	1	1.02656	0.860935	0.722198	0.412452	0.64121	0.65947	0.940184	0.978541	1.12428	3.8	weak	1.28	3	6.0387	0.0983	2.96875	Week 2	Niraparib
COQ8A	Q8NI60	COQ8A_HUMAN	https://www.uniprot.org/uniprot/Q8NI60	KINASE	P0268468B	210	71949	11	4	1	1.28362	1.09081	0.917078	0.511393	0.950343	0.971095	0.782923	1.09846	1.41413	23	weak	1.137	4	6.0707	0.1259	20.2287	Week 2	Niraparib
PRKAA1	Q13131	AAPK1_HUMAN	https://www.uniprot.org/uniprot/Q13131	KINASE	P0268458B	68	65522	4	3	1	1.22954	0.79889	0.602784	0.585476	0.974603	0.845419	0.975574	0.923036	1.29749	29	weak	1.591	3	5.8787	0.7981	18.2275	Week 2	Niraparib
PRKAA1	Q13131	AAPK1_HUMAN	https://www.uniprot.org/uniprot/Q13131	KINASE	P0268468B	33	65522	2	1	1	1.59789	1.39279	1.30676	1.65903	1.34909	1.23237	1.12852	1.15166	1.31784	n.a.	bad	n/d	1	5.9743	n/d	n/d	Week 2	Niraparib
AURKA	O14965	AURKA_HUMAN	https://www.uniprot.org/uniprot/O14965	KINASE	P0266879A	101	45809	3	2	1	0.702963	0.60319	0.713409	0.507847	0.435559	1.11829	0.531932	0.798949	0.663727	n.a.	bad	n/d	2	6.1532	0.1385	n/d	Week 1	Niraparib
AURKA	O14965	AURKA_HUMAN	https://www.uniprot.org/uniprot/O14965	KINASE	P0266889A	98	45809	4	2	1	1.23812	1.26202	2.68437	1.11232	1.58648	1.56069	1.33648	1.34078	1.38644	30	good	0.567	2	6.275	0.2161	n/d	Week 1	Niraparib
AURKA	O14965	AURKA_HUMAN	https://www.uniprot.org/uniprot/O14965	KINASE	P0268458B	247	45809	11	5	1	1.05528	0.876175	0.880213	0.474992	0.722946	0.731237	0.82693	1.12395	1.00209	8.5	weak	1.17	5	6.6392	0.2801	7.26496	Week 2	Niraparib
AURKA	O14965	AURKA_HUMAN	https://www.uniprot.org/uniprot/O14965	KINASE	P0268468B	336	45809	11	7	1	1.16305	0.904494	0.941987	0.452124	0.765989	0.925123	0.796252	1.04034	1.20484	12	weak	1.171	7	6.5873	0.1897	10.2477	Week 2	Niraparib
AXL	P30530	UFO_HUMAN	https://www.uniprot.org/uniprot/P30530	KINASE	P0266879A	65	98335	6	2	1	0.744379	0.525321	0.747223	0.772875	0.715834	0.548373	0.580577	0.605163	0.705474	n.a.	bad	1.371	2	5.9555	0.156	n/d	Week 1	Niraparib
AXL	P30530	UFO_HUMAN	https://www.uniprot.org/uniprot/P30530	KINASE	P0268458B	96	98335	5	2	1	0.86112	1.0278	0.812497	0.922432	1.17216	0.772414	1.06048	1.69418	1.15217	30	good	1.011	2	5.8519	0.6442	n/d	Week 2	Niraparib
AXL	P30530	UFO_HUMAN	https://www.uniprot.org/uniprot/P30530	KINASE	P0268468B	93	98335	5	3	1	1.71608	1.06005	0.821337	1.34165	0.903165	1.00332	0.809182	1.09947	0.871557	n.a.	bad	n/d	3	5.7597	0.5195	n/d	Week 2	Niraparib
BMP2K	Q9NSY1	BMP2K_HUMAN	https://www.uniprot.org/uniprot/Q9NSY1	KINASE	P0266879A	172	129170	9	3	1	0.686311	0.697447	0.702771	0.567544	0.666359	0.778584	0.560236	0.681859	0.868981	n.a.	bad	n/d	3	6.6695	1.793	n/d	Week 1	Niraparib
BMP2K	Q9NSY1	BMP2K_HUMAN	https://www.uniprot.org/uniprot/Q9NSY1	KINASE	P0266889A	137	129170	8	4	1	1.41945	1.81203	2.69759	1.3949	1.64987	1.68751	1.60151	1.74464	1.53619	n.a.	bad	n/d	4	6.5141	1.7171	n/d	Week 1	Niraparib
BMP2K	Q9NSY1	BMP2K_HUMAN	https://www.uniprot.org/uniprot/Q9NSY1	KINASE	P0268458B	155	129170	9	4	1	1.1235	1.04065	0.915091	0.825334	0.80363	0.897316	0.826316	1.18054	0.897794	30	good	1.086	4	6.3909	0.4663	n/d	Week 2	Niraparib
BMP2K	Q9NSY1	BMP2K_HUMAN	https://www.uniprot.org/uniprot/Q9NSY1	KINASE	P0268468B	112	129170	7	3	1	1.24417	0.996381	1.04	0.736263	1.02798	1.01451	0.960515	1.13838	1.46544	30	weak	1.102	3	6.1476	0.9942	n/d	Week 2	Niraparib
CAMK2A	Q9UQM7	KCC2A_HUMAN	https://www.uniprot.org/uniprot/Q9UQM7	KINASE	P0266879A	81	55320	3	0	n/d	n/d	n/d	n/d	n/d	n/d	n/d	n/d	n/d	n/d	n/d	n/d	n/d	2	6.105	0.2621	n/d	Week 1	Niraparib
CAMK2A	Q9UQM7	KCC2A_HUMAN	https://www.uniprot.org/uniprot/Q9UQM7	KINASE	P0266889A	39	55320	1	0	n/d	n/d	n/d	n/d	n/d	n/d	n/d	n/d	n/d	n/d	n/d	n/d	n/d	1	5.9446	n/d	n/d	Week 1	Niraparib
CAMK2B	Q13554	KCC2B_HUMAN	https://www.uniprot.org/uniprot/Q13554	KINASE	P0266879A	81	72677	3	0	n/d	n/d	n/d	n/d	n/d	n/d	n/d	n/d	n/d	n/d	n/d	n/d	n/d	2	6.105	0.2621	n/d	Week 1	Niraparib
CAMK2B	Q13554	KCC2B_HUMAN	https://www.uniprot.org/uniprot/Q13554	KINASE	P0266889A	39	72677	1	0	n/d	n/d	n/d	n/d	n/d	n/d	n/d	n/d	n/d	n/d	n/d	n/d	n/d	1	5.9446	n/d	n/d	Week 1	Niraparib
CAMK2D	Q13557	KCC2D_HUMAN	https://www.uniprot.org/uniprot/Q13557	KINASE	P0266879A	81	59151	3	2	1	0.44717	0.584106	0.406701	0.641173	0.427306	0.556193	0.482004	0.551	0.430091	n.a.	bad	n/d	2	6.105	0.2621	n/d	Week 1	Niraparib
CAMK2D	Q13557	KCC2D_HUMAN	https://www.uniprot.org/uniprot/Q13557	KINASE	P0266889A	39	59151	1	1	1	1.42772	2.53011	8.28814	1.90279	2.80125	2.05005	2.45532	2.64894	3.24633	n.a.	bad	n/d	1	5.9446	n/d	n/d	Week 1	Niraparib
CAMK2D	Q13557	KCC2D_HUMAN	https://www.uniprot.org/uniprot/Q13557	KINASE	P0268468B	44	59151	2	1	1	1.43369	0.880492	0.93865	1.64809	0.648196	0.749508	0.623395	0.821173	1.18553	n.a.	bad	n/d	1	5.7796	n/d	n/d	Week 2	Niraparib
CAMK2G	Q13555	KCC2G_HUMAN	https://www.uniprot.org/uniprot/Q13555	KINASE	P0266879A	81	65241	3	0	n/d	n/d	n/d	n/d	n/d	n/d	n/d	n/d	n/d	n/d	n/d	n/d	n/d	2	6.105	0.2621	n/d	Week 1	Niraparib
CAMK2G	Q13555	KCC2G_HUMAN	https://www.uniprot.org/uniprot/Q13555	KINASE	P0266889A	39	65241	1	0	n/d	n/d	n/d	n/d	n/d	n/d	n/d	n/d	n/d	n/d	n/d	n/d	n/d	1	5.9446	n/d	n/d	Week 1	Niraparib
CDK1	P06493	CDK1_HUMAN	https://www.uniprot.org/uniprot/P06493	KINASE	P0266879A	189	34095	6	6	1	0.433832	0.680518	0.393026	0.700579	0.479786	0.483299	0.477077	0.674013	0.52392	n.a.	bad	n/d	6	6.4947	0.2164	n/d	Week 1	Niraparib
CDK1	P06493	CDK1_HUMAN	https://www.uniprot.org/uniprot/P06493	KINASE	P0266889A	159	34095	5	4	1	1.60253	2.13938	5.64864	2.40978	2.57855	1.8379	2.36368	1.93115	2.24372	n.a.	bad	n/d	4	6.3286	0.3196	n/d	Week 1	Niraparib
CDK1	P06493	CDK1_HUMAN	https://www.uniprot.org/uniprot/P06493	KINASE	P0268458B	70	34095	6	2	1	1.19359	1.6458	1.29921	1.71055	1.28522	1.03702	1.30203	1.73936	1.2006	30	good	0.745	2	5.6838	0.0251	n/d	Week 2	Niraparib
CDK1	P06493	CDK1_HUMAN	https://www.uniprot.org/uniprot/P06493	KINASE	P0268468B	140	34095	6	4	1	1.20826	0.905081	0.88398	1.56383	0.99475	0.784706	0.873062	0.809361	1.01959	30	good	1.234	4	6.0242	0.6459	n/d	Week 2	Niraparib
CDK19	Q9BWU1	CDK19_HUMAN	https://www.uniprot.org/uniprot/Q9BWU1	KINASE	P0268458B	24	56802	1	1	1	1.04739	0.596831	0.410768	0.453309	0.692209	1.13981	0.559786	0.45968	0.735942	n.a.	bad	n/d	1	6.0867	n/d	n/d	Week 2	Niraparib
CDK2	P24941	CDK2_HUMAN	https://www.uniprot.org/uniprot/P24941	KINASE	P0266879A	487	33929	11	9	1	0.760838	0.844906	0.812265	0.78237	0.884401	0.77709	0.641454	0.867805	0.902659	n.a.	bad	1.063	9	7.1658	0.3829	n/d	Week 1	Niraparib
CDK2	P24941	CDK2_HUMAN	https://www.uniprot.org/uniprot/P24941	KINASE	P0266889A	452	33929	10	9	1	1.22782	1.5659	1.94399	1.3112	1.35318	1.3747	1.48276	1.38571	1.44299	30	good	0.635	9	7.2311	0.4265	n/d	Week 1	Niraparib
CDK2	P24941	CDK2_HUMAN	https://www.uniprot.org/uniprot/P24941	KINASE	P0268458B	770	33929	28	15	1	0.948824	0.980768	0.904521	0.86416	0.940377	0.857194	0.863398	1.00913	0.980256	30	good	1.034	15	7.4324	0.5543	n/d	Week 2	Niraparib
CDK2	P24941	CDK2_HUMAN	https://www.uniprot.org/uniprot/P24941	KINASE	P0268468B	747	33929	34	16	1	0.944295	0.863169	1.00729	0.899373	0.930376	0.858133	0.783484	0.895529	0.978784	30	good	1.039	16	7.4055	0.6357	n/d	Week 2	Niraparib
CDK8	P49336	CDK8_HUMAN	https://www.uniprot.org/uniprot/P49336	KINASE	P0266879A	101	53283	4	2	1	0.925773	0.644801	1.02693	1.63159	0.810704	1.41843	0.729385	0.963042	1.2565	30	weak	1.152	1	5.9748	n/d	n/d	Week 1	Niraparib
CDK8	P49336	CDK8_HUMAN	https://www.uniprot.org/uniprot/P49336	KINASE	P0266889A	135	53283	6	4	1	1.07471	1.06395	1.36938	0.898988	0.822142	1.24299	1.05546	0.978319	1.13012	30	good	0.853	4	5.9106	0.2961	n/d	Week 1	Niraparib
CDK8	P49336	CDK8_HUMAN	https://www.uniprot.org/uniprot/P49336	KINASE	P0268458B	330	53283	15	5	1	1.11341	1.05034	0.875312	0.715814	1.08028	0.966672	1.0343	1.32656	1.25223	30	weak	1.098	5	6.416	0.2433	n/d	Week 2	Niraparib
CDK8	P49336	CDK8_HUMAN	https://www.uniprot.org/uniprot/P49336	KINASE	P0268468B	333	53283	19	8	1	1.13638	0.930724	0.962386	0.732979	0.904488	0.968149	0.938872	1.25591	1.15139	30	weak	1.129	8	6.5749	0.2314	n/d	Week 2	Niraparib
CDK9	P50750	CDK9_HUMAN	https://www.uniprot.org/uniprot/P50750	KINASE	P0266879A	249	53365	7	6	1	0.691929	0.825715	0.763763	0.658401	0.747407	0.656785	0.592799	0.799177	0.689985	n.a.	bad	n/d	6	6.9917	0.1642	n/d	Week 1	Niraparib
CDK9	P50750	CDK9_HUMAN	https://www.uniprot.org/uniprot/P50750	KINASE	P0266889A	301	53365	10	6	1	1.03298	1.53061	1.77173	1.05071	1.25124	1.42556	1.47107	1.26166	1.25257	30	good	0.616	6	6.8744	0.2289	n/d	Week 1	Niraparib
CDK9	P50750	CDK9_HUMAN	https://www.uniprot.org/uniprot/P50750	KINASE	P0268458B	413	53365	21	8	1	0.95405	0.944303	0.8523	0.640543	0.778998	0.824782	0.82309	0.951937	0.941923	30	weak	1.088	8	7.7079	0.2512	n/d	Week 2	Niraparib
CDK9	P50750	CDK9_HUMAN	https://www.uniprot.org/uniprot/P50750	KINASE	P0268468B	387	53365	20	11	1	1.04003	0.864085	0.980112	0.780032	0.864167	0.925892	0.752052	0.961258	1.0583	30	good	1.106	11	7.7554	0.2414	n/d	Week 2	Niraparib
CSNK1A1	P48729	KC1A_HUMAN	https://www.uniprot.org/uniprot/P48729	KINASE	P0268458B	61	41937	3	2	1	1.03021	1.06489	1.00879	1.1081	1.20453	1.00669	0.843535	1.23048	1.09502	30	good	0.979	2	5.8891	0.5028	n/d	Week 2	Niraparib
CSNK1A1	P48729	KC1A_HUMAN	https://www.uniprot.org/uniprot/P48729	KINASE	P0268468B	93	41937	5	2	1	1.60396	0.626916	0.768044	1.46311	1.07004	1.1411	1.09416	0.983217	0.88097	n.a.	bad	n/d	2	6.2572	0.6532	n/d	Week 2	Niraparib
CSNK1D	P48730	KC1D_HUMAN	https://www.uniprot.org/uniprot/P48730	KINASE	P0266879A	151	47330	6	4	1	0.644324	0.587443	0.59823	0.670382	0.559775	0.494535	0.573428	0.720024	0.474268	n.a.	bad	n/d	4	6.5122	0.6489	n/d	Week 1	Niraparib
CSNK1D	P48730	KC1D_HUMAN	https://www.uniprot.org/uniprot/P48730	KINASE	P0268458B	218	47330	9	6	1	0.873553	0.917625	0.836131	0.732912	1.13835	0.667751	0.927925	1.04639	1.07095	30	weak	1.068	6	6.9103	0.456	n/d	Week 2	Niraparib
CSNK1D	P48730	KC1D_HUMAN	https://www.uniprot.org/uniprot/P48730	KINASE	P0268468B	216	47330	9	6	1	1.22979	0.979353	0.962117	1.14353	1.24629	1.07542	1.00839	1.06157	1.14992	30	good	1.149	6	6.5378	0.628	n/d	Week 2	Niraparib
CSNK1E	P49674	KC1E_HUMAN	https://www.uniprot.org/uniprot/P49674	KINASE	P0266889A	96	47315	4	3	1	1.1271	1.29074	2.39868	1.28212	1.36331	1.45752	1.52111	1.32983	1.15903	30	good	0.577	3	6.2515	0.6806	n/d	Week 1	Niraparib
CSNK2A1	P68400	CSK21_HUMAN	https://www.uniprot.org/uniprot/P68400	KINASE	P0266879A	373	45143	11	7	1	0.341605	0.357127	0.323477	0.338854	0.276335	0.318668	0.352089	0.358139	0.378815	n.a.	bad	n/d	7	6.7319	0.2883	n/d	Week 1	Niraparib
CSNK2A1	P68400	CSK21_HUMAN	https://www.uniprot.org/uniprot/P68400	KINASE	P0266889A	338	45143	10	5	1	1.01449	1.19015	2.0707	1.33274	1.32642	1.20774	1.2972	1.17192	1.3712	30	good	0.618	5	6.4448	0.4384	n/d	Week 1	Niraparib
CSNK2A1	P68400	CSK21_HUMAN	https://www.uniprot.org/uniprot/P68400	KINASE	P0268458B	279	45143	13	5	1	1.07241	1.04106	1.1545	0.824807	0.971047	0.983276	1.06771	1.30709	1.2692	30	good	0.944	5	6.6389	0.6818	n/d	Week 2	Niraparib
CSNK2A1	P68400	CSK21_HUMAN	https://www.uniprot.org/uniprot/P68400	KINASE	P0268468B	424	45143	16	6	1	1.13588	0.847885	0.904562	0.935855	0.814297	0.835625	0.904029	1.08467	1.21578	30	good	1.219	6	6.8365	0.6752	n/d	Week 2	Niraparib
CSNK2A2	P19784	CSK22_HUMAN	https://www.uniprot.org/uniprot/P19784	KINASE	P0266879A	80	41213	2	2	1	0.381197	0.614049	0.27533	0.451998	0.299926	0.398666	0.34531	0.492332	0.452585	n.a.	bad	n/d	2	6.0013	0.2951	n/d	Week 1	Niraparib
CSNK2A2	P19784	CSK22_HUMAN	https://www.uniprot.org/uniprot/P19784	KINASE	P0266889A	106	41213	4	4	1	1.10823	1.40402	2.6387	1.29716	1.60479	1.62512	1.4755	1.33452	1.26387	30	good	0.521	4	6.1179	0.2297	n/d	Week 1	Niraparib
CSNK2A2	P19784	CSK22_HUMAN	https://www.uniprot.org/uniprot/P19784	KINASE	P0268458B	211	41213	10	6	1	1.26964	1.32708	1.07128	0.886776	0.938825	1.01749	1.16389	1.45179	1.53517	30	good	0.946	6	6.13	0.387	n/d	Week 2	Niraparib
CSNK2A2	P19784	CSK22_HUMAN	https://www.uniprot.org/uniprot/P19784	KINASE	P0268468B	198	41213	8	6	1	1.05089	0.933258	0.808785	0.867709	0.816913	0.933324	0.717388	0.86027	1.18619	30	weak	1.177	6	6.3591	0.364	n/d	Week 2	Niraparib
CIT	O14578	CTRO_HUMAN	https://www.uniprot.org/uniprot/O14578	KINASE	P0266879A	102	236604	6	2	1	0.758216	1.0123	0.756444	1.30181	0.726489	1.39313	0.657006	0.915166	0.635274	n.a.	bad	0.994	2	6.0229	0.2473	n/d	Week 1	Niraparib
CIT	O14578	CTRO_HUMAN	https://www.uniprot.org/uniprot/O14578	KINASE	P0266889A	82	236604	4	2	n/d	n/d	n/d	n/d	n/d	n/d	n/d	n/d	n/d	n/d	n.a.	bad	n/d	2	5.6887	0.5427	n/d	Week 1	Niraparib
CIT	O14578	CTRO_HUMAN	https://www.uniprot.org/uniprot/O14578	KINASE	P0268458B	853	236604	39	22	1	0.974312	1.00154	0.945072	0.585399	0.704896	0.787291	0.864504	1.12987	1.07199	n.a.	bad	1.014	22	6.2915	0.0827	n.a.	Week 2	Niraparib
CIT	O14578	CTRO_HUMAN	https://www.uniprot.org/uniprot/O14578	KINASE	P0268468B	855	236604	39	23	1	1.13127	0.975375	1.02127	0.821011	0.838725	0.882716	0.817727	0.958943	1.18837	30	good	1.067	23	6.2234	0.1264	n/d	Week 2	Niraparib
PRKDC	P78527	PRKDC_HUMAN	https://www.uniprot.org/uniprot/P78527	KINASE	P0266879A	2619	469083	93	66	1	0.483056	0.598161	0.42873	0.601961	0.487968	0.490565	0.47089	0.580758	0.503238	n.a.	bad	n/d	64	6.687	0.1292	n/d	Week 1	Niraparib
PRKDC	P78527	PRKDC_HUMAN	https://www.uniprot.org/uniprot/P78527	KINASE	P0266889A	2444	469083	91	60	1	1.0498	1.30967	3.14479	1.52417	1.80745	1.93085	1.65495	1.49951	1.70211	30	good	0.46	59	6.5617	0.1507	n/d	Week 1	Niraparib
PRKDC	P78527	PRKDC_HUMAN	https://www.uniprot.org/uniprot/P78527	KINASE	P0268458B	3098	469083	131	81	1	1.00675	1.03975	1.04466	0.864018	1.10409	0.812536	0.876214	1.48246	0.990609	30	good	0.963	81	6.9517	0.0769	n/d	Week 2	Niraparib
PRKDC	P78527	PRKDC_HUMAN	https://www.uniprot.org/uniprot/P78527	KINASE	P0268468B	2948	469083	121	74	1	1.42609	0.993973	1.10329	1.56441	0.991472	0.966691	0.859472	0.946375	1.54033	n.a.	bad	n/d	74	6.8568	0.133	n/d	Week 2	Niraparib
DYRK1A	Q13627	DYR1A_HUMAN	https://www.uniprot.org/uniprot/Q13627	KINASE	P0268468B	122	85583	7	3	1	1.00962	0.753711	0.895064	0.389738	0.269098	0.503256	0.531831	0.81989	0.817326	n.a.	bad	1.219	3	5.9329	0.3602	n.a.	Week 2	Niraparib
EGFR	P00533	EGFR_HUMAN	https://www.uniprot.org/uniprot/P00533	KINASE	P0266879A	194	134276	8	2	1	0.413561	0.569598	0.413478	0.642951	0.494449	0.494186	0.507599	0.552786	0.505752	n.a.	bad	n/d	2	6.1499	0.344	n/d	Week 1	Niraparib
EGFR	P00533	EGFR_HUMAN	https://www.uniprot.org/uniprot/P00533	KINASE	P0266889A	76	134276	3	2	1	2.17396	2.67945	8.68481	4.7315	3.55473	4.51571	3.72683	3.55089	3.20412	n.a.	bad	n/d	2	5.8814	0.6722	n/d	Week 1	Niraparib
EGFR	P00533	EGFR_HUMAN	https://www.uniprot.org/uniprot/P00533	KINASE	P0268458B	127	134276	9	4	1	0.952442	1.30688	0.669101	0.919254	1.03115	1.01377	0.841207	1.88186	0.978294	30	good	0.988	4	5.9099	0.1714	n/d	Week 2	Niraparib
EGFR	P00533	EGFR_HUMAN	https://www.uniprot.org/uniprot/P00533	KINASE	P0268468B	110	134276	9	2	1	1.80057	1.36916	1.42595	2.94942	1.31595	1.64675	1.86834	0.879059	1.80447	n.a.	bad	n/d	2	5.7697	0.4452	n/d	Week 2	Niraparib
EPHA2	P29317	EPHA2_HUMAN	https://www.uniprot.org/uniprot/P29317	KINASE	P0266879A	415	108265	13	7	1	0.45477	0.627514	0.437556	0.694786	0.576464	0.503939	0.489168	0.615032	0.624266	n.a.	bad	n/d	7	6.3512	0.3229	n/d	Week 1	Niraparib
EPHA2	P29317	EPHA2_HUMAN	https://www.uniprot.org/uniprot/P29317	KINASE	P0266889A	200	108265	11	4	1	0.955157	1.54127	4.72702	2.44588	2.32687	1.4337	1.86164	1.77369	1.95191	n.a.	bad	0.312	4	6.2596	0.4041	n/d	Week 1	Niraparib
EPHA2	P29317	EPHA2_HUMAN	https://www.uniprot.org/uniprot/P29317	KINASE	P0268458B	332	108265	10	9	1	0.993718	1.16992	0.786756	0.903948	0.95309	0.722762	0.818645	1.60867	0.943205	30	weak	1.019	8	6.1	0.1557	n/d	Week 2	Niraparib
EPHA2	P29317	EPHA2_HUMAN	https://www.uniprot.org/uniprot/P29317	KINASE	P0268468B	201	108265	8	5	1	1.28101	0.754321	0.7213	1.65288	0.995251	0.732319	0.701886	0.867125	0.985773	30	weak	1.546	5	5.9935	0.1633	n/d	Week 2	Niraparib
MAPK3	P27361	MK03_HUMAN	https://www.uniprot.org/uniprot/P27361	KINASE	P0266889A	64	43135	3	0	n/d	n/d	n/d	n/d	n/d	n/d	n/d	n/d	n/d	n/d	n/d	n/d	n/d	n/d	n/d	n/d	n/d	Week 1	Niraparib
MAPK3	P27361	MK03_HUMAN	https://www.uniprot.org/uniprot/P27361	KINASE	P0268458B	78	43135	4	0	n/d	n/d	n/d	n/d	n/d	n/d	n/d	n/d	n/d	n/d	n/d	n/d	n/d	n/d	n/d	n/d	n/d	Week 2	Niraparib
MAPK1	P28482	MK01_HUMAN	https://www.uniprot.org/uniprot/P28482	KINASE	P0266879A	521	41389	16	10	1	0.647026	0.699466	0.593481	0.755233	0.617418	0.665848	0.635934	0.673581	0.53854	n.a.	bad	n/d	9	6.9077	0.1894	n/d	Week 1	Niraparib
MAPK1	P28482	MK01_HUMAN	https://www.uniprot.org/uniprot/P28482	KINASE	P0266889A	425	41389	15	8	1	1.02577	1.28027	2.35167	1.58001	1.55296	1.24544	1.41106	1.25619	1.25205	30	good	0.558	8	6.809	0.0986	n/d	Week 1	Niraparib
MAPK1	P28482	MK01_HUMAN	https://www.uniprot.org/uniprot/P28482	KINASE	P0268458B	419	41389	28	6	1	0.941945	0.935033	0.865892	0.890443	1.06683	0.714079	0.881781	1.11155	1.03162	30	weak	1.078	6	7.1727	0.1495	n/d	Week 2	Niraparib
MAPK1	P28482	MK01_HUMAN	https://www.uniprot.org/uniprot/P28482	KINASE	P0268468B	545	41389	31	12	1	1.10891	0.944958	0.950991	1.25068	1.09387	0.890946	0.904019	0.942502	1.1355	30	good	1.112	12	7.228	0.0972	n/d	Week 2	Niraparib
PTK2	Q05397	FAK1_HUMAN	https://www.uniprot.org/uniprot/Q05397	KINASE	P0266879A	137	120898	5	2	1	0.519786	0.560543	0.511569	0.405858	0.540375	0.552647	0.462648	0.427564	0.449143	n.a.	bad	n/d	2	5.7998	0.2331	n/d	Week 1	Niraparib
PTK2	Q05397	FAK1_HUMAN	https://www.uniprot.org/uniprot/Q05397	KINASE	P0266889A	134	120898	6	2	1	0.777348	1.12962	2.42199	1.13218	1.32332	0.982368	1.15338	1.23842	1.49899	30	good	0.5	2	5.911	0.4216	n/d	Week 1	Niraparib
PTK2	Q05397	FAK1_HUMAN	https://www.uniprot.org/uniprot/Q05397	KINASE	P0268468B	167	120898	9	3	1	1.34724	0.805946	0.972396	1.84439	1.43043	1.04838	1.25257	1.32473	1.44769	30	good	1.32	3	5.9726	0.2698	n/d	Week 2	Niraparib
MTOR	P42345	MTOR_HUMAN	https://www.uniprot.org/uniprot/P42345	KINASE	P0266879A	34	288888	1	1	1	5.91138	2.93872	4.22904	7.48451	0.537982	3.51187	0.548312	0.890516	0.754414	n.a.	bad	n/d	1	5.8947	n/d	n/d	Week 1	Niraparib
MTOR	P42345	MTOR_HUMAN	https://www.uniprot.org/uniprot/P42345	KINASE	P0268458B	36	288888	2	1	n/d	n/d	n/d	n/d	n/d	n/d	n/d	n/d	n/d	n/d	n.a.	bad	n/d	1	5.7021	n/d	n/d	Week 2	Niraparib
MTOR	P42345	MTOR_HUMAN	https://www.uniprot.org/uniprot/P42345	KINASE	P0268468B	70	288888	3	2	n/d	n/d	n/d	n/d	n/d	n/d	n/d	n/d	n/d	n/d	n.a.	bad	n/d	2	5.4044	0.6595	n/d	Week 2	Niraparib
EIF2AK4	Q9P2K8	E2AK4_HUMAN	https://www.uniprot.org/uniprot/Q9P2K8	KINASE	P0266879A	137	186908	5	3	1	0.564622	0.846006	0.639202	0.629897	0.663687	0.691634	0.619059	0.724399	0.828404	n.a.	bad	n/d	3	6.1389	0.486	n/d	Week 1	Niraparib
EIF2AK4	Q9P2K8	E2AK4_HUMAN	https://www.uniprot.org/uniprot/Q9P2K8	KINASE	P0268458B	312	186908	19	11	1	1.05625	0.912426	0.82227	0.798448	0.947599	0.781495	0.879565	1.14093	0.946404	30	good	1.185	11	6.468	0.3931	n/d	Week 2	Niraparib
EIF2AK4	Q9P2K8	E2AK4_HUMAN	https://www.uniprot.org/uniprot/Q9P2K8	KINASE	P0268468B	339	186908	12	8	1	1.12067	0.929657	0.931592	0.961173	1.05737	0.992599	0.871295	0.97116	1.05364	30	good	1.139	8	6.4598	0.1931	n/d	Week 2	Niraparib
GSK3A	P49840	GSK3A_HUMAN	https://www.uniprot.org/uniprot/P49840	KINASE	P0266879A	496	50980	12	7	1	0.8663	0.857417	0.878959	0.667912	0.85935	0.800102	0.773359	0.865781	0.910453	30	weak	1.075	7	8.1395	0.2781	n/d	Week 1	Niraparib
GSK3A	P49840	GSK3A_HUMAN	https://www.uniprot.org/uniprot/P49840	KINASE	P0266889A	457	50980	14	7	1	1.04453	1.2258	1.13449	0.821944	0.880828	1.07208	1.12056	1.11718	1.02856	30	good	0.866	7	7.9288	0.0945	n/d	Week 1	Niraparib
GSK3A	P49840	GSK3A_HUMAN	https://www.uniprot.org/uniprot/P49840	KINASE	P0268458B	493	50980	29	8	1	0.920165	0.801711	0.707634	0.757561	0.898304	0.804855	0.864878	0.99178	0.896588	30	good	1.272	8	8.5189	0.8325	n/d	Week 2	Niraparib
GSK3A	P49840	GSK3A_HUMAN	https://www.uniprot.org/uniprot/P49840	KINASE	P0268468B	588	50980	35	9	1	1.0167	0.737631	0.819348	0.805633	0.855935	0.892633	0.768411	1.00125	0.971186	30	good	1.295	9	8.6433	0.04	n/d	Week 2	Niraparib
GSK3B	P49841	GSK3B_HUMAN	https://www.uniprot.org/uniprot/P49841	KINASE	P0266879A	1070	48033	41	13	1	0.765064	0.782996	0.721276	0.664811	0.761935	0.712173	0.663587	0.806615	0.828446	30	weak	1.173	13	8.0107	0.3256	n/d	Week 1	Niraparib
GSK3B	P49841	GSK3B_HUMAN	https://www.uniprot.org/uniprot/P49841	KINASE	P0266889A	1114	48033	43	14	1	0.99867	1.16171	1.21095	0.953912	0.926178	1.13591	1.20931	1.07734	1.07101	30	good	0.842	14	7.7639	0.4346	n/d	Week 1	Niraparib
GSK3B	P49841	GSK3B_HUMAN	https://www.uniprot.org/uniprot/P49841	KINASE	P0268458B	1340	48033	112	14	1	0.893447	0.739666	0.675311	0.804202	0.863516	0.787393	0.875606	0.943713	0.906678	30	good	1.338	14	8.2724	0.5917	n/d	Week 2	Niraparib
GSK3B	P49841	GSK3B_HUMAN	https://www.uniprot.org/uniprot/P49841	KINASE	P0268468B	1306	48033	124	15	1	0.948265	0.663256	0.764921	0.82643	0.81998	0.855333	0.753365	0.982361	0.957408	30	good	1.364	15	8.2373	0.3719	n/d	Week 2	Niraparib
HASPIN	Q8TF76	HASP_HUMAN	https://www.uniprot.org/uniprot/Q8TF76	KINASE	P0266879A	119	88494	5	3	1	0.525889	0.67536	0.476818	0.238483	0.286851	0.404096	0.489948	0.652968	0.563711	n.a.	bad	n/d	3	6.0681	0.7347	n/d	Week 1	Niraparib
HASPIN	Q8TF76	HASP_HUMAN	https://www.uniprot.org/uniprot/Q8TF76	KINASE	P0268458B	210	88494	10	6	1	0.986723	0.97008	0.874872	0.098348	0.370673	0.680076	0.832858	1.12385	0.963309	1.5	good	1.077	6	6.5297	0.226	1.39276	Week 2	Niraparib
HASPIN	Q8TF76	HASP_HUMAN	https://www.uniprot.org/uniprot/Q8TF76	KINASE	P0268468B	280	88494	10	5	1	1.13571	0.800305	0.879785	0.171705	0.437552	0.782065	0.713814	1.00794	1.10843	1.9	weak	1.271	5	6.5352	0.1599	1.49489	Week 2	Niraparib
HIPK2	Q9H2X6	HIPK2_HUMAN	https://www.uniprot.org/uniprot/Q9H2X6	KINASE	P0268458B	65	130964	2	2	1	0.751278	0.782213	0.615025	0	0.062137	0.234556	0.487237	0.651119	0.764903	0.057	weak	n/d	2	5.7838	0.1687	n/d	Week 2	Niraparib
HIPK2	Q9H2X6	HIPK2_HUMAN	https://www.uniprot.org/uniprot/Q9H2X6	KINASE	P0268468B	55	130964	3	1	1	1.71414	1.47097	1.69553	0	0	0.818653	1.1594	1.81919	2.61639	n.a.	bad	n/d	1	5.9716	n/d	n/d	Week 2	Niraparib
HIPK3	Q9H422	HIPK3_HUMAN	https://www.uniprot.org/uniprot/Q9H422	KINASE	P0266879A	45	133742	2	1	1	0.678374	0.738884	0.778179	0.518022	0.283539	0.585721	0.676193	1.10044	0.699282	n.a.	bad	n/d	1	6.0117	n/d	n/d	Week 1	Niraparib
HIPK3	Q9H422	HIPK3_HUMAN	https://www.uniprot.org/uniprot/Q9H422	KINASE	P0268458B	105	133742	5	2	1	0.938761	0.679821	0.718309	0.328308	0.333532	0.657536	0.659614	0.913365	0.989882	0.51	weak	1.387	2	5.6959	0.4349	0.3677	Week 2	Niraparib
HIPK3	Q9H422	HIPK3_HUMAN	https://www.uniprot.org/uniprot/Q9H422	KINASE	P0268468B	157	133742	8	3	1	1.08442	0.891519	0.828234	0.118737	0.291832	0.383286	0.524399	0.880546	0.92348	0.17	good	1.212	3	5.6359	0.5128	0.140264	Week 2	Niraparib
ICK	Q9UPZ9	ICK_HUMAN	https://www.uniprot.org/uniprot/Q9UPZ9	KINASE	P0268458B	292	71426	18	5	1	0.893052	0.838983	0.700403	0.494597	0.792581	0.813722	0.949934	1.03732	0.969347	14	good	1.23	5	6.545	0.3934	11.3821	Week 2	Niraparib
ICK	Q9UPZ9	ICK_HUMAN	https://www.uniprot.org/uniprot/Q9UPZ9	KINASE	P0268468B	333	71426	21	7	1	0.905362	0.624298	0.940605	0.58242	0.778121	0.848704	0.7186	0.967884	0.881232	19	weak	1.218	7	6.559	0.1169	15.5993	Week 2	Niraparib
ILK	Q13418	ILK_HUMAN	https://www.uniprot.org/uniprot/Q13418	KINASE	P0266879A	112	51419	4	2	1	0.432598	0.550533	0.491637	0.592978	0.46646	0.425091	0.432847	0.579416	0.642043	n.a.	bad	n/d	2	6.208	0.6326	n/d	Week 1	Niraparib
ILK	Q13418	ILK_HUMAN	https://www.uniprot.org/uniprot/Q13418	KINASE	P0266889A	87	51419	4	3	1	1.01053	1.54066	3.97409	1.77485	1.90644	1.4523	1.81877	1.66421	1.91836	30	good	0.365	3	5.9934	0.21	n/d	Week 1	Niraparib
ILK	Q13418	ILK_HUMAN	https://www.uniprot.org/uniprot/Q13418	KINASE	P0268458B	229	51419	11	7	1	1.08979	1.31223	0.841758	1.19435	1.07101	0.987299	0.82033	1.47638	1.23761	30	good	0.97	7	6.3295	0.3709	n/d	Week 2	Niraparib
ILK	Q13418	ILK_HUMAN	https://www.uniprot.org/uniprot/Q13418	KINASE	P0268468B	113	51419	7	3	1	1.6217	1.28546	0.933325	1.75758	0.994518	1.21858	1.20339	1.36233	1.27306	n.a.	bad	n/d	3	6.2249	0.6659	n/d	Week 2	Niraparib
JAK1	P23458	JAK1_HUMAN	https://www.uniprot.org/uniprot/P23458	KINASE	P0266879A	2183	133276	76	40	1	0.883774	0.592922	0.590401	0.07566	0.137548	0.391812	0.743464	0.902642	0.86294	0.3	good	1.592	40	7.9408	0.0815	0.188442	Week 1	Niraparib
JAK1	P23458	JAK1_HUMAN	https://www.uniprot.org/uniprot/P23458	KINASE	P0266889A	2055	133276	61	41	1	1.04651	0.794574	0.806107	0.074286	0.171444	0.532474	0.98052	1.03399	1.03279	0.74	good	1.279	41	7.7581	0.0849	0.578577	Week 1	Niraparib
JAK1	P23458	JAK1_HUMAN	https://www.uniprot.org/uniprot/P23458	KINASE	P0268458B	2668	133276	190	53	1	1.01681	0.571814	0.591191	0.071489	0.245799	0.598864	0.757671	0.970616	0.941129	0.77	good	1.734	53	8.2803	0.1583	0.44406	Week 2	Niraparib
JAK1	P23458	JAK1_HUMAN	https://www.uniprot.org/uniprot/P23458	KINASE	P0268468B	2772	133276	200	54	1	1.07555	0.576437	0.648284	0.083807	0.226634	0.657923	0.552986	0.979762	0.993897	0.55	weak	1.695	54	8.2391	0.256	0.324484	Week 2	Niraparib
MAPK9	P45984	MK09_HUMAN	https://www.uniprot.org/uniprot/P45984	KINASE	P0268458B	239	48311	11	3	1	0.853775	0.884436	0.909355	0.760967	0.785023	0.768301	0.954428	1.05375	1.01841	30	good	1.033	3	6.2396	0.437	n/d	Week 2	Niraparib
MAPK9	P45984	MK09_HUMAN	https://www.uniprot.org/uniprot/P45984	KINASE	P0268468B	138	48311	8	5	1	1.04901	0.959562	0.986446	1.15634	1.13591	0.795061	0.837635	1.15586	1.35752	30	good	1.053	5	6.2555	0.1532	n/d	Week 2	Niraparib
MAPK10	P53779	MK10_HUMAN	https://www.uniprot.org/uniprot/P53779	KINASE	P0268458B	30	52585	1	1	1	2.34583	1.26971	1.16353	0.993665	0.764378	1.7888	1.32846	2.02324	1.53979	n.a.	bad	n/d	1	5.8301	n/d	n/d	Week 2	Niraparib
MAP2K1	Q02750	MP2K1_HUMAN	https://www.uniprot.org/uniprot/Q02750	KINASE	P0266879A	11	43439	1	0	n/d	n/d	n/d	n/d	n/d	n/d	n/d	n/d	n/d	n/d	n/d	n/d	n/d	n/d	n/d	n/d	n/d	Week 1	Niraparib
MAP2K1	Q02750	MP2K1_HUMAN	https://www.uniprot.org/uniprot/Q02750	KINASE	P0266889A	56	43439	2	2	1	0.619573	1.32355	3.75701	1.56153	1.46171	1.34995	1.41053	1.50831	1.528	n.a.	bad	n/d	2	5.8771	0.302	n/d	Week 1	Niraparib
MAP2K2	P36507	MP2K2_HUMAN	https://www.uniprot.org/uniprot/P36507	KINASE	P0266879A	82	44424	4	2	1	0.365052	0.589752	0.310938	0.603409	0.433741	0.52628	0.424848	0.485127	0.406545	n.a.	bad	n/d	2	6.0796	0.2318	n/d	Week 1	Niraparib
MAP2K2	P36507	MP2K2_HUMAN	https://www.uniprot.org/uniprot/P36507	KINASE	P0266889A	69	44424	4	2	1	0.925636	1.85681	5.10457	2.39924	2.37098	1.64622	1.84386	1.9191	2.14262	n/d	n.d.	1	2	5.9088	0.4836	n/d	Week 1	Niraparib
MAP3K5	Q99683	M3K5_HUMAN	https://www.uniprot.org/uniprot/Q99683	KINASE	P0266879A	125	154535	8	4	1	0.793102	0.703395	0.731674	0.880292	0.668369	0.692473	0.644388	0.646036	0.797292	n.a.	bad	1.249	4	6.0147	0.6304	n/d	Week 1	Niraparib
MAP3K5	Q99683	M3K5_HUMAN	https://www.uniprot.org/uniprot/Q99683	KINASE	P0266889A	49	154535	4	1	1	0.567684	1.40044	1.93679	1.01209	1.38195	1.09445	1.05954	0.846202	0.655104	n.a.	bad	n/d	1	6.2104	n/d	n/d	Week 1	Niraparib
MAP3K5	Q99683	M3K5_HUMAN	https://www.uniprot.org/uniprot/Q99683	KINASE	P0268458B	737	154535	36	15	1	0.844104	0.792786	0.776238	0.743456	0.833886	0.81915	0.804768	0.805868	0.883599	30	weak	1.175	15	6.5101	0.1587	n/d	Week 2	Niraparib
MAP3K5	Q99683	M3K5_HUMAN	https://www.uniprot.org/uniprot/Q99683	KINASE	P0268468B	712	154535	30	14	1	1.16423	0.76602	0.994745	1.0416	1.0246	0.951873	0.836296	1.11214	1.14018	30	good	1.229	14	6.4058	0.2242	n/d	Week 2	Niraparib
MAP3K6	O95382	M3K6_HUMAN	https://www.uniprot.org/uniprot/O95382	KINASE	P0268458B	243	142594	14	7	1	1.0637	0.998328	0.922003	0.878668	1.00826	1.00882	1.14522	1.04543	1.12949	30	good	1.075	7	6.3819	0.3969	n/d	Week 2	Niraparib
MAP3K6	O95382	M3K6_HUMAN	https://www.uniprot.org/uniprot/O95382	KINASE	P0268468B	232	142594	13	7	1	1.24957	0.940857	0.973794	1.28622	1.12576	1.30862	1.18446	1.22661	1.34151	30	good	1.175	7	6.3685	0.3436	n/d	Week 2	Niraparib
MAP3K15	Q6ZN16	M3K15_HUMAN	https://www.uniprot.org/uniprot/Q6ZN16	KINASE	P0268458B	92	147435	3	1	1	0	0.780387	0	1.4612	0	1.60413	0	0	0.81293	n.a.	bad	n/d	1	5.9356	n/d	n/d	Week 2	Niraparib
MAP3K15	Q6ZN16	M3K15_HUMAN	https://www.uniprot.org/uniprot/Q6ZN16	KINASE	P0268468B	64	147435	4	1	n/d	n/d	n/d	n/d	n/d	n/d	n/d	n/d	n/d	n/d	n.a.	bad	n/d	1	5.822	n/d	n/d	Week 2	Niraparib
MAPKAPK3	Q16644	MAPK3_HUMAN	https://www.uniprot.org/uniprot/Q16644	KINASE	P0266879A	36	42987	2	2	1	0.264696	0.392811	0.205723	0.347298	0.235295	0.264477	0.188728	0.278694	0.289491	n.a.	bad	n/d	2	5.8523	0.0896	n/d	Week 1	Niraparib
MET	P08581	MET_HUMAN	https://www.uniprot.org/uniprot/P08581	KINASE	P0268458B	47	157710	3	2	1	0.84052	1.00481	0.811478	0.741491	0.832036	0.697057	0.868092	1.27229	0.583231	n.a.	bad	1.013	2	6.3729	0.0553	n/d	Week 2	Niraparib
MUSK	O15146	MUSK_HUMAN	https://www.uniprot.org/uniprot/O15146	KINASE	P0266879A	103	97055	4	2	1	1.13037	0.618538	1.31306	1.44672	2.15509	0.922788	0.942851	1.0154	1.18443	30	good	1.103	2	6.1706	0.0788	n/d	Week 1	Niraparib
MUSK	O15146	MUSK_HUMAN	https://www.uniprot.org/uniprot/O15146	KINASE	P0266889A	62	97055	3	2	1	1.22496	1.05384	1.76185	2.51827	1.57115	1.76136	1.33481	1.4215	1.26976	n.a.	bad	0.79	2	5.9606	0.1415	n/d	Week 1	Niraparib
MUSK	O15146	MUSK_HUMAN	https://www.uniprot.org/uniprot/O15146	KINASE	P0268458B	297	97055	13	6	1	0.964297	0.620874	0.710117	0.875978	0.909699	0.830401	0.853165	1.13837	1.09342	30	good	1.476	6	6.3928	0.5315	n/d	Week 2	Niraparib
MUSK	O15146	MUSK_HUMAN	https://www.uniprot.org/uniprot/O15146	KINASE	P0268468B	307	97055	14	7	1	1.2848	0.683844	0.694568	1.32566	1.26421	1.14822	0.799319	1.26785	1.31879	30	good	1.658	7	6.4156	0.0843	n/d	Week 2	Niraparib
OXSR1	O95747	OXSR1_HUMAN	https://www.uniprot.org/uniprot/O95747	KINASE	P0266879A	105	58021	3	3	1	0.316953	0.502018	0.33849	0.547908	0.417778	0.427777	0.434186	0.511762	0.491822	n.a.	bad	n/d	3	5.8476	0.3436	n/d	Week 1	Niraparib
OXSR1	O95747	OXSR1_HUMAN	https://www.uniprot.org/uniprot/O95747	KINASE	P0266889A	67	58021	5	2	1	1.72336	3.17421	8.57292	3.65609	4.65765	2.54685	4.26714	2.51298	4.36541	n.a.	bad	n/d	2	5.5343	0.2184	n/d	Week 1	Niraparib
PAK2	Q13177	PAK2_HUMAN	https://www.uniprot.org/uniprot/Q13177	KINASE	P0266879A	191	58042	8	4	1	0.442848	0.591351	0.38621	0.680132	0.516598	0.426719	0.496277	0.574777	0.513289	n.a.	bad	n/d	4	6.2434	0.581	n/d	Week 1	Niraparib
PAK2	Q13177	PAK2_HUMAN	https://www.uniprot.org/uniprot/Q13177	KINASE	P0266889A	155	58042	6	3	1	1.18967	1.51671	6.94415	2.73835	3.40392	2.50873	2.36526	2.64893	2.64799	n/d	n.d.	1	3	5.9857	0.5405	n/d	Week 1	Niraparib
PBK	Q96KB5	TOPK_HUMAN	https://www.uniprot.org/uniprot/Q96KB5	KINASE	P0266879A	44	37211	2	1	1	0.661136	0.791501	0.642976	1.0361	0.630951	0.699086	0.459626	0.53363	0.498744	n.a.	bad	n/d	1	6.3334	n/d	n/d	Week 1	Niraparib
PBK	Q96KB5	TOPK_HUMAN	https://www.uniprot.org/uniprot/Q96KB5	KINASE	P0266889A	34	37211	1	1	1	0.925325	2.90927	7.34823	3.77399	3.84179	2.66605	2.61782	2.99578	2.8134	n/d	n.d.	n/d	1	5.9521	n/d	n/d	Week 1	Niraparib
PIP4K2C	Q8TBX8	PI42C_HUMAN	https://www.uniprot.org/uniprot/Q8TBX8	KINASE	P0268458B	39	47299	2	1	1	1.10406	1.24665	0.906019	1.54195	0.950441	0.320352	1.35876	2.19768	0.111818	n.a.	bad	n/d	1	5.8317	n/d	n/d	Week 2	Niraparib
PIP4K2C	Q8TBX8	PI42C_HUMAN	https://www.uniprot.org/uniprot/Q8TBX8	KINASE	P0268468B	47	47299	3	1	1	1.33674	0.924434	0.917246	1.94668	2.32572	0.70396	0.986157	1.22568	1.09404	n.a.	bad	n/d	1	6.0176	n/d	n/d	Week 2	Niraparib
CDK11A	Q9UQ88	CD11A_HUMAN	https://www.uniprot.org/uniprot/Q9UQ88	KINASE	P0266879A	46	91361	3	1	1	0.611818	0.500588	0.289875	0.525776	0.235862	0.405414	0.380698	0.296204	0.389586	n.a.	bad	n/d	1	5.7676	n/d	n/d	Week 1	Niraparib
CDK11B	P21127	CD11B_HUMAN	https://www.uniprot.org/uniprot/P21127	KINASE	P0268458B	210	92706	10	5	1	1.10641	0.745295	0.658555	0.585895	0.574068	0.747466	0.788362	1.01639	1.03486	n.a.	bad	1.5	5	5.9398	0.4123	n.a.	Week 2	Niraparib
CDK11B	P21127	CD11B_HUMAN	https://www.uniprot.org/uniprot/P21127	KINASE	P0268468B	175	92706	8	7	1	1.38885	0.780208	0.818484	0.769081	0.72494	0.760893	0.819942	0.814811	1.27302	30	weak	1.494	7	5.9271	0.1925	n/d	Week 2	Niraparib
PRKCA	P17252	KPCA_HUMAN	https://www.uniprot.org/uniprot/P17252	KINASE	P0266879A	944	76749	46	21	1	0.835216	0.87321	0.861541	0.735373	0.82426	0.765252	0.726349	0.870742	0.916467	30	weak	1.058	21	8.4481	0.0902	n/d	Week 1	Niraparib
PRKCA	P17252	KPCA_HUMAN	https://www.uniprot.org/uniprot/P17252	KINASE	P0266889A	912	76749	49	21	1	1.01917	1.25268	1.20248	0.974707	0.946227	1.07905	1.19835	1.0621	1.06386	30	good	0.822	20	8.2803	0.0688	n/d	Week 1	Niraparib
PRKCA	P17252	KPCA_HUMAN	https://www.uniprot.org/uniprot/P17252	KINASE	P0268458B	998	76749	135	23	1	0.879187	0.817932	0.762292	0.818953	0.824523	0.824228	0.820952	0.921533	0.893676	30	good	1.189	23	8.8036	0.3134	n/d	Week 2	Niraparib
PRKCA	P17252	KPCA_HUMAN	https://www.uniprot.org/uniprot/P17252	KINASE	P0268468B	1088	76749	144	26	1	0.962534	0.786259	0.904411	0.880855	0.87304	0.862682	0.747631	0.968456	0.933626	30	weak	1.161	26	8.7963	0.231	n/d	Week 2	Niraparib
PRKCD	Q05655	KPCD_HUMAN	https://www.uniprot.org/uniprot/Q05655	KINASE	P0266879A	1111	77504	30	20	1	0.769409	0.791164	0.784459	0.72806	0.841285	0.740642	0.67167	0.832748	0.835077	30	weak	1.123	20	7.4887	0.1957	n/d	Week 1	Niraparib
PRKCD	Q05655	KPCD_HUMAN	https://www.uniprot.org/uniprot/Q05655	KINASE	P0266889A	777	77504	24	14	1	1.11231	1.43836	1.51092	1.14467	1.10436	1.30357	1.31614	1.22552	1.18389	30	good	0.716	14	7.3635	0.0722	n/d	Week 1	Niraparib
PRKCD	Q05655	KPCD_HUMAN	https://www.uniprot.org/uniprot/Q05655	KINASE	P0268458B	1236	77504	84	26	1	0.900756	0.925333	0.861665	0.833551	0.876962	0.82612	0.83219	0.952129	0.940189	30	good	1.064	26	8.0172	0.069	n/d	Week 2	Niraparib
PRKCD	Q05655	KPCD_HUMAN	https://www.uniprot.org/uniprot/Q05655	KINASE	P0268468B	1185	77504	90	23	1	0.99895	0.844174	0.956717	0.912852	1.04557	0.857498	0.796413	0.968542	0.974014	30	good	1.11	23	8.0267	0.3266	n/d	Week 2	Niraparib
PRKCE	Q02156	KPCE_HUMAN	https://www.uniprot.org/uniprot/Q02156	KINASE	P0266879A	68	83673	4	2	1	0.62391	0.555649	0.773912	0.58562	0.595969	0.659052	0.788054	0.582551	0.879148	n.a.	bad	n/d	2	5.6254	0.6824	n/d	Week 1	Niraparib
PRKCE	Q02156	KPCE_HUMAN	https://www.uniprot.org/uniprot/Q02156	KINASE	P0268458B	197	83673	8	2	1	0.959204	0.96823	0.918526	0.979539	1.13887	1.02124	1.33717	1.14688	1.1199	30	good	1.038	2	5.9793	0.005	n/d	Week 2	Niraparib
PRKCE	Q02156	KPCE_HUMAN	https://www.uniprot.org/uniprot/Q02156	KINASE	P0268468B	113	83673	7	2	1	1.02314	0.777254	0.868419	0.73223	0.802447	0.966698	0.841242	1.10228	0.913425	30	weak	1.229	2	6.0888	0.4228	n/d	Week 2	Niraparib
PRKCG	P05129	KPCG_HUMAN	https://www.uniprot.org/uniprot/P05129	KINASE	P0268458B	31	78447	4	0	n/d	n/d	n/d	n/d	n/d	n/d	n/d	n/d	n/d	n/d	n/d	n/d	n/d	n/d	n/d	n/d	n/d	Week 2	Niraparib
PRKCG	P05129	KPCG_HUMAN	https://www.uniprot.org/uniprot/P05129	KINASE	P0268468B	33	78447	2	1	1	1.13669	0.915957	0.659835	1.03691	1.32291	0.582293	0.784707	1.32825	0.919222	n.a.	bad	n/d	1	5.9837	n/d	n/d	Week 2	Niraparib
PRKCQ	Q04759	KPCT_HUMAN	https://www.uniprot.org/uniprot/Q04759	KINASE	P0268458B	67	81864	5	1	1	1.0908	1.18942	1.23152	1.20227	0.793226	1.14727	1.03519	0.763181	1.34187	30	good	n/d	1	5.904	n/d	n/d	Week 2	Niraparib
PRKCQ	Q04759	KPCT_HUMAN	https://www.uniprot.org/uniprot/Q04759	KINASE	P0268468B	125	81864	6	2	1	0.99477	0.631653	0.772716	0.936319	0.824163	0.902436	0.790892	0.916592	0.967992	30	good	1.42	2	5.8525	0.1053	n/d	Week 2	Niraparib
PRPF4B	Q13523	PRP4B_HUMAN	https://www.uniprot.org/uniprot/Q13523	KINASE	P0266879A	38	116985	3	1	1	0.599711	0.585322	0.838752	0.656442	0.563556	0.517605	0.710035	0.871031	0.69535	n.a.	bad	n/d	1	6.0178	n/d	n/d	Week 1	Niraparib
PRPF4B	Q13523	PRP4B_HUMAN	https://www.uniprot.org/uniprot/Q13523	KINASE	P0268468B	106	116985	8	2	1	0.87666	0.535113	0.735672	1.23743	1.23025	1.36908	0.885568	0.975312	1.26577	30	good	1.477	2	5.4524	0.7379	n/d	Week 2	Niraparib
RIOK1	Q9BRS2	RIOK1_HUMAN	https://www.uniprot.org/uniprot/Q9BRS2	KINASE	P0266879A	68	65582	2	2	1	0.672268	0.682525	0.449519	0.904463	0.551844	0.810814	0.76004	0.699765	0.936639	n.a.	bad	n/d	2	5.7538	0.0735	n/d	Week 1	Niraparib
RIOK1	Q9BRS2	RIOK1_HUMAN	https://www.uniprot.org/uniprot/Q9BRS2	KINASE	P0266889A	35	65582	1	1	1	1.64081	0.765443	3.57206	1.84599	2.4141	0.822055	0.165343	2.65981	2.25786	n.a.	bad	n/d	1	5.4976	n/d	n/d	Week 1	Niraparib
RIOK1	Q9BRS2	RIOK1_HUMAN	https://www.uniprot.org/uniprot/Q9BRS2	KINASE	P0268458B	211	65582	9	5	1	0.756011	0.856368	0.876282	0.650041	0.660092	0.753966	0.766725	0.889748	1.01401	30	weak	1.013	5	6.1337	0.3486	n/d	Week 2	Niraparib
RIOK1	Q9BRS2	RIOK1_HUMAN	https://www.uniprot.org/uniprot/Q9BRS2	KINASE	P0268468B	188	65582	11	4	1	1.16483	0.851743	1.06276	0.844807	0.995433	0.896087	0.991748	0.88909	1.31215	30	good	1.131	4	6.2419	0.2402	n/d	Week 2	Niraparib
RPS6KA3	P51812	KS6A3_HUMAN	https://www.uniprot.org/uniprot/P51812	KINASE	P0266879A	200	83735	9	5	1	0.800582	0.760103	0.782395	0.827678	0.731956	0.643687	0.660378	0.778332	0.751781	n.a.	bad	1.167	5	6.3042	0.0926	n/d	Week 1	Niraparib
RPS6KA3	P51812	KS6A3_HUMAN	https://www.uniprot.org/uniprot/P51812	KINASE	P0266889A	121	83735	6	2	1	0.778569	1.17395	1.55934	1.06778	0.952384	0.872866	1.04528	1.0228	0.974139	30	good	0.651	2	5.9292	0.5092	n/d	Week 1	Niraparib
RPS6KA3	P51812	KS6A3_HUMAN	https://www.uniprot.org/uniprot/P51812	KINASE	P0268458B	457	83735	14	6	1	0.813547	0.971834	0.7915	0.822226	0.847811	0.732061	0.774651	0.953772	0.914756	30	weak	1.028	6	6.4305	0.5847	n/d	Week 2	Niraparib
RPS6KA3	P51812	KS6A3_HUMAN	https://www.uniprot.org/uniprot/P51812	KINASE	P0268468B	433	83735	17	7	1	1.12648	0.84525	1.10482	0.927242	0.891987	0.969581	0.764996	0.983602	1.03628	30	good	1.09	7	6.329	0.2589	n/d	Week 2	Niraparib
RPS6KA1	Q15418	KS6A1_HUMAN	https://www.uniprot.org/uniprot/Q15418	KINASE	P0268458B	47	82722	3	2	1	0.932862	1.73787	1.35734	3.18892	1.33542	1.30133	1.42489	3.28756	0.836093	n.a.	bad	0.624	2	5.7579	0.3414	n/d	Week 2	Niraparib
RPS6KA1	Q15418	KS6A1_HUMAN	https://www.uniprot.org/uniprot/Q15418	KINASE	P0268468B	135	83931	6	3	1	1.16264	1.00746	1.09999	1.54512	1.32298	0.886688	0.711679	1.20609	1.09672	30	weak	1.026	3	5.9355	0.6086	n/d	Week 2	Niraparib
SLK	Q9H2G2	SLK_HUMAN	https://www.uniprot.org/uniprot/Q9H2G2	KINASE	P0266879A	147	142693	10	4	1	0.362599	0.384977	0.334068	0.496534	0.282598	0.356428	0.31964	0.757241	0.395581	n.a.	bad	n/d	4	6.0407	0.2969	n/d	Week 1	Niraparib
SRPK1	Q96SB4	SRPK1_HUMAN	https://www.uniprot.org/uniprot/Q96SB4	KINASE	P0266879A	102	92410	4	2	1	0.190481	0.184668	0.147369	0.246996	0.437423	0.209171	0.226014	0.323162	0.221047	n.a.	bad	n/d	2	6.3618	0.6217	n/d	Week 1	Niraparib
SRPK1	Q96SB4	SRPK1_HUMAN	https://www.uniprot.org/uniprot/Q96SB4	KINASE	P0266889A	113	92410	3	3	1	0.73418	0.707366	2.02889	1.01368	1.04657	1.0467	0.860424	1.13528	1.0965	30	good	0.634	3	6.0345	0.6118	n/d	Week 1	Niraparib
SRPK1	Q96SB4	SRPK1_HUMAN	https://www.uniprot.org/uniprot/Q96SB4	KINASE	P0268458B	179	92410	13	4	1	0.946082	0.969717	0.977965	1.5275	0.759822	0.661832	0.801922	0.936215	0.939517	30	weak	0.999	4	6.1961	0.4313	n/d	Week 2	Niraparib
SRPK1	Q96SB4	SRPK1_HUMAN	https://www.uniprot.org/uniprot/Q96SB4	KINASE	P0268468B	249	92410	14	5	1	1.60212	1.242	0.981452	1.88979	1.46196	1.14922	1.28822	1.05242	1.10634	n.a.	bad	n/d	5	6.1658	0.1316	n/d	Week 2	Niraparib
STK39	Q9UEW8	STK39_HUMAN	https://www.uniprot.org/uniprot/Q9UEW8	KINASE	P0266879A	38	59473	1	1	1	0.987209	1.54659	1.29109	3.24722	1.21128	1.71283	0.447933	1.15649	1.1011	n.a.	bad	n/d	1	6.0069	n/d	n/d	Week 1	Niraparib
TAOK1	Q7L7X3	TAOK1_HUMAN	https://www.uniprot.org/uniprot/Q7L7X3	KINASE	P0266879A	63	116069	3	1	1	0.218981	0.124528	0.152862	0.404541	0.106434	0.334732	0.134545	0.211261	0.177544	n.a.	bad	n/d	1	5.7923	n/d	n/d	Week 1	Niraparib
TAOK3	Q9H2K8	TAOK3_HUMAN	https://www.uniprot.org/uniprot/Q9H2K8	KINASE	P0266879A	38	105405	1	1	1	0.07131	0.134916	0.151434	0.159774	0.13262	0.111116	0.179934	0.222123	0.126384	n.a.	bad	n/d	1	5.9161	n/d	n/d	Week 1	Niraparib
TEC	P42680	TEC_HUMAN	https://www.uniprot.org/uniprot/P42680	KINASE	P0266879A	157	73580	6	3	1	0.926322	0.793892	0.773756	1.01319	0.800027	0.864181	0.822402	0.891171	0.763127	30	good	1.229	3	6.0323	0.3613	n/d	Week 1	Niraparib
TEC	P42680	TEC_HUMAN	https://www.uniprot.org/uniprot/P42680	KINASE	P0266889A	98	73580	6	2	1	0.867813	1.46349	2.62303	1.68426	1.41927	1.60421	1.52984	1.17542	1.2218	30	good	0.457	2	5.7931	0.1749	n/d	Week 1	Niraparib
TEC	P42680	TEC_HUMAN	https://www.uniprot.org/uniprot/P42680	KINASE	P0268458B	568	73580	25	16	1	0.859718	0.838138	0.76109	0.880156	0.959686	0.779385	0.852835	0.99012	1.03668	30	good	1.163	16	6.5683	0.147	n/d	Week 2	Niraparib
TEC	P42680	TEC_HUMAN	https://www.uniprot.org/uniprot/P42680	KINASE	P0268468B	591	73580	26	15	1	1.00234	0.850713	0.874313	1.03336	1.07281	0.910893	0.777701	1.03612	1.14594	30	good	1.161	15	6.6599	0.1379	n/d	Week 2	Niraparib
TGFBR1	P36897	TGFR1_HUMAN	https://www.uniprot.org/uniprot/P36897	KINASE	P0268458B	59	56348	6	2	1	0.790815	1.30734	1.10414	0.949056	1.20378	0.786601	0.934297	0.868458	1.00291	30	good	0.743	2	5.8833	0.1099	n/d	Week 2	Niraparib
TGFBR1	P36897	TGFR1_HUMAN	https://www.uniprot.org/uniprot/P36897	KINASE	P0268468B	111	56348	6	3	1	0.913804	0.899101	1.08008	0.774737	0.886724	0.968105	0.705207	0.837161	1.00778	30	weak	0.967	3	5.8501	0.6538	n/d	Week 2	Niraparib
TLK1	Q9UKI8	TLK1_HUMAN	https://www.uniprot.org/uniprot/Q9UKI8	KINASE	P0268468B	60	89022	3	1	1	1.04469	0.772311	0.698518	0.894512	1.12918	0.793539	0.676349	0.960123	1.17657	30	weak	n/d	1	6.2027	n/d	n/d	Week 2	Niraparib
TRRAP	Q9Y4A5	TRRAP_HUMAN	https://www.uniprot.org/uniprot/Q9Y4A5	KINASE	P0268458B	138	437595	10	3	1	1.23017	0.588961	0.853584	1.22123	1.32877	0.944503	0.990244	1.38478	1.18857	30	good	1.546	3	5.5539	0.3727	n/d	Week 2	Niraparib
TRRAP	Q9Y4A5	TRRAP_HUMAN	https://www.uniprot.org/uniprot/Q9Y4A5	KINASE	P0268468B	175	437595	16	4	1	1.4362	1.05876	1.14616	1.7431	1.10533	1.03509	0.914237	1.08305	1.36341	n.a.	bad	n/d	4	5.7763	0.1221	n/d	Week 2	Niraparib
TTN	Q8WZ42	TITIN_HUMAN	https://www.uniprot.org/uniprot/Q8WZ42	KINASE	P0268468B	354	3994576	48	1	1	0.979906	0.375718	0.222411	0.158716	0.374916	0.302359	0.468829	0.471599	0.699714	n.a.	bad	n/d	1	6.1785	n/d	n/d	Week 2	Niraparib
TYK2	P29597	TYK2_HUMAN	https://www.uniprot.org/uniprot/P29597	KINASE	P0266879A	1199	133648	39	25	1	0.808963	0.711812	0.69094	0.514899	0.702076	0.753862	0.795605	0.781449	0.755088	n.a.	bad	1.29	25	7.3295	0.1404	n.a.	Week 1	Niraparib
TYK2	P29597	TYK2_HUMAN	https://www.uniprot.org/uniprot/P29597	KINASE	P0266889A	1236	133648	40	26	1	1.01473	1.07106	1.34054	0.682853	0.963106	1.35783	1.17232	1.03242	0.979616	30	weak	0.835	26	7.1132	0.2512	n/d	Week 1	Niraparib
TYK2	P29597	TYK2_HUMAN	https://www.uniprot.org/uniprot/P29597	KINASE	P0268458B	1592	133648	86	29	1	0.970027	0.705535	0.692376	0.554497	0.878165	0.799435	0.916051	0.980934	0.951374	24	weak	1.409	29	7.6509	0.1767	17.0334	Week 2	Niraparib
TYK2	P29597	TYK2_HUMAN	https://www.uniprot.org/uniprot/P29597	KINASE	P0268468B	1672	133648	93	31	1	1.14319	0.698475	0.77398	0.636559	0.941027	0.940123	0.761707	1.02151	1.0258	30	weak	1.456	31	7.6816	0.0919	n/d	Week 2	Niraparib
VRK1	Q99986	VRK1_HUMAN	https://www.uniprot.org/uniprot/Q99986	KINASE	P0266879A	69	45475	3	2	1	0.281183	0.398091	0.12624	0.582218	0.277284	0.29028	0.43679	0.451121	0.327145	n.a.	bad	n/d	2	5.8772	0.3654	n/d	Week 1	Niraparib
VRK1	Q99986	VRK1_HUMAN	https://www.uniprot.org/uniprot/Q99986	KINASE	P0266889A	97	45475	5	4	1	0.914021	1.27025	8.2318	3.59157	2.76398	3.14255	2.6175	2.39368	3.31941	n/d	n.d.	1	4	5.9359	0.1867	n/d	Week 1	Niraparib
MAP4K4	O95819	M4K4_HUMAN	https://www.uniprot.org/uniprot/O95819	KINASE	P0268458B	86	133400	5	1	1	1.68206	0.620305	2.79528	1.33348	0.741757	0.22126	1.03385	0.782832	0.901842	n.a.	bad	n/d	1	5.8503	n/d	n/d	Week 2	Niraparib
MAP4K4	O95819	M4K4_HUMAN	https://www.uniprot.org/uniprot/O95819	KINASE	P0268468B	58	133400	5	2	1	1.15995	0.815196	0.527669	1.01885	0.185111	0.816909	1.33327	0.549117	0.791231	n.a.	bad	1.608	2	5.5867	0.0149	n/d	Week 2	Niraparib
TNIK	Q9UKE5	TNIK_HUMAN	https://www.uniprot.org/uniprot/Q9UKE5	KINASE	P0266879A	96	154941	4	2	1	0.10256	0.173091	0.100854	0.212328	0.112284	0.126944	0.214395	0.2674	0.065243	n.a.	bad	n/d	2	5.8753	0.2485	n/d	Week 1	Niraparib
NRK	Q7Z2Y5	NRK_HUMAN	https://www.uniprot.org/uniprot/Q7Z2Y5	KINASE	P0268468B	49	178477	3	1	1	1.17398	0	0	3.69042	3.20611	1.87555	1.5695	2.07782	1.07298	n/d	n.d.	n/d	1	5.9457	n/d	n/d	Week 2	Niraparib
BRD2	P25440	BRD2_HUMAN	https://www.uniprot.org/uniprot/P25440	KINASE, BROMO	P0266879A	253	92032	9	7	1	0.661797	0.670334	0.599412	0.669073	0.606004	0.636918	0.682784	0.84443	0.655068	n.a.	bad	n/d	7	6.7247	0.4212	n/d	Week 1	Niraparib
BRD2	P25440	BRD2_HUMAN	https://www.uniprot.org/uniprot/P25440	KINASE, BROMO	P0266889A	199	92032	7	6	1	0.975491	1.36544	1.92397	1.15936	1.34996	1.38241	1.39201	1.34691	1.00453	30	good	0.601	6	6.5611	0.5585	n/d	Week 1	Niraparib
BRD2	P25440	BRD2_HUMAN	https://www.uniprot.org/uniprot/P25440	KINASE, BROMO	P0268458B	655	92032	29	14	1	0.950053	0.827858	0.752357	0.761	1.01268	0.881492	0.939653	0.960018	1.14943	30	good	1.234	14	6.9869	0.035	n/d	Week 2	Niraparib
BRD2	P25440	BRD2_HUMAN	https://www.uniprot.org/uniprot/P25440	KINASE, BROMO	P0268468B	596	92032	27	12	1	1.18342	0.755458	0.897706	1.16253	1.1124	1.48086	0.95103	1.06878	1.29939	30	good	1.321	12	6.9624	0.0573	n/d	Week 2	Niraparib
BRD3	Q15059	BRD3_HUMAN	https://www.uniprot.org/uniprot/Q15059	KINASE, BROMO	P0266879A	1502	79541	44	19	1	0.773627	0.634248	0.603822	0.592604	0.643229	0.594124	0.714279	0.829153	0.774845	n.a.	bad	1.433	19	7.6912	0.289	n.a.	Week 1	Niraparib
BRD3	Q15059	BRD3_HUMAN	https://www.uniprot.org/uniprot/Q15059	KINASE, BROMO	P0266889A	1252	79541	39	17	1	1.0928	1.01761	1.15161	0.842946	0.978761	1.04238	1.24552	1.06218	0.934329	30	good	0.965	17	7.4298	0.4826	n/d	Week 1	Niraparib
BRD3	Q15059	BRD3_HUMAN	https://www.uniprot.org/uniprot/Q15059	KINASE, BROMO	P0268458B	1165	79541	88	22	1	0.949716	0.612131	0.606833	0.649746	0.890666	0.789675	0.886477	0.845924	0.891759	30	weak	1.599	22	8.0525	0.0998	n/d	Week 2	Niraparib
BRD3	Q15059	BRD3_HUMAN	https://www.uniprot.org/uniprot/Q15059	KINASE, BROMO	P0268468B	1404	79541	94	21	1	1.08137	0.67	0.699816	0.799999	0.924002	0.909258	0.795539	0.992101	1.05207	30	good	1.519	21	7.9501	0.349	n/d	Week 2	Niraparib
BRD4	O60885	BRD4_HUMAN	https://www.uniprot.org/uniprot/O60885	KINASE, BROMO	P0266879A	734	152217	26	14	1	0.780507	0.702664	0.653936	0.675436	0.718999	0.667544	0.715383	0.831848	0.760673	30	weak	1.312	14	7.6624	0.0745	n/d	Week 1	Niraparib
BRD4	O60885	BRD4_HUMAN	https://www.uniprot.org/uniprot/O60885	KINASE, BROMO	P0266889A	833	152217	32	16	1	1.04096	1.01345	1.13862	0.915052	1.08553	1.11109	1.26883	1.03645	1.03941	30	good	0.948	16	7.4929	0.1892	n/d	Week 1	Niraparib
BRD4	O60885	BRD4_HUMAN	https://www.uniprot.org/uniprot/O60885	KINASE, BROMO	P0268458B	1783	152217	159	30	1	0.944654	0.679119	0.662892	0.72093	0.89604	0.758931	0.861181	0.919231	0.946673	30	weak	1.449	30	8.2156	0.1816	n/d	Week 2	Niraparib
BRD4	O60885	BRD4_HUMAN	https://www.uniprot.org/uniprot/O60885	KINASE, BROMO	P0268468B	1702	152217	163	28	1	0.994821	0.662798	0.724303	0.829632	0.885865	0.886039	0.796115	0.933626	0.985725	30	good	1.438	28	8.2856	0.2775	n/d	Week 2	Niraparib
CARM1	Q86X55	CARM1_HUMAN	https://www.uniprot.org/uniprot/Q86X55	MT	P0266879A	356	65853	12	9	1	0.779368	0.757557	0.705527	0.789132	0.66993	0.678395	0.665705	0.802986	0.702043	30	weak	1.216	9	6.5746	0.2966	n/d	Week 1	Niraparib
CARM1	Q86X55	CARM1_HUMAN	https://www.uniprot.org/uniprot/Q86X55	MT	P0266889A	348	65853	13	6	1	1.09276	1.30283	2.05116	1.28182	1.4263	0.998129	1.43389	1.10649	1.17489	30	good	0.624	6	6.3587	0.3487	n/d	Week 1	Niraparib
CARM1	Q86X55	CARM1_HUMAN	https://www.uniprot.org/uniprot/Q86X55	MT	P0268458B	681	65853	20	12	1	0.954909	0.774251	0.788656	0.947175	0.944661	0.82	0.937862	1.04238	0.993961	30	good	1.251	12	7.137	0.3814	n/d	Week 2	Niraparib
CARM1	Q86X55	CARM1_HUMAN	https://www.uniprot.org/uniprot/Q86X55	MT	P0268468B	536	65853	26	11	1	1.03055	0.821935	0.956403	1.21639	1.01305	0.890332	0.864917	0.956797	1.03954	30	good	1.142	11	7.1443	0.2591	n/d	Week 2	Niraparib
SPOUT1	Q5T280	CI114_HUMAN	https://www.uniprot.org/uniprot/Q5T280	MT	P0268468B	95	42008	4	2	1	1.1001	1.01837	1.41697	1.53121	1.73135	0.928076	1.09998	0.950381	1.08907	30	good	0.862	2	6.0181	0.0398	n/d	Week 2	Niraparib
COMT	P21964	COMT_HUMAN	https://www.uniprot.org/uniprot/P21964	MT	P0266879A	33	30037	1	1	1	0.392813	0.41961	0.383711	0.664116	0.383507	0.478606	0.575023	0.462772	0.334117	n.a.	bad	n/d	1	6.1073	n/d	n/d	Week 1	Niraparib
CMTR1	Q8N1G2	CMTR1_HUMAN	https://www.uniprot.org/uniprot/Q8N1G2	MT	P0268468B	48	95320	5	2	1	4.61524	1.08609	2.4294	4.42652	3.78033	1.15085	1.49169	4.2812	1.24312	n.a.	bad	n/d	2	5.5459	0.0161	n/d	Week 2	Niraparib
NSUN2	Q08J23	NSUN2_HUMAN	https://www.uniprot.org/uniprot/Q08J23	MT	P0266879A	79	86470	4	3	1	0.332019	0.442306	0.413148	0.530315	0.435708	0.290848	0.439957	0.819654	0.428299	n.a.	bad	n/d	3	5.7958	0.214	n/d	Week 1	Niraparib
NSUN2	Q08J23	NSUN2_HUMAN	https://www.uniprot.org/uniprot/Q08J23	MT	P0266889A	119	86470	6	2	1	1.43098	1.71039	7.21916	3.12665	3.09599	3.77021	3.00502	2.04375	3.17142	n.a.	bad	n/d	2	5.7117	0.5252	n/d	Week 1	Niraparib
NSUN2	Q08J23	NSUN2_HUMAN	https://www.uniprot.org/uniprot/Q08J23	MT	P0268458B	66	59383	5	2	1	0.818312	1.8843	0.757655	4.01524	0.898952	0.223684	0.441869	2.06513	0.529472	n.a.	bad	1	2	5.7727	0.2212	n/d	Week 2	Niraparib
NSUN2	Q08J23	NSUN2_HUMAN	https://www.uniprot.org/uniprot/Q08J23	MT	P0268468B	69	86470	5	2	1	3.23817	1.49916	0.345741	3.29434	2.57411	1.78443	0.758389	0.96774	2.51596	n.a.	bad	n/d	2	5.6697	0.236	n/d	Week 2	Niraparib
NSUN5	Q96P11	NSUN5_HUMAN	https://www.uniprot.org/uniprot/Q96P11	MT	P0266879A	66	51060	3	1	1	1.06126	0.486358	0.700128	2.70874	0.902834	2.19014	0	0.591705	0	n/d	n.d.	n/d	1	5.7127	n/d	n/d	Week 1	Niraparib
PCMT1	P22061	PIMT_HUMAN	https://www.uniprot.org/uniprot/P22061	MT	P0266879A	112	24679	4	1	1	0.441048	0.668039	0.479959	0.579597	0.44769	0.426666	0.507656	0.63963	0.661963	n.a.	bad	n/d	1	6.5784	n/d	n/d	Week 1	Niraparib
PCMT1	P22061	PIMT_HUMAN	https://www.uniprot.org/uniprot/P22061	MT	P0266889A	74	24679	2	2	1	0.932653	1.26582	6.95901	2.4676	2.76886	1.89406	2.60696	1.83838	2.20041	n/d	n.d.	1	2	6.2367	0.484	n/d	Week 1	Niraparib
PCMT1	P22061	PIMT_HUMAN	https://www.uniprot.org/uniprot/P22061	MT	P0268458B	58	24679	1	1	1	0.687273	0.889851	1.19452	0.572577	1.0718	0.713046	0.722764	1.40076	0.767725	n.a.	bad	n/d	1	6.0488	n/d	n/d	Week 2	Niraparib
TRMT10C	Q7L0Y3	MRRP1_HUMAN	https://www.uniprot.org/uniprot/Q7L0Y3	MT	P0266879A	148	47346	7	5	1	0.478061	0.590684	0.352692	0.578988	0.528889	0.56715	0.496985	0.558724	0.432434	n.a.	bad	n/d	4	6.007	0.5349	n/d	Week 1	Niraparib
TRMT10C	Q7L0Y3	MRRP1_HUMAN	https://www.uniprot.org/uniprot/Q7L0Y3	MT	P0266889A	35	47346	3	0	n/d	n/d	n/d	n/d	n/d	n/d	n/d	n/d	n/d	n/d	n/d	n/d	n/d	n/d	n/d	n/d	n/d	Week 1	Niraparib
TRMT10C	Q7L0Y3	MRRP1_HUMAN	https://www.uniprot.org/uniprot/Q7L0Y3	MT	P0268468B	163	47346	7	4	1	1.42873	1.32197	1.02006	2.13646	1.11432	1.2231	1.29012	1.21138	1.59907	n.a.	bad	n/d	3	5.8708	0.1997	n/d	Week 2	Niraparib
RNMT	O43148	MCES_HUMAN	https://www.uniprot.org/uniprot/O43148	MT	P0268458B	116	57724	5	3	1	0.821388	0.751552	0.649237	1.14513	0.994948	0.604504	0.710572	1.34248	0.806294	n.a.	bad	1.3	3	5.8549	0.7423	n/d	Week 2	Niraparib
RNMT	O43148	MCES_HUMAN	https://www.uniprot.org/uniprot/O43148	MT	P0268468B	132	57724	6	3	1	1.0174	0.787057	0.975332	1.48675	1.1775	0.651237	1.13651	1.04045	1.15462	30	weak	1.145	3	5.6519	1.0709	n/d	Week 2	Niraparib
SMS	P52788	SPSY_HUMAN	https://www.uniprot.org/uniprot/P52788	MT	P0266879A	125	41268	5	4	1	0.337774	0.585545	0.336943	0.662653	0.484726	0.368741	0.450036	0.503326	0.42378	n.a.	bad	n/d	4	6.1313	0.267	n/d	Week 1	Niraparib
SMS	P52788	SPSY_HUMAN	https://www.uniprot.org/uniprot/P52788	MT	P0266889A	166	41268	6	4	1	0.83843	1.88019	6.31908	2.78683	2.57231	1.88089	2.32698	1.72357	2.48583	n/d	n.d.	1	4	5.996	0.4387	n/d	Week 1	Niraparib
SRM	P19623	SPEE_HUMAN	https://www.uniprot.org/uniprot/P19623	MT	P0266879A	74	33824	3	3	1	0.357694	0.700657	0.424112	0.734139	0.505845	0.391342	0.478937	0.639031	0.606284	n.a.	bad	n/d	3	5.8625	0.3609	n/d	Week 1	Niraparib
SRM	P19623	SPEE_HUMAN	https://www.uniprot.org/uniprot/P19623	MT	P0266889A	50	33824	3	2	1	0.480995	1.66977	4.45777	2.79986	2.25595	2.05849	1.63259	1.58699	1.53581	n.a.	bad	n/d	2	5.789	0.1911	n/d	Week 1	Niraparib
TFB2M	Q9H5Q4	TFB2M_HUMAN	https://www.uniprot.org/uniprot/Q9H5Q4	MT	P0268458B	65	45348	4	2	1	0.474423	0.907862	1.1097	0.638889	1.2967	0.919699	0.637812	1.30334	0.98535	n.a.	bad	n/d	2	5.6068	0.1629	n/d	Week 2	Niraparib
ACAD10	Q6JQN1	ACD10_HUMAN	https://www.uniprot.org/uniprot/Q6JQN1	OXIDOREDUCTASE	P0266879A	534	118833	16	12	1	0.784585	0.752625	0.739606	0.86604	0.753552	0.705912	0.711114	0.798283	0.716132	30	weak	1.196	12	7.1138	0.3509	n/d	Week 1	Niraparib
ACAD10	Q6JQN1	ACD10_HUMAN	https://www.uniprot.org/uniprot/Q6JQN1	OXIDOREDUCTASE	P0266889A	655	118833	17	14	1	1.11424	1.33177	1.66577	1.37625	1.31665	1.30013	1.41234	1.22149	1.17575	30	good	0.705	14	6.9256	0.1953	n/d	Week 1	Niraparib
ACAD10	Q6JQN1	ACD10_HUMAN	https://www.uniprot.org/uniprot/Q6JQN1	OXIDOREDUCTASE	P0268458B	852	118833	41	21	1	1.00693	0.859439	0.764905	0.972828	1.04617	0.794768	0.963586	1.07219	1.06011	30	good	1.236	21	7.4841	0.1655	n/d	Week 2	Niraparib
ACAD10	Q6JQN1	ACD10_HUMAN	https://www.uniprot.org/uniprot/Q6JQN1	OXIDOREDUCTASE	P0268468B	893	118833	40	18	1	1.15762	0.866128	0.901831	1.20217	1.0894	0.994632	0.852541	1.14195	1.11361	30	good	1.22	18	7.5148	0.1992	n/d	Week 2	Niraparib
ACAD8	Q9UKU7	ACAD8_HUMAN	https://www.uniprot.org/uniprot/Q9UKU7	OXIDOREDUCTASE	P0266879A	179	45069	8	5	1	0.879469	0.906315	0.889917	0.972481	0.933363	0.831932	0.893896	0.837815	0.873916	30	good	1.046	5	6.7056	0.8505	n/d	Week 1	Niraparib
ACAD8	Q9UKU7	ACAD8_HUMAN	https://www.uniprot.org/uniprot/Q9UKU7	OXIDOREDUCTASE	P0266889A	263	45069	8	6	1	1.14051	1.31214	1.98646	1.20973	1.24471	1.17546	1.32589	1.14046	1.06402	30	good	0.649	6	6.4131	0.2632	n/d	Week 1	Niraparib
ACAD8	Q9UKU7	ACAD8_HUMAN	https://www.uniprot.org/uniprot/Q9UKU7	OXIDOREDUCTASE	P0268458B	468	45069	25	11	1	0.978429	0.824596	0.802334	0.799357	1.01278	0.791214	0.928794	1.05918	1.09816	30	good	1.216	11	7.1138	0.4044	n/d	Week 2	Niraparib
ACAD8	Q9UKU7	ACAD8_HUMAN	https://www.uniprot.org/uniprot/Q9UKU7	OXIDOREDUCTASE	P0268468B	406	45069	23	12	1	1.0349	0.765311	0.869345	0.913526	1.02655	0.923361	0.814258	1.05507	1.1788	30	good	1.245	12	7.0417	0.5145	n/d	Week 2	Niraparib
ACADM	P11310	ACADM_HUMAN	https://www.uniprot.org/uniprot/P11310	OXIDOREDUCTASE	P0266879A	71	47019	2	2	1	0.412221	0.53041	0.370957	0.714086	0.514357	0.457549	0.421623	0.643974	0.492786	n.a.	bad	n/d	2	6.1956	0.1143	n/d	Week 1	Niraparib
ACADM	P11310	ACADM_HUMAN	https://www.uniprot.org/uniprot/P11310	OXIDOREDUCTASE	P0266889A	51	47019	2	1	1	0.647608	1.08618	4.78958	1.94126	2.20405	1.10458	1.70028	1.88786	2.15437	n.a.	bad	n/d	1	6.0953	n/d	n/d	Week 1	Niraparib
ACADM	P11310	ACADM_HUMAN	https://www.uniprot.org/uniprot/P11310	OXIDOREDUCTASE	P0268458B	153	47019	8	6	1	0.910868	1.21946	0.864345	0.870707	1.15375	0.781113	0.783547	1.61886	0.727608	30	weak	0.917	5	6.0064	0.2448	n/d	Week 2	Niraparib
ACADM	P11310	ACADM_HUMAN	https://www.uniprot.org/uniprot/P11310	OXIDOREDUCTASE	P0268468B	134	47019	8	3	1	1.65474	1.14125	0.963683	2.18357	1.17948	0.777363	0.919146	1.11175	1.30613	n.a.	bad	n/d	3	6.081	0.1925	n/d	Week 2	Niraparib
ACADS	P16219	ACADS_HUMAN	https://www.uniprot.org/uniprot/P16219	OXIDOREDUCTASE	P0266879A	637	44297	17	12	1	0.854541	0.764807	0.761331	0.96672	0.86198	0.822514	0.906717	0.919045	0.881655	30	good	1.215	12	7.2228	0.3429	n/d	Week 1	Niraparib
ACADS	P16219	ACADS_HUMAN	https://www.uniprot.org/uniprot/P16219	OXIDOREDUCTASE	P0266889A	491	44297	13	9	1	1.01125	1.11351	1.22523	1.19204	1.10083	1.12937	1.23466	1.17102	1.09943	30	good	0.86	9	6.9735	0.2475	n/d	Week 1	Niraparib
ACADS	P16219	ACADS_HUMAN	https://www.uniprot.org/uniprot/P16219	OXIDOREDUCTASE	P0268458B	479	44297	31	10	1	1.0752	0.680349	0.699219	1.06941	1.07517	0.90861	1.00717	1.16186	1.02992	30	good	1.504	10	7.5428	0.2009	n/d	Week 2	Niraparib
ACADS	P16219	ACADS_HUMAN	https://www.uniprot.org/uniprot/P16219	OXIDOREDUCTASE	P0268468B	595	44297	35	12	1	1.12366	0.68877	0.813992	1.26903	1.06855	1.01167	0.820473	1.18817	1.20817	30	good	1.413	12	7.7065	0.0929	n/d	Week 2	Niraparib
ACADSB	P45954	ACDSB_HUMAN	https://www.uniprot.org/uniprot/P45954	OXIDOREDUCTASE	P0266879A	29	47485	2	0	n/d	n/d	n/d	n/d	n/d	n/d	n/d	n/d	n/d	n/d	n/d	n/d	n/d	n/d	n/d	n/d	n/d	Week 1	Niraparib
ACADSB	P45954	ACDSB_HUMAN	https://www.uniprot.org/uniprot/P45954	OXIDOREDUCTASE	P0266889A	141	47485	4	4	1	0.875044	1.15423	2.51315	1.39171	1.46617	1.17919	1.39636	1.20512	1.38954	30	good	0.511	3	5.8462	0.3861	n/d	Week 1	Niraparib
ACADSB	P45954	ACDSB_HUMAN	https://www.uniprot.org/uniprot/P45954	OXIDOREDUCTASE	P0268458B	331	47485	11	9	1	0.98948	1.00742	0.896827	1.05847	1.04091	0.837148	0.979154	1.17046	1.04068	30	good	1.045	8	6.3551	0.0522	n/d	Week 2	Niraparib
ACADSB	P45954	ACDSB_HUMAN	https://www.uniprot.org/uniprot/P45954	OXIDOREDUCTASE	P0268468B	338	47485	10	8	1	1.09368	1.00046	1.04285	1.41287	1.20674	0.886883	0.904917	1.04544	1.16903	30	good	1.025	8	6.3262	0.2395	n/d	Week 2	Niraparib
ACADVL	P49748	ACADV_HUMAN	https://www.uniprot.org/uniprot/P49748	OXIDOREDUCTASE	P0266879A	422	72926	12	9	1	0.372259	0.481661	0.342438	0.609676	0.396589	0.38644	0.402291	0.462899	0.39742	n.a.	bad	n/d	9	6.3197	0.3869	n/d	Week 1	Niraparib
ACADVL	P49748	ACADV_HUMAN	https://www.uniprot.org/uniprot/P49748	OXIDOREDUCTASE	P0266889A	333	72926	12	7	1	1.34345	1.76288	5.15811	2.60609	2.15278	1.57851	2.20472	1.65661	2.09225	n/d	n.d.	1	7	6.0878	0.0378	n/d	Week 1	Niraparib
ACADVL	P49748	ACADV_HUMAN	https://www.uniprot.org/uniprot/P49748	OXIDOREDUCTASE	P0268458B	108	72926	8	2	1	1.01748	1.32665	0.963088	1.1308	1.03476	0.520895	0.564273	1.35887	0.750828	n.a.	bad	1	2	5.7984	0.1612	n/d	Week 2	Niraparib
ACADVL	P49748	ACADV_HUMAN	https://www.uniprot.org/uniprot/P49748	OXIDOREDUCTASE	P0268468B	201	72926	10	3	1	1.97216	1.10487	0.516468	2.79667	1.87217	1.3843	1.08974	1.65603	1.87293	n.a.	bad	n/d	3	5.7033	0.6454	n/d	Week 2	Niraparib
ACOX1	Q15067	ACOX1_HUMAN	https://www.uniprot.org/uniprot/Q15067	OXIDOREDUCTASE	P0266879A	160	74667	9	4	1	0.746435	0.673496	0.627573	0.625651	0.680862	0.48355	0.603407	0.859387	0.8522	n.a.	bad	1.342	4	6.4297	0.3566	n/d	Week 1	Niraparib
ACOX1	Q15067	ACOX1_HUMAN	https://www.uniprot.org/uniprot/Q15067	OXIDOREDUCTASE	P0266889A	183	74667	11	4	1	1.01113	1.01822	1.76266	1.38296	1.18511	1.34125	1.19851	1.15067	1.08324	30	good	0.723	4	6.3079	0.3024	n/d	Week 1	Niraparib
ACOX1	Q15067	ACOX1_HUMAN	https://www.uniprot.org/uniprot/Q15067	OXIDOREDUCTASE	P0268458B	422	74667	19	10	1	1.13838	0.937664	0.92437	1.03695	1.01184	0.881647	1.00259	1.12519	1.11033	30	good	1.148	10	6.9869	0.215	n/d	Week 2	Niraparib
ACOX1	Q15067	ACOX1_HUMAN	https://www.uniprot.org/uniprot/Q15067	OXIDOREDUCTASE	P0268468B	578	74667	22	13	1	1.26797	0.981501	1.05864	1.34794	1.13328	1.02749	0.901333	1.1186	1.17163	30	good	1.112	13	7.0475	0.1981	n/d	Week 2	Niraparib
ADH5	P11766	ADHX_HUMAN	https://www.uniprot.org/uniprot/P11766	OXIDOREDUCTASE	P0266879A	447	39724	13	8	1	0.776726	0.813538	0.667201	0.819694	0.659436	0.656638	0.691768	0.840419	0.690759	30	weak	1.2	8	7.1491	0.1354	n/d	Week 1	Niraparib
ADH5	P11766	ADHX_HUMAN	https://www.uniprot.org/uniprot/P11766	OXIDOREDUCTASE	P0266889A	533	39724	16	12	1	1.10123	1.1908	1.94648	1.12833	1.1384	1.0334	1.17642	1.19752	1.13159	30	good	0.67	12	7.0789	0.2451	n/d	Week 1	Niraparib
ADH5	P11766	ADHX_HUMAN	https://www.uniprot.org/uniprot/P11766	OXIDOREDUCTASE	P0268458B	417	39724	26	11	1	1.08442	0.971806	0.900725	0.902126	0.971541	0.846769	0.895895	1.0762	0.952432	30	good	1.113	11	7.5534	0.2089	n/d	Week 2	Niraparib
ADH5	P11766	ADHX_HUMAN	https://www.uniprot.org/uniprot/P11766	OXIDOREDUCTASE	P0268468B	544	39724	32	12	1	1.18543	0.903404	1.05006	0.977762	0.884798	0.881836	0.866586	0.940989	1.01806	30	good	1.119	12	7.5978	0.3864	n/d	Week 2	Niraparib
ADI1	Q9BV57	MTND_HUMAN	https://www.uniprot.org/uniprot/Q9BV57	OXIDOREDUCTASE	P0266879A	70	21498	3	1	1	0.32312	0.658064	0.865497	0.762806	0	0.752364	0.522922	0.699845	0.355472	n.a.	bad	n/d	1	5.9661	n/d	n/d	Week 1	Niraparib
ADI1	Q9BV57	MTND_HUMAN	https://www.uniprot.org/uniprot/Q9BV57	OXIDOREDUCTASE	P0266889A	141	21498	5	3	1	1.76498	1.83939	7.6333	3.43393	4.11012	2.69433	2.60921	2.75372	3.29494	n.a.	bad	n/d	3	6.023	0.3046	n/d	Week 1	Niraparib
AIFM1	O95831	AIFM1_HUMAN	https://www.uniprot.org/uniprot/O95831	OXIDOREDUCTASE	P0266879A	111	66900	6	4	1	0.373366	0.627306	0.467234	0.662094	0.585902	0.414768	0.458848	0.614619	0.503884	n.a.	bad	n/d	4	6.1077	0.0525	n/d	Week 1	Niraparib
AIFM1	O95831	AIFM1_HUMAN	https://www.uniprot.org/uniprot/O95831	OXIDOREDUCTASE	P0268468B	78	66900	5	2	1	1.1003	1.28844	0.779837	2.0554	0.838399	0.74424	0.797378	1.02544	1.48339	30	weak	1.015	2	5.7793	0.5396	n/d	Week 2	Niraparib
AKR1A1	P14550	AK1A1_HUMAN	https://www.uniprot.org/uniprot/P14550	OXIDOREDUCTASE	P0266879A	71	36573	2	2	1	0.570653	0.60512	0.458188	0.774615	0.396496	0.408838	0.5382	0.49408	0.628715	n.a.	bad	n/d	1	5.6866	n/d	n/d	Week 1	Niraparib
AKR1B1	P15121	ALDR_HUMAN	https://www.uniprot.org/uniprot/P15121	OXIDOREDUCTASE	P0266879A	36	35853	2	2	1	0.34684	0.588459	0.325087	0.630598	0.329858	0.511716	0.472216	0.505305	0.433667	n.a.	bad	n/d	2	6.2112	0.099	n/d	Week 1	Niraparib
AKR1B1	P15121	ALDR_HUMAN	https://www.uniprot.org/uniprot/P15121	OXIDOREDUCTASE	P0266889A	85	35853	4	3	1	1.02984	1.01656	2.26524	1.19209	0.893445	1.02887	0.937251	0.957969	1.05766	30	good	0.619	3	6.0024	0.342	n/d	Week 1	Niraparib
AKR1B1	P15121	ALDR_HUMAN	https://www.uniprot.org/uniprot/P15121	OXIDOREDUCTASE	P0268458B	84	35853	4	3	1	0.771195	0.719546	0.40875	0.369763	0.774124	0.37305	0.593012	1.82998	0.417373	n.a.	bad	1.57	3	5.6619	0.176	n.a.	Week 2	Niraparib
AKR1B1	P15121	ALDR_HUMAN	https://www.uniprot.org/uniprot/P15121	OXIDOREDUCTASE	P0268468B	72	35853	2	2	1	2.76631	1.19469	0.768015	2.89882	0.780209	0.8882	1.22324	0.909335	1.1273	n.a.	bad	n/d	2	5.8115	0.1319	n/d	Week 2	Niraparib
AKR7A2	O43488	ARK72_HUMAN	https://www.uniprot.org/uniprot/O43488	OXIDOREDUCTASE	P0266879A	64	39589	3	3	1	0.314947	0.590493	0.318561	0.580582	0.457239	0.435703	0.390794	0.423314	0.457423	n.a.	bad	n/d	3	6.0978	1.0443	n/d	Week 1	Niraparib
ALDH18A1	P54886	P5CS_HUMAN	https://www.uniprot.org/uniprot/P54886	OXIDOREDUCTASE	P0266879A	80	87301	4	2	1	0.499683	0.592338	0.461688	0.966685	0.405027	0.619315	0.52393	0.467332	0.677268	n.a.	bad	n/d	2	6.2113	0.2439	n/d	Week 1	Niraparib
ALDH18A1	P54886	P5CS_HUMAN	https://www.uniprot.org/uniprot/P54886	OXIDOREDUCTASE	P0266889A	118	87301	4	3	1	1.05833	1.25453	3.68712	2.26452	1.8178	1.3277	1.66926	1.84802	1.83003	n.a.	bad	0.417	3	5.948	0.5134	n/d	Week 1	Niraparib
ALDH18A1	P54886	P5CS_HUMAN	https://www.uniprot.org/uniprot/P54886	OXIDOREDUCTASE	P0268458B	282	87301	12	8	1	1.3599	1.41992	1.26393	1.29292	1.43963	1.07041	1.09638	1.68327	1.47217	30	good	0.879	8	6.1451	0.1488	n/d	Week 2	Niraparib
ALDH18A1	P54886	P5CS_HUMAN	https://www.uniprot.org/uniprot/P54886	OXIDOREDUCTASE	P0268468B	435	87301	17	10	1	1.46696	1.01464	0.99289	1.65378	1.11743	0.991661	0.984187	0.980592	1.36544	n.a.	bad	n/d	9	6.3484	0.1067	n/d	Week 2	Niraparib
ALDH1A1	P00352	AL1A1_HUMAN	https://www.uniprot.org/uniprot/P00352	OXIDOREDUCTASE	P0266879A	56	54861	1	0	n/d	n/d	n/d	n/d	n/d	n/d	n/d	n/d	n/d	n/d	n/d	n/d	n/d	n/d	n/d	n/d	n/d	Week 1	Niraparib
ALDH1A1	P00352	AL1A1_HUMAN	https://www.uniprot.org/uniprot/P00352	OXIDOREDUCTASE	P0266889A	33	54861	1	0	n/d	n/d	n/d	n/d	n/d	n/d	n/d	n/d	n/d	n/d	n/d	n/d	n/d	n/d	n/d	n/d	n/d	Week 1	Niraparib
ALDH1A1	P00352	AL1A1_HUMAN	https://www.uniprot.org/uniprot/P00352	OXIDOREDUCTASE	P0268458B	76	54861	3	0	n/d	n/d	n/d	n/d	n/d	n/d	n/d	n/d	n/d	n/d	n/d	n/d	n/d	n/d	n/d	n/d	n/d	Week 2	Niraparib
ALDH1A1	P00352	AL1A1_HUMAN	https://www.uniprot.org/uniprot/P00352	OXIDOREDUCTASE	P0268468B	63	54861	1	0	n/d	n/d	n/d	n/d	n/d	n/d	n/d	n/d	n/d	n/d	n/d	n/d	n/d	n/d	n/d	n/d	n/d	Week 2	Niraparib
ALDH1A3	P47895	AL1A3_HUMAN	https://www.uniprot.org/uniprot/P47895	OXIDOREDUCTASE	P0266879A	693	56108	22	9	1	0.878812	0.697899	0.770145	0.217547	0.460447	0.549628	0.63255	0.711453	0.80252	n.a.	bad	1.28	9	7.0706	0.5231	n.a.	Week 1	Niraparib
ALDH1A3	P47895	AL1A3_HUMAN	https://www.uniprot.org/uniprot/P47895	OXIDOREDUCTASE	P0266889A	773	56108	21	16	1	1.01459	1.06469	0.942928	0.220686	0.561264	0.753697	0.838954	0.964875	0.999044	1.9	good	1.003	16	7.1151	0.1136	1.89432	Week 1	Niraparib
ALDH1A3	P47895	AL1A3_HUMAN	https://www.uniprot.org/uniprot/P47895	OXIDOREDUCTASE	P0268458B	971	56108	56	19	1	1.00694	0.678106	0.706502	0.183399	0.673803	0.736184	0.830684	0.905521	0.979338	n.a.	bad	1.449	19	7.5942	0.3474	n.a.	Week 2	Niraparib
ALDH1A3	P47895	AL1A3_HUMAN	https://www.uniprot.org/uniprot/P47895	OXIDOREDUCTASE	P0268468B	1035	56108	52	22	1	1.05089	0.668046	0.716974	0.24447	0.647856	0.816541	0.739916	0.915545	1.01786	3.9	weak	1.481	22	7.5863	0.2056	2.63336	Week 2	Niraparib
ALDH1B1	P30837	AL1B1_HUMAN	https://www.uniprot.org/uniprot/P30837	OXIDOREDUCTASE	P0266879A	1868	57206	108	26	1	0.932812	0.572426	0.592911	0.321925	0.549959	0.595569	0.682872	0.82121	0.915315	n.a.	bad	1.659	26	9.2424	0.0434	n.a.	Week 1	Niraparib
ALDH1B1	P30837	AL1B1_HUMAN	https://www.uniprot.org/uniprot/P30837	OXIDOREDUCTASE	P0266889A	2052	57206	128	25	1	1.02494	0.759798	0.812517	0.390889	0.641594	0.749526	0.878264	0.946438	1.03646	4.4	weak	1.288	25	9.2491	0.1093	3.41615	Week 1	Niraparib
ALDH1B1	P30837	AL1B1_HUMAN	https://www.uniprot.org/uniprot/P30837	OXIDOREDUCTASE	P0268458B	1763	57206	263	26	1	0.960414	0.315071	0.333408	0.46192	0.811213	0.753166	0.847572	0.983288	0.975664	14	weak	3.023	26	9.6667	0.19	4.63116	Week 2	Niraparib
ALDH1B1	P30837	AL1B1_HUMAN	https://www.uniprot.org/uniprot/P30837	OXIDOREDUCTASE	P0268468B	1955	57206	288	27	1	1.06879	0.31657	0.363808	0.495458	0.829248	0.862245	0.653255	1.07423	1.05683	15	weak	3.041	27	9.6508	0.1898	4.93259	Week 2	Niraparib
ALDH1L2	Q3SY69	AL1L2_HUMAN	https://www.uniprot.org/uniprot/Q3SY69	OXIDOREDUCTASE	P0268468B	43	101745	5	1	1	1.31325	0.346683	0.519456	0.652396	0.809854	1.22192	0.852596	1.12148	1.01181	30	weak	n/d	1	6.4636	n/d	n/d	Week 2	Niraparib
ALDH2	P05091	ALDH2_HUMAN	https://www.uniprot.org/uniprot/P05091	OXIDOREDUCTASE	P0266879A	2107	56381	175	26	1	0.91105	0.494738	0.551683	0.473668	0.754384	0.737438	0.834677	0.918749	0.952562	9.9	weak	1.826	26	9.439	0.1659	5.42169	Week 1	Niraparib
ALDH2	P05091	ALDH2_HUMAN	https://www.uniprot.org/uniprot/P05091	OXIDOREDUCTASE	P0266889A	1812	56381	136	26	1	1.03794	0.66104	0.709782	0.549829	0.837478	0.930226	1.07229	1.04771	1.08047	22	good	1.487	26	9.3978	0.1946	14.7949	Week 1	Niraparib
ALDH2	P05091	ALDH2_HUMAN	https://www.uniprot.org/uniprot/P05091	OXIDOREDUCTASE	P0268458B	2165	56381	344	29	1	1.01779	0.282868	0.288712	0.610795	0.932539	0.803447	0.946378	1.09485	1.04127	30	weak	3.53	29	9.6732	0.0721	n/d	Week 2	Niraparib
ALDH2	P05091	ALDH2_HUMAN	https://www.uniprot.org/uniprot/P05091	OXIDOREDUCTASE	P0268468B	2231	56381	381	28	1	1.08173	0.275522	0.308828	0.640554	0.929962	0.906323	0.671137	1.19132	1.10677	n.a.	bad	3.562	28	9.6847	0.0151	n/d	Week 2	Niraparib
ALDH4A1	P30038	AL4A1_HUMAN	https://www.uniprot.org/uniprot/P30038	OXIDOREDUCTASE	P0268458B	49	61719	2	1	1	0.871362	1.03158	0.587596	0.572347	0.854507	0.551332	0.717759	1.12931	0.480743	n.a.	bad	n/d	1	5.5452	n/d	n/d	Week 2	Niraparib
ALDH4A1	P30038	AL4A1_HUMAN	https://www.uniprot.org/uniprot/P30038	OXIDOREDUCTASE	P0268468B	40	61719	2	0	n/d	n/d	n/d	n/d	n/d	n/d	n/d	n/d	n/d	n/d	n/d	n/d	n/d	n/d	n/d	n/d	n/d	Week 2	Niraparib
ALDH7A1	P49419	AL7A1_HUMAN	https://www.uniprot.org/uniprot/P49419	OXIDOREDUCTASE	P0266879A	170	58486	6	4	1	0.68769	0.445861	0.420546	0.40149	0.297023	0.263662	0.409167	0.384439	0.581043	n.a.	bad	n/d	3	6.0221	0.7958	n/d	Week 1	Niraparib
ALDH7A1	P49419	AL7A1_HUMAN	https://www.uniprot.org/uniprot/P49419	OXIDOREDUCTASE	P0266889A	74	58486	4	2	1	0.604641	1.93824	5.56707	2.70575	2.52653	1.48043	1.97874	1.42882	1.79104	n.a.	bad	n/d	2	5.9759	0.0386	n/d	Week 1	Niraparib
ALDH8A1	Q9H2A2	AL8A1_HUMAN	https://www.uniprot.org/uniprot/Q9H2A2	OXIDOREDUCTASE	P0268458B	82	53401	8	1	1	0.864263	0.259258	0.30926	0.475983	0.754939	0.572807	0.798832	0.907944	1.19372	n.a.	bad	n/d	1	6.4222	n/d	n/d	Week 2	Niraparib
ALDH8A1	Q9H2A2	AL8A1_HUMAN	https://www.uniprot.org/uniprot/Q9H2A2	OXIDOREDUCTASE	P0268468B	87	53401	8	1	1	0.970064	0.252745	0.314228	0.536088	0.891373	0.812815	0.579637	1.10584	1.1138	n.a.	bad	n/d	1	7.0915	n/d	n/d	Week 2	Niraparib
ALDH9A1	P49189	AL9A1_HUMAN	https://www.uniprot.org/uniprot/P49189	OXIDOREDUCTASE	P0266879A	841	53801	27	14	1	0.843873	0.89408	0.851469	0.906767	0.779917	0.784925	0.839309	0.899493	0.836261	30	good	1.056	14	7.7038	0.0655	n/d	Week 1	Niraparib
ALDH9A1	P49189	AL9A1_HUMAN	https://www.uniprot.org/uniprot/P49189	OXIDOREDUCTASE	P0266889A	870	53801	24	15	1	1.01207	1.18358	1.37637	1.13582	1.0499	1.12672	1.19491	1.1053	1.00995	30	good	0.786	15	7.5973	0.0815	n/d	Week 1	Niraparib
ALDH9A1	P49189	AL9A1_HUMAN	https://www.uniprot.org/uniprot/P49189	OXIDOREDUCTASE	P0268458B	1157	53801	79	20	1	1.03934	0.925591	0.914991	1.01465	1.03078	0.868027	1.0082	1.09096	1.04898	30	good	1.108	20	8.06	0.1377	n/d	Week 2	Niraparib
ALDH9A1	P49189	AL9A1_HUMAN	https://www.uniprot.org/uniprot/P49189	OXIDOREDUCTASE	P0268468B	1280	53801	83	23	1	1.10236	0.954894	1.01586	1.09109	1.05192	0.990321	0.90149	1.08171	1.08248	30	good	1.067	23	8.0849	0.1062	n/d	Week 2	Niraparib
ALOX12B	O75342	LX12B_HUMAN	https://www.uniprot.org/uniprot/O75342	OXIDOREDUCTASE	P0266879A	114	80355	5	3	1	0.429667	0.493476	0.430338	0.372306	0.389616	0.385569	0.37696	0.421001	0.64041	n.a.	bad	n/d	3	6.1678	0.5177	n/d	Week 1	Niraparib
ALOX12B	O75342	LX12B_HUMAN	https://www.uniprot.org/uniprot/O75342	OXIDOREDUCTASE	P0266889A	46	80355	4	1	1	0.749377	1.61561	2.79787	1.78783	1.70875	2.28664	1.22884	0.903384	2.32601	n.a.	bad	n/d	1	6.0791	n/d	n/d	Week 1	Niraparib
ALOX12B	O75342	LX12B_HUMAN	https://www.uniprot.org/uniprot/O75342	OXIDOREDUCTASE	P0268458B	41	80355	3	1	1	0.337545	0.80029	0.332553	0.336665	0.412382	0.451446	0	0.810691	0.878257	n.a.	bad	n/d	1	5.9057	n/d	n/d	Week 2	Niraparib
ALOX12B	O75342	LX12B_HUMAN	https://www.uniprot.org/uniprot/O75342	OXIDOREDUCTASE	P0268468B	44	80355	2	1	n/d	n/d	n/d	n/d	n/d	n/d	n/d	n/d	n/d	n/d	n.a.	bad	n/d	1	5.8588	n/d	n/d	Week 2	Niraparib
ASPH	Q12797	ASPH_HUMAN	https://www.uniprot.org/uniprot/Q12797	OXIDOREDUCTASE	P0266879A	117	85862	5	2	1	0.353022	0.596942	0.604918	0.440886	0.420746	0.462929	0.376567	0.48826	0.519084	n.a.	bad	n/d	2	5.5223	0.4061	n/d	Week 1	Niraparib
BDH1	Q02338	BDH_HUMAN	https://www.uniprot.org/uniprot/Q02338	OXIDOREDUCTASE	P0268468B	43	38157	2	1	1	1.20496	1.53497	1.36375	2.50836	1.13773	1.46762	1.00076	1.8625	1.43	n.a.	bad	n/d	1	6.0853	n/d	n/d	Week 2	Niraparib
CAT	P04040	CATA_HUMAN	https://www.uniprot.org/uniprot/P04040	OXIDOREDUCTASE	P0266879A	705	59755	19	14	1	0.437957	0.5057	0.551673	0.401476	0.324653	0.409498	0.346035	0.542974	0.79031	n.a.	bad	n/d	14	6.8211	0.3727	n/d	Week 1	Niraparib
CAT	P04040	CATA_HUMAN	https://www.uniprot.org/uniprot/P04040	OXIDOREDUCTASE	P0266889A	264	59755	10	7	1	0.799609	1.20228	3.66851	1.36152	1.21498	1.12172	1.10925	1.10972	0.95152	30	good	0.369	7	6.5239	0.4214	n/d	Week 1	Niraparib
CAT	P04040	CATA_HUMAN	https://www.uniprot.org/uniprot/P04040	OXIDOREDUCTASE	P0268458B	252	59755	10	6	1	0.5562	0.815139	0.384202	0.473669	0.841687	0.299047	0.507834	0.786983	0.746717	n.a.	bad	n/d	6	6.1321	0.3958	n/d	Week 2	Niraparib
CAT	P04040	CATA_HUMAN	https://www.uniprot.org/uniprot/P04040	OXIDOREDUCTASE	P0268468B	342	59755	13	7	1	1.13465	0.786601	0.983617	1.24862	1.64219	0.930969	1.45935	1.27512	1.16299	30	good	1.206	7	6.0771	0.1347	n/d	Week 2	Niraparib
CBR1	P16152	CBR1_HUMAN	https://www.uniprot.org/uniprot/P16152	OXIDOREDUCTASE	P0266879A	103	30375	4	1	1	0.292892	0.51525	0.229635	0.677512	0.460775	0.276137	0.412909	0.382548	0.382772	n.a.	bad	n/d	1	6.0864	n/d	n/d	Week 1	Niraparib
CBR1	P16152	CBR1_HUMAN	https://www.uniprot.org/uniprot/P16152	OXIDOREDUCTASE	P0266889A	67	30375	3	2	1	0.871646	1.82666	6.28547	2.55425	2.86285	1.8873	2.38499	2.06081	2.89041	n/d	n.d.	1	2	5.9193	0.3578	n/d	Week 1	Niraparib
CPOX	P36551	HEM6_HUMAN	https://www.uniprot.org/uniprot/P36551	OXIDOREDUCTASE	P0266879A	300	50151	8	6	1	0.567041	0.655868	0.444936	0.916206	0.660008	0.599371	0.58269	0.763177	0.585668	n.a.	bad	n/d	6	6.4638	0.3185	n/d	Week 1	Niraparib
CPOX	P36551	HEM6_HUMAN	https://www.uniprot.org/uniprot/P36551	OXIDOREDUCTASE	P0266889A	136	50151	6	4	1	1.19871	1.73708	4.09526	2.62515	2.57497	1.70007	1.99906	1.50941	1.69363	n.a.	bad	0.377	4	6.3334	0.4354	n/d	Week 1	Niraparib
CPOX	P36551	HEM6_HUMAN	https://www.uniprot.org/uniprot/P36551	OXIDOREDUCTASE	P0268458B	271	50151	14	7	1	1.23908	1.15192	1.05641	1.50714	1.34512	1.00658	1.06062	1.40448	1.18415	30	good	1.014	7	6.6922	0.099	n/d	Week 2	Niraparib
CPOX	P36551	HEM6_HUMAN	https://www.uniprot.org/uniprot/P36551	OXIDOREDUCTASE	P0268468B	327	50151	13	8	1	1.52368	1.26085	1.19899	1.93866	1.46007	1.23984	1.03544	1.13226	1.4114	n.a.	bad	n/d	8	6.6309	0.1969	n/d	Week 2	Niraparib
CRYZ	Q08257	QOR_HUMAN	https://www.uniprot.org/uniprot/Q08257	OXIDOREDUCTASE	P0266879A	96	35206	3	3	1	0.416556	0.582056	0.389066	0.619763	0.435631	0.466148	0.407497	0.444925	0.52259	n.a.	bad	n/d	2	6.0059	0.0674	n/d	Week 1	Niraparib
CTBP2	P56545	CTBP2_HUMAN	https://www.uniprot.org/uniprot/P56545	OXIDOREDUCTASE	P0266879A	99	106186	3	1	1	0.473417	0.514705	0.312331	0.417068	0.477895	0.362153	0.357475	0.548538	0.473044	n.a.	bad	n/d	1	6.0478	n/d	n/d	Week 1	Niraparib
CTBP2	P56545	CTBP2_HUMAN	https://www.uniprot.org/uniprot/P56545	OXIDOREDUCTASE	P0266889A	110	106186	6	3	1	0.59849	1.28399	4.33719	1.99032	2.31177	1.6769	1.7202	1.97001	1.6178	n.a.	bad	n/d	3	5.9531	0.6898	n/d	Week 1	Niraparib
CTBP2	P56545	CTBP2_HUMAN	https://www.uniprot.org/uniprot/P56545	OXIDOREDUCTASE	P0268458B	56	106186	2	1	1	0.972378	1.11678	0.621336	0.819889	1.15971	0.756045	0.810141	1.98552	0.692523	30	weak	n/d	1	6.2701	n/d	n/d	Week 2	Niraparib
CTBP2	P56545	CTBP2_HUMAN	https://www.uniprot.org/uniprot/P56545	OXIDOREDUCTASE	P0268468B	69	106186	3	2	1	2.33756	1.85556	1.13832	3.50864	1.08279	0.947243	1.16808	1.28153	1.73108	n.a.	bad	n/d	2	6.2952	0.2264	n/d	Week 2	Niraparib
CYB5R3	P00387	NB5R3_HUMAN	https://www.uniprot.org/uniprot/P00387	OXIDOREDUCTASE	P0266879A	355	38226	10	7	1	0.364308	0.39645	0.262535	0.402578	0.329243	0.312475	0.379436	0.366525	0.308078	n.a.	bad	n/d	7	6.8461	0.3512	n/d	Week 1	Niraparib
CYB5R3	P00387	NB5R3_HUMAN	https://www.uniprot.org/uniprot/P00387	OXIDOREDUCTASE	P0266889A	245	38226	8	5	1	0.983023	1.34172	3.79463	1.7526	1.7798	1.29302	1.68997	1.51055	1.97073	30	good	0.386	5	6.576	0.6281	n/d	Week 1	Niraparib
CYB5R3	P00387	NB5R3_HUMAN	https://www.uniprot.org/uniprot/P00387	OXIDOREDUCTASE	P0268458B	307	38226	14	7	1	0.846344	0.945891	1.26805	0.615172	1.20099	0.54109	0.69192	1.41369	0.96169	n.a.	bad	0.834	7	6.4258	0.3125	n/d	Week 2	Niraparib
CYB5R3	P00387	NB5R3_HUMAN	https://www.uniprot.org/uniprot/P00387	OXIDOREDUCTASE	P0268468B	274	38226	9	5	1	1.59268	1.34743	1.20962	1.8927	1.29342	0.950654	1.10134	1.3323	1.67146	n.a.	bad	n/d	5	6.4217	0.4911	n/d	Week 2	Niraparib
DECR1	Q16698	DECR_HUMAN	https://www.uniprot.org/uniprot/Q16698	OXIDOREDUCTASE	P0266879A	157	36067	6	4	1	0.354304	0.53535	0.338878	0.581362	0.403789	0.387683	0.413668	0.589833	0.403174	n.a.	bad	n/d	4	6.3045	0.0634	n/d	Week 1	Niraparib
DECR1	Q16698	DECR_HUMAN	https://www.uniprot.org/uniprot/Q16698	OXIDOREDUCTASE	P0266889A	128	36067	3	3	1	0.936229	1.76572	7.57416	2.73846	2.71166	2.38147	2.87818	2.33957	2.45251	n/d	n.d.	1	3	5.9978	0.2817	n/d	Week 1	Niraparib
DECR1	Q16698	DECR_HUMAN	https://www.uniprot.org/uniprot/Q16698	OXIDOREDUCTASE	P0268458B	84	36067	4	2	1	0.941765	0.957155	0.797531	0.706706	1.25221	0.528175	0.324519	2.32809	0.844286	n.a.	bad	1.107	2	5.6902	0.1955	n/d	Week 2	Niraparib
DECR1	Q16698	DECR_HUMAN	https://www.uniprot.org/uniprot/Q16698	OXIDOREDUCTASE	P0268468B	121	36067	4	3	1	2.05037	1.30195	0.73944	2.87216	1.13027	0.872734	1.29046	1.03154	1.35506	n.a.	bad	n/d	3	5.776	0.2202	n/d	Week 2	Niraparib
DHCR24	Q15392	DHC24_HUMAN	https://www.uniprot.org/uniprot/Q15392	OXIDOREDUCTASE	P0266879A	54	60101	3	1	1	0.478831	0.46832	0.622918	0.508051	0.54991	0.252056	0.562676	0.777401	0.730501	n.a.	bad	n/d	1	5.9103	n/d	n/d	Week 1	Niraparib
DHCR24	Q15392	DHC24_HUMAN	https://www.uniprot.org/uniprot/Q15392	OXIDOREDUCTASE	P0268458B	159	60101	7	4	1	1.20449	0.985617	1.14185	0.923363	1.14576	0.814902	0.937509	1.1937	0.926021	30	good	1.036	4	6.2976	0.98	n/d	Week 2	Niraparib
DHCR24	Q15392	DHC24_HUMAN	https://www.uniprot.org/uniprot/Q15392	OXIDOREDUCTASE	P0268468B	193	60101	7	4	1	1.72267	1.3556	1.18746	1.35215	1.52929	1.02802	1.07043	1.26189	1.32819	n.a.	bad	n/d	4	6.2026	0.5861	n/d	Week 2	Niraparib
DHCR7	Q9UBM7	DHCR7_HUMAN	https://www.uniprot.org/uniprot/Q9UBM7	OXIDOREDUCTASE	P0266879A	59	54489	3	2	1	0.573389	0.628349	0.655638	0.55193	0.672457	0.575757	0.519432	0.5764	0.60489	n.a.	bad	n/d	2	6.2818	0.0678	n/d	Week 1	Niraparib
DHCR7	Q9UBM7	DHCR7_HUMAN	https://www.uniprot.org/uniprot/Q9UBM7	OXIDOREDUCTASE	P0266889A	84	54489	4	3	1	0.948803	1.20468	2.33905	1.33275	1.49318	1.04417	1.43964	1.09975	1.50134	30	good	0.55	3	6.0553	0.333	n/d	Week 1	Niraparib
DHCR7	Q9UBM7	DHCR7_HUMAN	https://www.uniprot.org/uniprot/Q9UBM7	OXIDOREDUCTASE	P0268458B	170	54489	9	6	1	1.03846	0.984725	1.28831	0.810565	1.26623	0.926581	0.994581	1.32329	1.17552	30	good	0.897	6	6.694	0.4026	n/d	Week 2	Niraparib
DHCR7	Q9UBM7	DHCR7_HUMAN	https://www.uniprot.org/uniprot/Q9UBM7	OXIDOREDUCTASE	P0268468B	219	54489	10	5	1	1.66553	1.03106	1.15009	1.78177	1.11221	1.15018	0.871158	0.840944	1.96857	n.a.	bad	n/d	5	6.6617	0.4789	n/d	Week 2	Niraparib
DLD	P09622	DLDH_HUMAN	https://www.uniprot.org/uniprot/P09622	OXIDOREDUCTASE	P0266879A	616	54177	14	11	1	0.451482	0.621235	0.412109	0.70801	0.514231	0.495458	0.4762	0.583471	0.503712	n.a.	bad	n/d	11	6.7492	0.2114	n/d	Week 1	Niraparib
DLD	P09622	DLDH_HUMAN	https://www.uniprot.org/uniprot/P09622	OXIDOREDUCTASE	P0266889A	428	54177	14	12	1	1.08443	1.69053	4.29526	2.20978	2.26458	1.72443	2.14724	1.97749	2.06873	n/d	n.d.	1	12	6.6985	0.406	n/d	Week 1	Niraparib
DLD	P09622	DLDH_HUMAN	https://www.uniprot.org/uniprot/P09622	OXIDOREDUCTASE	P0268458B	432	54177	17	9	1	0.853565	1.11906	0.834301	0.798121	1.00229	0.758636	0.854574	1.36384	0.993562	30	good	0.949	9	6.6111	0.0624	n/d	Week 2	Niraparib
DLD	P09622	DLDH_HUMAN	https://www.uniprot.org/uniprot/P09622	OXIDOREDUCTASE	P0268468B	416	54177	17	8	1	1.39909	1.0616	0.887659	1.55936	1.07816	0.865489	0.871995	1.01113	1.21789	30	good	1.231	8	6.6711	0.054	n/d	Week 2	Niraparib
DNAJC10	Q8IXB1	DJC10_HUMAN	https://www.uniprot.org/uniprot/Q8IXB1	OXIDOREDUCTASE	P0266879A	345	91079	13	11	1	0.687522	0.877071	0.728191	0.833982	0.7032	0.756283	0.751479	0.908363	0.827945	n.a.	bad	n/d	11	6.5339	0.205	n/d	Week 1	Niraparib
DNAJC10	Q8IXB1	DJC10_HUMAN	https://www.uniprot.org/uniprot/Q8IXB1	OXIDOREDUCTASE	P0266889A	299	91079	12	8	1	0.944782	1.39955	1.9767	1.45249	1.22711	1.2058	1.28627	1.11322	1.06103	30	good	0.576	8	6.4664	0.2075	n/d	Week 1	Niraparib
DNAJC10	Q8IXB1	DJC10_HUMAN	https://www.uniprot.org/uniprot/Q8IXB1	OXIDOREDUCTASE	P0268458B	536	91079	20	14	1	0.996037	0.854018	0.85568	0.974785	0.983457	0.81681	0.901268	1.1436	1.00445	30	good	1.167	14	6.9657	0.2552	n/d	Week 2	Niraparib
DNAJC10	Q8IXB1	DJC10_HUMAN	https://www.uniprot.org/uniprot/Q8IXB1	OXIDOREDUCTASE	P0268468B	536	91079	26	14	1	1.12939	1.00567	0.969249	1.22161	0.924284	0.881172	0.843333	1.05769	1.14053	30	good	1.078	14	6.8393	0.1414	n/d	Week 2	Niraparib
ERO1A	Q96HE7	ERO1A_HUMAN	https://www.uniprot.org/uniprot/Q96HE7	OXIDOREDUCTASE	P0266879A	157	54392	5	3	1	0.413458	0.558941	0.363773	0.737239	0.424116	0.504366	0.485202	0.518984	0.454048	n.a.	bad	n/d	3	6.4118	0.601	n/d	Week 1	Niraparib
ERO1A	Q96HE7	ERO1A_HUMAN	https://www.uniprot.org/uniprot/Q96HE7	OXIDOREDUCTASE	P0266889A	198	54392	7	3	1	1.15948	2.05101	8.12363	3.03141	3.39916	2.09558	2.59172	2.37099	2.82763	n/d	n.d.	1	3	6.1549	0.3812	n/d	Week 1	Niraparib
ERO1A	Q96HE7	ERO1A_HUMAN	https://www.uniprot.org/uniprot/Q96HE7	OXIDOREDUCTASE	P0268458B	74	54392	4	2	1	0.741792	1.46053	0.438252	0.636996	1.1764	0.492831	0.710827	2.58031	0.496655	n.a.	bad	1	2	6.312	0.5603	n/d	Week 2	Niraparib
ERO1A	Q96HE7	ERO1A_HUMAN	https://www.uniprot.org/uniprot/Q96HE7	OXIDOREDUCTASE	P0268468B	115	54392	6	2	1	2.97298	2.29986	0.935407	3.41692	1.53656	1.65073	2.3857	1.18396	2.17015	n.a.	bad	n/d	2	5.9777	0.3832	n/d	Week 2	Niraparib
ETHE1	O95571	ETHE1_HUMAN	https://www.uniprot.org/uniprot/O95571	OXIDOREDUCTASE	P0268458B	85	27873	4	2	1	1.01822	1.10579	0.780049	0.556849	1.02208	0.809719	0.567685	1.60014	0.943145	n.a.	bad	1.07	2	5.8988	0.0084	n.a.	Week 2	Niraparib
ETHE1	O95571	ETHE1_HUMAN	https://www.uniprot.org/uniprot/O95571	OXIDOREDUCTASE	P0268468B	54	27873	4	1	1	0.517067	0.460421	0.539755	1.75417	1.31731	0.749793	0.857851	0.442445	1.59084	n.a.	bad	n/d	1	5.899	n/d	n/d	Week 2	Niraparib
FADS2	O95864	FADS2_HUMAN	https://www.uniprot.org/uniprot/O95864	OXIDOREDUCTASE	P0268458B	175	52259	7	2	1	0.866798	0.922119	0.929184	1.05752	1.04773	0.68439	0.840636	1.50938	0.877389	30	weak	1.008	2	6.0916	0.3675	n/d	Week 2	Niraparib
FADS2	O95864	FADS2_HUMAN	https://www.uniprot.org/uniprot/O95864	OXIDOREDUCTASE	P0268468B	120	52259	6	3	1	1.30656	0.879345	0.982956	1.61121	0.873752	0.873951	0.981872	0.910183	1.41089	30	good	1.239	3	6.1238	0.7463	n/d	Week 2	Niraparib
FADS3	Q9Y5Q0	FADS3_HUMAN	https://www.uniprot.org/uniprot/Q9Y5Q0	OXIDOREDUCTASE	P0268468B	42	51144	4	1	1	12.4347	4.46176	1.0163	25.2842	10.7188	3.12265	8.62186	1.93312	5.74609	n.a.	bad	n/d	1	5.7931	n/d	n/d	Week 2	Niraparib
FAR1	Q8WVX9	FACR1_HUMAN	https://www.uniprot.org/uniprot/Q8WVX9	OXIDOREDUCTASE	P0268458B	95	59356	3	2	1	1.00666	0.93037	0.937507	1.0207	1.02448	0.748166	0.907297	1.11169	0.958567	30	weak	1.074	2	5.9876	1.0204	n/d	Week 2	Niraparib
FASN	P49327	FAS_HUMAN	https://www.uniprot.org/uniprot/P49327	OXIDOREDUCTASE	P0266879A	1415	273423	44	34	1	0.443909	0.596148	0.411477	0.669336	0.514064	0.475026	0.473779	0.610242	0.527917	n.a.	bad	n/d	33	6.734	0.0384	n/d	Week 1	Niraparib
FASN	P49327	FAS_HUMAN	https://www.uniprot.org/uniprot/P49327	OXIDOREDUCTASE	P0266889A	1562	273423	47	34	1	1.02327	1.62153	4.42105	2.03253	2.24649	1.82184	2.16501	1.90616	2.15429	n/d	n.d.	1	34	6.6253	0.2928	n/d	Week 1	Niraparib
FASN	P49327	FAS_HUMAN	https://www.uniprot.org/uniprot/P49327	OXIDOREDUCTASE	P0268458B	1136	273423	46	30	1	0.909914	1.23384	0.796981	0.885295	1.05516	0.667028	0.803436	1.74212	0.860482	30	weak	0.94	30	6.5681	0.1255	n/d	Week 2	Niraparib
FASN	P49327	FAS_HUMAN	https://www.uniprot.org/uniprot/P49327	OXIDOREDUCTASE	P0268468B	1270	273423	49	24	1	1.82244	1.22008	0.892376	2.25298	1.20693	1.00634	1.00839	1.14347	1.46507	n.a.	bad	n/d	24	6.4245	0.1048	n/d	Week 2	Niraparib
FTH1	P02794	FRIH_HUMAN	https://www.uniprot.org/uniprot/P02794	OXIDOREDUCTASE	P0266879A	56	21225	2	2	1	0.363972	0.544111	0.362176	0.549368	0.405448	0.404459	0.389818	0.617843	0.557865	n.a.	bad	n/d	2	6.0632	0.798	n/d	Week 1	Niraparib
FTH1	P02794	FRIH_HUMAN	https://www.uniprot.org/uniprot/P02794	OXIDOREDUCTASE	P0266889A	111	21225	4	2	1	1.93648	4.07699	9.72973	4.07279	4.9242	5.20618	3.46896	3.90734	4.59157	n.a.	bad	n/d	2	6.2218	0.33	n/d	Week 1	Niraparib
G6PD	P11413	G6PD_HUMAN	https://www.uniprot.org/uniprot/P11413	OXIDOREDUCTASE	P0266879A	57	63826	2	2	1	0.688648	0.673662	0.540872	0.858362	0.524718	0.522786	0.476446	0.595823	0.678197	n.a.	bad	n/d	2	5.9811	0.0788	n/d	Week 1	Niraparib
G6PD	P11413	G6PD_HUMAN	https://www.uniprot.org/uniprot/P11413	OXIDOREDUCTASE	P0266889A	118	62468	6	5	1	0.971367	1.39308	5.04595	2.44231	2.21576	1.73948	1.86826	1.74056	1.80078	n.a.	bad	0.306	5	5.9629	0.1629	n/d	Week 1	Niraparib
GCDH	Q92947	GCDH_HUMAN	https://www.uniprot.org/uniprot/Q92947	OXIDOREDUCTASE	P0266879A	768	48127	21	16	1	0.851169	0.813802	0.755783	0.821398	0.749675	0.752326	0.797434	0.835867	0.803687	30	weak	1.179	16	7.245	0.0866	n/d	Week 1	Niraparib
GCDH	Q92947	GCDH_HUMAN	https://www.uniprot.org/uniprot/Q92947	OXIDOREDUCTASE	P0266889A	710	48127	18	13	1	1.01295	1.17353	1.30123	1.06018	1.08805	1.10767	1.18514	1.10468	1.08633	30	good	0.813	13	7.109	0.1433	n/d	Week 1	Niraparib
GCDH	Q92947	GCDH_HUMAN	https://www.uniprot.org/uniprot/Q92947	OXIDOREDUCTASE	P0268458B	680	48127	29	14	1	0.982944	0.906894	0.873951	0.984192	0.990747	0.820114	0.95243	1.06841	1.09705	30	good	1.113	14	7.5822	0.1792	n/d	Week 2	Niraparib
GCDH	Q92947	GCDH_HUMAN	https://www.uniprot.org/uniprot/Q92947	OXIDOREDUCTASE	P0268468B	767	48127	32	16	1	0.972119	0.823953	0.89372	1.06675	0.92857	0.887941	0.842157	0.95256	1.07655	30	good	1.148	16	7.5093	0.0551	n/d	Week 2	Niraparib
GLUD1	P00367	DHE3_HUMAN	https://www.uniprot.org/uniprot/P00367	OXIDOREDUCTASE	P0266879A	687	61397	17	12	1	0.42523	0.596164	0.372079	0.609112	0.471908	0.436199	0.427641	0.56477	0.518635	n.a.	bad	n/d	12	6.8592	0.3013	n/d	Week 1	Niraparib
GLUD1	P00367	DHE3_HUMAN	https://www.uniprot.org/uniprot/P00367	OXIDOREDUCTASE	P0266889A	593	61397	16	13	1	0.936442	1.42388	4.48796	2.05696	2.19809	1.52987	2.02748	1.79065	2.22387	n/d	n.d.	1	13	6.7341	0.2558	n/d	Week 1	Niraparib
GLUD1	P00367	DHE3_HUMAN	https://www.uniprot.org/uniprot/P00367	OXIDOREDUCTASE	P0268458B	398	61397	15	10	1	0.887678	1.1548	0.803654	0.786969	1.04494	0.678329	0.774632	1.65565	0.928104	30	weak	0.964	10	6.5904	0.3837	n/d	Week 2	Niraparib
GLUD1	P00367	DHE3_HUMAN	https://www.uniprot.org/uniprot/P00367	OXIDOREDUCTASE	P0268468B	474	61397	18	12	1	1.78663	1.08802	0.852515	2.07004	1.09652	0.847007	0.93401	1.08447	1.43609	n.a.	bad	n/d	12	6.7055	0.1278	n/d	Week 2	Niraparib
GPD2	P43304	GPDM_HUMAN	https://www.uniprot.org/uniprot/P43304	OXIDOREDUCTASE	P0266879A	188	80852	8	4	1	0.442185	0.5677	0.39297	0.612359	0.417253	0.570939	0.487847	0.634397	0.539552	n.a.	bad	n/d	4	6.0046	0.3377	n/d	Week 1	Niraparib
GPD2	P43304	GPDM_HUMAN	https://www.uniprot.org/uniprot/P43304	OXIDOREDUCTASE	P0266889A	132	80852	8	3	1	1.26013	1.85897	4.77001	2.32805	1.94803	1.80741	2.53157	2.42035	1.86508	n/d	n.d.	1	3	5.7243	0.3464	n/d	Week 1	Niraparib
GPD2	P43304	GPDM_HUMAN	https://www.uniprot.org/uniprot/P43304	OXIDOREDUCTASE	P0268458B	120	80852	6	4	1	0.567628	0.900901	0.439209	0.455583	0.80641	0.454715	0.647101	1.05591	0.542294	n.a.	bad	n/d	4	5.7889	0.6975	n/d	Week 2	Niraparib
GPD2	P43304	GPDM_HUMAN	https://www.uniprot.org/uniprot/P43304	OXIDOREDUCTASE	P0268468B	123	80852	8	4	1	1.88278	1.44832	1.0852	2.7273	1.1859	1.1179	1.1171	1.35934	1.92408	n.a.	bad	n/d	4	5.993	0.0693	n/d	Week 2	Niraparib
GSR	P00390	GSHR_HUMAN	https://www.uniprot.org/uniprot/P00390	OXIDOREDUCTASE	P0266879A	107	56256	6	3	1	0.515549	0.562647	0.378411	0.659562	0.592287	0.435787	0.524297	0.584479	0.498753	n.a.	bad	n/d	2	6.0024	0.2169	n/d	Week 1	Niraparib
GSR	P00390	GSHR_HUMAN	https://www.uniprot.org/uniprot/P00390	OXIDOREDUCTASE	P0268468B	37	56256	2	1	1	1.69645	0.696273	0.940556	1.9289	1.20915	0.983618	0.387288	1.42879	1.52513	n.a.	bad	n/d	1	5.8575	n/d	n/d	Week 2	Niraparib
GSTO1	P78417	GSTO1_HUMAN	https://www.uniprot.org/uniprot/P78417	OXIDOREDUCTASE	P0266879A	240	27566	9	6	1	0.308464	0.551286	0.281062	0.594636	0.357223	0.402484	0.40726	0.451356	0.369253	n.a.	bad	n/d	6	6.708	0.3332	n/d	Week 1	Niraparib
GSTO1	P78417	GSTO1_HUMAN	https://www.uniprot.org/uniprot/P78417	OXIDOREDUCTASE	P0266889A	155	27566	6	4	1	0.860255	2.03724	7.34167	3.36411	3.54016	1.98271	2.61041	2.23114	2.50531	n/d	n.d.	1	4	6.4775	0.3847	n/d	Week 1	Niraparib
GSTO1	P78417	GSTO1_HUMAN	https://www.uniprot.org/uniprot/P78417	OXIDOREDUCTASE	P0268458B	55	27566	3	1	1	0.263602	0.536808	0	0	0.527409	0.656566	0	0.822478	0	n.a.	bad	n/d	1	5.742	n/d	n/d	Week 2	Niraparib
GSTO1	P78417	GSTO1_HUMAN	https://www.uniprot.org/uniprot/P78417	OXIDOREDUCTASE	P0268468B	47	27566	2	1	n/d	n/d	n/d	n/d	n/d	n/d	n/d	n/d	n/d	n/d	n.a.	bad	n/d	1	5.7567	n/d	n/d	Week 2	Niraparib
H6PD	O95479	G6PE_HUMAN	https://www.uniprot.org/uniprot/O95479	OXIDOREDUCTASE	P0266879A	1420	88892	41	23	1	0.886606	0.551333	0.543977	0.405901	0.404587	0.422603	0.457431	0.667628	0.805758	n.a.	bad	1.722	23	7.8882	0.1665	n.a.	Week 1	Niraparib
H6PD	O95479	G6PE_HUMAN	https://www.uniprot.org/uniprot/O95479	OXIDOREDUCTASE	P0266889A	1446	88892	40	26	1	1.02178	0.727622	0.785874	0.441597	0.48855	0.521907	0.632217	0.774046	0.961775	n.a.	bad	1.336	26	7.6913	0.2686	n.a.	Week 1	Niraparib
H6PD	O95479	G6PE_HUMAN	https://www.uniprot.org/uniprot/O95479	OXIDOREDUCTASE	P0268458B	1787	88892	150	31	1	0.947084	0.50443	0.491563	0.404997	0.563954	0.482362	0.549036	0.650978	0.805887	n.a.	bad	1.955	31	8.6241	0.0998	n.a.	Week 2	Niraparib
H6PD	O95479	G6PE_HUMAN	https://www.uniprot.org/uniprot/O95479	OXIDOREDUCTASE	P0268468B	1939	88892	152	29	1	1.08544	0.476204	0.54137	0.435074	0.537328	0.54103	0.488555	0.649814	0.866078	n.a.	bad	2.049	29	8.576	0.0261	n.a.	Week 2	Niraparib
HADH	Q16836	HCDH_HUMAN	https://www.uniprot.org/uniprot/Q16836	OXIDOREDUCTASE	P0266879A	57	42139	3	2	1	0.47568	0.584378	0.338358	0.632118	0.461698	0.406944	0.324272	0.523676	0.505194	n.a.	bad	n/d	2	6.1979	0.5536	n/d	Week 1	Niraparib
HADH	Q16836	HCDH_HUMAN	https://www.uniprot.org/uniprot/Q16836	OXIDOREDUCTASE	P0266889A	71	42139	4	3	1	0.902785	1.34077	3.76255	1.8704	1.72962	1.30744	1.50995	1.35552	1.73072	30	good	0.373	3	6.1103	0.4077	n/d	Week 1	Niraparib
HADHA	P40939	ECHA_HUMAN	https://www.uniprot.org/uniprot/P40939	OXIDOREDUCTASE	P0266879A	461	82999	15	9	1	0.337098	0.428841	0.321558	0.520163	0.379363	0.359453	0.385734	0.429891	0.424133	n.a.	bad	n/d	9	6.6552	0.0073	n/d	Week 1	Niraparib
HADHA	P40939	ECHA_HUMAN	https://www.uniprot.org/uniprot/P40939	OXIDOREDUCTASE	P0266889A	359	82999	12	10	1	1.18119	1.71776	4.86624	2.19372	2.5274	1.62358	2.0416	1.92648	2.04546	n/d	n.d.	1	10	6.5197	0.0557	n/d	Week 1	Niraparib
HADHA	P40939	ECHA_HUMAN	https://www.uniprot.org/uniprot/P40939	OXIDOREDUCTASE	P0268458B	509	82999	21	9	1	0.986098	1.1327	0.79552	0.872226	0.958574	0.66219	0.754879	1.46671	0.980528	30	weak	1.03	9	6.635	0.1774	n/d	Week 2	Niraparib
HADHA	P40939	ECHA_HUMAN	https://www.uniprot.org/uniprot/P40939	OXIDOREDUCTASE	P0268468B	524	82999	22	10	1	1.29845	0.959576	0.837531	1.76704	1.0133	0.851432	0.856556	0.880918	1.12961	30	good	1.279	10	6.5491	0.1498	n/d	Week 2	Niraparib
HIF1AN	Q9NWT6	HIF1N_HUMAN	https://www.uniprot.org/uniprot/Q9NWT6	OXIDOREDUCTASE	P0268458B	55	40285	2	2	1	0.740193	0.55253	0.775476	0.76648	0.785755	0.986495	0.803294	1.04673	0.666151	30	weak	1.31	2	6.1483	0.1204	n/d	Week 2	Niraparib
HIF1AN	Q9NWT6	HIF1N_HUMAN	https://www.uniprot.org/uniprot/Q9NWT6	OXIDOREDUCTASE	P0268468B	56	40285	3	2	1	1.08961	0.887584	0.79326	1.21752	1.16197	1.2606	1.31429	1.38072	1.32854	30	good	1.243	2	6.1268	0.1866	n/d	Week 2	Niraparib
HSD17B10	Q99714	HCD2_HUMAN	https://www.uniprot.org/uniprot/Q99714	OXIDOREDUCTASE	P0266879A	275	26923	6	4	1	0.369043	0.528876	0.338026	0.687956	0.422265	0.481637	0.417241	0.50892	0.430126	n.a.	bad	n/d	4	6.6432	0.1006	n/d	Week 1	Niraparib
HSD17B10	Q99714	HCD2_HUMAN	https://www.uniprot.org/uniprot/Q99714	OXIDOREDUCTASE	P0266889A	311	26923	8	5	1	0.97524	1.6126	5.27556	2.63559	2.74177	2.13036	2.17445	2.04946	2.28111	n/d	n.d.	1	5	6.4127	0.1054	n/d	Week 1	Niraparib
HSD17B10	Q99714	HCD2_HUMAN	https://www.uniprot.org/uniprot/Q99714	OXIDOREDUCTASE	P0268458B	149	26923	7	2	1	0.951726	1.14367	0.698923	1.36277	1.39898	0.912492	1.12417	1.65876	1.21663	30	good	1.059	2	6.2851	0.032	n/d	Week 2	Niraparib
HSD17B10	Q99714	HCD2_HUMAN	https://www.uniprot.org/uniprot/Q99714	OXIDOREDUCTASE	P0268468B	193	26923	9	5	1	1.67214	1.12141	0.878481	1.98349	1.03523	1.17384	0.883948	1.139	1.57847	n.a.	bad	n/d	5	6.4703	0.2119	n/d	Week 2	Niraparib
HSD17B11	Q8NBQ5	DHB11_HUMAN	https://www.uniprot.org/uniprot/Q8NBQ5	OXIDOREDUCTASE	P0266879A	260	32935	7	4	1	0.401736	0.491232	0.286748	0.465098	0.346477	0.320252	0.38373	0.392954	0.22348	n.a.	bad	n/d	4	6.4476	0.9648	n/d	Week 1	Niraparib
HSD17B11	Q8NBQ5	DHB11_HUMAN	https://www.uniprot.org/uniprot/Q8NBQ5	OXIDOREDUCTASE	P0266889A	226	32935	6	5	1	1.0502	1.78281	4.43278	1.93485	2.02403	1.45573	1.63332	1.63678	1.95292	n.a.	bad	0.33	5	6.3805	0.2993	n/d	Week 1	Niraparib
HSD17B11	Q8NBQ5	DHB11_HUMAN	https://www.uniprot.org/uniprot/Q8NBQ5	OXIDOREDUCTASE	P0268458B	113	32935	4	3	1	0.872743	0.773458	0.984882	0.771415	0.944846	0.64041	0.617344	1.12857	0.963504	n.a.	bad	1.065	3	6.2241	0.4212	n/d	Week 2	Niraparib
HSD17B11	Q8NBQ5	DHB11_HUMAN	https://www.uniprot.org/uniprot/Q8NBQ5	OXIDOREDUCTASE	P0268468B	95	32935	5	2	1	1.7532	1.39243	1.11433	2.07402	1.52952	1.21784	1.21568	1.25402	1.44761	n.a.	bad	n/d	2	6.5762	0.0523	n/d	Week 2	Niraparib
HSD17B12	Q53GQ0	DHB12_HUMAN	https://www.uniprot.org/uniprot/Q53GQ0	OXIDOREDUCTASE	P0266879A	108	34324	5	3	1	0.354509	0.453703	0.283461	0.515569	0.376403	0.33354	0.395523	0.432787	0.357428	n.a.	bad	n/d	3	6.3967	0.4522	n/d	Week 1	Niraparib
HSD17B12	Q53GQ0	DHB12_HUMAN	https://www.uniprot.org/uniprot/Q53GQ0	OXIDOREDUCTASE	P0266889A	122	34324	5	2	1	0.758208	1.45351	4.13556	2.08118	2.60489	1.68344	2.10189	1.75799	2.18661	n/d	n.d.	1	2	6.5625	0.1132	n/d	Week 1	Niraparib
HSD17B12	Q53GQ0	DHB12_HUMAN	https://www.uniprot.org/uniprot/Q53GQ0	OXIDOREDUCTASE	P0268458B	220	34324	8	5	1	0.889925	0.892307	1.12213	0.762464	0.941811	0.626096	0.668836	1.44837	0.837525	n.a.	bad	0.938	5	6.4551	0.517	n/d	Week 2	Niraparib
HSD17B12	Q53GQ0	DHB12_HUMAN	https://www.uniprot.org/uniprot/Q53GQ0	OXIDOREDUCTASE	P0268468B	166	34324	9	4	1	1.38155	1.19103	0.933673	2.14527	1.27524	1.09425	1.03735	1.19546	1.73791	n.a.	bad	1.121	4	6.2115	0.5096	n/d	Week 2	Niraparib
HSD17B4	P51659	DHB4_HUMAN	https://www.uniprot.org/uniprot/P51659	OXIDOREDUCTASE	P0266879A	408	79685	12	8	1	0.523382	0.473914	0.488079	0.778399	0.458978	0.581827	0.411084	0.507996	0.49449	n.a.	bad	n/d	8	6.3954	0.2038	n/d	Week 1	Niraparib
HSD17B4	P51659	DHB4_HUMAN	https://www.uniprot.org/uniprot/P51659	OXIDOREDUCTASE	P0266889A	266	79685	9	6	1	1.04645	1.43039	3.27017	2.00429	1.88235	2.21136	1.72712	1.20953	1.59667	n.a.	bad	0.435	6	6.3171	0.1448	n/d	Week 1	Niraparib
HSD17B4	P51659	DHB4_HUMAN	https://www.uniprot.org/uniprot/P51659	OXIDOREDUCTASE	P0268458B	324	79685	14	9	1	0.836425	0.715405	1.22937	1.02901	0.996406	0.629025	0.526417	0.949523	0.686876	n.a.	bad	1	9	5.9865	0.0832	n/d	Week 2	Niraparib
HSD17B4	P51659	DHB4_HUMAN	https://www.uniprot.org/uniprot/P51659	OXIDOREDUCTASE	P0268468B	277	79685	9	7	1	1.26836	1.03642	0.67663	1.42411	0.806267	1.15224	0.986906	0.879106	1.23578	30	good	1.324	7	6.2362	0.4507	n/d	Week 2	Niraparib
HSDL2	Q6YN16	HSDL2_HUMAN	https://www.uniprot.org/uniprot/Q6YN16	OXIDOREDUCTASE	P0266889A	42	45394	1	1	1	1.2705	1.84837	6.54973	2.12357	3.14278	1.55379	2.52092	2.28214	2.85111	n/d	n.d.	n/d	1	6.179	n/d	n/d	Week 1	Niraparib
HSDL2	Q6YN16	HSDL2_HUMAN	https://www.uniprot.org/uniprot/Q6YN16	OXIDOREDUCTASE	P0268468B	73	45394	3	3	1	2.31051	1.97281	1.06478	3.59748	1.58617	1.68182	2.18881	1.56673	1.94029	n.a.	bad	n/d	3	5.888	0.104	n/d	Week 2	Niraparib
IDH1	O75874	IDHC_HUMAN	https://www.uniprot.org/uniprot/O75874	OXIDOREDUCTASE	P0266879A	61	46659	3	1	1	0.368074	0.569885	0.415286	0.649791	0.380696	0.419155	0.396924	0.465389	0.515548	n.a.	bad	n/d	1	5.3723	n/d	n/d	Week 1	Niraparib
IDH1	O75874	IDHC_HUMAN	https://www.uniprot.org/uniprot/O75874	OXIDOREDUCTASE	P0266889A	139	46659	5	2	1	1.00365	1.64805	3.78688	1.86088	2.3404	2.75634	1.75964	1.90961	2.27209	n/d	n.d.	1	2	6.0379	0.4165	n/d	Week 1	Niraparib
IDH3A	P50213	IDH3A_HUMAN	https://www.uniprot.org/uniprot/P50213	OXIDOREDUCTASE	P0266879A	200	39591	6	6	1	0.50731	0.586872	0.381267	0.623834	0.413622	0.436864	0.40085	0.583562	0.560389	n.a.	bad	n/d	5	6.2118	0.1377	n/d	Week 1	Niraparib
IDH3A	P50213	IDH3A_HUMAN	https://www.uniprot.org/uniprot/P50213	OXIDOREDUCTASE	P0266889A	173	39591	7	6	1	0.874983	0.994669	3.50524	1.40679	1.55418	1.0167	1.38627	1.21388	1.42776	30	good	0.417	6	6.1737	0.1544	n/d	Week 1	Niraparib
IDH3A	P50213	IDH3A_HUMAN	https://www.uniprot.org/uniprot/P50213	OXIDOREDUCTASE	P0268458B	45	39591	3	1	1	0.866411	1.18796	0.664032	0.107019	0.475746	0.197777	0.28813	1.69182	0.662765	n.a.	bad	n/d	1	5.8066	n/d	n/d	Week 2	Niraparib
IDH3A	P50213	IDH3A_HUMAN	https://www.uniprot.org/uniprot/P50213	OXIDOREDUCTASE	P0268468B	71	39591	9	1	1	1.43493	0.5042	0.196702	1.06103	0.075063	0.202864	0.086054	0.476476	0.751322	n.a.	bad	n/d	1	5.8742	n/d	n/d	Week 2	Niraparib
IDH3B	O43837	IDH3B_HUMAN	https://www.uniprot.org/uniprot/O43837	OXIDOREDUCTASE	P0266879A	63	42183	2	2	1	0.366758	0.599959	0.462441	0.790469	0.525658	0.767934	0.394888	0.48256	0.48995	n.a.	bad	n/d	2	6.3293	0.5519	n/d	Week 1	Niraparib
IDH3B	O43837	IDH3B_HUMAN	https://www.uniprot.org/uniprot/O43837	OXIDOREDUCTASE	P0266889A	117	42183	4	2	1	2.71926	3.67012	7.13288	6.11617	4.21387	4.39262	3.60056	2.77222	4.25775	n.a.	bad	n/d	2	6.1083	0.0326	n/d	Week 1	Niraparib
IDH3B	O43837	IDH3B_HUMAN	https://www.uniprot.org/uniprot/O43837	OXIDOREDUCTASE	P0268458B	50	42183	4	1	1	0.951158	1.05484	0.745562	1.00756	0.998466	0.909658	0.698814	1.3745	0.704412	30	weak	n/d	1	5.9357	n/d	n/d	Week 2	Niraparib
IDH3B	O43837	IDH3B_HUMAN	https://www.uniprot.org/uniprot/O43837	OXIDOREDUCTASE	P0268468B	104	42183	3	3	1	1.59269	1.65239	1.21056	2.21119	1.72026	1.12942	1.0134	1.60068	1.91592	n.a.	bad	n/d	3	5.772	0.3916	n/d	Week 2	Niraparib
IMPDH1	P20839	IMDH1_HUMAN	https://www.uniprot.org/uniprot/P20839	OXIDOREDUCTASE	P0266879A	482	64319	9	8	1	1.02504	0.279341	0.117918	0.063218	0.055925	0.096592	0.12732	0.464513	0.842507	0.0092	good	5.098	8	6.8894	0.4538	0.00180463	Week 1	Niraparib
IMPDH1	P20839	IMDH1_HUMAN	https://www.uniprot.org/uniprot/P20839	OXIDOREDUCTASE	P0266889A	433	64319	9	7	1	1.03336	0.311795	0.260666	0.249348	0.055388	0.026279	0.093458	0.410074	0.776653	0.0085	weak	3.552	7	6.7563	0.1139	0.00239302	Week 1	Niraparib
IMPDH1	P20839	IMDH1_HUMAN	https://www.uniprot.org/uniprot/P20839	OXIDOREDUCTASE	P0268458B	552	64319	15	12	1	1.06452	0.198745	0.207963	0.030983	0.063837	0.078331	0.105428	0.286469	0.623052	0.0033	good	5.076	12	6.9037	0.574	0.000650118	Week 2	Niraparib
IMPDH1	P20839	IMDH1_HUMAN	https://www.uniprot.org/uniprot/P20839	OXIDOREDUCTASE	P0268468B	499	64319	14	8	1	1.17977	0.215179	0.254346	0.027448	0.023391	0.065396	0.078131	0.242971	0.696413	0.0039	good	4.642	8	6.8327	0.1837	0.000840155	Week 2	Niraparib
IMPDH2	P12268	IMDH2_HUMAN	https://www.uniprot.org/uniprot/P12268	OXIDOREDUCTASE	P0266879A	1545	55804	59	22	1	0.986077	0.259421	0.068132	0.028294	0.018694	0.030159	0.079065	0.396265	0.786035	0.0072	good	6.063	22	8.5959	0.3204	0.00118753	Week 1	Niraparib
IMPDH2	P12268	IMDH2_HUMAN	https://www.uniprot.org/uniprot/P12268	OXIDOREDUCTASE	P0266889A	1779	55804	67	27	1	1.03805	0.322253	0.297996	0.024823	0.024545	0.03964	0.094118	0.416249	0.82342	0.0082	good	3.286	27	8.4269	0.0701	0.00249544	Week 1	Niraparib
IMPDH2	P12268	IMDH2_HUMAN	https://www.uniprot.org/uniprot/P12268	OXIDOREDUCTASE	P0268458B	1542	55804	98	22	1	1.01733	0.196348	0.178755	0.0177	0.032479	0.066242	0.0977	0.264924	0.594527	0.0029	good	5.378	22	8.3376	0.1315	0.000539234	Week 2	Niraparib
IMPDH2	P12268	IMDH2_HUMAN	https://www.uniprot.org/uniprot/P12268	OXIDOREDUCTASE	P0268468B	1475	55804	110	22	1	1.10597	0.203709	0.224354	0.024899	0.028258	0.067808	0.073948	0.258689	0.633309	0.0032	good	4.92	22	8.5279	0.2794	0.000650407	Week 2	Niraparib
IVD	P26440	IVD_HUMAN	https://www.uniprot.org/uniprot/P26440	OXIDOREDUCTASE	P0266879A	112	46319	3	1	1	0.616348	0.707935	0.674017	0.717696	0.693739	0.641222	0.733572	0.716334	0.706987	n.a.	bad	n/d	1	6.8918	n/d	n/d	Week 1	Niraparib
IVD	P26440	IVD_HUMAN	https://www.uniprot.org/uniprot/P26440	OXIDOREDUCTASE	P0266889A	172	46319	5	3	1	1.06533	1.28684	3.41707	1.33722	2.03538	1.48636	2.4416	1.57918	1.84842	n.a.	bad	0.439	3	6.0276	0.5377	n/d	Week 1	Niraparib
IVD	P26440	IVD_HUMAN	https://www.uniprot.org/uniprot/P26440	OXIDOREDUCTASE	P0268458B	332	46319	11	8	1	0.915517	0.736835	0.780987	0.655288	0.920508	0.946338	0.871334	1.17701	0.982385	30	weak	1.262	8	6.4272	0.0514	n/d	Week 2	Niraparib
IVD	P26440	IVD_HUMAN	https://www.uniprot.org/uniprot/P26440	OXIDOREDUCTASE	P0268468B	326	46319	14	9	1	1.38364	0.824246	0.882834	1.11942	1.05402	1.18013	0.939177	1.13865	1.37651	30	good	1.396	9	6.4755	0.2353	n/d	Week 2	Niraparib
JMJD6	Q6NYC1	JMJD6_HUMAN	https://www.uniprot.org/uniprot/Q6NYC1	OXIDOREDUCTASE	P0268458B	89	47626	6	3	1	1.05618	0.633389	0.675989	0.897861	0.874207	0.838766	0.867052	0.928844	0.997473	30	good	1.57	3	5.9052	0.9048	n/d	Week 2	Niraparib
JMJD6	Q6NYC1	JMJD6_HUMAN	https://www.uniprot.org/uniprot/Q6NYC1	OXIDOREDUCTASE	P0268468B	120	47626	7	5	1	1.05072	0.630672	0.80546	0.936439	0.956183	0.914453	0.719495	0.927953	0.974909	30	weak	1.428	5	6.2187	0.5509	n/d	Week 2	Niraparib
KCNAB2	Q13303	KCAB2_HUMAN	https://www.uniprot.org/uniprot/Q13303	OXIDOREDUCTASE	P0268468B	38	43559	2	1	1	1.32765	0.979324	0.54312	1.44386	1.04505	0.838829	0.481681	1.02034	1.25967	n.a.	bad	n/d	1	5.5965	n/d	n/d	Week 2	Niraparib
LDHA	P00338	LDHA_HUMAN	https://www.uniprot.org/uniprot/P00338	OXIDOREDUCTASE	P0266879A	580	39837	26	9	1	0.422471	0.592769	0.351389	0.627068	0.420139	0.413403	0.448432	0.52171	0.406273	n.a.	bad	n/d	9	7.9732	0.1373	n/d	Week 1	Niraparib
LDHA	P00338	LDHA_HUMAN	https://www.uniprot.org/uniprot/P00338	OXIDOREDUCTASE	P0266889A	717	39837	26	11	1	0.979855	1.66288	5.57412	2.19542	2.63213	1.5288	2.08607	1.88708	2.06871	n/d	n.d.	1	11	7.8029	0.4147	n/d	Week 1	Niraparib
LDHA	P00338	LDHA_HUMAN	https://www.uniprot.org/uniprot/P00338	OXIDOREDUCTASE	P0268458B	667	39837	49	12	1	0.936531	1.18844	0.843072	0.910414	1.04922	0.916491	1.03215	1.63116	0.904496	30	good	0.953	12	7.9229	0.1115	n/d	Week 2	Niraparib
LDHA	P00338	LDHA_HUMAN	https://www.uniprot.org/uniprot/P00338	OXIDOREDUCTASE	P0268468B	697	39837	51	12	1	1.6299	1.26054	0.962553	1.9661	1.13459	1.04619	1.04806	1.12681	1.30228	n.a.	bad	n/d	12	7.975	0.058	n/d	Week 2	Niraparib
LDHB	P07195	LDHB_HUMAN	https://www.uniprot.org/uniprot/P07195	OXIDOREDUCTASE	P0266879A	556	36638	20	10	1	0.416695	0.581796	0.346197	0.642277	0.422721	0.424534	0.462678	0.531861	0.420407	n.a.	bad	n/d	10	7.4032	0.0983	n/d	Week 1	Niraparib
LDHB	P07195	LDHB_HUMAN	https://www.uniprot.org/uniprot/P07195	OXIDOREDUCTASE	P0266889A	401	36638	16	7	1	0.904145	1.57055	5.50598	2.08036	2.40801	1.41741	2.02558	1.87182	1.98869	n/d	n.d.	1	7	7.0795	0.4582	n/d	Week 1	Niraparib
LDHB	P07195	LDHB_HUMAN	https://www.uniprot.org/uniprot/P07195	OXIDOREDUCTASE	P0268458B	380	36638	22	9	1	0.918819	1.14949	0.837479	0.82902	0.99263	0.678778	0.779921	1.69229	0.903091	30	weak	0.966	9	7.2694	0.1804	n/d	Week 2	Niraparib
LDHB	P07195	LDHB_HUMAN	https://www.uniprot.org/uniprot/P07195	OXIDOREDUCTASE	P0268468B	468	36638	27	10	1	1.6759	1.20566	1.00001	2.01952	1.04018	0.926213	0.956653	1.0816	1.30821	n.a.	bad	n/d	10	7.3484	0.1079	n/d	Week 2	Niraparib
P3H1	Q32P28	P3H1_HUMAN	https://www.uniprot.org/uniprot/Q32P28	OXIDOREDUCTASE	P0266879A	226	90615	6	4	1	0.669745	0.770484	0.632395	0.909643	0.684421	0.61027	0.689101	0.681013	0.703523	n.a.	bad	n/d	4	6.2481	0.0984	n/d	Week 1	Niraparib
P3H1	Q32P28	P3H1_HUMAN	https://www.uniprot.org/uniprot/Q32P28	OXIDOREDUCTASE	P0266889A	209	90615	5	4	1	0.96359	1.33082	2.30476	1.61473	1.28955	1.33152	1.60237	1.27063	1.26889	30	good	0.54	4	5.9178	0.2434	n/d	Week 1	Niraparib
P3H1	Q32P28	P3H1_HUMAN	https://www.uniprot.org/uniprot/Q32P28	OXIDOREDUCTASE	P0268458B	307	90615	18	4	1	0.795514	0.786203	0.756012	0.642426	0.82018	0.520306	0.633955	0.914144	0.799279	n.a.	bad	1.164	4	6.3688	0.5278	n/d	Week 2	Niraparib
P3H1	Q32P28	P3H1_HUMAN	https://www.uniprot.org/uniprot/Q32P28	OXIDOREDUCTASE	P0268468B	471	90615	20	9	1	1.20642	0.96636	1.0923	1.49535	1.71721	1.04061	0.84863	1.11179	1.24361	30	good	1.072	9	6.3667	0.0398	n/d	Week 2	Niraparib
P3H2	Q8IVL5	P3H2_HUMAN	https://www.uniprot.org/uniprot/Q8IVL5	OXIDOREDUCTASE	P0268458B	82	80984	4	3	1	0.969745	1.02045	0.81441	0.835095	1.04256	0.681182	0.884178	1.11284	0.984635	30	weak	1.074	3	5.959	1.1169	n/d	Week 2	Niraparib
P3H2	Q8IVL5	P3H2_HUMAN	https://www.uniprot.org/uniprot/Q8IVL5	OXIDOREDUCTASE	P0268468B	146	80984	7	5	1	1.13615	0.876648	0.957877	1.24771	0.997036	0.941331	0.900404	1.07065	1.12259	30	good	1.164	5	6.452	0.2274	n/d	Week 2	Niraparib
LOX	P28300	LYOX_HUMAN	https://www.uniprot.org/uniprot/P28300	OXIDOREDUCTASE	P0266879A	160	46944	4	2	1	0.781412	0.688537	0.703541	0.741666	0.745964	0.750238	0.781619	0.817183	0.935377	30	weak	1.28	2	6.3866	0.0403	n/d	Week 1	Niraparib
LOX	P28300	LYOX_HUMAN	https://www.uniprot.org/uniprot/P28300	OXIDOREDUCTASE	P0266889A	250	46944	7	2	1	0.8486	0.858778	1.04536	1.10666	0.899175	0.911552	1.0693	0.964148	0.945669	30	good	0.971	2	6.3532	0.341	n/d	Week 1	Niraparib
LOX	P28300	LYOX_HUMAN	https://www.uniprot.org/uniprot/P28300	OXIDOREDUCTASE	P0268458B	198	46944	12	5	1	1.00364	0.693123	0.8444	0.86897	1.04933	0.970286	0.857296	1.1759	1.29769	30	good	1.303	5	6.3516	0.525	n/d	Week 2	Niraparib
LOX	P28300	LYOX_HUMAN	https://www.uniprot.org/uniprot/P28300	OXIDOREDUCTASE	P0268468B	276	46944	12	5	1	0.940959	0.63626	0.729811	0.950522	0.996123	0.914148	0.74216	0.977491	1.08399	30	weak	1.421	5	6.2993	0.684	n/d	Week 2	Niraparib
LOXL2	Q9Y4K0	LOXL2_HUMAN	https://www.uniprot.org/uniprot/Q9Y4K0	OXIDOREDUCTASE	P0268458B	251	86724	10	6	1	1.03831	1.16865	1.05892	1.26554	1.14892	0.853027	1.09826	1.32002	1.26825	30	good	0.915	6	6.0192	0.077	n/d	Week 2	Niraparib
LOXL2	Q9Y4K0	LOXL2_HUMAN	https://www.uniprot.org/uniprot/Q9Y4K0	OXIDOREDUCTASE	P0268468B	283	86724	12	5	1	1.5609	1.15509	0.974813	1.57743	1.32169	1.23747	0.972335	0.9631	1.34613	n.a.	bad	n/d	5	6.0639	0.0659	n/d	Week 2	Niraparib
MDH1	P40925	MDHC_HUMAN	https://www.uniprot.org/uniprot/P40925	OXIDOREDUCTASE	P0266879A	440	38627	11	7	1	0.391248	0.598367	0.356715	0.688366	0.443292	0.433769	0.456584	0.539704	0.460828	n.a.	bad	n/d	7	6.7196	0.1302	n/d	Week 1	Niraparib
MDH1	P40925	MDHC_HUMAN	https://www.uniprot.org/uniprot/P40925	OXIDOREDUCTASE	P0266889A	408	38627	11	11	1	0.965998	2.04402	8.68223	3.69495	3.47981	1.99534	2.90426	2.51404	3.02634	n/d	n.d.	1	11	6.8744	0.3652	n/d	Week 1	Niraparib
MDH1	P40925	MDHC_HUMAN	https://www.uniprot.org/uniprot/P40925	OXIDOREDUCTASE	P0268458B	149	38627	5	5	1	0.774397	1.46394	0.514199	0.501459	1.11668	0.403647	0.320181	2.82952	0.596429	n.a.	bad	1	5	6.1591	0.3576	n.a.	Week 2	Niraparib
MDH1	P40925	MDHC_HUMAN	https://www.uniprot.org/uniprot/P40925	OXIDOREDUCTASE	P0268468B	217	38627	8	7	1	2.72021	1.46068	0.472689	4.05467	1.15283	0.846321	0.988995	1.03735	1.8256	n.a.	bad	n/d	7	6.319	0.0745	n/d	Week 2	Niraparib
MDH2	P40926	MDHM_HUMAN	https://www.uniprot.org/uniprot/P40926	OXIDOREDUCTASE	P0266879A	765	35503	20	13	1	0.53968	0.664873	0.405804	0.679239	0.452716	0.505689	0.560139	0.583164	0.425875	n.a.	bad	n/d	13	7.9401	0.2922	n/d	Week 1	Niraparib
MDH2	P40926	MDHM_HUMAN	https://www.uniprot.org/uniprot/P40926	OXIDOREDUCTASE	P0266889A	783	35503	19	14	1	1.0847	1.58654	5.05837	1.98198	2.42304	1.3514	2.01114	1.65362	1.8416	n.a.	bad	0.314	14	7.8348	0.3951	n/d	Week 1	Niraparib
MDH2	P40926	MDHM_HUMAN	https://www.uniprot.org/uniprot/P40926	OXIDOREDUCTASE	P0268458B	618	35503	47	13	1	0.906806	1.06932	0.826894	0.790901	1.01508	0.794538	0.903905	1.34438	0.958616	30	good	1.006	13	7.9173	0.1228	n/d	Week 2	Niraparib
MDH2	P40926	MDHM_HUMAN	https://www.uniprot.org/uniprot/P40926	OXIDOREDUCTASE	P0268468B	794	35503	45	14	1	1.43095	1.17943	1.08589	1.41551	1.00556	0.958395	0.888305	1.15993	1.20656	n.a.	bad	n/d	14	7.9764	0.2794	n/d	Week 2	Niraparib
ME1	P48163	MAOX_HUMAN	https://www.uniprot.org/uniprot/P48163	OXIDOREDUCTASE	P0266879A	67	64149	3	1	1	0.639326	0.52148	0.417911	1.03316	0.600394	0.721037	0.394035	0.465627	0.58018	n.a.	bad	n/d	1	6.174	n/d	n/d	Week 1	Niraparib
MECR	Q9BV79	MECR_HUMAN	https://www.uniprot.org/uniprot/Q9BV79	OXIDOREDUCTASE	P0266879A	38	40461	1	1	1	0.251059	0.536639	0.422612	0.586913	0.487497	0.505609	0.450414	0.399049	0.310873	n.a.	bad	n/d	1	6.1649	n/d	n/d	Week 1	Niraparib
MECR	Q9BV79	MECR_HUMAN	https://www.uniprot.org/uniprot/Q9BV79	OXIDOREDUCTASE	P0266889A	36	40461	1	1	1	1.62878	2.69444	7.94475	3.9134	3.77738	3.04128	2.59925	2.42315	3.35023	n.a.	bad	n/d	1	6.0336	n/d	n/d	Week 1	Niraparib
MSRA	Q9UJ68	MSRA_HUMAN	https://www.uniprot.org/uniprot/Q9UJ68	OXIDOREDUCTASE	P0266889A	35	26132	1	1	1	0.709568	0.761734	2.15181	1.15693	1.49459	1.9411	0	0.427664	0.71131	n.a.	bad	n/d	1	5.667	n/d	n/d	Week 1	Niraparib
MSRB3	Q8IXL7	MSRB3_HUMAN	https://www.uniprot.org/uniprot/Q8IXL7	OXIDOREDUCTASE	P0266879A	49	20702	1	1	1	0.694383	0.691083	0.62016	0.715861	0.698498	0.652376	0.548831	0.657319	0.721791	n.a.	bad	n/d	1	6.7384	n/d	n/d	Week 1	Niraparib
MSRB3	Q8IXL7	MSRB3_HUMAN	https://www.uniprot.org/uniprot/Q8IXL7	OXIDOREDUCTASE	P0268458B	312	20010	8	7	1	1.02723	0.98832	0.963354	0.981164	0.970605	0.90049	0.982908	1.10991	1.12111	30	good	1.039	7	7.0823	0.3492	n/d	Week 2	Niraparib
MSRB3	Q8IXL7	MSRB3_HUMAN	https://www.uniprot.org/uniprot/Q8IXL7	OXIDOREDUCTASE	P0268468B	204	20010	8	4	1	1.06265	0.965163	1.07839	1.12873	1.03258	1.06129	0.953733	1.11968	1.10191	30	good	1.009	4	6.984	0.4731	n/d	Week 2	Niraparib
MTHFD1	P11586	C1TC_HUMAN	https://www.uniprot.org/uniprot/P11586	OXIDOREDUCTASE	P0266879A	954	101558	29	19	1	0.408891	0.579849	0.347171	0.622057	0.424246	0.43436	0.457128	0.52628	0.473532	n.a.	bad	n/d	18	6.716	0.2452	n/d	Week 1	Niraparib
MTHFD1	P11586	C1TC_HUMAN	https://www.uniprot.org/uniprot/P11586	OXIDOREDUCTASE	P0266889A	734	101558	25	14	1	1.02412	1.65305	6.02658	2.50733	2.66211	1.83868	2.52462	2.17859	2.48971	n/d	n.d.	1	14	6.5613	0.0357	n/d	Week 1	Niraparib
MTHFD1	P11586	C1TC_HUMAN	https://www.uniprot.org/uniprot/P11586	OXIDOREDUCTASE	P0268458B	574	101558	22	14	1	0.912164	1.38	0.976339	0.934311	1.18299	0.734072	0.867107	2.31009	0.938912	30	weak	0.811	14	6.3684	0.1532	n/d	Week 2	Niraparib
MTHFD1	P11586	C1TC_HUMAN	https://www.uniprot.org/uniprot/P11586	OXIDOREDUCTASE	P0268468B	718	101558	33	14	1	1.94162	1.52352	0.965588	2.90832	1.17003	1.00233	1.13273	1.0296	1.56751	n.a.	bad	n/d	14	6.418	0.1341	n/d	Week 2	Niraparib
MTHFD2	P13995	MTDC_HUMAN	https://www.uniprot.org/uniprot/P13995	OXIDOREDUCTASE	P0266879A	127	37895	4	3	1	0.628068	0.702886	0.468011	0.57667	0.49274	0.403478	0.544333	0.697864	0.602548	n.a.	bad	n/d	3	5.9739	0.4561	n/d	Week 1	Niraparib
MTHFD2	P13995	MTDC_HUMAN	https://www.uniprot.org/uniprot/P13995	OXIDOREDUCTASE	P0266889A	132	37895	5	3	1	0.849725	1.31486	2.78204	1.40824	1.44539	1.36075	1.11042	1.01268	1.44697	30	good	0.451	3	5.7317	0.8172	n/d	Week 1	Niraparib
MTHFD2	P13995	MTDC_HUMAN	https://www.uniprot.org/uniprot/P13995	OXIDOREDUCTASE	P0268458B	122	37895	6	3	1	0.994844	1.01661	0.549698	0.868855	0.758224	0.818925	0.940746	1.10766	0.90297	30	good	1.274	3	6.0514	0.3	n/d	Week 2	Niraparib
MTHFD2	P13995	MTDC_HUMAN	https://www.uniprot.org/uniprot/P13995	OXIDOREDUCTASE	P0268468B	90	37895	4	3	1	1.42796	1.17719	1.09986	1.68462	1.11783	1.3487	0.826608	1.11584	1.53967	n.a.	bad	n/d	3	6.1577	0.4297	n/d	Week 2	Niraparib
NDUFS2	O75306	NDUS2_HUMAN	https://www.uniprot.org/uniprot/O75306	OXIDOREDUCTASE	P0266889A	33	52545	1	1	1	9.07642	3.2561	5.95996	4.90583	4.04169	1.59623	2.3876	1.47299	1.24429	n.a.	bad	n/d	1	5.7453	n/d	n/d	Week 1	Niraparib
NDUFS2	O75306	NDUS2_HUMAN	https://www.uniprot.org/uniprot/O75306	OXIDOREDUCTASE	P0268468B	67	52545	3	2	1	0.973986	0.518395	0.677485	1.29275	0.739308	0.735601	0.628669	0.730552	0.860217	n.a.	bad	1.651	2	5.75	0.2543	n/d	Week 2	Niraparib
NNT	Q13423	NNTM_HUMAN	https://www.uniprot.org/uniprot/Q13423	OXIDOREDUCTASE	P0268468B	64	113894	5	3	1	3.1999	2.29621	1.32178	3.97398	1.40682	1.78154	1.58281	1.98492	3.00222	n.a.	bad	n/d	3	5.7143	0.3186	n/d	Week 2	Niraparib
RIOX1	Q9H6W3	RIOX1_HUMAN	https://www.uniprot.org/uniprot/Q9H6W3	OXIDOREDUCTASE	P0268458B	69	71085	4	1	1	1.18986	0	0.973022	1.13918	0	0	1.27517	1.07095	1.55947	30	good	n/d	1	5.6642	n/d	n/d	Week 2	Niraparib
RIOX1	Q9H6W3	RIOX1_HUMAN	https://www.uniprot.org/uniprot/Q9H6W3	OXIDOREDUCTASE	P0268468B	120	71085	5	3	1	1.19386	0.934113	1.03516	0.995628	0.877849	1.31973	0.966704	0.931456	1.136	30	good	1.114	3	5.7501	0.3308	n/d	Week 2	Niraparib
NQO1	P15559	NQO1_HUMAN	https://www.uniprot.org/uniprot/P15559	OXIDOREDUCTASE	P0268458B	137	30867	5	3	1	0.94636	0.868331	0.837373	1.09437	0.884712	1.00665	0.669092	0.975534	0.914609	30	weak	1.141	3	6.449	0.3186	n/d	Week 2	Niraparib
NQO1	P15559	NQO1_HUMAN	https://www.uniprot.org/uniprot/P15559	OXIDOREDUCTASE	P0268468B	73	30867	4	2	1	1.04098	0.954264	1.17613	1.14057	0.948416	1.15426	0.557974	0.995349	1.06869	n.a.	bad	1	2	6.0614	0.2121	n/d	Week 2	Niraparib
NQO2	P16083	NQO2_HUMAN	https://www.uniprot.org/uniprot/P16083	OXIDOREDUCTASE	P0266879A	511	25918	12	10	1	0.705582	0.740432	0.792897	0.187297	0.422779	0.70115	0.606418	0.72013	0.944897	n.a.	bad	n/d	10	7.2404	0.2588	n/d	Week 1	Niraparib
NQO2	P16083	NQO2_HUMAN	https://www.uniprot.org/uniprot/P16083	OXIDOREDUCTASE	P0266889A	348	25918	11	6	1	0.985185	1.17216	1.23547	0.391776	0.569377	1.09393	1.86548	1.52442	1.16887	n.a.	bad	1	6	7.0664	0.1601	n.a.	Week 1	Niraparib
NQO2	P16083	NQO2_HUMAN	https://www.uniprot.org/uniprot/P16083	OXIDOREDUCTASE	P0268458B	394	25918	23	7	1	0.839443	0.877857	0.778923	0.184736	0.425774	0.708095	0.814724	0.860803	0.937299	1.2	good	1.11	7	7.3889	0.3812	1.08108	Week 2	Niraparib
NQO2	P16083	NQO2_HUMAN	https://www.uniprot.org/uniprot/P16083	OXIDOREDUCTASE	P0268468B	410	25918	21	8	1	0.948315	0.801677	0.99636	0.180951	0.399432	0.827824	0.800791	0.931767	1.05472	1.8	good	1.084	8	7.196	0.2868	1.66052	Week 2	Niraparib
OGDH	Q02218	ODO1_HUMAN	https://www.uniprot.org/uniprot/Q02218	OXIDOREDUCTASE	P0266879A	300	115934	11	8	1	0.5949	0.671049	0.553547	2.51244	0.604267	0.612444	0.579844	0.650015	0.715514	n.a.	bad	n/d	7	6.3523	0.4937	n/d	Week 1	Niraparib
OGDH	Q02218	ODO1_HUMAN	https://www.uniprot.org/uniprot/Q02218	OXIDOREDUCTASE	P0266889A	193	115934	9	4	1	1.02394	1.62644	2.82195	1.59107	1.62851	1.55924	1.76722	1.36419	1.45281	30	good	0.455	4	6.0648	0.2856	n/d	Week 1	Niraparib
OGDH	Q02218	ODO1_HUMAN	https://www.uniprot.org/uniprot/Q02218	OXIDOREDUCTASE	P0268458B	389	115934	18	9	1	0.899112	1.13317	0.89528	0.867399	0.873656	0.766699	0.936837	1.21261	1.03345	30	good	0.936	9	6.4505	0.2317	n/d	Week 2	Niraparib
OGDH	Q02218	ODO1_HUMAN	https://www.uniprot.org/uniprot/Q02218	OXIDOREDUCTASE	P0268468B	504	115934	22	11	1	1.14943	0.91047	0.982837	1.17676	0.934711	0.915997	0.82757	1.04095	1.1183	30	good	1.135	11	6.4281	0.0679	n/d	Week 2	Niraparib
OGFOD3	Q6PK18	OGFD3_HUMAN	https://www.uniprot.org/uniprot/Q6PK18	OXIDOREDUCTASE	P0266879A	410	35646	16	6	1	0.692287	0.602154	0.6732	0.816465	0.743111	0.706061	0.663367	0.742104	0.721165	n.a.	bad	n/d	6	7.8148	0.375	n/d	Week 1	Niraparib
OGFOD3	Q6PK18	OGFD3_HUMAN	https://www.uniprot.org/uniprot/Q6PK18	OXIDOREDUCTASE	P0266889A	349	35646	16	5	1	1.10071	1.13669	1.56796	1.2598	1.45313	1.38034	1.38633	1.39785	1.25448	30	good	0.777	5	7.617	0.5379	n/d	Week 1	Niraparib
OGFOD3	Q6PK18	OGFD3_HUMAN	https://www.uniprot.org/uniprot/Q6PK18	OXIDOREDUCTASE	P0268458B	671	35646	40	12	1	1.02662	0.672978	0.703721	0.987047	1.11708	0.912831	0.968009	1.14263	1.0425	30	good	1.472	12	7.8382	0.2113	n/d	Week 2	Niraparib
OGFOD3	Q6PK18	OGFD3_HUMAN	https://www.uniprot.org/uniprot/Q6PK18	OXIDOREDUCTASE	P0268468B	587	35646	43	10	1	1.16944	0.663387	0.768607	1.23079	1.23336	1.04937	0.800129	1.15944	1.10753	30	good	1.515	10	7.8864	0.2783	n/d	Week 2	Niraparib
P4HA1	P13674	P4HA1_HUMAN	https://www.uniprot.org/uniprot/P13674	OXIDOREDUCTASE	P0266879A	677	61049	17	12	1	0.479211	0.610882	0.461514	0.663526	0.52016	0.544228	0.510386	0.630941	0.547161	n.a.	bad	n/d	12	6.5451	0.1178	n/d	Week 1	Niraparib
P4HA1	P13674	P4HA1_HUMAN	https://www.uniprot.org/uniprot/P13674	OXIDOREDUCTASE	P0266889A	426	60966	16	10	1	0.895468	1.12848	3.52156	1.67552	1.73976	1.38265	1.46936	1.4115	1.51523	30	good	0.408	10	6.3301	0.1701	n/d	Week 1	Niraparib
P4HA1	P13674	P4HA1_HUMAN	https://www.uniprot.org/uniprot/P13674	OXIDOREDUCTASE	P0268458B	396	60966	18	9	1	0.917832	1.10735	0.849212	1.06268	1.01442	0.90469	0.898068	1.35328	1.12338	30	good	0.98	9	6.6783	0.3351	n/d	Week 2	Niraparib
P4HA1	P13674	P4HA1_HUMAN	https://www.uniprot.org/uniprot/P13674	OXIDOREDUCTASE	P0268468B	353	60966	14	10	1	1.25899	1.1049	0.978308	1.73015	1.10396	0.951795	0.941146	1.14222	1.34811	30	good	1.084	10	6.6738	0.3368	n/d	Week 2	Niraparib
PCYOX1	Q9UHG3	PCYOX_HUMAN	https://www.uniprot.org/uniprot/Q9UHG3	OXIDOREDUCTASE	P0266879A	36	56639	3	1	1	0.453763	0.487285	0.34054	0.572	0.346747	0.453705	0.410313	0.683017	0.472836	n.a.	bad	n/d	1	6.1006	n/d	n/d	Week 1	Niraparib
PCYOX1	Q9UHG3	PCYOX_HUMAN	https://www.uniprot.org/uniprot/Q9UHG3	OXIDOREDUCTASE	P0266889A	92	56639	5	4	1	0.922611	1.55587	4.09627	1.7981	1.84404	1.76718	1.7432	1.70767	1.92818	30	good	0.34	4	6.0549	0.5356	n/d	Week 1	Niraparib
PDHA1	P08559	ODPA_HUMAN	https://www.uniprot.org/uniprot/P08559	OXIDOREDUCTASE	P0266879A	234	47579	8	7	1	0.715795	0.772315	0.636934	0.820682	0.656289	0.663023	0.643842	0.712558	0.627793	n.a.	bad	1.218	7	6.5034	0.465	n/d	Week 1	Niraparib
PDHA1	P08559	ODPA_HUMAN	https://www.uniprot.org/uniprot/P08559	OXIDOREDUCTASE	P0266889A	139	47579	6	3	1	0.88448	1.40552	2.24064	1.69835	1.58724	1.53576	1.62369	1.42251	1.48876	30	good	0.517	3	6.0526	0.2872	n/d	Week 1	Niraparib
PDHA1	P08559	ODPA_HUMAN	https://www.uniprot.org/uniprot/P08559	OXIDOREDUCTASE	P0268458B	155	47579	9	4	1	0.927835	1.01733	1.02216	0.874473	0.842362	0.986708	0.907557	1.11161	0.851107	30	good	0.945	4	6.1837	0.3499	n/d	Week 2	Niraparib
PDHA1	P08559	ODPA_HUMAN	https://www.uniprot.org/uniprot/P08559	OXIDOREDUCTASE	P0268468B	146	47579	11	5	1	1.70599	1.42109	1.23564	1.78917	1.47425	1.17091	1.11782	1.20506	1.41172	n.a.	bad	n/d	5	6.2209	0.368	n/d	Week 2	Niraparib
PDHB	P11177	ODPB_HUMAN	https://www.uniprot.org/uniprot/P11177	OXIDOREDUCTASE	P0266879A	202	39233	6	4	1	0.542801	0.687282	0.492026	0.709903	0.600227	0.468697	0.586158	0.814751	0.643352	n.a.	bad	n/d	4	6.1858	0.2749	n/d	Week 1	Niraparib
PDHB	P11177	ODPB_HUMAN	https://www.uniprot.org/uniprot/P11177	OXIDOREDUCTASE	P0266889A	138	39233	6	3	1	0.790597	1.20065	2.30549	1.1087	1.48032	1.36376	1.49115	1.40804	1.12673	30	good	0.511	3	6.0094	0.234	n/d	Week 1	Niraparib
PDHB	P11177	ODPB_HUMAN	https://www.uniprot.org/uniprot/P11177	OXIDOREDUCTASE	P0268458B	78	39233	6	3	1	0.915169	1.13317	0.863632	0.647217	1.05455	0.6587	0.935035	1.45979	0.924586	n.a.	bad	0.959	3	5.8243	0.3814	n/d	Week 2	Niraparib
PDHB	P11177	ODPB_HUMAN	https://www.uniprot.org/uniprot/P11177	OXIDOREDUCTASE	P0268468B	102	39233	4	2	1	1.50797	1.22388	1.05708	1.68982	1.1195	0.943253	1.06078	1.17681	1.37994	n.a.	bad	n/d	2	5.9309	0.14	n/d	Week 2	Niraparib
PGD	P52209	6PGD_HUMAN	https://www.uniprot.org/uniprot/P52209	OXIDOREDUCTASE	P0266879A	362	53139	12	8	1	0.43489	0.573427	0.382092	0.816076	0.422454	0.397908	0.421727	0.567061	0.429124	n.a.	bad	n/d	8	6.6383	0.59	n/d	Week 1	Niraparib
PGD	P52209	6PGD_HUMAN	https://www.uniprot.org/uniprot/P52209	OXIDOREDUCTASE	P0266889A	341	53139	12	9	1	0.88172	1.82557	6.30137	2.77955	2.92534	1.79037	2.62735	2.24775	2.44211	n/d	n.d.	1	9	6.5065	0.3943	n/d	Week 1	Niraparib
PGD	P52209	6PGD_HUMAN	https://www.uniprot.org/uniprot/P52209	OXIDOREDUCTASE	P0268458B	52	53139	4	1	n/d	n/d	n/d	n/d	n/d	n/d	n/d	n/d	n/d	n/d	n.a.	bad	n/d	1	5.1936	n/d	n/d	Week 2	Niraparib
PGD	P52209	6PGD_HUMAN	https://www.uniprot.org/uniprot/P52209	OXIDOREDUCTASE	P0268468B	138	53139	6	5	1	3.07057	1.90432	0.316768	4.71207	1.23537	0.882391	1.17077	1.15328	2.09642	n.a.	bad	n/d	5	6.0747	0.456	n/d	Week 2	Niraparib
PHGDH	O43175	SERA_HUMAN	https://www.uniprot.org/uniprot/O43175	OXIDOREDUCTASE	P0266879A	30	56650	1	0	n/d	n/d	n/d	n/d	n/d	n/d	n/d	n/d	n/d	n/d	n/d	n/d	n/d	n/d	n/d	n/d	n/d	Week 1	Niraparib
PHGDH	O43175	SERA_HUMAN	https://www.uniprot.org/uniprot/O43175	OXIDOREDUCTASE	P0266889A	79	56650	3	3	1	0.779749	1.334	3.43902	1.48064	2.02062	1.05652	1.68663	1.29868	1.59197	n.a.	bad	0.373	3	6.6223	2.5097	n/d	Week 1	Niraparib
PHGDH	O43175	SERA_HUMAN	https://www.uniprot.org/uniprot/O43175	OXIDOREDUCTASE	P0268458B	116	56650	5	3	1	0.728884	0.679314	0.648155	0.797358	0.655476	0.389333	0.838711	1.36368	0.779798	n.a.	bad	1.302	3	5.5868	0.3919	n/d	Week 2	Niraparib
PHGDH	O43175	SERA_HUMAN	https://www.uniprot.org/uniprot/O43175	OXIDOREDUCTASE	P0268468B	81	56650	7	3	1	0.973337	1.1357	0.790268	1.77249	0.573548	1.1043	0.874401	1.07692	0.961844	n.a.	bad	1.025	3	5.6956	0.4995	n/d	Week 2	Niraparib
PLOD1	Q02809	PLOD1_HUMAN	https://www.uniprot.org/uniprot/Q02809	OXIDOREDUCTASE	P0266879A	57	88271	5	2	1	0.670518	0.827454	0.589442	0.768038	0.481644	0.487701	0.543457	0.640728	0.862541	n.a.	bad	n/d	2	5.5264	0.0052	n/d	Week 1	Niraparib
PLOD1	Q02809	PLOD1_HUMAN	https://www.uniprot.org/uniprot/Q02809	OXIDOREDUCTASE	P0268458B	193	88271	14	5	1	1.03783	1.03152	0.703142	0.891643	0.976244	0.723009	0.653866	1.3885	1.21738	30	weak	1.175	5	6.0285	0.4375	n/d	Week 2	Niraparib
PLOD1	Q02809	PLOD1_HUMAN	https://www.uniprot.org/uniprot/Q02809	OXIDOREDUCTASE	P0268468B	194	88271	11	6	1	1.18881	0.884682	0.783834	1.63621	1.04082	0.79891	0.880103	0.953012	1.05395	30	good	1.312	6	6.0247	0.2003	n/d	Week 2	Niraparib
PLOD2	O00469	PLOD2_HUMAN	https://www.uniprot.org/uniprot/O00469	OXIDOREDUCTASE	P0266879A	107	87097	4	3	1	0.467887	0.635791	0.414243	0.684682	0.495645	0.392593	0.417801	0.569831	0.559825	n.a.	bad	n/d	3	6.0842	0.1747	n/d	Week 1	Niraparib
PLOD2	O00469	PLOD2_HUMAN	https://www.uniprot.org/uniprot/O00469	OXIDOREDUCTASE	P0266889A	83	87097	5	2	1	0.79192	1.80335	5.44062	2.69807	3.68513	1.96361	2.48745	1.54219	2.3679	n/d	n.d.	1	2	6.0617	0.1854	n/d	Week 1	Niraparib
PLOD3	O60568	PLOD3_HUMAN	https://www.uniprot.org/uniprot/O60568	OXIDOREDUCTASE	P0266879A	108	84784	6	4	1	0.49381	0.706289	0.491481	0.823885	0.636392	0.809898	0.512105	0.627279	0.875507	n.a.	bad	n/d	4	6.0879	0.366	n/d	Week 1	Niraparib
PLOD3	O60568	PLOD3_HUMAN	https://www.uniprot.org/uniprot/O60568	OXIDOREDUCTASE	P0266889A	74	84784	3	2	1	2.57842	2.11811	4.32486	4.60343	2.14508	2.9725	2.42954	2.32265	1.61637	n.a.	bad	n/d	2	5.9632	0.5423	n/d	Week 1	Niraparib
PLOD3	O60568	PLOD3_HUMAN	https://www.uniprot.org/uniprot/O60568	OXIDOREDUCTASE	P0268458B	98	84784	6	2	1	1.5207	1.30193	1.53182	1.16718	1.58525	1.24216	1.50105	1.70529	1.31077	n.a.	bad	n/d	2	6.1602	0.4692	n/d	Week 2	Niraparib
PLOD3	O60568	PLOD3_HUMAN	https://www.uniprot.org/uniprot/O60568	OXIDOREDUCTASE	P0268468B	178	84784	9	5	1	1.1538	1.11969	0.900916	1.46633	0.883622	1.11568	0.993976	0.774774	1.11652	30	good	1.066	5	5.9652	0.6703	n/d	Week 2	Niraparib
POR	P16435	NCPR_HUMAN	https://www.uniprot.org/uniprot/P16435	OXIDOREDUCTASE	P0266879A	144	76689	6	4	1	0.432548	0.557122	0.329934	0.677151	0.487315	0.356834	0.382564	0.456193	0.390841	n.a.	bad	n/d	4	5.959	0.2436	n/d	Week 1	Niraparib
POR	P16435	NCPR_HUMAN	https://www.uniprot.org/uniprot/P16435	OXIDOREDUCTASE	P0266889A	103	76689	7	3	1	0.694673	2.2637	7.53901	2.59763	2.66767	3.32603	2.48141	2.2905	3.1975	n.a.	bad	n/d	2	5.7116	0.462	n/d	Week 1	Niraparib
PRDX1	Q06830	PRDX1_HUMAN	https://www.uniprot.org/uniprot/Q06830	OXIDOREDUCTASE	P0266879A	478	22110	12	6	1	0.464704	0.600755	0.453528	0.645915	0.476315	0.491015	0.512277	0.604349	0.522564	n.a.	bad	n/d	6	7.7089	0.2793	n/d	Week 1	Niraparib
PRDX1	Q06830	PRDX1_HUMAN	https://www.uniprot.org/uniprot/Q06830	OXIDOREDUCTASE	P0266889A	443	22110	12	5	1	0.831204	1.55511	4.02787	1.93181	2.01901	1.2986	1.78692	1.54074	1.5892	n.a.	bad	0.328	5	7.4344	0.3177	n/d	Week 1	Niraparib
PRDX1	Q06830	PRDX1_HUMAN	https://www.uniprot.org/uniprot/Q06830	OXIDOREDUCTASE	P0268458B	574	22110	39	7	1	0.913102	0.992582	0.927546	0.894016	0.965271	0.799868	0.852744	1.18699	0.967966	30	good	0.996	7	7.5927	0.4566	n/d	Week 2	Niraparib
PRDX1	Q06830	PRDX1_HUMAN	https://www.uniprot.org/uniprot/Q06830	OXIDOREDUCTASE	P0268468B	640	22110	41	9	1	1.18928	0.983758	0.941186	1.35866	0.987197	0.941876	0.914461	1.02181	1.13229	30	good	1.137	9	7.7605	0.3568	n/d	Week 2	Niraparib
PRDX2	P32119	PRDX2_HUMAN	https://www.uniprot.org/uniprot/P32119	OXIDOREDUCTASE	P0266879A	240	21892	8	4	1	0.454059	0.518729	0.524425	0.541644	0.443057	0.43339	0.40596	0.666891	0.690826	n.a.	bad	n/d	4	6.9359	0.1038	n/d	Week 1	Niraparib
PRDX2	P32119	PRDX2_HUMAN	https://www.uniprot.org/uniprot/P32119	OXIDOREDUCTASE	P0266889A	202	21892	6	5	1	0.787306	1.36274	4.20923	1.69887	2.04808	1.00555	1.72439	1.45136	1.65903	n.a.	bad	0.321	5	6.7708	0.1113	n/d	Week 1	Niraparib
PRDX2	P32119	PRDX2_HUMAN	https://www.uniprot.org/uniprot/P32119	OXIDOREDUCTASE	P0268458B	193	21892	18	5	1	0.636074	0.843332	0.64402	0.683102	0.803365	0.593762	0.732505	1.12566	0.836198	n.a.	bad	n/d	5	6.7761	0.2772	n/d	Week 2	Niraparib
PRDX2	P32119	PRDX2_HUMAN	https://www.uniprot.org/uniprot/P32119	OXIDOREDUCTASE	P0268468B	324	21892	17	6	1	1.09777	1.05784	1.03741	1.45702	1.64591	1.0292	1.20865	1.22819	1.21223	30	good	1.001	6	6.8947	0.2558	n/d	Week 2	Niraparib
PRDX3	P30048	PRDX3_HUMAN	https://www.uniprot.org/uniprot/P30048	OXIDOREDUCTASE	P0266879A	433	27692	13	5	1	0.798904	0.800053	0.690831	0.793083	0.738172	0.747198	0.737746	0.777577	0.73912	30	weak	1.207	5	7.8943	0.361	n/d	Week 1	Niraparib
PRDX3	P30048	PRDX3_HUMAN	https://www.uniprot.org/uniprot/P30048	OXIDOREDUCTASE	P0266889A	306	27692	13	5	1	0.895829	1.24781	1.51242	1.23293	1.07295	1.06556	1.20913	1.07706	0.967664	30	good	0.687	5	7.6898	0.4101	n/d	Week 1	Niraparib
PRDX3	P30048	PRDX3_HUMAN	https://www.uniprot.org/uniprot/P30048	OXIDOREDUCTASE	P0268458B	346	27692	20	6	1	0.993596	0.937538	0.895989	0.970815	1.01408	0.803017	0.983251	1.0956	1.15709	30	good	1.087	6	7.7243	0.5831	n/d	Week 2	Niraparib
PRDX3	P30048	PRDX3_HUMAN	https://www.uniprot.org/uniprot/P30048	OXIDOREDUCTASE	P0268468B	492	27692	25	7	1	1.03829	0.876705	0.870475	1.02425	0.964847	0.929011	0.886232	1.02033	1.08018	30	good	1.167	7	7.8959	0.3665	n/d	Week 2	Niraparib
PRDX4	Q13162	PRDX4_HUMAN	https://www.uniprot.org/uniprot/Q13162	OXIDOREDUCTASE	P0266879A	148	30540	6	2	1	0.580816	0.515811	0.487881	0.581748	0.490866	0.526718	0.507058	0.639354	0.631015	n.a.	bad	n/d	2	6.2363	0.5398	n/d	Week 1	Niraparib
PRDX4	Q13162	PRDX4_HUMAN	https://www.uniprot.org/uniprot/Q13162	OXIDOREDUCTASE	P0266889A	134	30540	5	2	1	0.960497	1.5826	4.11612	1.96646	2.11757	1.78222	2.13359	1.82196	2.3471	n/d	n.d.	1	2	6.248	0.0339	n/d	Week 1	Niraparib
PRDX4	Q13162	PRDX4_HUMAN	https://www.uniprot.org/uniprot/Q13162	OXIDOREDUCTASE	P0268458B	109	30540	8	2	1	1.72575	0.899297	0.844109	1.0562	0.888658	0.793724	0.696019	1.33028	1.04233	n.a.	bad	n/d	2	5.7615	0.7087	n/d	Week 2	Niraparib
PRDX4	Q13162	PRDX4_HUMAN	https://www.uniprot.org/uniprot/Q13162	OXIDOREDUCTASE	P0268468B	163	30540	8	4	1	1.479	1.09224	0.977704	1.54934	1.14302	0.901667	0.865379	1.0054	1.27766	n.a.	bad	n/d	4	6.2466	0.5085	n/d	Week 2	Niraparib
PRDX5	P30044	PRDX5_HUMAN	https://www.uniprot.org/uniprot/P30044	OXIDOREDUCTASE	P0266879A	80	22086	3	1	1	0.535421	0.483729	0.437579	0.624345	0.57297	0.470967	0.621917	0.67497	0.584817	n.a.	bad	n/d	1	6.4162	n/d	n/d	Week 1	Niraparib
PRDX5	P30044	PRDX5_HUMAN	https://www.uniprot.org/uniprot/P30044	OXIDOREDUCTASE	P0266889A	88	22086	4	2	1	1.31923	2.45011	8.47344	3.49417	4.9055	1.80043	3.74422	3.60366	3.83835	n/d	n.d.	1	2	5.9523	0.4543	n/d	Week 1	Niraparib
PRDX6	P30041	PRDX6_HUMAN	https://www.uniprot.org/uniprot/P30041	OXIDOREDUCTASE	P0266879A	348	25035	11	7	1	0.391351	0.588915	0.325877	0.712682	0.397859	0.492939	0.443545	0.49534	0.417324	n.a.	bad	n/d	7	6.6343	0.5338	n/d	Week 1	Niraparib
PRDX6	P30041	PRDX6_HUMAN	https://www.uniprot.org/uniprot/P30041	OXIDOREDUCTASE	P0266889A	275	25035	11	7	1	0.839184	1.50228	5.88601	2.61921	2.55576	1.66837	2.1868	2.06466	2.19352	n/d	n.d.	1	7	6.7518	0.1986	n/d	Week 1	Niraparib
PRDX6	P30041	PRDX6_HUMAN	https://www.uniprot.org/uniprot/P30041	OXIDOREDUCTASE	P0268458B	170	25035	7	4	1	0.617582	0.99843	0.727772	0.779567	0.916953	0.576253	0.56739	1.37042	0.822016	n.a.	bad	n/d	4	6.0207	0.356	n/d	Week 2	Niraparib
PRDX6	P30041	PRDX6_HUMAN	https://www.uniprot.org/uniprot/P30041	OXIDOREDUCTASE	P0268468B	108	25035	5	3	1	1.66256	1.06298	0.684835	2.27452	0.931152	0.916158	1.02249	0.962137	1.48939	n.a.	bad	n/d	3	5.9822	1.1756	n/d	Week 2	Niraparib
PYCR1	P32322	P5CR1_HUMAN	https://www.uniprot.org/uniprot/P32322	OXIDOREDUCTASE	P0266889A	36	35980	2	1	1	1.37502	1.63437	3.92959	1.87164	2.45837	2.19382	3.13489	1.59073	2.73872	n/d	n.d.	n/d	1	5.8087	n/d	n/d	Week 1	Niraparib
PYCR2	Q96C36	P5CR2_HUMAN	https://www.uniprot.org/uniprot/Q96C36	OXIDOREDUCTASE	P0266879A	69	33637	2	2	1	0.681741	0.570502	0.587525	0.650802	0.454722	0.688403	0.496173	0.723682	0.704213	n.a.	bad	n/d	2	6.3154	0.0645	n/d	Week 1	Niraparib
PYCR2	Q96C36	P5CR2_HUMAN	https://www.uniprot.org/uniprot/Q96C36	OXIDOREDUCTASE	P0268458B	145	33637	6	3	1	0.735117	1.11303	1.03231	0.932614	0.957345	0.637213	0.756748	1.37036	1.03018	n.a.	bad	0.809	3	5.828	0.4707	n/d	Week 2	Niraparib
PYCR2	Q96C36	P5CR2_HUMAN	https://www.uniprot.org/uniprot/Q96C36	OXIDOREDUCTASE	P0268468B	151	33637	6	5	1	1.31102	0.777642	0.719325	1.13417	0.759004	0.990198	0.550854	0.802418	1.42079	n.a.	bad	1.544	5	6.1968	0.4891	n/d	Week 2	Niraparib
RDH11	Q8TC12	RDH11_HUMAN	https://www.uniprot.org/uniprot/Q8TC12	OXIDOREDUCTASE	P0266879A	92	35386	4	3	1	0.459803	0.691711	0.330675	0.684467	0.449341	0.631818	0.521916	0.479262	0.427019	n.a.	bad	n/d	3	6.1229	0.6852	n/d	Week 1	Niraparib
RDH11	Q8TC12	RDH11_HUMAN	https://www.uniprot.org/uniprot/Q8TC12	OXIDOREDUCTASE	P0266889A	69	35386	2	2	1	1.07509	1.72362	8.34515	2.95721	3.75646	2.56466	1.62683	2.92286	2.87414	n/d	n.d.	1	2	6.0568	0.4365	n/d	Week 1	Niraparib
RDH11	Q8TC12	RDH11_HUMAN	https://www.uniprot.org/uniprot/Q8TC12	OXIDOREDUCTASE	P0268458B	72	35386	4	2	1	0.842954	1.01606	0.555811	0.523888	0.727259	0.472479	0.408683	1.56662	0.734157	n.a.	bad	1.172	2	5.7403	0.1189	n.a.	Week 2	Niraparib
RDH11	Q8TC12	RDH11_HUMAN	https://www.uniprot.org/uniprot/Q8TC12	OXIDOREDUCTASE	P0268468B	127	35386	2	1	1	2.19987	1.2758	0.653176	2.91002	1.33432	0.964366	1.14371	0.902295	1.61409	n.a.	bad	n/d	1	5.9565	n/d	n/d	Week 2	Niraparib
RRM1	P23921	RIR1_HUMAN	https://www.uniprot.org/uniprot/P23921	OXIDOREDUCTASE	P0266879A	127	90069	4	3	1	0.507949	0.576313	0.516241	0.850627	0.613704	0.684678	0.566142	0.592358	0.522433	n.a.	bad	n/d	3	6.0481	0.282	n/d	Week 1	Niraparib
RRM1	P23921	RIR1_HUMAN	https://www.uniprot.org/uniprot/P23921	OXIDOREDUCTASE	P0266889A	51	90069	2	1	1	0.835465	0.927539	1.51922	1.04636	1.05249	1.42589	0.607431	0.888949	0.850349	n.a.	bad	n/d	1	6.0939	n/d	n/d	Week 1	Niraparib
RRM1	P23921	RIR1_HUMAN	https://www.uniprot.org/uniprot/P23921	OXIDOREDUCTASE	P0268458B	152	90069	7	3	1	1.1195	1.17825	1.04409	1.07524	1.23494	1.11129	1.12173	1.48349	1.27209	30	good	0.954	3	6.1911	0.2519	n/d	Week 2	Niraparib
RRM1	P23921	RIR1_HUMAN	https://www.uniprot.org/uniprot/P23921	OXIDOREDUCTASE	P0268468B	170	90069	8	3	1	1.09479	0.961862	1.00312	1.4982	1.03173	0.999328	0.793384	0.917973	1.08551	30	good	1.066	3	6.2492	0.3317	n/d	Week 2	Niraparib
SCCPDH	Q8NBX0	SCPDL_HUMAN	https://www.uniprot.org/uniprot/Q8NBX0	OXIDOREDUCTASE	P0266879A	137	47151	5	4	1	0.390977	0.444671	0.310188	0.492729	0.358798	0.304035	0.34435	0.388557	0.417863	n.a.	bad	n/d	4	6.0087	0.1802	n/d	Week 1	Niraparib
SCCPDH	Q8NBX0	SCPDL_HUMAN	https://www.uniprot.org/uniprot/Q8NBX0	OXIDOREDUCTASE	P0266889A	50	47151	3	1	1	1.29738	0.925812	2.53685	1.8193	0.857036	1.09839	0.695094	1.33911	1.3349	30	weak	n/d	1	5.9624	n/d	n/d	Week 1	Niraparib
SCCPDH	Q8NBX0	SCPDL_HUMAN	https://www.uniprot.org/uniprot/Q8NBX0	OXIDOREDUCTASE	P0268468B	69	47151	4	2	1	1.38161	1.11346	0.806971	2.22566	1.05368	0.978435	1.18118	1.11	1.39277	30	good	1.24	2	5.8818	0.4385	n/d	Week 2	Niraparib
SDHA	P31040	SDHA_HUMAN	https://www.uniprot.org/uniprot/P31040	OXIDOREDUCTASE	P0266879A	528	72691	16	11	1	0.523996	0.687692	0.515977	0.772776	0.572336	0.557634	0.542825	0.647885	0.546339	n.a.	bad	n/d	11	6.9279	0.364	n/d	Week 1	Niraparib
SDHA	P31040	SDHA_HUMAN	https://www.uniprot.org/uniprot/P31040	OXIDOREDUCTASE	P0266889A	634	72691	20	13	1	1.25349	1.67511	3.93839	1.86966	1.94461	1.45782	1.89829	1.62221	1.71288	30	good	0.401	13	6.7723	0.4658	n/d	Week 1	Niraparib
SDHA	P31040	SDHA_HUMAN	https://www.uniprot.org/uniprot/P31040	OXIDOREDUCTASE	P0268458B	751	72691	36	17	1	0.999533	1.0182	0.962314	0.988851	1.02941	0.803245	0.847785	1.2834	0.97754	30	good	1.01	17	7.1833	0.3652	n/d	Week 2	Niraparib
SDHA	P31040	SDHA_HUMAN	https://www.uniprot.org/uniprot/P31040	OXIDOREDUCTASE	P0268468B	779	72691	34	16	1	1.40065	1.16339	1.12058	1.51745	1.18233	1.01642	0.947247	1.15623	1.22516	30	good	1.051	16	7.1831	0.2482	n/d	Week 2	Niraparib
SDHB	P21912	SDHB_HUMAN	https://www.uniprot.org/uniprot/P21912	OXIDOREDUCTASE	P0266879A	219	31629	9	6	1	0.581397	0.692613	0.500925	0.828881	0.524571	0.570616	0.568836	0.610978	0.541566	n.a.	bad	n/d	6	6.4387	0.3327	n/d	Week 1	Niraparib
SDHB	P21912	SDHB_HUMAN	https://www.uniprot.org/uniprot/P21912	OXIDOREDUCTASE	P0266889A	247	31629	11	7	1	0.944412	1.50771	3.89932	2.00954	2.19955	1.52961	1.8701	1.75195	1.79474	n.a.	bad	0.36	7	6.6116	0.2726	n/d	Week 1	Niraparib
SDHB	P21912	SDHB_HUMAN	https://www.uniprot.org/uniprot/P21912	OXIDOREDUCTASE	P0268458B	358	31629	17	10	1	1.10669	1.13408	1.02671	1.04724	1.0991	1.00037	1.10549	1.52515	1.21419	30	good	0.975	10	6.5911	0.3903	n/d	Week 2	Niraparib
SDHB	P21912	SDHB_HUMAN	https://www.uniprot.org/uniprot/P21912	OXIDOREDUCTASE	P0268468B	416	31629	17	9	1	1.31405	1.10494	1.10055	1.43608	1.058	1.05529	1.09843	1.15424	1.22385	30	good	1.049	9	6.7916	0.3696	n/d	Week 2	Niraparib
SOD1	P00441	SODC_HUMAN	https://www.uniprot.org/uniprot/P00441	OXIDOREDUCTASE	P0266879A	276	15936	9	7	1	0.391666	0.629178	0.387146	0.692466	0.493496	0.435855	0.457531	0.53374	0.549076	n.a.	bad	n/d	7	7.0672	0.1774	n/d	Week 1	Niraparib
SOD1	P00441	SODC_HUMAN	https://www.uniprot.org/uniprot/P00441	OXIDOREDUCTASE	P0266889A	286	15936	10	7	1	0.749367	1.63926	5.84841	2.50201	2.74583	1.53786	2.2511	2.11066	2.09504	n/d	n.d.	1	7	7.0159	0.33	n/d	Week 1	Niraparib
SOD1	P00441	SODC_HUMAN	https://www.uniprot.org/uniprot/P00441	OXIDOREDUCTASE	P0268458B	81	15936	7	2	1	0.540578	1.12451	0.541356	0.48676	0.853783	0.382121	0.567897	1.7099	0.697126	n.a.	bad	n/d	2	6.6837	0.5151	n/d	Week 2	Niraparib
SOD1	P00441	SODC_HUMAN	https://www.uniprot.org/uniprot/P00441	OXIDOREDUCTASE	P0268468B	152	15936	7	4	1	1.87569	1.31915	0.752846	2.63868	1.14984	0.917995	1.26653	1.04438	1.18036	n.a.	bad	n/d	4	6.6329	0.3599	n/d	Week 2	Niraparib
SOD2	P04179	SODM_HUMAN	https://www.uniprot.org/uniprot/P04179	OXIDOREDUCTASE	P0266879A	154	19730	5	3	1	0.364089	0.548307	0.293055	0.630683	0.423545	0.351883	0.425854	0.478791	0.426629	n.a.	bad	n/d	3	6.6509	0.7992	n/d	Week 1	Niraparib
SOD2	P04179	SODM_HUMAN	https://www.uniprot.org/uniprot/P04179	OXIDOREDUCTASE	P0266889A	170	24722	5	3	1	0.730703	1.76307	7.33687	2.93319	3.24039	1.86149	2.49448	2.32548	2.45735	n/d	n.d.	1	3	6.5168	0.408	n/d	Week 1	Niraparib
SORD	Q00796	DHSO_HUMAN	https://www.uniprot.org/uniprot/Q00796	OXIDOREDUCTASE	P0266879A	110	38324	5	4	1	0.413631	0.541584	0.308364	0.57099	0.374083	0.380399	0.399247	0.567551	0.530995	n.a.	bad	n/d	4	6.2444	0.2529	n/d	Week 1	Niraparib
SORD	Q00796	DHSO_HUMAN	https://www.uniprot.org/uniprot/Q00796	OXIDOREDUCTASE	P0266889A	58	38324	3	2	1	0.868749	1.08976	2.952	1.44588	1.23358	1.293	1.09377	1.35122	1.2631	30	good	0.462	1	6	n/d	n/d	Week 1	Niraparib
SORD	Q00796	DHSO_HUMAN	https://www.uniprot.org/uniprot/Q00796	OXIDOREDUCTASE	P0268458B	30	38324	2	2	1	1.06768	1.49078	0.984752	0.398841	1.67927	0.85326	0.67641	0.932764	0.887129	n.a.	bad	1	2	5.4309	0.3087	n/d	Week 2	Niraparib
SPR	P35270	SPRE_HUMAN	https://www.uniprot.org/uniprot/P35270	OXIDOREDUCTASE	P0266879A	398	28048	11	9	1	0.95388	0.739297	0.722469	0.820744	0.822148	0.759311	0.823837	0.961983	0.906226	30	good	1.337	9	7.3611	0.0347	n/d	Week 1	Niraparib
SPR	P35270	SPRE_HUMAN	https://www.uniprot.org/uniprot/P35270	OXIDOREDUCTASE	P0266889A	380	28048	12	8	1	0.971419	1.16339	1.47944	1.15922	1.15839	1.17743	1.26942	1.08248	0.98963	30	good	0.746	8	7.2108	0.3286	n/d	Week 1	Niraparib
SPR	P35270	SPRE_HUMAN	https://www.uniprot.org/uniprot/P35270	OXIDOREDUCTASE	P0268458B	416	28048	30	9	1	0.960399	0.678047	0.6381	0.802352	0.948342	0.873579	0.953406	0.982793	0.91058	30	good	1.489	9	7.6415	0.3741	n/d	Week 2	Niraparib
SPR	P35270	SPRE_HUMAN	https://www.uniprot.org/uniprot/P35270	OXIDOREDUCTASE	P0268468B	469	28048	34	10	1	1.07442	0.671768	0.677289	0.972939	1.01597	0.958022	0.76463	0.973723	0.984185	30	good	1.538	10	7.6668	0.1876	n/d	Week 2	Niraparib
SQOR	Q9Y6N5	SQOR_HUMAN	https://www.uniprot.org/uniprot/Q9Y6N5	OXIDOREDUCTASE	P0266879A	339	49960	10	5	1	0.376448	0.506523	0.413618	0.579829	0.472628	0.441504	0.431159	0.579623	0.434526	n.a.	bad	n/d	5	6.5377	0.1668	n/d	Week 1	Niraparib
SQOR	Q9Y6N5	SQOR_HUMAN	https://www.uniprot.org/uniprot/Q9Y6N5	OXIDOREDUCTASE	P0266889A	197	49960	7	5	1	1.10057	1.58813	4.4679	2.15795	2.31409	1.60412	1.99791	1.74487	2.28419	n/d	n.d.	1	5	6.3818	0.0942	n/d	Week 1	Niraparib
SQOR	Q9Y6N5	SQOR_HUMAN	https://www.uniprot.org/uniprot/Q9Y6N5	OXIDOREDUCTASE	P0268458B	242	49960	13	6	1	0.945003	1.03717	0.877943	0.753715	0.945683	0.660439	0.833854	1.4212	0.817238	30	weak	1.016	6	6.4945	0.1457	n/d	Week 2	Niraparib
SQOR	Q9Y6N5	SQOR_HUMAN	https://www.uniprot.org/uniprot/Q9Y6N5	OXIDOREDUCTASE	P0268468B	226	49960	11	7	1	1.42003	1.01974	0.744247	1.7531	1.12445	0.949528	0.95229	1.0248	1.28624	n.a.	bad	n/d	7	6.4464	0.2963	n/d	Week 2	Niraparib
TECR	Q9NZ01	TECR_HUMAN	https://www.uniprot.org/uniprot/Q9NZ01	OXIDOREDUCTASE	P0266879A	101	36034	3	3	1	0.424831	0.589067	0.406194	0.684734	0.490674	0.637257	0.384529	0.487632	0.536975	n.a.	bad	n/d	3	6.1671	0.1587	n/d	Week 1	Niraparib
TECR	Q9NZ01	TECR_HUMAN	https://www.uniprot.org/uniprot/Q9NZ01	OXIDOREDUCTASE	P0266889A	46	36034	2	1	1	0.957695	1.91472	6.26919	2.64483	3.18338	1.9069	3.1427	2.55066	2.83939	n/d	n.d.	n/d	1	6.3533	n/d	n/d	Week 1	Niraparib
TECR	Q9NZ01	TECR_HUMAN	https://www.uniprot.org/uniprot/Q9NZ01	OXIDOREDUCTASE	P0268458B	176	36034	8	6	1	0.926328	1.07267	1.21046	1.04137	1.16305	0.770623	0.965125	1.28304	1.04004	30	good	0.844	6	6.6395	0.6362	n/d	Week 2	Niraparib
TECR	Q9NZ01	TECR_HUMAN	https://www.uniprot.org/uniprot/Q9NZ01	OXIDOREDUCTASE	P0268468B	200	36034	10	5	1	1.34661	1.04925	1.05805	1.50276	1.27137	0.962297	1.01193	1.07664	1.45813	30	good	1.114	5	6.5499	0.5302	n/d	Week 2	Niraparib
TXNDC12	O95881	TXD12_HUMAN	https://www.uniprot.org/uniprot/O95881	OXIDOREDUCTASE	P0266879A	153	19206	6	4	1	0.475875	0.696809	0.551746	0.904479	0.746719	0.620453	0.678017	0.788636	0.618139	n.a.	bad	n/d	4	6.55	0.2903	n/d	Week 1	Niraparib
TXNDC12	O95881	TXD12_HUMAN	https://www.uniprot.org/uniprot/O95881	OXIDOREDUCTASE	P0266889A	117	19206	6	4	1	0.813601	1.40715	4.67946	2.54754	2.73736	1.49026	1.43241	1.79482	2.10502	n/d	n.d.	1	4	6.2567	0.49	n/d	Week 1	Niraparib
TXNDC12	O95881	TXD12_HUMAN	https://www.uniprot.org/uniprot/O95881	OXIDOREDUCTASE	P0268458B	85	19206	4	3	1	0.955065	0.894772	0.733745	0.753058	0.944976	0.848391	0.966153	1.30435	0.855219	30	good	1.201	3	6.2896	0.4987	n/d	Week 2	Niraparib
TXNDC12	O95881	TXD12_HUMAN	https://www.uniprot.org/uniprot/O95881	OXIDOREDUCTASE	P0268468B	121	19206	5	3	1	1.21121	0.877877	0.78879	1.36682	0.963107	0.99463	0.791947	0.966668	1.02812	30	good	1.327	3	6.4705	0.1375	n/d	Week 2	Niraparib
TXNRD1	Q16881	TRXR1_HUMAN	https://www.uniprot.org/uniprot/Q16881	OXIDOREDUCTASE	P0266879A	228	70755	10	5	1	0.398493	0.52544	0.37479	0.635895	0.471364	0.376046	0.431612	0.541991	0.371118	n.a.	bad	n/d	4	6.3931	0.4949	n/d	Week 1	Niraparib
TXNRD1	Q16881	TRXR1_HUMAN	https://www.uniprot.org/uniprot/Q16881	OXIDOREDUCTASE	P0266889A	205	54603	9	5	1	1.04686	1.51202	5.33979	2.19485	2.23461	1.6008	1.87847	1.98549	2.26106	n/d	n.d.	1	5	6.485	0.2174	n/d	Week 1	Niraparib
TXNRD1	Q16881	TRXR1_HUMAN	https://www.uniprot.org/uniprot/Q16881	OXIDOREDUCTASE	P0268468B	186	70755	9	7	1	1.45879	1.16197	0.877669	1.76869	0.837324	0.778931	0.785206	0.949181	1.23703	n.a.	bad	n/d	7	6.3463	0.2533	n/d	Week 2	Niraparib
UGDH	O60701	UGDH_HUMAN	https://www.uniprot.org/uniprot/O60701	OXIDOREDUCTASE	P0266879A	88	55023	5	4	1	0.683564	0.68468	0.737648	1.61968	0.731622	1.0723	0.392695	0.855851	0.818078	n.a.	bad	n/d	4	5.7422	0.0751	n/d	Week 1	Niraparib
VAT1	Q99536	VAT1_HUMAN	https://www.uniprot.org/uniprot/Q99536	OXIDOREDUCTASE	P0266879A	274	41920	8	7	1	0.34285	0.541385	0.309503	0.573288	0.38245	0.380357	0.386058	0.452043	0.355057	n.a.	bad	n/d	7	6.5629	0.1511	n/d	Week 1	Niraparib
VAT1	Q99536	VAT1_HUMAN	https://www.uniprot.org/uniprot/Q99536	OXIDOREDUCTASE	P0266889A	154	41920	5	5	1	1.02258	1.86855	6.74643	2.55041	2.71063	1.63353	2.61104	2.58009	2.50389	n/d	n.d.	1	5	6.3138	0.1986	n/d	Week 1	Niraparib
VAT1	Q99536	VAT1_HUMAN	https://www.uniprot.org/uniprot/Q99536	OXIDOREDUCTASE	P0268458B	50	41920	4	1	1	1.26731	1.35377	0.676002	1.2004	1.01258	1.09735	0.790359	3.49719	1.09241	n.a.	bad	n/d	1	5.6333	n/d	n/d	Week 2	Niraparib
VAT1	Q99536	VAT1_HUMAN	https://www.uniprot.org/uniprot/Q99536	OXIDOREDUCTASE	P0268468B	72	41920	4	3	1	2.39371	1.14214	0.383249	3.63446	1.24935	1.07649	1.07547	1.08147	1.93536	n.a.	bad	n/d	3	5.6976	0.4273	n/d	Week 2	Niraparib
VKORC1	Q9BQB6	VKOR1_HUMAN	https://www.uniprot.org/uniprot/Q9BQB6	OXIDOREDUCTASE	P0268458B	59	18234	5	1	1	0.893825	0.915287	0.969876	0.91402	1.09261	0.567063	0.63221	1.26892	0.889712	n.a.	bad	n/d	1	6.5225	n/d	n/d	Week 2	Niraparib
VKORC1	Q9BQB6	VKOR1_HUMAN	https://www.uniprot.org/uniprot/Q9BQB6	OXIDOREDUCTASE	P0268468B	101	18234	5	2	1	1.72171	0.895313	1.18134	1.83684	1.037	1.03489	1.05978	1.04224	1.71324	n.a.	bad	n/d	2	6.3903	0.2134	n/d	Week 2	Niraparib
GAPDH	P04406	G3P_HUMAN	https://www.uniprot.org/uniprot/P04406	OXIDOREDUCTASE, contaminant	P0266879A	942	36053	30	16	1	0.318277	0.47226	0.325854	0.532216	0.374677	0.366622	0.383282	0.467604	0.468887	n.a.	bad	n/d	16	8.3227	0.4283	n/d	Week 1	Niraparib
GAPDH	P04406	G3P_HUMAN	https://www.uniprot.org/uniprot/P04406	OXIDOREDUCTASE, contaminant	P0266889A	702	36053	25	16	1	0.74828	1.52369	6.55205	2.49833	2.59125	1.57095	2.22056	2.00329	2.54442	n/d	n.d.	1	16	8.1484	0.1748	n/d	Week 1	Niraparib
GAPDH	P04406	G3P_HUMAN	https://www.uniprot.org/uniprot/P04406	OXIDOREDUCTASE, contaminant	P0268458B	581	36053	41	12	1	0.871105	1.66925	0.713289	0.709852	1.1853	0.526677	0.616324	2.271	0.692292	n.a.	bad	0.785	12	7.5978	0.4026	n/d	Week 2	Niraparib
GAPDH	P04406	G3P_HUMAN	https://www.uniprot.org/uniprot/P04406	OXIDOREDUCTASE, contaminant	P0268468B	610	36053	40	14	1	2.7104	1.62847	0.593265	4.38016	1.23618	0.900802	1.13129	1.01745	1.79119	n.a.	bad	n/d	14	7.7632	0.3013	n/d	Week 2	Niraparib
PARP1	P09874	PARP1_HUMAN	https://www.uniprot.org/uniprot/P09874	PARP	P0266879A	3547	113082	204	70	1	0.914833	0.275274	0.087088	0.025502	0.024132	0.05479	0.181479	0.563344	0.749042	0.012	good	5.284	70	8.9216	0.3089	0.00227101	Week 1	Niraparib
PARP1	P09874	PARP1_HUMAN	https://www.uniprot.org/uniprot/P09874	PARP	P0266889A	3377	113082	194	67	1	1.0175	0.375333	0.342979	0.037152	0.03158	0.069549	0.22736	0.612412	0.856695	0.018	good	2.809	67	8.677	0.1496	0.00640797	Week 1	Niraparib
PARP1	P09874	PARP1_HUMAN	https://www.uniprot.org/uniprot/P09874	PARP	P0268458B	3708	113082	388	68	1	1.02191	0.261043	0.24155	0.015986	0.038564	0.150895	0.228077	0.511787	0.77382	0.013	good	4.023	68	9.1507	0.1806	0.00323142	Week 2	Niraparib
PARP1	P09874	PARP1_HUMAN	https://www.uniprot.org/uniprot/P09874	PARP	P0268468B	3887	113082	439	74	1	1.09011	0.249375	0.288977	0.0156	0.034459	0.151111	0.182063	0.507436	0.813136	0.013	good	3.882	74	9.1279	0.0187	0.00334879	Week 2	Niraparib
PARP11	Q9NR21	PAR11_HUMAN	https://www.uniprot.org/uniprot/Q9NR21	PARP	P0266879A	199	38738	5	5	1	0.854884	0.256395	0.297767	0.697093	0.730472	0.684805	0.729606	0.887903	0.818114	30	weak	3.347	5	6.4114	0.0928	n/d	Week 1	Niraparib
PARP11	Q9NR21	PAR11_HUMAN	https://www.uniprot.org/uniprot/Q9NR21	PARP	P0266889A	171	38738	6	4	1	1.10673	0.427477	0.520016	1.03162	0.876055	1.21361	1.0534	1.1509	1.0047	30	good	2.223	4	6.2256	0.061	n/d	Week 1	Niraparib
PARP11	Q9NR21	PAR11_HUMAN	https://www.uniprot.org/uniprot/Q9NR21	PARP	P0268458B	212	38738	7	6	1	1.00008	0.050574	0.083378	0.880259	0.916018	0.897189	0.932645	0.925675	0.95283	30	good	14.931	6	6.6083	0.1288	n/d	Week 2	Niraparib
PARP11	Q9NR21	PAR11_HUMAN	https://www.uniprot.org/uniprot/Q9NR21	PARP	P0268468B	226	38738	9	5	1	1.16168	0.116208	0.169717	0.972371	1.03999	1.1161	0.587342	1.26844	1.1284	n.a.	bad	7.56	5	6.5145	0.3177	n/d	Week 2	Niraparib
PARP14	Q460N5	PAR14_HUMAN	https://www.uniprot.org/uniprot/Q460N5	PARP	P0266879A	2022	202798	58	39	1	0.821793	0.774751	0.752166	0.661181	0.710634	0.705713	0.760782	0.817557	0.802131	30	weak	1.193	38	7.0573	0.2115	n/d	Week 1	Niraparib
PARP14	Q460N5	PAR14_HUMAN	https://www.uniprot.org/uniprot/Q460N5	PARP	P0266889A	1952	202798	64	40	1	1.04474	1.15009	1.19184	0.905433	0.95642	1.04188	1.10946	1.01519	1.01445	30	good	0.873	40	6.8863	0.0831	n/d	Week 1	Niraparib
PARP14	Q460N5	PAR14_HUMAN	https://www.uniprot.org/uniprot/Q460N5	PARP	P0268458B	3154	202798	153	65	1	0.942603	0.803827	0.783333	0.701674	0.917736	0.764071	0.888168	0.973788	0.964119	30	weak	1.224	65	7.6575	0.1053	n/d	Week 2	Niraparib
PARP14	Q460N5	PAR14_HUMAN	https://www.uniprot.org/uniprot/Q460N5	PARP	P0268468B	3248	202798	154	70	1	1.07256	0.837511	0.892497	0.840106	0.931358	0.891041	0.822272	0.997839	1.07096	30	good	1.198	70	7.5547	0.1581	n/d	Week 2	Niraparib
PARP16	Q8N5Y8	PAR16_HUMAN	https://www.uniprot.org/uniprot/Q8N5Y8	PARP	P0266879A	142	36469	5	3	1	0.836913	0.860503	0.68124	0.698788	0.628306	0.832466	0.826123	1.00626	1.17609	n.a.	bad	1.191	3	6.3388	0.4053	n/d	Week 1	Niraparib
PARP16	Q8N5Y8	PAR16_HUMAN	https://www.uniprot.org/uniprot/Q8N5Y8	PARP	P0266889A	143	36469	6	4	1	0.724616	0.919119	1.38831	0.752972	0.966251	1.12468	1.09817	0.898618	0.920672	30	good	0.747	4	6.2342	0.4909	n/d	Week 1	Niraparib
PARP16	Q8N5Y8	PAR16_HUMAN	https://www.uniprot.org/uniprot/Q8N5Y8	PARP	P0268458B	327	36469	11	7	1	1.1337	0.85618	0.865023	0.684354	0.893345	0.775873	1.12013	1.16093	1.22125	30	weak	1.24	7	6.7831	0.3695	n/d	Week 2	Niraparib
PARP16	Q8N5Y8	PAR16_HUMAN	https://www.uniprot.org/uniprot/Q8N5Y8	PARP	P0268468B	297	36469	10	8	1	1.00909	0.752542	0.81327	0.640937	0.864312	0.789043	0.755654	1.00026	1.08122	30	weak	1.283	8	6.7528	0.5189	n/d	Week 2	Niraparib
PARP2	Q9UGN5	PARP2_HUMAN	https://www.uniprot.org/uniprot/Q9UGN5	PARP	P0266879A	683	64804	27	19	1	0.870443	0.425019	0.16087	0.096037	0.158691	0.413858	0.740298	0.892616	0.811178	0.29	good	3.192	19	7.5413	0.1651	0.0908521	Week 1	Niraparib
PARP2	Q9UGN5	PARP2_HUMAN	https://www.uniprot.org/uniprot/Q9UGN5	PARP	P0266889A	829	64804	24	20	1	1.07024	0.621283	0.647941	0.123764	0.2286	0.653809	1.011	0.9969	0.973575	1	good	1.631	19	7.31	0.0441	0.613121	Week 1	Niraparib
PARP2	Q9UGN5	PARP2_HUMAN	https://www.uniprot.org/uniprot/Q9UGN5	PARP	P0268458B	784	64804	45	20	1	1.03466	0.643922	0.531531	0.11449	0.313681	0.839461	1.01936	1.08056	1.02367	2	good	1.731	20	7.6105	0.0489	1.1554	Week 2	Niraparib
PARP2	Q9UGN5	PARP2_HUMAN	https://www.uniprot.org/uniprot/Q9UGN5	PARP	P0268468B	870	64804	55	24	1	1.09871	0.563642	0.659651	0.15637	0.386798	0.970993	0.74435	1.18835	1.08671	2.8	weak	1.716	24	7.7428	0.2223	1.6317	Week 2	Niraparib
PARP3	Q9Y6F1	PARP3_HUMAN	https://www.uniprot.org/uniprot/Q9Y6F1	PARP	P0266879A	116	60845	6	3	1	0.701049	0.704347	0.458309	0.423728	0.389488	0.564522	0.715854	0.736977	0.971089	n.a.	bad	n/d	3	5.7404	0.2308	n/d	Week 1	Niraparib
PARP3	Q9Y6F1	PARP3_HUMAN	https://www.uniprot.org/uniprot/Q9Y6F1	PARP	P0266889A	72	60845	4	2	1	1.18936	0.765497	1.8716	0.666105	0.898816	1.08117	1.00966	1.19753	1.51293	30	weak	0.83	2	5.7401	0.4195	n/d	Week 1	Niraparib
PARP3	Q9Y6F1	PARP3_HUMAN	https://www.uniprot.org/uniprot/Q9Y6F1	PARP	P0268458B	53	60845	4	2	1	1.44224	0.807322	0.618313	0.248434	0.275487	0.925387	1.13388	1.50629	0.741148	n.a.	bad	n/d	2	6.0679	0.1833	n/d	Week 2	Niraparib
PARP3	Q9Y6F1	PARP3_HUMAN	https://www.uniprot.org/uniprot/Q9Y6F1	PARP	P0268468B	163	60845	7	5	1	1.20538	0.888598	1.05297	0.440934	0.901829	1.06758	0.850809	1.26255	1.35288	n.a.	bad	1.136	5	6.0527	0.1813	n.a.	Week 2	Niraparib
PARP4	Q9UKK3	PARP4_HUMAN	https://www.uniprot.org/uniprot/Q9UKK3	PARP	P0266879A	1045	192592	32	25	1	0.863916	0.717338	0.203337	0.279238	0.289669	0.425892	0.736611	0.958593	0.897897	0.22	good	2.025	25	7.1391	0.285	0.108642	Week 1	Niraparib
PARP4	Q9UKK3	PARP4_HUMAN	https://www.uniprot.org/uniprot/Q9UKK3	PARP	P0266889A	840	192592	30	16	1	1.06346	1.02754	0.452636	0.291726	0.354458	0.559094	1.00039	1.09651	1.03241	0.67	good	1.394	16	6.8192	0.2013	0.480631	Week 1	Niraparib
PARP4	Q9UKK3	PARP4_HUMAN	https://www.uniprot.org/uniprot/Q9UKK3	PARP	P0268458B	901	192592	40	24	1	1.04112	0.756111	0.381547	0.436551	0.38274	0.436359	0.600855	1.0378	1.00797	n.a.	bad	1.794	24	6.7885	0.1752	n.a.	Week 2	Niraparib
PARP4	Q9UKK3	PARP4_HUMAN	https://www.uniprot.org/uniprot/Q9UKK3	PARP	P0268468B	1111	192592	51	24	1	1.16106	0.788956	0.751323	0.306906	0.405508	0.707695	0.636473	1.07901	1.10353	n.a.	bad	1.403	24	6.944	0.041	n.a.	Week 2	Niraparib
TNKS	O95271	TNKS1_HUMAN	https://www.uniprot.org/uniprot/O95271	PARP	P0266879A	1225	142038	34	22	1	0.876217	0.404564	0.31471	0.70138	0.802849	0.779057	0.857757	0.911534	0.821786	30	weak	2.608	22	7.5554	0.0902	n/d	Week 1	Niraparib
TNKS	O95271	TNKS1_HUMAN	https://www.uniprot.org/uniprot/O95271	PARP	P0266889A	1175	142038	35	26	1	1.09576	0.570746	0.681178	0.916698	1.05814	1.11287	1.18945	1.12003	1.16166	30	good	1.674	26	7.5044	0.0561	n/d	Week 1	Niraparib
TNKS	O95271	TNKS1_HUMAN	https://www.uniprot.org/uniprot/O95271	PARP	P0268458B	1187	142038	47	27	1	1.05938	0.234609	0.23772	0.890656	0.80257	0.885246	1.01018	1.14842	1.04193	30	good	4.36	27	7.574	0.4928	n/d	Week 2	Niraparib
TNKS	O95271	TNKS1_HUMAN	https://www.uniprot.org/uniprot/O95271	PARP	P0268468B	1199	142038	48	26	1	1.18443	0.248362	0.293532	0.813241	1.11812	1.07763	0.758137	1.32617	1.16351	30	good	4.031	26	7.5943	0.3715	n/d	Week 2	Niraparib
TNKS2	Q9H2K2	TNKS2_HUMAN	https://www.uniprot.org/uniprot/Q9H2K2	PARP	P0266879A	1672	126916	45	25	1	0.878304	0.493408	0.362269	0.8742	0.865983	0.805672	0.907528	0.937498	0.924643	30	good	2.195	25	7.1024	0.2967	n/d	Week 1	Niraparib
TNKS2	Q9H2K2	TNKS2_HUMAN	https://www.uniprot.org/uniprot/Q9H2K2	PARP	P0266889A	1580	126916	46	29	1	1.01645	0.665566	0.83787	1.09938	1.07022	1.1541	1.15097	1.03765	1.10805	30	good	1.341	28	7.0644	0.5107	n/d	Week 1	Niraparib
TNKS2	Q9H2K2	TNKS2_HUMAN	https://www.uniprot.org/uniprot/Q9H2K2	PARP	P0268458B	2013	126916	87	27	1	1.04962	0.332896	0.318452	0.991	0.702246	0.874633	0.970948	1.11558	1.0451	30	weak	3.147	27	7.1876	0.2989	n/d	Week 2	Niraparib
TNKS2	Q9H2K2	TNKS2_HUMAN	https://www.uniprot.org/uniprot/Q9H2K2	PARP	P0268468B	1958	126916	82	29	1	1.15145	0.3046	0.337877	0.844625	1.07144	1.118	0.785766	1.1425	1.17358	30	good	3.349	29	7.4356	0.4877	n/d	Week 2	Niraparib
TIPARP	Q7Z3E1	PARPT_HUMAN	https://www.uniprot.org/uniprot/Q7Z3E1	PARP	P0268458B	193	76226	7	3	1	0.968028	0.762598	0.762356	0.591844	1.03926	0.808311	1.09829	1.17719	1.16422	30	weak	1.291	3	6.0249	0.7187	n/d	Week 2	Niraparib
TIPARP	Q7Z3E1	PARPT_HUMAN	https://www.uniprot.org/uniprot/Q7Z3E1	PARP	P0268468B	108	76226	7	1	1	0.596379	0.219515	0.476266	0.231146	0.292591	0.700689	0.490097	0.570227	0.696407	n.a.	bad	n/d	1	5.4307	n/d	n/d	Week 2	Niraparib
PPP4C	P60510	PP4C_HUMAN	https://www.uniprot.org/uniprot/P60510	PHOSPHATASE	P0266879A	391	35080	8	6	1	0.747947	0.810659	0.736845	0.821095	0.721953	0.800085	0.756663	0.86756	0.82728	30	weak	1.13	6	6.6014	0.2318	n/d	Week 1	Niraparib
PPP4C	P60510	PP4C_HUMAN	https://www.uniprot.org/uniprot/P60510	PHOSPHATASE	P0266889A	263	35080	7	5	1	1.10529	1.38551	2.17328	1.4563	1.3961	1.19916	1.51071	1.40142	1.43603	30	good	0.592	5	6.5416	0.4742	n/d	Week 1	Niraparib
PPP4C	P60510	PP4C_HUMAN	https://www.uniprot.org/uniprot/P60510	PHOSPHATASE	P0268458B	270	35080	14	6	1	0.932294	0.907722	1.22041	1.08653	1.03779	0.835192	1.22187	1.12127	0.974693	30	good	0.908	6	6.9265	0.5914	n/d	Week 2	Niraparib
PPP4C	P60510	PP4C_HUMAN	https://www.uniprot.org/uniprot/P60510	PHOSPHATASE	P0268468B	329	35080	19	6	1	1.1967	0.831259	0.991633	1.20463	1.17424	0.958704	0.992893	1.06727	1.16481	30	good	1.205	6	6.5009	0.321	n/d	Week 2	Niraparib
CDC25C	P30307	MPIP3_HUMAN	https://www.uniprot.org/uniprot/P30307	PHOSPHATASE	P0268458B	31	53364	1	1	1	0.499915	0.747268	0.305008	0.273821	0.303141	0.330075	0.395996	0.222331	0.497659	n.a.	bad	n/d	1	5.6145	n/d	n/d	Week 2	Niraparib
ACP1	P24666	PPAC_HUMAN	https://www.uniprot.org/uniprot/P24666	PHOSPHATASE	P0266879A	151	18042	5	3	1	0.690754	0.823772	0.728303	0.781903	0.701282	0.648503	0.790803	0.74877	0.812482	n.a.	bad	n/d	3	6.298	0.5572	n/d	Week 1	Niraparib
ACP1	P24666	PPAC_HUMAN	https://www.uniprot.org/uniprot/P24666	PHOSPHATASE	P0266889A	130	18042	5	3	1	0.803701	1.40143	1.92776	1.20267	1.13898	1.0766	1.06435	1.1273	0.984646	30	good	0.542	3	6.1024	0.6205	n/d	Week 1	Niraparib
ACP1	P24666	PPAC_HUMAN	https://www.uniprot.org/uniprot/P24666	PHOSPHATASE	P0268458B	109	18042	7	3	1	1.14912	1.06295	0.812136	0.869183	1.08165	0.785784	0.925266	1.04843	1.09058	30	good	1.146	3	6.3324	1.0715	n/d	Week 2	Niraparib
ACP1	P24666	PPAC_HUMAN	https://www.uniprot.org/uniprot/P24666	PHOSPHATASE	P0268468B	39	18042	2	2	1	1.90941	1.29427	1.82997	1.71132	1.78148	2.83213	1.80533	2.82028	1.68854	n.a.	bad	n/d	2	5.8141	0.1693	n/d	Week 2	Niraparib
PPM1G	O15355	PPM1G_HUMAN	https://www.uniprot.org/uniprot/O15355	PHOSPHATASE	P0266879A	243	59271	8	7	1	0.46282	0.63394	0.446659	0.657649	0.453832	0.551194	0.482216	0.591964	0.605094	n.a.	bad	n/d	7	6.3563	0.157	n/d	Week 1	Niraparib
PPM1G	O15355	PPM1G_HUMAN	https://www.uniprot.org/uniprot/O15355	PHOSPHATASE	P0266889A	292	59271	10	8	1	1.08736	1.75223	4.18655	2.00435	2.3553	1.33954	1.99534	1.67015	2.10199	n/d	n.d.	1	8	6.2537	0.0689	n/d	Week 1	Niraparib
PPM1G	O15355	PPM1G_HUMAN	https://www.uniprot.org/uniprot/O15355	PHOSPHATASE	P0268458B	173	59271	6	5	1	1.56454	1.59195	0.910267	0.861632	1.67688	1.19814	1.10315	2.10597	1.05192	n.a.	bad	n/d	5	6.0955	0.1078	n/d	Week 2	Niraparib
PPM1G	O15355	PPM1G_HUMAN	https://www.uniprot.org/uniprot/O15355	PHOSPHATASE	P0268468B	104	59271	5	3	1	1.61622	1.35389	1.27513	2.46853	1.3848	2.03742	1.74308	1.52116	1.93971	n.a.	bad	n/d	3	6.2305	0.268	n/d	Week 2	Niraparib
PPP1CA	P62136	PP1A_HUMAN	https://www.uniprot.org/uniprot/P62136	PHOSPHATASE	P0266879A	287	38631	9	3	1	0.586771	0.778467	0.576656	0.847942	0.595998	0.605535	0.616953	0.655682	0.68036	n.a.	bad	n/d	3	6.468	0.1	n/d	Week 1	Niraparib
PPP1CA	P62136	PP1A_HUMAN	https://www.uniprot.org/uniprot/P62136	PHOSPHATASE	P0266889A	263	38631	9	1	1	0.968808	1.37075	4.16523	2.92877	2.10182	2.1377	2.04991	1.92037	2.28095	n/d	n.d.	n/d	1	6.3828	n/d	n/d	Week 1	Niraparib
PPP1CA	P62136	PP1A_HUMAN	https://www.uniprot.org/uniprot/P62136	PHOSPHATASE	P0268458B	144	37512	6	3	1	1.07323	1.42257	1.03625	1.26013	1.17783	0.941715	0.745969	1.8247	1.07586	30	weak	0.843	3	6.3742	0.2415	n/d	Week 2	Niraparib
PPP1CA	P62136	PP1A_HUMAN	https://www.uniprot.org/uniprot/P62136	PHOSPHATASE	P0268468B	213	37512	8	3	1	1.21735	1.32224	1.12062	1.98305	1.15948	1.26866	0.959019	0.983331	1.29541	30	good	0.908	3	6.4876	0.2054	n/d	Week 2	Niraparib
PPP1CB	P62140	PP1B_HUMAN	https://www.uniprot.org/uniprot/P62140	PHOSPHATASE	P0266889A	89	37186	2	2	1	1.00236	1.93312	4.19215	2.11772	2.53214	1.78932	2.09904	1.99775	2.20621	n/d	n.d.	1	2	6.1454	0.1253	n/d	Week 1	Niraparib
PPP1CB	P62140	PP1B_HUMAN	https://www.uniprot.org/uniprot/P62140	PHOSPHATASE	P0268458B	57	37186	2	2	1	1.56046	2.66969	0.777704	1.71307	1.3276	0	1.68839	1.86605	1.55034	n.a.	bad	n/d	2	5.966	0.361	n/d	Week 2	Niraparib
PPP1CB	P62140	PP1B_HUMAN	https://www.uniprot.org/uniprot/P62140	PHOSPHATASE	P0268468B	64	37186	5	3	1	3.5207	1.90192	2.75536	4.50687	3.26331	3.34025	2.04558	2.74139	3.17974	n.a.	bad	n/d	3	5.8024	0.782	n/d	Week 2	Niraparib
PPP1CC	P36873	PP1G_HUMAN	https://www.uniprot.org/uniprot/P36873	PHOSPHATASE	P0266879A	84	38518	2	2	1	0.400812	0.396273	0.406901	0.532546	0.324605	0.29764	0.28656	0.590917	0.677489	n.a.	bad	n/d	2	6.3897	0.0596	n/d	Week 1	Niraparib
PPP1CC	P36873	PP1G_HUMAN	https://www.uniprot.org/uniprot/P36873	PHOSPHATASE	P0266889A	95	38518	2	2	1	0.590044	1.03361	3.25571	1.53826	1.61997	1.0719	1.41926	1.2274	1.65736	n.a.	bad	n/d	2	6.2895	0.052	n/d	Week 1	Niraparib
PPP1CC	P36873	PP1G_HUMAN	https://www.uniprot.org/uniprot/P36873	PHOSPHATASE	P0268458B	50	36983	2	2	1	0.904669	1.33527	0.757834	0.968722	0.80793	0.814878	0.538925	1.52908	0.924703	n.a.	bad	1	2	5.7531	0.1273	n/d	Week 2	Niraparib
PPP2CA	P67775	PP2AA_HUMAN	https://www.uniprot.org/uniprot/P67775	PHOSPHATASE	P0266879A	97	35594	3	2	1	0.660743	0.830497	0.702082	0.888266	0.729843	0.717864	0.780603	0.771775	0.79751	n.a.	bad	n/d	2	6.9043	0.6829	n/d	Week 1	Niraparib
PPP2CA	P67775	PP2AA_HUMAN	https://www.uniprot.org/uniprot/P67775	PHOSPHATASE	P0268468B	543	35594	22	1	1	1.09246	1.08859	0.935364	1.03549	0.954654	0.929039	0.862866	0.982535	1.04089	30	good	n/d	1	7.5861	n/d	n/d	Week 2	Niraparib
PPP2CB	P62714	PP2AB_HUMAN	https://www.uniprot.org/uniprot/P62714	PHOSPHATASE	P0266879A	573	35575	15	2	1	0.641749	0.905832	0.808898	0.873526	0.757101	0.748506	0.761176	0.776129	0.782034	n.a.	bad	n/d	2	6.3589	0.5787	n/d	Week 1	Niraparib
PPP2CB	P62714	PP2AB_HUMAN	https://www.uniprot.org/uniprot/P62714	PHOSPHATASE	P0266889A	413	35575	12	5	1	1.1286	1.4233	2.16025	1.40387	1.33066	1.34603	1.38275	1.24677	1.26242	30	good	0.594	5	6.6862	0.4209	n/d	Week 1	Niraparib
PPP2CB	P62714	PP2AB_HUMAN	https://www.uniprot.org/uniprot/P62714	PHOSPHATASE	P0268458B	420	35575	19	8	1	1.00476	0.995481	0.977912	1.00449	0.976721	0.866949	1.00081	1.13078	1.09233	30	good	1.016	8	7.2528	1.1164	n/d	Week 2	Niraparib
PPP2CB	P62714	PP2AB_HUMAN	https://www.uniprot.org/uniprot/P62714	PHOSPHATASE	P0268468B	50	35575	2	1	1	1.02974	1.07113	0.977795	1.23475	0.885763	1.05764	0.7957	0.889454	1.1609	30	good	n/d	1	7.0427	n/d	n/d	Week 2	Niraparib
PPP3CC	P48454	PP2BC_HUMAN	https://www.uniprot.org/uniprot/P48454	PHOSPHATASE	P0268458B	55	59261	2	2	1	0.848067	0.806206	0.827413	0.866834	1.02501	0.892268	0.934131	0.963334	1.09756	30	good	1.131	2	5.6855	0.1879	n/d	Week 2	Niraparib
PPP3CC	P48454	PP2BC_HUMAN	https://www.uniprot.org/uniprot/P48454	PHOSPHATASE	P0268468B	47	57073	2	1	1	1.35317	0.600731	1.84871	1.2386	1.23283	0.849054	0.823924	1.26992	1.61883	30	good	n/d	1	5.856	n/d	n/d	Week 2	Niraparib
PPP3CA	Q08209	PP2BA_HUMAN	https://www.uniprot.org/uniprot/Q08209	PHOSPHATASE	P0266879A	313	57658	10	4	1	0.875708	0.818061	0.862305	1.23088	0.85862	0.839007	0.825913	0.871115	0.802194	30	good	1.116	3	6.8719	0.1755	n/d	Week 1	Niraparib
PPP3CA	Q08209	PP2BA_HUMAN	https://www.uniprot.org/uniprot/Q08209	PHOSPHATASE	P0266889A	414	57658	12	9	1	1.04103	1.37565	1.85218	1.52933	1.4209	1.26024	1.44878	1.25988	1.34658	30	good	0.632	8	6.6541	0.2009	n/d	Week 1	Niraparib
PPP3CA	Q08209	PP2BA_HUMAN	https://www.uniprot.org/uniprot/Q08209	PHOSPHATASE	P0268458B	523	58687	20	5	1	0.989025	0.932567	0.894019	1.02608	0.995285	0.962872	0.987596	0.992965	1.04966	30	good	1.089	5	7.0063	0.6713	n/d	Week 2	Niraparib
PPP3CA	Q08209	PP2BA_HUMAN	https://www.uniprot.org/uniprot/Q08209	PHOSPHATASE	P0268468B	608	58687	24	6	1	1.13191	0.955743	1.13317	1.14184	1.06577	1.03094	0.945154	0.91245	1.08488	30	good	1.021	6	7.1417	0.2925	n/d	Week 2	Niraparib
PPP3CB	P16298	PP2BB_HUMAN	https://www.uniprot.org/uniprot/P16298	PHOSPHATASE	P0266879A	28	59123	2	1	1	0.670332	1.01094	0.938366	0.861486	0.605004	0.792274	0.645123	0.91742	0.7515	n.a.	bad	n/d	1	6.137	n/d	n/d	Week 1	Niraparib
PPP3CB	P16298	PP2BB_HUMAN	https://www.uniprot.org/uniprot/P16298	PHOSPHATASE	P0268458B	92	59123	2	1	1	0.879207	0.971	0.905798	1.00476	0.824922	0.675122	0.724565	0.875323	1.14714	30	weak	n/d	1	6.1904	n/d	n/d	Week 2	Niraparib
PPP3CB	P16298	PP2BB_HUMAN	https://www.uniprot.org/uniprot/P16298	PHOSPHATASE	P0268468B	53	59123	3	1	1	0.709489	0.636389	0.93004	0.872565	0.917788	0.847494	0.958978	0.768584	0.964691	n.a.	bad	n/d	1	6.1478	n/d	n/d	Week 2	Niraparib
PPP5C	P53041	PPP5_HUMAN	https://www.uniprot.org/uniprot/P53041	PHOSPHATASE	P0266879A	50	56878	2	1	1	0.513446	0.569526	0.500426	0.729179	0.636149	0.529445	0.537259	0.653233	0.678135	n.a.	bad	n/d	1	6.5423	n/d	n/d	Week 1	Niraparib
PPP5C	P53041	PPP5_HUMAN	https://www.uniprot.org/uniprot/P53041	PHOSPHATASE	P0266889A	47	56878	4	2	1	1.02746	1.74133	5.41119	2.14196	2.05085	1.7599	2.17422	2.34793	1.55476	n/d	n.d.	1	2	5.8043	0.2805	n/d	Week 1	Niraparib
PPP5C	P53041	PPP5_HUMAN	https://www.uniprot.org/uniprot/P53041	PHOSPHATASE	P0268468B	47	56878	1	1	1	1.20768	1.71885	1.06492	1.80301	0.673647	1.16973	0.653226	1.04974	0.713504	30	weak	n/d	1	5.8501	n/d	n/d	Week 2	Niraparib
PPP6C	O00743	PPP6_HUMAN	https://www.uniprot.org/uniprot/O00743	PHOSPHATASE	P0266879A	82	38946	5	2	1	0.653343	0.806492	0.465663	0.621622	0.580979	0.547617	0.606009	0.635413	0.573071	n.a.	bad	n/d	2	5.6783	0.6379	n/d	Week 1	Niraparib
PPP6C	O00743	PPP6_HUMAN	https://www.uniprot.org/uniprot/O00743	PHOSPHATASE	P0266889A	106	38946	5	1	1	1.80624	1.99428	4.82291	3.33913	3.47628	2.34791	2.53657	2.34483	2.71918	n.a.	bad	n/d	1	6.2228	n/d	n/d	Week 1	Niraparib
PPP6C	O00743	PPP6_HUMAN	https://www.uniprot.org/uniprot/O00743	PHOSPHATASE	P0268458B	167	38946	8	5	1	1.01256	1.18294	1.04641	1.11888	1.00946	0.829128	0.94292	1.17835	1.21362	30	good	0.903	5	6.2896	0.8557	n/d	Week 2	Niraparib
PPP6C	O00743	PPP6_HUMAN	https://www.uniprot.org/uniprot/O00743	PHOSPHATASE	P0268468B	220	38946	10	6	1	1.08177	0.941613	1.01299	1.13845	1.05558	0.999112	0.805512	1.05901	1.21703	30	good	1.065	6	6.5469	0.3339	n/d	Week 2	Niraparib
PTPN11	Q06124	PTN11_HUMAN	https://www.uniprot.org/uniprot/Q06124	PHOSPHATASE	P0266879A	109	68436	5	3	1	0.586938	0.759926	0.56056	1.05921	0.530782	0.684056	0.612002	0.71135	0.657774	n.a.	bad	n/d	3	6.2304	0.6376	n/d	Week 1	Niraparib
PTPN11	Q06124	PTN11_HUMAN	https://www.uniprot.org/uniprot/Q06124	PHOSPHATASE	P0266889A	161	68436	6	4	1	1.05248	1.31333	3.75444	2.53667	2.06714	2.0515	1.60502	1.53333	1.44553	n/d	n.d.	1	4	6.1862	0.526	n/d	Week 1	Niraparib
PTPN11	Q06124	PTN11_HUMAN	https://www.uniprot.org/uniprot/Q06124	PHOSPHATASE	P0268458B	90	68436	3	3	1	0.970977	0.699947	1.21263	0.945388	0.727099	0.720852	0.74814	1.24863	0.734195	30	weak	1.031	3	5.9441	0.3775	n/d	Week 2	Niraparib
PTPN11	Q06124	PTN11_HUMAN	https://www.uniprot.org/uniprot/Q06124	PHOSPHATASE	P0268468B	78	68436	8	2	1	1.00025	0.665786	1.13578	1.61755	0.952969	0.60014	0.623811	0.956798	0.607991	n.a.	bad	1.11	2	5.7168	0.4784	n/d	Week 2	Niraparib
PTPN12	Q05209	PTN12_HUMAN	https://www.uniprot.org/uniprot/Q05209	PHOSPHATASE	P0266889A	37	88105	2	1	1	0.430697	0.714524	0.581797	0.974542	0.652189	2.11118	0.577461	0.455044	0.513191	n.a.	bad	n/d	1	5.9113	n/d	n/d	Week 1	Niraparib
PTPN1	P18031	PTN1_HUMAN	https://www.uniprot.org/uniprot/P18031	PHOSPHATASE	P0266879A	91	49966	4	4	1	0.471958	0.580087	0.420113	0.653127	0.557628	0.539822	0.541022	0.603936	0.561159	n.a.	bad	n/d	4	6.1884	0.0367	n/d	Week 1	Niraparib
PTPN1	P18031	PTN1_HUMAN	https://www.uniprot.org/uniprot/P18031	PHOSPHATASE	P0266889A	186	49966	6	4	1	0.979176	1.59748	6.88347	2.73997	2.85045	1.8702	2.66307	2.3349	2.89243	n/d	n.d.	1	4	6.2224	0.2392	n/d	Week 1	Niraparib
PTPN1	P18031	PTN1_HUMAN	https://www.uniprot.org/uniprot/P18031	PHOSPHATASE	P0268468B	92	49966	3	2	1	2.60877	1.69141	0.724287	3.66036	1.26299	0.43547	2.21637	1.07337	1.78472	n.a.	bad	n/d	2	5.8068	0.1526	n/d	Week 2	Niraparib
PTPRF	P10586	PTPRF_HUMAN	https://www.uniprot.org/uniprot/P10586	PHOSPHATASE	P0268468B	42	212876	2	1	1	1.40861	0.840902	0.523635	0.947919	1.02876	1.22015	1.29697	1.1862	1.80178	30	good	n/d	1	7.6146	n/d	n/d	Week 2	Niraparib
PTPRM	P28827	PTPRM_HUMAN	https://www.uniprot.org/uniprot/P28827	PHOSPHATASE	P0266879A	46	165058	2	1	1	1.02339	1.10821	0.841936	1.1535	1.07403	0.808497	1.07215	0.952733	1.1216	30	good	n/d	1	6.043	n/d	n/d	Week 1	Niraparib
PTPRM	P28827	PTPRM_HUMAN	https://www.uniprot.org/uniprot/P28827	PHOSPHATASE	P0266889A	95	165058	4	2	1	0.516623	1.2859	0.553825	1.15893	0.782015	1.11946	0.937614	0.950907	0.579095	n.a.	bad	n/d	2	6.0704	0.0314	n/d	Week 1	Niraparib
PTPRM	P28827	PTPRM_HUMAN	https://www.uniprot.org/uniprot/P28827	PHOSPHATASE	P0268458B	186	165058	13	6	1	0.852838	0.927447	0.845985	1.04804	1.21268	0.90941	1.11533	1.11844	1.01588	30	good	1.045	6	6.4151	0.1927	n/d	Week 2	Niraparib
PTPRM	P28827	PTPRM_HUMAN	https://www.uniprot.org/uniprot/P28827	PHOSPHATASE	P0268468B	294	165058	9	8	1	1.06742	0.971315	1.12084	1.20861	1.19406	0.977574	0.929251	1.06016	1.19515	30	good	0.988	8	6.4845	0.3784	n/d	Week 2	Niraparib
PSMD7	P51665	PSMD7_HUMAN	https://www.uniprot.org/uniprot/P51665	PROTEASE	P0266879A	194	37025	4	3	1	0.374036	0.569579	0.386544	0.659851	0.496369	0.483633	0.471115	0.592102	0.422398	n.a.	bad	n/d	3	6.5228	0.4755	n/d	Week 1	Niraparib
PSMD7	P51665	PSMD7_HUMAN	https://www.uniprot.org/uniprot/P51665	PROTEASE	P0266889A	139	37025	3	3	1	1.12917	1.65117	6.18063	3.49433	2.5213	1.82689	2.12576	1.88555	2.16682	n/d	n.d.	1	3	6.2426	0.1745	n/d	Week 1	Niraparib
PSMD7	P51665	PSMD7_HUMAN	https://www.uniprot.org/uniprot/P51665	PROTEASE	P0268458B	103	37025	6	2	1	1.21415	1.29859	1.09854	1.04728	1.46444	0.951238	1.23689	2.2191	1.57679	n.a.	bad	0.924	2	6.3496	0.182	n/d	Week 2	Niraparib
PSMD7	P51665	PSMD7_HUMAN	https://www.uniprot.org/uniprot/P51665	PROTEASE	P0268468B	147	37025	9	3	1	1.17598	1.10115	0.891517	1.20873	1.04453	0.981518	0.923037	1.09631	1.22299	30	good	1.092	3	6.1514	0.9017	n/d	Week 2	Niraparib
ASAH1	Q13510	ASAH1_HUMAN	https://www.uniprot.org/uniprot/Q13510	PROTEASE	P0268458B	37	46503	1	1	n/d	n/d	n/d	n/d	n/d	n/d	n/d	n/d	n/d	n/d	n.a.	bad	n/d	1	6.3597	n/d	n/d	Week 2	Niraparib
APEH	P13798	ACPH_HUMAN	https://www.uniprot.org/uniprot/P13798	PROTEASE	P0266879A	96	81224	4	4	1	0.476395	0.517075	0.511074	0.511343	0.42017	0.4597	0.525953	0.480779	0.50874	n.a.	bad	n/d	4	6.1674	0.2827	n/d	Week 1	Niraparib
APEH	P13798	ACPH_HUMAN	https://www.uniprot.org/uniprot/P13798	PROTEASE	P0266889A	41	81224	2	2	1	1.04031	1.48449	3.71916	1.90073	1.70126	1.06916	1.89865	1.46605	1.81294	30	good	0.392	2	5.9216	0.0441	n/d	Week 1	Niraparib
APEH	P13798	ACPH_HUMAN	https://www.uniprot.org/uniprot/P13798	PROTEASE	P0268458B	88	81224	4	4	1	0.93596	1.25328	0.971124	0.851535	1.26032	0.693299	0.635273	1.42295	0.677136	n.a.	bad	0.87	4	5.7658	0.0772	n/d	Week 2	Niraparib
APEH	P13798	ACPH_HUMAN	https://www.uniprot.org/uniprot/P13798	PROTEASE	P0268468B	89	81224	5	4	1	1.49995	0.949813	1.13349	2.02085	1.30284	0.950155	1.23913	1.13233	1.29574	n.a.	bad	n/d	4	5.9403	0.226	n/d	Week 2	Niraparib
AFG3L2	Q9Y4W6	AFG32_HUMAN	https://www.uniprot.org/uniprot/Q9Y4W6	PROTEASE	P0268468B	61	88583	5	1	1	2.27412	1.41467	0.595732	1.95033	1.90839	0.963037	0.443855	1.73499	2.20015	n.a.	bad	n/d	1	5.7017	n/d	n/d	Week 2	Niraparib
ACY1	Q03154	ACY1_HUMAN	https://www.uniprot.org/uniprot/Q03154	PROTEASE	P0266879A	31	45884	2	0	n/d	n/d	n/d	n/d	n/d	n/d	n/d	n/d	n/d	n/d	n/d	n/d	n/d	n/d	n/d	n/d	n/d	Week 1	Niraparib
AMZ2	Q86W34	AMZ2_HUMAN	https://www.uniprot.org/uniprot/Q86W34	PROTEASE	P0268458B	177	41263	10	4	1	1.24998	1.31948	1.19326	1.3502	1.30982	1.05015	1.18903	1.54468	1.38741	30	good	0.895	4	6.1036	0.3237	n/d	Week 2	Niraparib
AMZ2	Q86W34	AMZ2_HUMAN	https://www.uniprot.org/uniprot/Q86W34	PROTEASE	P0268468B	160	41263	7	5	1	1.28358	0.912958	1.2667	1.21511	1.0991	1.25615	1.00257	1.42399	1.37434	30	good	1.048	5	6.045	0.2224	n/d	Week 2	Niraparib
RNPEP	Q9H4A4	AMPB_HUMAN	https://www.uniprot.org/uniprot/Q9H4A4	PROTEASE	P0266879A	35	72595	2	2	1	0.403344	1.38069	0.692338	0.941207	0.567688	0.822995	0.710623	0.628961	0.689099	n.a.	bad	n/d	2	6.033	0.6256	n/d	Week 1	Niraparib
RNPEP	Q9H4A4	AMPB_HUMAN	https://www.uniprot.org/uniprot/Q9H4A4	PROTEASE	P0266889A	74	72595	3	2	1	0.382602	1.11983	6.15524	3.13679	3.07999	2.87193	2.92765	1.3046	2.49793	n.a.	bad	n/d	2	5.6269	0.0557	n/d	Week 1	Niraparib
XPNPEP1	Q9NQW7	XPP1_HUMAN	https://www.uniprot.org/uniprot/Q9NQW7	PROTEASE	P0266879A	51	74797	4	2	1	0.748534	0.58893	0.383168	0.756564	0.44751	0.757628	0.390956	0.50849	1.37956	n.a.	bad	1.799	2	6.0223	0.0725	n/d	Week 1	Niraparib
ASNS	P08243	ASNS_HUMAN	https://www.uniprot.org/uniprot/P08243	PROTEASE	P0266879A	117	64369	4	3	1	0.567179	0.564746	0.330866	0.802238	0.393137	0.392191	0.442414	0.512334	0.534313	n.a.	bad	n/d	3	5.8092	0.5486	n/d	Week 1	Niraparib
BLMH	Q13867	BLMH_HUMAN	https://www.uniprot.org/uniprot/Q13867	PROTEASE	P0266879A	330	52562	13	8	1	0.235386	0.144234	0.138655	0.118494	0.115022	0.132018	0.155768	0.137619	0.261675	n.a.	bad	n/d	8	7.0625	0.2727	n/d	Week 1	Niraparib
BLMH	Q13867	BLMH_HUMAN	https://www.uniprot.org/uniprot/Q13867	PROTEASE	P0266889A	294	52562	11	7	1	0.362204	0.835748	1.47597	0.693002	0.54277	0.41967	0.594358	0.56689	0.383764	n.a.	bad	n/d	6	6.6011	0.2381	n/d	Week 1	Niraparib
BLMH	Q13867	BLMH_HUMAN	https://www.uniprot.org/uniprot/Q13867	PROTEASE	P0268458B	105	52562	7	3	1	0.256172	1.02697	0.242274	0.308501	1.83338	0.130469	0.653174	0.580013	0.60584	n.a.	bad	n/d	3	6.112	0.4399	n/d	Week 2	Niraparib
BLMH	Q13867	BLMH_HUMAN	https://www.uniprot.org/uniprot/Q13867	PROTEASE	P0268468B	154	52562	7	4	1	1.38246	1.43262	3.25211	1.28552	1.63936	1.54856	2.61857	1.43389	1.2704	n.a.	bad	0.509	4	6.3299	0.0844	n/d	Week 2	Niraparib
CAPN1	P07384	CAN1_HUMAN	https://www.uniprot.org/uniprot/P07384	PROTEASE	P0266879A	330	81889	11	8	1	0.352434	0.335036	0.327976	0.385118	0.279751	0.289303	0.365906	0.335867	0.443937	n.a.	bad	n/d	8	6.3686	0.2953	n/d	Week 1	Niraparib
CAPN1	P07384	CAN1_HUMAN	https://www.uniprot.org/uniprot/P07384	PROTEASE	P0266889A	186	81889	9	5	1	0.774244	1.05209	3.05638	1.3554	1.15761	1.07617	1.33293	1.07178	1.2856	30	good	0.432	5	6.1388	0.315	n/d	Week 1	Niraparib
CAPN1	P07384	CAN1_HUMAN	https://www.uniprot.org/uniprot/P07384	PROTEASE	P0268458B	70	81889	5	2	1	0.617838	1.23209	0.522291	0.789169	1.00888	0.739346	0.967634	1.35793	0.391353	n.a.	bad	n/d	2	5.6735	0.8359	n/d	Week 2	Niraparib
CAPN1	P07384	CAN1_HUMAN	https://www.uniprot.org/uniprot/P07384	PROTEASE	P0268468B	106	81889	6	4	1	2.30061	1.24056	1.1831	2.87557	1.86857	1.06408	1.41426	1.68318	1.68863	n.a.	bad	n/d	4	5.9599	0.2887	n/d	Week 2	Niraparib
CAPN2	P17655	CAN2_HUMAN	https://www.uniprot.org/uniprot/P17655	PROTEASE	P0266879A	367	79994	13	8	1	0.397349	0.594075	0.384662	0.690466	0.484861	0.46464	0.410721	0.585443	0.484987	n.a.	bad	n/d	8	6.634	0.1383	n/d	Week 1	Niraparib
CAPN2	P17655	CAN2_HUMAN	https://www.uniprot.org/uniprot/P17655	PROTEASE	P0266889A	409	79994	14	9	1	0.94106	1.56214	5.07939	2.22382	2.24212	1.84041	2.33514	1.89104	2.20526	n/d	n.d.	1	9	6.5336	0.1094	n/d	Week 1	Niraparib
CAPN2	P17655	CAN2_HUMAN	https://www.uniprot.org/uniprot/P17655	PROTEASE	P0268458B	51	79994	4	1	1	0.770663	1.01886	0.615396	0.843223	1.32235	0.759936	0.639475	2.01238	0.737962	n.a.	bad	n/d	1	5.7331	n/d	n/d	Week 2	Niraparib
CAPN2	P17655	CAN2_HUMAN	https://www.uniprot.org/uniprot/P17655	PROTEASE	P0268468B	141	79994	9	4	1	3.12575	1.78817	0.866971	4.3185	1.81183	1.7035	1.68889	1.37758	2.55606	n.a.	bad	n/d	4	5.9219	0.4724	n/d	Week 2	Niraparib
CPA4	Q9UI42	CBPA4_HUMAN	https://www.uniprot.org/uniprot/Q9UI42	PROTEASE	P0266879A	81	47351	2	2	1	0.469813	0.297815	0.530017	0.365618	0.261227	0.434734	0.323854	0.547354	1.10658	n.a.	bad	n/d	2	6.0184	0.2193	n/d	Week 1	Niraparib
CNDP2	Q96KP4	CNDP2_HUMAN	https://www.uniprot.org/uniprot/Q96KP4	PROTEASE	P0266879A	59	52878	5	2	1	0.5132	0.727783	0.386924	0.644758	0.486402	0.712905	0.496024	0.456873	0.52529	n.a.	bad	n/d	2	6.0901	0.0786	n/d	Week 1	Niraparib
CNDP2	Q96KP4	CNDP2_HUMAN	https://www.uniprot.org/uniprot/Q96KP4	PROTEASE	P0266889A	110	52878	4	3	1	1.19955	2.58989	6.04109	3.40534	2.87907	3.24586	2.54578	2.01989	2.64462	n/d	n.d.	1	2	5.9192	0.27	n/d	Week 1	Niraparib
CASP14	P31944	CASPE_HUMAN	https://www.uniprot.org/uniprot/P31944	PROTEASE	P0266879A	396	27679	12	5	1	0.406997	0.376558	0.367313	0.258134	0.285081	0.309653	0.308667	0.342116	0.695528	n.a.	bad	n/d	5	6.9011	0.1859	n/d	Week 1	Niraparib
CASP14	P31944	CASPE_HUMAN	https://www.uniprot.org/uniprot/P31944	PROTEASE	P0266889A	355	27679	11	7	1	0.770736	0.739656	1.69441	0.754283	0.820289	0.421364	0.70961	0.671389	0.552321	n.a.	bad	0.727	7	6.5621	0.3107	n/d	Week 1	Niraparib
CASP14	P31944	CASPE_HUMAN	https://www.uniprot.org/uniprot/P31944	PROTEASE	P0268458B	145	27679	6	3	1	0.458043	0.908497	0.309453	0.316303	1.08276	0.191662	0.467575	0.466607	0.654673	n.a.	bad	n/d	3	6.3905	0.3181	n/d	Week 2	Niraparib
CASP14	P31944	CASPE_HUMAN	https://www.uniprot.org/uniprot/P31944	PROTEASE	P0268468B	149	27679	7	4	1	0.567491	0.835632	2.23854	0.52794	1.92248	1.23766	2.50148	1.25192	0.799342	n.a.	bad	n/d	4	6.3532	0.324	n/d	Week 2	Niraparib
CTSB	P07858	CATB_HUMAN	https://www.uniprot.org/uniprot/P07858	PROTEASE	P0266879A	98	37821	6	3	1	0.421201	0.492313	0.359153	0.573942	0.409389	0.478923	0.431023	0.565823	0.478218	n.a.	bad	n/d	3	6.2981	0.5092	n/d	Week 1	Niraparib
CTSB	P07858	CATB_HUMAN	https://www.uniprot.org/uniprot/P07858	PROTEASE	P0266889A	208	37821	4	4	1	0.755207	1.26006	3.32762	1.51865	1.85546	1.29055	1.53941	1.58674	1.60843	30	good	0.383	4	6.3645	0.2986	n/d	Week 1	Niraparib
CTSB	P07858	CATB_HUMAN	https://www.uniprot.org/uniprot/P07858	PROTEASE	P0268458B	100	37821	4	3	1	1.16072	1.04674	1.34031	1.3933	1.25099	0.856806	1.3183	1.37969	1.54141	30	good	0.905	3	5.8363	0.0966	n/d	Week 2	Niraparib
CTSB	P07858	CATB_HUMAN	https://www.uniprot.org/uniprot/P07858	PROTEASE	P0268468B	76	37821	5	2	1	1.12338	0.831279	0.861496	1.32147	0.900154	0.969407	1.09889	0.921988	1.37814	30	good	1.254	2	5.9099	0.599	n/d	Week 2	Niraparib
CTSD	P07339	CATD_HUMAN	https://www.uniprot.org/uniprot/P07339	PROTEASE	P0266879A	421	44552	13	11	1	0.337312	0.401108	0.29171	0.537103	0.42089	0.369331	0.391888	0.436593	0.392316	n.a.	bad	n/d	11	7.1409	0.2061	n/d	Week 1	Niraparib
CTSD	P07339	CATD_HUMAN	https://www.uniprot.org/uniprot/P07339	PROTEASE	P0266889A	316	44552	11	8	1	0.677131	1.21252	4.03774	1.96221	2.06591	1.32147	1.70678	1.53092	1.58705	n.a.	bad	n/d	8	6.9799	0.2347	n/d	Week 1	Niraparib
CTSD	P07339	CATD_HUMAN	https://www.uniprot.org/uniprot/P07339	PROTEASE	P0268458B	172	44552	5	5	1	0.552696	0.92701	0.430254	0.471645	0.783583	0.310515	0.429671	1.31205	0.56696	n.a.	bad	n/d	5	6.6235	0.6723	n/d	Week 2	Niraparib
CTSD	P07339	CATD_HUMAN	https://www.uniprot.org/uniprot/P07339	PROTEASE	P0268468B	112	44552	5	2	1	2.68493	1.54027	1.06774	3.69276	2.42569	1.21294	2.12283	1.62841	2.34334	n.a.	bad	n/d	2	6.5379	0.1454	n/d	Week 2	Niraparib
CTSZ	Q9UBR2	CATZ_HUMAN	https://www.uniprot.org/uniprot/Q9UBR2	PROTEASE	P0266879A	139	33868	5	4	1	0.655223	0.734128	0.482395	0.80019	0.680716	0.626311	0.635479	0.716711	0.645378	n.a.	bad	n/d	3	6.3357	0.2125	n/d	Week 1	Niraparib
CTSZ	Q9UBR2	CATZ_HUMAN	https://www.uniprot.org/uniprot/Q9UBR2	PROTEASE	P0266889A	94	33868	4	2	1	1.1444	1.41097	2.95255	1.75832	1.70176	1.29955	1.56296	1.29057	1.51589	30	good	0.491	2	6.4191	0.4965	n/d	Week 1	Niraparib
CTSZ	Q9UBR2	CATZ_HUMAN	https://www.uniprot.org/uniprot/Q9UBR2	PROTEASE	P0268458B	173	33868	7	5	1	0.914386	0.939501	0.811085	0.880075	0.942921	0.841099	0.946434	1.12796	0.79597	30	good	1.094	5	6.4024	0.5507	n/d	Week 2	Niraparib
CTSZ	Q9UBR2	CATZ_HUMAN	https://www.uniprot.org/uniprot/Q9UBR2	PROTEASE	P0268468B	115	33868	7	4	1	1.53192	1.06105	0.951589	1.52169	0.988108	1.02008	1.07901	1.08267	1.22049	n.a.	bad	n/d	4	6.3221	0.4947	n/d	Week 2	Niraparib
PRSS1	P07477	TRY1_HUMAN	https://www.uniprot.org/uniprot/P07477	PROTEASE	P0266879A	44	26558	3	1	1	0.91579	0.958638	0.932979	0.888247	0.709594	0.822851	0.893558	0.85906	0.973307	30	weak	n/d	1	7.416	n/d	n/d	Week 1	Niraparib
PRSS1	P07477	TRY1_HUMAN	https://www.uniprot.org/uniprot/P07477	PROTEASE	P0266889A	13	26558	2	0	n/d	n/d	n/d	n/d	n/d	n/d	n/d	n/d	n/d	n/d	n/d	n/d	n/d	n/d	n/d	n/d	n/d	Week 1	Niraparib
PRSS1	P07477	TRY1_HUMAN	https://www.uniprot.org/uniprot/P07477	PROTEASE	P0268458B	20	26558	4	1	1	1.93131	2.21945	1.56339	1.44973	1.86278	1.45234	1.75762	2.03696	1.71878	n.a.	bad	n/d	1	6.0463	n/d	n/d	Week 2	Niraparib
PRSS1	P07477	TRY1_HUMAN	https://www.uniprot.org/uniprot/P07477	PROTEASE	P0268468B	20	26558	3	0	n/d	n/d	n/d	n/d	n/d	n/d	n/d	n/d	n/d	n/d	n/d	n/d	n/d	n/d	n/d	n/d	n/d	Week 2	Niraparib
ABHD14B	Q96IU4	ABHEB_HUMAN	https://www.uniprot.org/uniprot/Q96IU4	PROTEASE	P0266889A	56	22345	1	1	1	1.17675	1.75224	4.7405	2.47375	2.36245	1.76109	2.34404	1.93616	1.59272	n/d	n.d.	n/d	1	5.8662	n/d	n/d	Week 1	Niraparib
SUPT16H	Q9Y5B9	SP16H_HUMAN	https://www.uniprot.org/uniprot/Q9Y5B9	PROTEASE	P0266879A	600	119912	25	15	1	0.372991	0.299719	0.263616	0.304239	0.221037	0.237633	0.295628	0.420575	0.353336	n.a.	bad	n/d	15	6.557	0.222	n/d	Week 1	Niraparib
SUPT16H	Q9Y5B9	SP16H_HUMAN	https://www.uniprot.org/uniprot/Q9Y5B9	PROTEASE	P0266889A	289	119912	19	6	1	1.23103	1.08364	1.81422	1.08809	0.974897	1.19762	1.16554	1.17901	1.25194	30	good	0.77	6	6.2161	0.2983	n/d	Week 1	Niraparib
SUPT16H	Q9Y5B9	SP16H_HUMAN	https://www.uniprot.org/uniprot/Q9Y5B9	PROTEASE	P0268458B	778	119912	32	20	1	0.993986	0.898425	0.809998	0.903954	0.852612	0.704	0.879029	0.953234	0.941747	30	weak	1.167	19	6.8777	0.3357	n/d	Week 2	Niraparib
SUPT16H	Q9Y5B9	SP16H_HUMAN	https://www.uniprot.org/uniprot/Q9Y5B9	PROTEASE	P0268468B	768	119912	33	18	1	1.20144	0.766803	0.829698	1.08549	0.891501	0.919082	0.842488	0.925606	1.15833	30	good	1.379	18	6.848	0.2279	n/d	Week 2	Niraparib
COPS6	Q7L5N1	CSN6_HUMAN	https://www.uniprot.org/uniprot/Q7L5N1	PROTEASE	P0266879A	86	36163	3	2	1	0.792104	0.566621	0.494393	0.507047	0.298202	0.543577	0.426845	0.493862	0.679223	n.a.	bad	1.689	2	6.0461	0.3532	n.a.	Week 1	Niraparib
COPS6	Q7L5N1	CSN6_HUMAN	https://www.uniprot.org/uniprot/Q7L5N1	PROTEASE	P0266889A	46	36163	2	1	1	2.35209	3.10324	4.2558	2.68718	2.44168	2.37991	2.25246	2.35051	3.60767	n.a.	bad	n/d	1	6.0659	n/d	n/d	Week 1	Niraparib
NPEPPS	P55786	PSA_HUMAN	https://www.uniprot.org/uniprot/P55786	PROTEASE	P0266879A	192	103275	10	2	1	0.555895	0.612221	0.884157	0.688894	0.525242	0.374787	0.394002	0.557457	0.575039	n.a.	bad	n/d	1	6.237	n/d	n/d	Week 1	Niraparib
NPEPPS	P55786	PSA_HUMAN	https://www.uniprot.org/uniprot/P55786	PROTEASE	P0266889A	108	103275	4	3	1	0.807635	1.46692	4.69518	1.74944	2.37884	1.50142	1.94983	1.47591	2.02414	n.a.	bad	0.293	3	5.8509	0.3826	n/d	Week 1	Niraparib
NPEPPS	P55786	PSA_HUMAN	https://www.uniprot.org/uniprot/P55786	PROTEASE	P0268468B	24	103275	2	0	n/d	n/d	n/d	n/d	n/d	n/d	n/d	n/d	n/d	n/d	n/d	n/d	n/d	n/d	n/d	n/d	n/d	Week 2	Niraparib
DPYSL2	Q16555	DPYL2_HUMAN	https://www.uniprot.org/uniprot/Q16555	PROTEASE	P0266879A	285	62293	9	4	1	0.46117	0.566942	0.420238	0.704294	0.477858	0.398766	0.453714	0.580184	0.556684	n.a.	bad	n/d	4	6.2512	0.921	n/d	Week 1	Niraparib
DPYSL2	Q16555	DPYL2_HUMAN	https://www.uniprot.org/uniprot/Q16555	PROTEASE	P0266889A	288	62293	8	4	1	0.971901	1.77181	4.16329	1.93	1.52729	1.39622	2.19891	2.0791	1.78516	n.a.	bad	0.332	4	6.1005	0.4876	n/d	Week 1	Niraparib
DPYSL2	Q16555	DPYL2_HUMAN	https://www.uniprot.org/uniprot/Q16555	PROTEASE	P0268458B	69	62293	2	1	1	0.697196	1.70064	0.890528	0.736306	0.698368	0.745528	0.850328	3.06542	0.933426	n.a.	bad	n/d	1	5.6895	n/d	n/d	Week 2	Niraparib
DPYSL2	Q16555	DPYL2_HUMAN	https://www.uniprot.org/uniprot/Q16555	PROTEASE	P0268468B	38	62293	1	1	1	1.9849	1.36326	0.630725	3.19527	0.987977	0.486592	1.16582	0.743912	1.00797	n.a.	bad	n/d	1	5.611	n/d	n/d	Week 2	Niraparib
DPP9	Q86TI2	DPP9_HUMAN	https://www.uniprot.org/uniprot/Q86TI2	PROTEASE	P0266879A	93	101668	4	2	1	0.681959	0.835816	0.579165	0.895502	0.675964	0.474762	0.729079	0.733673	0.739049	n.a.	bad	n/d	2	5.9757	0.102	n/d	Week 1	Niraparib
DPP9	Q86TI2	DPP9_HUMAN	https://www.uniprot.org/uniprot/Q86TI2	PROTEASE	P0266889A	73	101668	4	1	n/d	n/d	n/d	n/d	n/d	n/d	n/d	n/d	n/d	n/d	n.a.	bad	n/d	n/d	n/d	n/d	n/d	Week 1	Niraparib
CTSC	P53634	CATC_HUMAN	https://www.uniprot.org/uniprot/P53634	PROTEASE	P0266879A	106	51853	4	2	1	0.512335	0.514383	0.626426	0.704069	0.576085	0.432192	0.517276	0.748436	0.794348	n.a.	bad	n/d	2	6.5207	0.5222	n/d	Week 1	Niraparib
CTSC	P53634	CATC_HUMAN	https://www.uniprot.org/uniprot/P53634	PROTEASE	P0266889A	84	51853	4	2	1	0.67586	1.62413	4.27101	1.55025	2.01552	1.21609	1.44462	1.66942	1.50005	n.a.	bad	n/d	2	5.8594	0.348	n/d	Week 1	Niraparib
CTSC	P53634	CATC_HUMAN	https://www.uniprot.org/uniprot/P53634	PROTEASE	P0268458B	138	51853	6	3	1	1.54416	1.4719	1.35016	1.08627	1.30672	0.991457	1.27331	1.43429	1.59878	n.a.	bad	n/d	3	6.1403	1.3723	n/d	Week 2	Niraparib
CTSC	P53634	CATC_HUMAN	https://www.uniprot.org/uniprot/P53634	PROTEASE	P0268468B	107	51853	6	2	1	1.57459	1.20675	1.11669	2.13378	1.18337	1.22051	1.62897	0.887478	1.5199	n.a.	bad	n/d	2	6.0532	0.276	n/d	Week 2	Niraparib
DPP3	Q9NY33	DPP3_HUMAN	https://www.uniprot.org/uniprot/Q9NY33	PROTEASE	P0266879A	83	82588	1	1	1	1.06503	0.60836	0.582249	0.724919	0.440981	0.337491	0.442156	0.644451	0.544155	n.a.	bad	n/d	1	6.1708	n/d	n/d	Week 1	Niraparib
PARK7	Q99497	PARK7_HUMAN	https://www.uniprot.org/uniprot/Q99497	PROTEASE	P0266879A	221	19891	10	6	1	0.370619	0.586488	0.362167	0.649413	0.42487	0.43903	0.462057	0.52515	0.423914	n.a.	bad	n/d	5	6.9808	0.246	n/d	Week 1	Niraparib
PARK7	Q99497	PARK7_HUMAN	https://www.uniprot.org/uniprot/Q99497	PROTEASE	P0266889A	191	19891	8	5	1	0.824961	1.66901	6.12929	2.51531	2.80877	1.46435	2.33209	2.11745	2.3593	n/d	n.d.	1	5	6.9298	0.2533	n/d	Week 1	Niraparib
PARK7	Q99497	PARK7_HUMAN	https://www.uniprot.org/uniprot/Q99497	PROTEASE	P0268458B	231	19891	8	7	1	0.769621	1.31116	0.727256	0.704192	1.04311	0.694374	0.566003	1.89662	0.733046	n.a.	bad	0.868	7	6.5109	0.4818	n/d	Week 2	Niraparib
PARK7	Q99497	PARK7_HUMAN	https://www.uniprot.org/uniprot/Q99497	PROTEASE	P0268468B	251	19891	11	7	1	1.83744	1.26505	0.703818	2.79906	1.16464	0.898794	1.09486	0.994137	1.357	n.a.	bad	n/d	7	6.708	0.0518	n/d	Week 2	Niraparib
CKB	P12277	KCRB_HUMAN	https://www.uniprot.org/uniprot/P12277	PROTEASE	P0266889A	47	42644	4	2	1	2.89231	3.30145	12.9958	5.90517	4.10698	10.4537	3.17147	5.0167	6.10281	n.a.	bad	n/d	1	5.7102	n/d	n/d	Week 1	Niraparib
EPHX1	P07099	HYEP_HUMAN	https://www.uniprot.org/uniprot/P07099	PROTEASE	P0266879A	36	52948	1	1	1	0.409956	0.478535	0.431747	0.70167	0.5208	0.485092	0.551282	0.348496	0.524868	n.a.	bad	n/d	1	6.0103	n/d	n/d	Week 1	Niraparib
ESD	P10768	ESTD_HUMAN	https://www.uniprot.org/uniprot/P10768	PROTEASE	P0266879A	60	31462	2	2	1	0.395019	0.605386	0.350581	0.624081	0.454926	0.426134	0.405552	0.471429	0.50092	n.a.	bad	n/d	2	6.0637	0.0391	n/d	Week 1	Niraparib
ESD	P10768	ESTD_HUMAN	https://www.uniprot.org/uniprot/P10768	PROTEASE	P0266889A	31	31462	2	1	1	1.10691	2.23558	7.90549	3.91854	4.06724	2.55592	2.25887	2.42596	2.81742	n/d	n.d.	n/d	1	6.2392	n/d	n/d	Week 1	Niraparib
ACOT1	Q86TX2	ACOT1_HUMAN	https://www.uniprot.org/uniprot/Q86TX2	PROTEASE	P0266879A	70	46277	2	2	1	0.450975	0.532913	0.33717	0.568972	0.388691	0.423651	0.429242	0.549637	0.427618	n.a.	bad	n/d	2	5.9742	0.0002	n/d	Week 1	Niraparib
ACOT1	Q86TX2	ACOT1_HUMAN	https://www.uniprot.org/uniprot/Q86TX2	PROTEASE	P0266889A	84	46277	4	2	1	1.06024	0.75306	3.46984	1.49094	1.38868	1.47957	1.87602	1.05377	1.49575	30	good	0.488	2	5.8576	0.0794	n/d	Week 1	Niraparib
EIF3F	O00303	EIF3F_HUMAN	https://www.uniprot.org/uniprot/O00303	PROTEASE	P0266879A	273	37563	6	5	1	0.506786	0.629789	0.48598	0.617332	0.49454	0.518467	0.496931	0.673353	0.598745	n.a.	bad	n/d	5	6.5389	0.3659	n/d	Week 1	Niraparib
EIF3F	O00303	EIF3F_HUMAN	https://www.uniprot.org/uniprot/O00303	PROTEASE	P0266889A	307	37563	9	8	1	0.90565	1.14698	3.16751	1.69421	1.64372	1.27028	1.61365	1.44484	1.48222	30	good	0.442	8	6.5492	0.2694	n/d	Week 1	Niraparib
EIF3F	O00303	EIF3F_HUMAN	https://www.uniprot.org/uniprot/O00303	PROTEASE	P0268458B	178	37563	8	4	1	1.02031	0.921963	0.787458	1.06006	1.00739	0.766829	0.946977	1.27807	1.11516	30	good	1.182	4	6.3202	0.0701	n/d	Week 2	Niraparib
EIF3F	O00303	EIF3F_HUMAN	https://www.uniprot.org/uniprot/O00303	PROTEASE	P0268468B	162	37563	7	5	1	1.37647	0.90315	0.850482	1.28949	1.05359	0.92937	0.867904	1.07391	1.29299	30	good	1.355	5	6.4855	0.5315	n/d	Week 2	Niraparib
GFPT1	Q06210	GFPT1_HUMAN	https://www.uniprot.org/uniprot/Q06210	PROTEASE	P0266879A	178	78806	6	4	1	0.625125	0.618935	0.485883	0.731231	0.503123	0.577542	0.506313	0.531306	0.476498	n.a.	bad	n/d	4	5.7795	0.1915	n/d	Week 1	Niraparib
GFPT1	Q06210	GFPT1_HUMAN	https://www.uniprot.org/uniprot/Q06210	PROTEASE	P0266889A	197	78806	9	4	1	0.861869	1.74398	4.07701	2.98445	2.45786	2.28741	1.76042	1.52885	2.00358	n/d	n.d.	1	4	5.9483	0.4216	n/d	Week 1	Niraparib
GFPT1	Q06210	GFPT1_HUMAN	https://www.uniprot.org/uniprot/Q06210	PROTEASE	P0268458B	147	78806	8	5	1	0.997351	1.28732	0.764575	1.37566	0.996226	0.957405	0.848687	1.74713	0.840278	30	good	0.973	5	6.075	0.0757	n/d	Week 2	Niraparib
GFPT1	Q06210	GFPT1_HUMAN	https://www.uniprot.org/uniprot/Q06210	PROTEASE	P0268468B	143	78806	8	4	1	1.71524	1.24747	1.23693	1.70718	1.56229	1.0222	1.3801	0.845262	1.64352	n.a.	bad	n/d	4	5.9803	0.3055	n/d	Week 2	Niraparib
QPCT	Q16769	QPCT_HUMAN	https://www.uniprot.org/uniprot/Q16769	PROTEASE	P0266879A	73	40876	3	2	1	0.998157	0.877753	0.809383	0.794251	0.895574	0.757367	0.892079	0.971873	1.11175	30	good	1.184	2	6.4451	0.3412	n/d	Week 1	Niraparib
QPCT	Q16769	QPCT_HUMAN	https://www.uniprot.org/uniprot/Q16769	PROTEASE	P0268458B	130	40876	10	3	1	0.892765	0.64065	0.805347	0.888441	0.901632	0.88026	1.05566	1.10263	0.919098	30	good	1.309	3	6.9459	0.625	n/d	Week 2	Niraparib
QPCT	Q16769	QPCT_HUMAN	https://www.uniprot.org/uniprot/Q16769	PROTEASE	P0268468B	147	40876	11	3	1	0.965397	0.764555	0.877953	1.22567	1.09934	0.94827	0.740871	1.21295	1.03017	30	weak	1.197	3	6.6888	0.4502	n/d	Week 2	Niraparib
PIGK	Q92643	GPI8_HUMAN	https://www.uniprot.org/uniprot/Q92643	PROTEASE	P0268468B	41	45251	2	2	1	1.57733	1.01618	1.22825	1.89629	0.824437	1.18835	1.04414	0.959021	1.44956	n.a.	bad	n/d	2	5.9449	1.2683	n/d	Week 2	Niraparib
GMPS	P49915	GUAA_HUMAN	https://www.uniprot.org/uniprot/P49915	PROTEASE	P0266879A	154	76715	8	3	1	0.331949	0.571276	0.386847	0.608779	0.415111	0.392481	0.528551	0.51515	0.453248	n.a.	bad	n/d	3	5.9093	0.1445	n/d	Week 1	Niraparib
PSMB8	P28062	PSB8_HUMAN	https://www.uniprot.org/uniprot/P28062	PROTEASE	P0268458B	59	30354	2	2	1	0.362342	0.223005	0.298384	1.80194	0.625252	0.285519	0.305861	1.11638	1.32396	n.a.	bad	n/d	2	5.752	0.3321	n/d	Week 2	Niraparib
HM13	Q8TCT9	HM13_HUMAN	https://www.uniprot.org/uniprot/Q8TCT9	PROTEASE	P0266879A	60	41488	3	1	1	0.391508	0.639797	0.39804	0.609843	0.419901	0.453508	0.513478	0.515908	0.426825	n.a.	bad	n/d	1	6.4394	n/d	n/d	Week 1	Niraparib
HM13	Q8TCT9	HM13_HUMAN	https://www.uniprot.org/uniprot/Q8TCT9	PROTEASE	P0266889A	103	41488	4	2	1	0.66554	1.32294	4.64728	2.04612	1.97742	1.41902	1.83296	1.83035	1.89523	n.a.	bad	n/d	1	6.1811	n/d	n/d	Week 1	Niraparib
HM13	Q8TCT9	HM13_HUMAN	https://www.uniprot.org/uniprot/Q8TCT9	PROTEASE	P0268458B	78	46825	2	2	1	0.877555	1.25515	0.644154	0.750771	0.83358	0.645371	0.594627	2.05042	0.742237	n.a.	bad	0.989	2	6.2439	0.2436	n/d	Week 2	Niraparib
HM13	Q8TCT9	HM13_HUMAN	https://www.uniprot.org/uniprot/Q8TCT9	PROTEASE	P0268468B	65	46825	3	2	1	2.25782	1.24154	0.724004	2.78037	1.02537	0.924616	0.936431	0.916856	1.67205	n.a.	bad	n/d	2	6.2436	0.3964	n/d	Week 2	Niraparib
COPS5	Q92905	CSN5_HUMAN	https://www.uniprot.org/uniprot/Q92905	PROTEASE	P0266879A	69	37578	3	2	1	0.538644	0.469541	0.545706	0.895104	0.543759	0.450934	0.422953	0.516174	0.5241	n.a.	bad	n/d	2	6.1826	0.003	n/d	Week 1	Niraparib
COPS5	Q92905	CSN5_HUMAN	https://www.uniprot.org/uniprot/Q92905	PROTEASE	P0268458B	30	37578	2	1	1	0.952548	0.932042	0.864166	0.958494	0.780977	1.2776	1.35077	1.54325	1.13028	30	good	n/d	1	5.9227	n/d	n/d	Week 2	Niraparib
COPS5	Q92905	CSN5_HUMAN	https://www.uniprot.org/uniprot/Q92905	PROTEASE	P0268468B	79	37578	2	2	1	1.62598	1.31538	0.758656	2.42012	1.94252	1.15002	0.842356	1.22056	1.91052	n.a.	bad	n/d	2	5.9598	0.131	n/d	Week 2	Niraparib
KLK7	P49862	KLK7_HUMAN	https://www.uniprot.org/uniprot/P49862	PROTEASE	P0266879A	63	27524	2	2	1	0.448449	0.374686	0.466762	0.383146	0.256245	0.438187	0.340504	0.509786	1.09937	n.a.	bad	n/d	2	6.1254	0.0104	n/d	Week 1	Niraparib
PFAS	O15067	PUR4_HUMAN	https://www.uniprot.org/uniprot/O15067	PROTEASE	P0268468B	52	144733	4	2	1	1.89886	1.48264	0.507183	3.5818	1.05153	0.869168	0.259929	1.01736	1.39159	n.a.	bad	n/d	2	5.2111	0.1386	n/d	Week 2	Niraparib
LTF	P02788	TRFL_HUMAN	https://www.uniprot.org/uniprot/P02788	PROTEASE	P0266879A	48	78181	3	2	1	0.380567	0.556393	0.575136	0.785735	0.415023	0.35527	0.407387	0.55518	0.632943	n.a.	bad	n/d	2	6.311	0.3614	n/d	Week 1	Niraparib
LAP3	P28838	AMPL_HUMAN	https://www.uniprot.org/uniprot/P28838	PROTEASE	P0266879A	205	56166	7	4	1	0.514001	0.601145	0.447109	0.623404	0.529896	0.462187	0.439674	0.559983	0.521846	n.a.	bad	n/d	3	5.837	0.2813	n/d	Week 1	Niraparib
LAP3	P28838	AMPL_HUMAN	https://www.uniprot.org/uniprot/P28838	PROTEASE	P0266889A	219	56166	8	6	1	1.23818	1.54145	5.90995	3.13267	3.09639	1.7698	2.35078	2.16125	2.74503	n/d	n.d.	1	6	6.3655	0.3897	n/d	Week 1	Niraparib
LTA4H	P09960	LKHA4_HUMAN	https://www.uniprot.org/uniprot/P09960	PROTEASE	P0266879A	302	69284	11	10	1	0.350922	0.539128	0.34254	0.613656	0.438282	0.409104	0.411742	0.515311	0.457314	n.a.	bad	n/d	10	6.4785	0.3072	n/d	Week 1	Niraparib
LTA4H	P09960	LKHA4_HUMAN	https://www.uniprot.org/uniprot/P09960	PROTEASE	P0266889A	172	66851	5	5	1	0.965648	1.99073	6.6702	2.65493	3.03194	1.93487	2.66759	2.22146	2.4817	n/d	n.d.	1	5	6.1549	0.2292	n/d	Week 1	Niraparib
LTA4H	P09960	LKHA4_HUMAN	https://www.uniprot.org/uniprot/P09960	PROTEASE	P0268468B	61	69284	3	2	1	4.25157	1.37661	0.627918	5.37243	1.52804	2.60308	1.51052	1.91383	2.2148	n.a.	bad	n/d	2	5.8514	0.2151	n/d	Week 2	Niraparib
LYPLA2	O95372	LYPA2_HUMAN	https://www.uniprot.org/uniprot/O95372	PROTEASE	P0266879A	74	24737	3	2	1	0.537628	0.621641	0.457603	0.807127	0.49018	0.613982	0.482608	0.604178	0.477866	n.a.	bad	n/d	n/d	n/d	n/d	n/d	Week 1	Niraparib
LYPLA2	O95372	LYPA2_HUMAN	https://www.uniprot.org/uniprot/O95372	PROTEASE	P0268458B	161	24737	4	3	1	0.890086	1.03457	0.948156	0.871639	1.05495	0.813137	0.781832	1.42332	0.879896	30	good	0.953	3	6.0652	0.4904	n/d	Week 2	Niraparib
LYPLA2	O95372	LYPA2_HUMAN	https://www.uniprot.org/uniprot/O95372	PROTEASE	P0268468B	159	24737	5	4	1	1.48123	0.999041	1.04688	1.47999	0.958545	1.02784	0.996513	1.03552	1.29267	n.a.	bad	n/d	4	6.2591	0.2057	n/d	Week 2	Niraparib
PRCP	P42785	PCP_HUMAN	https://www.uniprot.org/uniprot/P42785	PROTEASE	P0266889A	50	58099	1	1	1	2.69061	2.54383	1.11833	3.39928	1.56007	2.44558	0.510875	0.427792	1.61022	n.a.	bad	n/d	1	5.667	n/d	n/d	Week 1	Niraparib
MMP14	P50281	MMP14_HUMAN	https://www.uniprot.org/uniprot/P50281	PROTEASE	P0266879A	86	65893	3	3	1	0.470961	0.543445	0.414211	0.616983	0.471213	0.477758	0.489849	0.536428	0.45861	n.a.	bad	n/d	3	6.1596	0.2029	n/d	Week 1	Niraparib
MMP14	P50281	MMP14_HUMAN	https://www.uniprot.org/uniprot/P50281	PROTEASE	P0268458B	99	65893	5	3	1	1.03399	1.20792	0.899171	0.861097	0.946333	0.692844	0.91362	1.68185	1.08173	30	weak	0.965	3	6.0576	0.5639	n/d	Week 2	Niraparib
MMP14	P50281	MMP14_HUMAN	https://www.uniprot.org/uniprot/P50281	PROTEASE	P0268468B	128	65893	6	4	1	1.70724	1.212	0.952491	1.92015	1.19477	0.937337	1.30834	1.07926	1.3162	n.a.	bad	n/d	4	6.0654	0.4453	n/d	Week 2	Niraparib
NDRG1	Q92597	NDRG1_HUMAN	https://www.uniprot.org/uniprot/Q92597	PROTEASE	P0266879A	31	42835	1	1	1	0.364098	0.652677	0.333895	0.719073	0.423859	0.465801	0.41374	0.543181	0.362501	n.a.	bad	n/d	1	6.3724	n/d	n/d	Week 1	Niraparib
NRDC	O43847	NRDC_HUMAN	https://www.uniprot.org/uniprot/O43847	PROTEASE	P0266879A	82	139283	3	1	1	0.845573	1.50998	0.562816	1.65155	0.89933	1.45422	0.535053	0.53555	0.996023	n.a.	bad	n/d	1	5.8422	n/d	n/d	Week 1	Niraparib
NRDC	O43847	NRDC_HUMAN	https://www.uniprot.org/uniprot/O43847	PROTEASE	P0266889A	91	139283	4	2	1	0.78531	1.72755	3.26673	2.23549	1.79011	1.96717	1.60086	0.880569	1.28678	n.a.	bad	0.357	2	5.6657	0.0654	n/d	Week 1	Niraparib
NCLN	Q969V3	NCLN_HUMAN	https://www.uniprot.org/uniprot/Q969V3	PROTEASE	P0268468B	42	62974	2	0	n/d	n/d	n/d	n/d	n/d	n/d	n/d	n/d	n/d	n/d	n/d	n/d	n/d	n/d	n/d	n/d	n/d	Week 2	Niraparib
NUP98	P52948	NUP98_HUMAN	https://www.uniprot.org/uniprot/P52948	PROTEASE	P0268458B	48	197577	2	2	1	0.459042	0.993644	0.7278	0.916858	1.21571	0.385487	0.760361	1.17569	0.865532	n.a.	bad	n/d	2	5.6397	0.4198	n/d	Week 2	Niraparib
OTUB1	Q96FW1	OTUB1_HUMAN	https://www.uniprot.org/uniprot/Q96FW1	PROTEASE	P0266879A	70	31284	3	1	1	0.55594	0.704558	0.296897	0.815142	0.2467	0.646682	0.278907	0.591552	0.437775	n.a.	bad	n/d	1	6.0097	n/d	n/d	Week 1	Niraparib
OTUB1	Q96FW1	OTUB1_HUMAN	https://www.uniprot.org/uniprot/Q96FW1	PROTEASE	P0266889A	59	31284	2	1	1	0.762286	1.57604	4.86783	2.06749	2.7523	1.14167	2.35185	2.42421	2.60913	n/d	n.d.	n/d	1	5.9079	n/d	n/d	Week 1	Niraparib
CLPP	Q16740	CLPP_HUMAN	https://www.uniprot.org/uniprot/Q16740	PROTEASE	P0266879A	49	30180	2	1	1	0.369068	0.606381	0.313951	0.584122	0.569617	0.491949	0.406308	0.459901	0.490812	n.a.	bad	n/d	1	5.7006	n/d	n/d	Week 1	Niraparib
CLPP	Q16740	CLPP_HUMAN	https://www.uniprot.org/uniprot/Q16740	PROTEASE	P0268468B	33	30180	1	1	1	3.11675	1.8301	0.561991	4.48506	1.8548	1.29822	1.08819	1.33272	2.30092	n.a.	bad	n/d	1	5.6128	n/d	n/d	Week 2	Niraparib
LONP1	P36776	LONM_HUMAN	https://www.uniprot.org/uniprot/P36776	PROTEASE	P0266879A	255	106488	9	4	1	0.424314	0.569878	0.403527	0.58931	0.39778	0.491162	0.360485	0.5318	0.535752	n.a.	bad	n/d	4	6.1898	0.2074	n/d	Week 1	Niraparib
LONP1	P36776	LONM_HUMAN	https://www.uniprot.org/uniprot/P36776	PROTEASE	P0266889A	295	106488	13	4	1	0.842593	1.57945	5.71932	2.64906	3.23183	1.6417	1.97119	2.02351	2.18779	n/d	n.d.	1	4	6.1457	0.2522	n/d	Week 1	Niraparib
PLG	P00747	PLMN_HUMAN	https://www.uniprot.org/uniprot/P00747	PROTEASE	P0268458B	74	90568	4	1	1	0.966642	0.878376	0.797647	1.11637	0.663385	0.762158	0.99771	0.893059	0.726461	30	weak	n/d	1	6.6426	n/d	n/d	Week 2	Niraparib
PLG	P00747	PLMN_HUMAN	https://www.uniprot.org/uniprot/P00747	PROTEASE	P0268468B	103	90568	10	2	1	0.906306	0.708861	1.03621	0.973477	0.734671	1.14516	1.14048	0.797653	0.840605	30	weak	1.092	2	6.6407	0.0318	n/d	Week 2	Niraparib
PA2G4	Q9UQ80	PA2G4_HUMAN	https://www.uniprot.org/uniprot/Q9UQ80	PROTEASE	P0266879A	474	43786	16	9	1	0.365831	0.494648	0.321303	0.578474	0.417174	0.398527	0.410978	0.481357	0.415422	n.a.	bad	n/d	9	6.7073	0.3503	n/d	Week 1	Niraparib
PA2G4	Q9UQ80	PA2G4_HUMAN	https://www.uniprot.org/uniprot/Q9UQ80	PROTEASE	P0266889A	344	43786	14	5	1	1.17789	1.5606	6.69355	2.61623	2.68324	2.05511	2.43412	2.19263	2.60988	n/d	n.d.	1	5	6.5961	0.3983	n/d	Week 1	Niraparib
PA2G4	Q9UQ80	PA2G4_HUMAN	https://www.uniprot.org/uniprot/Q9UQ80	PROTEASE	P0268458B	91	43786	4	3	1	0.847006	2.07494	0.515086	1.93539	1.49925	0.563424	0.226824	3.91866	0.953598	n.a.	bad	1	3	6.0875	0.5537	n/d	Week 2	Niraparib
PA2G4	Q9UQ80	PA2G4_HUMAN	https://www.uniprot.org/uniprot/Q9UQ80	PROTEASE	P0268468B	110	43786	8	2	1	4.76202	2.41604	0.17055	8.33425	1.52221	1.06436	1.0739	1.57491	2.54794	n.a.	bad	n/d	2	6.2769	0.5732	n/d	Week 2	Niraparib
PREP	P48147	PPCE_HUMAN	https://www.uniprot.org/uniprot/P48147	PROTEASE	P0266879A	51	80699	2	1	1	0.368597	0.401522	0.319888	0.611155	0.404977	0.59625	0.444953	0.613951	0.498321	n.a.	bad	n/d	1	5.9047	n/d	n/d	Week 1	Niraparib
PSMB6	P28072	PSB6_HUMAN	https://www.uniprot.org/uniprot/P28072	PROTEASE	P0266879A	108	25357	4	3	1	0.476045	0.509524	0.401154	0.539142	0.479684	0.44095	0.481347	0.565006	0.602824	n.a.	bad	n/d	3	6.5827	0.4392	n/d	Week 1	Niraparib
PSMB6	P28072	PSB6_HUMAN	https://www.uniprot.org/uniprot/P28072	PROTEASE	P0266889A	122	25357	5	3	1	0.871598	1.60487	3.67117	1.83775	1.67231	1.26403	1.8898	2.03224	1.70897	n.a.	bad	0.355	3	6.3612	0.2003	n/d	Week 1	Niraparib
PSMB6	P28072	PSB6_HUMAN	https://www.uniprot.org/uniprot/P28072	PROTEASE	P0268458B	152	25357	7	3	1	0.773453	1.04194	0.662816	0.782493	1.06928	0.559101	0.762717	1.29702	0.945867	n.a.	bad	1.04	3	6.4808	0.4194	n/d	Week 2	Niraparib
PSMB6	P28072	PSB6_HUMAN	https://www.uniprot.org/uniprot/P28072	PROTEASE	P0268468B	134	25357	5	2	1	1.27891	0.808022	0.910986	1.37253	1.08982	0.80908	1.11585	0.910293	1.08241	30	good	1.326	2	6.2391	0.6833	n/d	Week 2	Niraparib
PSMB7	Q99436	PSB7_HUMAN	https://www.uniprot.org/uniprot/Q99436	PROTEASE	P0266879A	164	29965	5	3	1	0.43067	0.569638	0.433928	0.536876	0.402251	0.422386	0.401769	0.574713	0.537855	n.a.	bad	n/d	3	6.6796	0.2958	n/d	Week 1	Niraparib
PSMB7	Q99436	PSB7_HUMAN	https://www.uniprot.org/uniprot/Q99436	PROTEASE	P0266889A	142	29965	3	3	1	0.805792	1.29722	3.65495	1.72863	1.82316	1.30171	1.80591	1.52191	1.63451	30	good	0.365	3	6.5457	0.3542	n/d	Week 1	Niraparib
PSMB7	Q99436	PSB7_HUMAN	https://www.uniprot.org/uniprot/Q99436	PROTEASE	P0268458B	211	29965	6	3	1	0.804454	1.02642	0.782252	0.626606	0.889035	0.599387	0.824685	1.2153	0.916605	n.a.	bad	0.998	3	6.5372	0.0953	n/d	Week 2	Niraparib
PSMB7	Q99436	PSB7_HUMAN	https://www.uniprot.org/uniprot/Q99436	PROTEASE	P0268468B	228	29965	6	3	1	1.50181	1.07901	0.914406	1.62795	1.10539	0.924941	0.883189	1.01837	1.42542	n.a.	bad	n/d	3	6.6552	0.2494	n/d	Week 2	Niraparib
PSMA1	P25786	PSA1_HUMAN	https://www.uniprot.org/uniprot/P25786	PROTEASE	P0266879A	284	30239	9	6	1	0.474178	0.583518	0.410607	0.605174	0.476222	0.526489	0.4693	0.537351	0.478588	n.a.	bad	n/d	6	6.513	0.3293	n/d	Week 1	Niraparib
PSMA1	P25786	PSA1_HUMAN	https://www.uniprot.org/uniprot/P25786	PROTEASE	P0266889A	456	30239	12	9	1	0.93227	1.23035	3.16779	1.58553	1.75356	1.45373	1.67572	1.41189	1.59476	30	good	0.439	9	6.5747	0.1706	n/d	Week 1	Niraparib
PSMA1	P25786	PSA1_HUMAN	https://www.uniprot.org/uniprot/P25786	PROTEASE	P0268458B	395	30239	15	9	1	0.853003	1.13305	0.860362	0.781175	1.01658	0.656211	0.902245	1.24446	1.00447	30	weak	0.93	9	6.7969	0.2356	n/d	Week 2	Niraparib
PSMA1	P25786	PSA1_HUMAN	https://www.uniprot.org/uniprot/P25786	PROTEASE	P0268468B	481	30239	18	11	1	1.42238	1.06852	1.03027	1.54621	1.18032	0.951729	0.999438	1.10335	1.27678	n.a.	bad	n/d	11	6.8692	0.2715	n/d	Week 2	Niraparib
PSMA2	P25787	PSA2_HUMAN	https://www.uniprot.org/uniprot/P25787	PROTEASE	P0266879A	176	25898	6	6	1	0.442398	0.542533	0.368049	0.518131	0.39737	0.415306	0.385154	0.509491	0.490231	n.a.	bad	n/d	6	6.7597	0.1573	n/d	Week 1	Niraparib
PSMA2	P25787	PSA2_HUMAN	https://www.uniprot.org/uniprot/P25787	PROTEASE	P0266889A	72	25898	3	2	1	1.32839	1.21328	3.52284	1.41252	1.79243	1.07777	1.6267	1.71068	1.70727	30	good	0.492	2	6.6019	0.1429	n/d	Week 1	Niraparib
PSMA2	P25787	PSA2_HUMAN	https://www.uniprot.org/uniprot/P25787	PROTEASE	P0268458B	244	25898	10	5	1	0.785636	1.10999	0.768888	0.707119	1.03352	0.538129	0.778607	1.31218	0.97292	n.a.	bad	0.95	5	6.6322	0.0699	n/d	Week 2	Niraparib
PSMA2	P25787	PSA2_HUMAN	https://www.uniprot.org/uniprot/P25787	PROTEASE	P0268468B	267	25898	11	7	1	1.367	1.1137	0.974384	1.50867	1.15034	0.847017	0.958228	0.927558	1.29687	30	good	1.134	6	6.6921	0.3302	n/d	Week 2	Niraparib
PSMA3	P25788	PSA3_HUMAN	https://www.uniprot.org/uniprot/P25788	PROTEASE	P0266879A	284	28433	9	7	1	0.408423	0.530467	0.463687	0.539101	0.445323	0.446906	0.417948	0.553646	0.555032	n.a.	bad	n/d	7	6.9107	0.4042	n/d	Week 1	Niraparib
PSMA3	P25788	PSA3_HUMAN	https://www.uniprot.org/uniprot/P25788	PROTEASE	P0266889A	376	28433	11	8	1	0.9474	1.57896	3.51033	1.62423	1.71763	1.24869	1.65411	1.54625	1.64806	30	good	0.383	8	6.7093	0.0923	n/d	Week 1	Niraparib
PSMA3	P25788	PSA3_HUMAN	https://www.uniprot.org/uniprot/P25788	PROTEASE	P0268458B	308	28433	10	7	1	0.902002	1.02704	0.764606	0.851071	1.05164	0.684479	0.854157	1.14669	0.936576	30	weak	1.062	7	6.8607	0.0702	n/d	Week 2	Niraparib
PSMA3	P25788	PSA3_HUMAN	https://www.uniprot.org/uniprot/P25788	PROTEASE	P0268468B	414	28433	14	8	1	1.29825	1.02858	1.02163	1.54757	1.16604	0.979856	0.986205	1.04871	1.32378	30	good	1.121	8	6.964	0.2432	n/d	Week 2	Niraparib
PSMA4	P25789	PSA4_HUMAN	https://www.uniprot.org/uniprot/P25789	PROTEASE	P0266879A	297	29483	10	4	1	0.423055	0.526063	0.407767	0.613329	0.38832	0.403089	0.409779	0.529827	0.482676	n.a.	bad	n/d	4	6.8074	0.2653	n/d	Week 1	Niraparib
PSMA4	P25789	PSA4_HUMAN	https://www.uniprot.org/uniprot/P25789	PROTEASE	P0266889A	288	29483	10	5	1	0.861168	1.22924	3.34569	1.51945	1.64757	1.2801	1.69173	1.18998	1.62175	30	good	0.407	5	6.7639	0.5	n/d	Week 1	Niraparib
PSMA4	P25789	PSA4_HUMAN	https://www.uniprot.org/uniprot/P25789	PROTEASE	P0268458B	240	29483	9	6	1	0.941376	1.31055	0.801416	0.848407	1.15277	0.71997	0.86579	1.52871	1.10673	30	weak	0.919	6	6.5899	0.0543	n/d	Week 2	Niraparib
PSMA4	P25789	PSA4_HUMAN	https://www.uniprot.org/uniprot/P25789	PROTEASE	P0268468B	229	29483	10	7	1	1.54452	1.19671	1.01459	1.89888	1.31583	0.847835	0.985953	0.964505	1.4257	n.a.	bad	n/d	7	6.5691	0.2013	n/d	Week 2	Niraparib
PSMA5	P28066	PSA5_HUMAN	https://www.uniprot.org/uniprot/P28066	PROTEASE	P0266879A	72	26411	3	2	1	0.395467	0.515109	0.42195	0.650007	0.362918	0.401496	0.458907	0.54986	0.497977	n.a.	bad	n/d	2	6.4406	0.2427	n/d	Week 1	Niraparib
PSMA5	P28066	PSA5_HUMAN	https://www.uniprot.org/uniprot/P28066	PROTEASE	P0266889A	49	26411	2	2	1	0.599401	1.12559	3.34023	1.33356	1.73325	1.80439	1.45965	1.96632	1.29071	n.a.	bad	n/d	2	6.7447	0.7394	n/d	Week 1	Niraparib
PSMA5	P28066	PSA5_HUMAN	https://www.uniprot.org/uniprot/P28066	PROTEASE	P0268468B	73	26411	5	2	1	1.99782	1.44674	1.43498	3.20769	1.32734	1.55558	1.01962	1.71925	1.69728	n.a.	bad	n/d	2	5.4515	0.0663	n/d	Week 2	Niraparib
PSMA6	P60900	PSA6_HUMAN	https://www.uniprot.org/uniprot/P60900	PROTEASE	P0266879A	387	27399	9	7	1	0.417675	0.510592	0.399552	0.548491	0.420473	0.420157	0.443241	0.562063	0.531022	n.a.	bad	n/d	7	6.6793	0.2486	n/d	Week 1	Niraparib
PSMA6	P60900	PSA6_HUMAN	https://www.uniprot.org/uniprot/P60900	PROTEASE	P0266889A	333	27399	8	8	1	0.783739	1.29176	3.18868	1.80718	1.55687	1.47532	1.46355	1.45427	1.48564	30	good	0.398	8	6.6836	0.5685	n/d	Week 1	Niraparib
PSMA6	P60900	PSA6_HUMAN	https://www.uniprot.org/uniprot/P60900	PROTEASE	P0268458B	181	27399	9	5	1	0.844068	0.929219	0.722647	0.752539	1.03702	0.637315	0.766873	1.12786	1.03612	n.a.	bad	1.116	4	6.1185	0.2752	n/d	Week 2	Niraparib
PSMA6	P60900	PSA6_HUMAN	https://www.uniprot.org/uniprot/P60900	PROTEASE	P0268468B	353	27399	11	7	1	1.46551	1.06893	1.08882	1.45986	1.22107	1.06373	1.13838	1.17638	1.45939	n.a.	bad	n/d	7	6.5428	0.3945	n/d	Week 2	Niraparib
PSMB1	P20618	PSB1_HUMAN	https://www.uniprot.org/uniprot/P20618	PROTEASE	P0266879A	136	26489	4	2	1	0.516592	0.523931	0.490702	0.551831	0.372019	0.484925	0.498179	0.445245	0.52149	n.a.	bad	n/d	2	6.5382	0.4503	n/d	Week 1	Niraparib
PSMB1	P20618	PSB1_HUMAN	https://www.uniprot.org/uniprot/P20618	PROTEASE	P0266889A	159	26489	4	2	1	1.29745	1.39185	3.79803	2.03987	2.03136	1.32695	1.8127	1.45938	1.9538	n.a.	bad	0.443	2	6.0049	0.1729	n/d	Week 1	Niraparib
PSMB1	P20618	PSB1_HUMAN	https://www.uniprot.org/uniprot/P20618	PROTEASE	P0268458B	210	26489	9	3	1	0.957451	1.17732	1.09408	1.66327	1.17873	0.635664	0.861418	1.38615	1.09551	n.a.	bad	0.862	2	6.1032	0.4761	n/d	Week 2	Niraparib
PSMB1	P20618	PSB1_HUMAN	https://www.uniprot.org/uniprot/P20618	PROTEASE	P0268468B	219	26489	10	5	1	1.27852	0.845253	1.01757	1.72869	0.962236	0.865405	0.901613	0.83902	1.15761	30	good	1.223	5	6.156	0.5323	n/d	Week 2	Niraparib
PSMB2	P49721	PSB2_HUMAN	https://www.uniprot.org/uniprot/P49721	PROTEASE	P0266879A	154	22836	5	3	1	0.369832	0.558446	0.391025	0.573942	0.389898	0.446066	0.414569	0.500388	0.468377	n.a.	bad	n/d	3	6.6515	0.3402	n/d	Week 1	Niraparib
PSMB2	P49721	PSB2_HUMAN	https://www.uniprot.org/uniprot/P49721	PROTEASE	P0266889A	205	22836	5	4	1	0.921461	1.35794	3.6479	1.77383	1.95999	1.3642	1.86196	1.68744	1.80975	30	good	0.384	4	6.4852	0.3123	n/d	Week 1	Niraparib
PSMB2	P49721	PSB2_HUMAN	https://www.uniprot.org/uniprot/P49721	PROTEASE	P0268458B	105	22836	4	2	1	0.902654	1.1811	0.902762	0.77587	0.897009	0.808404	0.718352	1.38583	1.13689	30	weak	0.913	2	5.9882	0.4616	n/d	Week 2	Niraparib
PSMB2	P49721	PSB2_HUMAN	https://www.uniprot.org/uniprot/P49721	PROTEASE	P0268468B	119	22836	4	2	1	1.73262	1.39233	1.18969	1.76042	1.40742	0.850493	0.767041	1.28141	1.39751	n.a.	bad	n/d	2	6.1888	0.1427	n/d	Week 2	Niraparib
PSMB3	P49720	PSB3_HUMAN	https://www.uniprot.org/uniprot/P49720	PROTEASE	P0266879A	77	22949	3	3	1	0.437449	0.470102	0.398546	0.402479	0.381272	0.413997	0.431816	0.463804	0.431275	n.a.	bad	n/d	3	6.3226	0.1612	n/d	Week 1	Niraparib
PSMB3	P49720	PSB3_HUMAN	https://www.uniprot.org/uniprot/P49720	PROTEASE	P0266889A	52	22949	2	2	1	1.27906	1.4011	4.63187	1.69594	1.96579	1.68783	1.67682	1.70557	1.81588	30	good	0.378	2	6.2818	0.0894	n/d	Week 1	Niraparib
PSMB4	P28070	PSB4_HUMAN	https://www.uniprot.org/uniprot/P28070	PROTEASE	P0266879A	184	29204	5	3	1	0.42626	0.517486	0.379439	0.501284	0.43058	0.420661	0.451608	0.488576	0.421066	n.a.	bad	n/d	3	6.3185	0.72	n/d	Week 1	Niraparib
PSMB4	P28070	PSB4_HUMAN	https://www.uniprot.org/uniprot/P28070	PROTEASE	P0266889A	151	29204	4	3	1	2.03853	1.53511	3.25117	1.85278	1.60668	1.36059	1.6685	1.471	1.48433	n.a.	bad	n/d	3	6.0531	1.0528	n/d	Week 1	Niraparib
PSMB4	P28070	PSB4_HUMAN	https://www.uniprot.org/uniprot/P28070	PROTEASE	P0268458B	193	29204	6	3	1	0.776211	0.992052	0.655531	0.71388	1.02425	0.627009	0.660325	1.31639	0.833449	n.a.	bad	1.078	3	6.2638	0.7434	n/d	Week 2	Niraparib
PSMB5	P28074	PSB5_HUMAN	https://www.uniprot.org/uniprot/P28074	PROTEASE	P0266879A	247	28480	7	4	1	0.490528	0.486463	1.15714	0.50654	0.278937	0.429685	0.385944	0.45345	0.431994	n.a.	bad	n/d	4	6.5029	0.3701	n/d	Week 1	Niraparib
PSMB5	P28074	PSB5_HUMAN	https://www.uniprot.org/uniprot/P28074	PROTEASE	P0266889A	80	28480	2	2	1	0.76898	1.54137	4.37345	1.93657	2.36275	1.31626	1.97675	1.76225	1.83003	n.a.	bad	0.299	2	6.3148	0.3812	n/d	Week 1	Niraparib
PSMB5	P28074	PSB5_HUMAN	https://www.uniprot.org/uniprot/P28074	PROTEASE	P0268458B	277	28480	10	6	1	0.883626	1.08531	0.971229	0.837574	1.04232	0.846046	0.925125	1.37898	1.05171	30	good	0.916	6	6.3667	0.3985	n/d	Week 2	Niraparib
PSMB5	P28074	PSB5_HUMAN	https://www.uniprot.org/uniprot/P28074	PROTEASE	P0268468B	198	28480	6	4	1	1.45649	1.06377	1.21744	2.14197	1.40647	1.26509	1.14285	1.21053	1.73988	n.a.	bad	n/d	4	6.3128	0.4932	n/d	Week 2	Niraparib
PSMA7	O14818	PSA7_HUMAN	https://www.uniprot.org/uniprot/O14818	PROTEASE	P0266879A	410	27887	14	9	1	0.421026	0.599463	0.42624	0.577412	0.456147	0.474515	0.418375	0.555057	0.512239	n.a.	bad	n/d	9	6.8628	0.318	n/d	Week 1	Niraparib
PSMA7	O14818	PSA7_HUMAN	https://www.uniprot.org/uniprot/O14818	PROTEASE	P0266889A	315	27887	11	7	1	0.784571	1.3819	3.4401	1.54724	1.77265	1.27854	1.68588	1.51623	1.58035	30	good	0.37	7	6.6501	0.0432	n/d	Week 1	Niraparib
PSMA7	O14818	PSA7_HUMAN	https://www.uniprot.org/uniprot/O14818	PROTEASE	P0268458B	157	27887	9	3	1	0.702522	1.0201	0.647533	0.494883	0.956827	0.463147	0.661803	1.28046	1.00107	n.a.	bad	n/d	3	6.2011	0.3261	n/d	Week 2	Niraparib
PSMA7	O14818	PSA7_HUMAN	https://www.uniprot.org/uniprot/O14818	PROTEASE	P0268468B	272	27887	11	7	1	1.37305	1.05679	0.891229	1.57039	1.07039	0.889289	1.01718	0.903382	1.27569	30	good	1.218	6	6.3294	0.2126	n/d	Week 2	Niraparib
PPME1	Q9Y570	PPME1_HUMAN	https://www.uniprot.org/uniprot/Q9Y570	PROTEASE	P0266879A	95	43870	5	1	1	0.233878	0.513697	0.257927	0.524689	0.238578	0.451316	0.166779	0.563931	0.358744	n.a.	bad	n/d	1	5.96	n/d	n/d	Week 1	Niraparib
PPME1	Q9Y570	PPME1_HUMAN	https://www.uniprot.org/uniprot/Q9Y570	PROTEASE	P0266889A	39	43870	2	1	1	0.902912	0.483368	2.34411	1.44914	1.64483	1.47372	0.541833	0.856994	1.23249	n.a.	bad	n/d	1	5.7699	n/d	n/d	Week 1	Niraparib
PSMD14	O00487	PSDE_HUMAN	https://www.uniprot.org/uniprot/O00487	PROTEASE	P0266879A	117	34577	5	4	1	0.520832	0.62426	0.489195	0.698989	0.523858	0.631539	0.534525	0.617926	0.481844	n.a.	bad	n/d	4	6.5739	0.7806	n/d	Week 1	Niraparib
PSMD14	O00487	PSDE_HUMAN	https://www.uniprot.org/uniprot/O00487	PROTEASE	P0266889A	86	34577	4	3	1	0.996824	1.47004	3.3655	1.65298	1.6448	1.37013	1.49899	1.527	1.32883	30	good	0.413	3	6.3493	0.558	n/d	Week 1	Niraparib
PSMD14	O00487	PSDE_HUMAN	https://www.uniprot.org/uniprot/O00487	PROTEASE	P0268458B	181	34577	6	4	1	1.05043	1.33543	0.864207	0.711787	0.972171	0.865452	0.873866	1.45478	0.943097	30	weak	0.932	4	6.6018	1.7418	n/d	Week 2	Niraparib
PSMD14	O00487	PSDE_HUMAN	https://www.uniprot.org/uniprot/O00487	PROTEASE	P0268468B	184	34577	7	4	1	1.29633	1.02242	1.13892	1.67031	0.818147	1.0809	0.972211	1.07721	1.28122	30	good	1.062	4	6.5353	1.7142	n/d	Week 2	Niraparib
RHBDD2	Q6NTF9	RHBD2_HUMAN	https://www.uniprot.org/uniprot/Q6NTF9	PROTEASE	P0266889A	37	43798	1	1	1	0.956168	0.624226	0.689479	1.00431	0.995066	0.971314	1.02774	1.03931	1.03679	30	good	n/d	1	7.1982	n/d	n/d	Week 1	Niraparib
RHBDD2	Q6NTF9	RHBD2_HUMAN	https://www.uniprot.org/uniprot/Q6NTF9	PROTEASE	P0268468B	32	43798	5	1	1	1.19719	0.321416	0.340797	1.12718	1.10426	1.00778	0.770972	1.05374	1.12357	30	good	n/d	1	7.91	n/d	n/d	Week 2	Niraparib
CTSA	P10619	PPGB_HUMAN	https://www.uniprot.org/uniprot/P10619	PROTEASE	P0266879A	114	54465	4	2	1	0.348555	0.478674	0.322137	0.465518	0.363024	0.363772	0.412599	0.452566	0.584403	n.a.	bad	n/d	2	6.0384	0.2174	n/d	Week 1	Niraparib
CTSA	P10619	PPGB_HUMAN	https://www.uniprot.org/uniprot/P10619	PROTEASE	P0266889A	112	54465	4	2	1	0.597359	1.35787	3.58066	1.5395	1.59838	1.20364	1.28488	1.42864	1.4264	n.a.	bad	n/d	2	5.9344	0.2317	n/d	Week 1	Niraparib
CTSA	P10619	PPGB_HUMAN	https://www.uniprot.org/uniprot/P10619	PROTEASE	P0268458B	64	54465	3	2	1	1.04753	1.02968	0.828885	0.818804	1.27635	0.458094	1.07398	1.22192	1.01503	n.a.	bad	1.102	2	6.0031	0.2595	n/d	Week 2	Niraparib
CTSA	P10619	PPGB_HUMAN	https://www.uniprot.org/uniprot/P10619	PROTEASE	P0268468B	67	54465	4	3	1	1.27505	0.933186	1.15724	1.36348	1.34007	0.879828	1.39464	1.05506	1.02138	30	good	1.088	3	5.8508	0.5703	n/d	Week 2	Niraparib
TF	P02787	TRFE_HUMAN	https://www.uniprot.org/uniprot/P02787	PROTEASE	P0266879A	56	77063	3	1	1	1.21667	0.776592	1.04759	1.15721	1.26229	1.50787	1.07724	1.52321	0.542149	n.a.	bad	n/d	1	5.899	n/d	n/d	Week 1	Niraparib
TF	P02787	TRFE_HUMAN	https://www.uniprot.org/uniprot/P02787	PROTEASE	P0266889A	31	77063	1	1	1	1.31515	1.17417	1.58549	1.45078	1.37236	1.85312	1.69313	0.697458	0.711127	30	weak	n/d	1	5.8196	n/d	n/d	Week 1	Niraparib
SEC11A	P67812	SC11A_HUMAN	https://www.uniprot.org/uniprot/P67812	PROTEASE	P0268468B	40	21454	2	2	1	2.56249	1.25771	1.04922	2.75147	0.68904	0.833941	1.48037	1.86577	1.64703	n.a.	bad	n/d	2	5.5656	0.8253	n/d	Week 2	Niraparib
EPHX4	Q8IUS5	EPHX4_HUMAN	https://www.uniprot.org/uniprot/Q8IUS5	PROTEASE	P0268458B	53	42324	2	2	1	1.61494	0.712915	1.80569	1.19595	1.00919	0.812197	1.31487	2.12215	2.21508	n.a.	bad	n/d	2	5.9509	0.0919	n/d	Week 2	Niraparib
EPHX4	Q8IUS5	EPHX4_HUMAN	https://www.uniprot.org/uniprot/Q8IUS5	PROTEASE	P0268468B	76	42324	2	2	1	1.16569	0.433523	0.625908	0.892183	0.796002	1.04016	1.13888	0.827435	0.746697	30	weak	2.044	2	5.8088	0.1469	n/d	Week 2	Niraparib
TAF2	Q6P1X5	TAF2_HUMAN	https://www.uniprot.org/uniprot/Q6P1X5	PROTEASE	P0268458B	61	136970	2	2	1	1.00979	1.03319	1.09687	1.25906	1.15959	1.045	1.09155	1.29609	1.17585	30	good	0.944	2	6.705	0.1648	n/d	Week 2	Niraparib
TAF2	Q6P1X5	TAF2_HUMAN	https://www.uniprot.org/uniprot/Q6P1X5	PROTEASE	P0268468B	48	136970	3	2	1	1.01075	0.885725	0.840739	1.13137	0.778642	0.921479	0.738199	0.844586	0.948656	30	weak	1.165	2	6.6883	0.0763	n/d	Week 2	Niraparib
THOP1	P52888	THOP1_HUMAN	https://www.uniprot.org/uniprot/P52888	PROTEASE	P0266879A	151	78839	6	2	1	0.611575	0.538892	0.559017	0.886993	0.530474	0.615784	0.546157	0.674695	0.747385	n.a.	bad	n/d	2	5.8948	0.1218	n/d	Week 1	Niraparib
THOP1	P52888	THOP1_HUMAN	https://www.uniprot.org/uniprot/P52888	PROTEASE	P0266889A	69	78839	3	1	1	2.54088	2.83351	3.87192	2.18721	2.51741	2.5666	2.17621	1.52154	1.94235	n.a.	bad	n/d	1	6.0469	n/d	n/d	Week 1	Niraparib
PLAT	P00750	TPA_HUMAN	https://www.uniprot.org/uniprot/P00750	PROTEASE	P0268458B	39	62916	2	1	1	0.962192	0.92882	0.696543	1.14626	0.908863	0.467858	0.863522	0.772633	0.891396	n.a.	bad	n/d	1	6.2759	n/d	n/d	Week 2	Niraparib
TFR2	Q9UP52	TFR2_HUMAN	https://www.uniprot.org/uniprot/Q9UP52	PROTEASE	P0266879A	20	88754	2	0	n/d	n/d	n/d	n/d	n/d	n/d	n/d	n/d	n/d	n/d	n/d	n/d	n/d	n/d	n/d	n/d	n/d	Week 1	Niraparib
TFRC	P02786	TFR1_HUMAN	https://www.uniprot.org/uniprot/P02786	PROTEASE	P0266879A	911	84870	24	20	1	0.416517	0.594064	0.384298	0.632448	0.447422	0.443295	0.447911	0.538924	0.445737	n.a.	bad	n/d	20	6.857	0.0644	n/d	Week 1	Niraparib
TFRC	P02786	TFR1_HUMAN	https://www.uniprot.org/uniprot/P02786	PROTEASE	P0266889A	997	84870	30	23	1	0.966795	1.62876	5.84295	2.44133	2.67483	1.85743	2.46411	2.29821	2.3873	n/d	n.d.	1	23	6.7016	0.1791	n/d	Week 1	Niraparib
TFRC	P02786	TFR1_HUMAN	https://www.uniprot.org/uniprot/P02786	PROTEASE	P0268458B	316	84870	13	8	1	0.993853	1.52054	0.688428	0.86496	1.21326	0.556036	0.742735	2.23199	0.844535	n.a.	bad	0.903	8	6.4461	0.2545	n/d	Week 2	Niraparib
TFRC	P02786	TFR1_HUMAN	https://www.uniprot.org/uniprot/P02786	PROTEASE	P0268468B	616	84870	20	13	1	2.50219	1.47701	0.855061	3.48493	1.44651	1.09056	1.16149	1.26827	1.79124	n.a.	bad	n/d	13	6.5831	0.18	n/d	Week 2	Niraparib
TPP2	P29144	TPP2_HUMAN	https://www.uniprot.org/uniprot/P29144	PROTEASE	P0266879A	82	138348	4	2	1	1.9928	0.871167	0.64822	1.9071	0.408379	1.07901	0.314348	0.516735	0.385599	n.a.	bad	n/d	1	6.0511	n/d	n/d	Week 1	Niraparib
TPP2	P29144	TPP2_HUMAN	https://www.uniprot.org/uniprot/P29144	PROTEASE	P0266889A	47	138348	3	1	1	0.578303	0.877886	0.907904	0.587093	1.33813	1.77718	0.621211	0.806511	0.520114	n.a.	bad	n/d	1	5.8119	n/d	n/d	Week 1	Niraparib
TPP2	P29144	TPP2_HUMAN	https://www.uniprot.org/uniprot/P29144	PROTEASE	P0268458B	168	138348	8	5	1	1.02548	1.29682	1.0298	1.1689	1.15977	0.846851	0.917547	1.58401	1.07105	30	good	0.871	5	6.0593	0.438	n/d	Week 2	Niraparib
TPP2	P29144	TPP2_HUMAN	https://www.uniprot.org/uniprot/P29144	PROTEASE	P0268468B	225	138348	11	6	1	1.22886	1.27203	1.01735	1.23528	1.27775	1.11477	0.897835	1.27473	1.39878	30	good	0.974	6	6.0121	0.4761	n/d	Week 2	Niraparib
PRSS3	P35030	TRY3_HUMAN	https://www.uniprot.org/uniprot/P35030	PROTEASE	P0266879A	89	32528	1	1	1	0.740836	0.971964	0.673731	0.783598	0.604565	0.852568	0.572398	0.703231	0.520068	n.a.	bad	n/d	1	6.6558	n/d	n/d	Week 1	Niraparib
PRSS3	P35030	TRY3_HUMAN	https://www.uniprot.org/uniprot/P35030	PROTEASE	P0266889A	72	28402	4	1	1	1.06089	1.86992	3.10507	1.47988	2.3757	0.835485	1.69071	1.18196	0.897351	n.a.	bad	n/d	1	6.5469	n/d	n/d	Week 1	Niraparib
PRSS3	P35030	TRY3_HUMAN	https://www.uniprot.org/uniprot/P35030	PROTEASE	P0268458B	103	32528	9	1	1	1.06408	0.956498	1.07282	1.05952	1.02157	0.832358	1.09744	1.05702	0.988965	30	good	n/d	1	7.2298	n/d	n/d	Week 2	Niraparib
PRSS3	P35030	TRY3_HUMAN	https://www.uniprot.org/uniprot/P35030	PROTEASE	P0268468B	103	32528	8	2	1	0.841936	0.785584	0.846187	0.734863	1.66388	0.743541	0.752107	0.823043	0.794426	30	weak	1.129	2	6.6946	1.0094	n/d	Week 2	Niraparib
USP14	P54578	UBP14_HUMAN	https://www.uniprot.org/uniprot/P54578	PROTEASE	P0266879A	238	56068	12	2	1	0.46079	0.540424	0.52186	1.10865	0.461148	0.43236	0.472957	0.562732	0.575105	n.a.	bad	n/d	2	5.8887	0.6883	n/d	Week 1	Niraparib
USP14	P54578	UBP14_HUMAN	https://www.uniprot.org/uniprot/P54578	PROTEASE	P0266889A	151	56068	6	3	1	1.01749	1.43504	5.4958	2.6794	2.22708	1.68553	2.05272	1.88944	2.15753	n/d	n.d.	1	3	5.7699	0.9985	n/d	Week 1	Niraparib
USP5	P45974	UBP5_HUMAN	https://www.uniprot.org/uniprot/P45974	PROTEASE	P0266879A	92	95785	4	1	1	0.497003	0.551266	0.451311	0.563318	0.427722	0.443136	0.463258	0.560058	0.439601	n.a.	bad	n/d	1	6.3903	n/d	n/d	Week 1	Niraparib
USP5	P45974	UBP5_HUMAN	https://www.uniprot.org/uniprot/P45974	PROTEASE	P0266889A	73	95785	5	2	1	1.11254	2.29351	8.04792	3.00505	3.32251	2.08133	3.09681	3.07791	2.82304	n/d	n.d.	1	2	6.1279	0.1395	n/d	Week 1	Niraparib
USP9X	Q93008	USP9X_HUMAN	https://www.uniprot.org/uniprot/Q93008	PROTEASE	P0268468B	180	292276	9	4	1	1.42714	0.949577	0.709071	1.44217	1.49642	0.63792	1.09385	1.51314	1.44828	n.a.	bad	n/d	4	5.7546	0.3832	n/d	Week 2	Niraparib
UCHL3	P15374	UCHL3_HUMAN	https://www.uniprot.org/uniprot/P15374	PROTEASE	P0266879A	41	26182	2	1	1	0.588999	0.447554	0.242601	0.545686	0.354286	0.327011	0.299992	0.37053	0.599642	n.a.	bad	n/d	1	6.1737	n/d	n/d	Week 1	Niraparib
UCHL3	P15374	UCHL3_HUMAN	https://www.uniprot.org/uniprot/P15374	PROTEASE	P0266889A	90	26182	4	3	1	0.91674	0.935488	3.3419	1.55987	1.32832	1.17644	1.50809	1.37461	1.95194	30	good	0.448	3	6.0416	0.5	n/d	Week 1	Niraparib
UCHL5	Q9Y5K5	UCHL5_HUMAN	https://www.uniprot.org/uniprot/Q9Y5K5	PROTEASE	P0266879A	48	37606	2	1	1	0.385029	0.432574	0.452221	0.636512	0.450945	0.681453	0.399969	0.696359	0.724682	n.a.	bad	n/d	1	5.8552	n/d	n/d	Week 1	Niraparib
PEPD	P12955	PEPD_HUMAN	https://www.uniprot.org/uniprot/P12955	PROTEASE	P0266879A	185	54548	6	6	1	0.45675	0.586354	0.453086	0.547892	0.467069	0.454753	0.369654	0.565665	0.542989	n.a.	bad	n/d	6	6.0914	0.1176	n/d	Week 1	Niraparib
PEPD	P12955	PEPD_HUMAN	https://www.uniprot.org/uniprot/P12955	PROTEASE	P0266889A	78	54548	3	2	1	1.0435	0.462562	2.83306	1.7914	1.08587	1.17117	1.16598	0	1.88937	30	good	0.62	2	5.8963	0.0251	n/d	Week 1	Niraparib
YME1L1	Q96TA2	YMEL1_HUMAN	https://www.uniprot.org/uniprot/Q96TA2	PROTEASE	P0268458B	50	86454	2	2	1	0.802509	0.815846	0.761301	0.55705	0.67533	1.14813	0.859989	1.45888	0.752407	n.a.	bad	1.143	2	5.6872	0.1196	n.a.	Week 2	Niraparib
YME1L1	Q96TA2	YMEL1_HUMAN	https://www.uniprot.org/uniprot/Q96TA2	PROTEASE	P0268468B	54	86454	3	2	1	2.35064	1.67014	2.18291	1.84276	1.80461	1.1776	1.25803	1.63703	2.23266	n.a.	bad	n/d	1	5.4059	n/d	n/d	Week 2	Niraparib
CD97	P48960	CD97_HUMAN	https://www.uniprot.org/uniprot/P48960	PROTEASE, GPCR	P0266879A	38	91868	1	0	n/d	n/d	n/d	n/d	n/d	n/d	n/d	n/d	n/d	n/d	n/d	n/d	n/d	n/d	n/d	n/d	n/d	Week 1	Niraparib
CD97	P48960	CD97_HUMAN	https://www.uniprot.org/uniprot/P48960	PROTEASE, GPCR	P0266889A	72	91868	2	2	1	0.532298	1.47947	4.41079	1.39452	2.19477	1.20469	1.569	1.54228	1.31564	n.a.	bad	n/d	2	5.8195	0.2574	n/d	Week 1	Niraparib
CD97	P48960	CD97_HUMAN	https://www.uniprot.org/uniprot/P48960	PROTEASE, GPCR	P0268458B	89	91868	8	3	1	0.729035	1.43844	1.27494	0.958357	1.36099	0.547707	0.761359	2.33737	1.08047	n.a.	bad	1	3	5.7451	0.5068	n/d	Week 2	Niraparib
CD97	P48960	CD97_HUMAN	https://www.uniprot.org/uniprot/P48960	PROTEASE, GPCR	P0268468B	118	91868	8	4	1	2.02461	1.26815	0.767849	2.38826	1.52981	1.03886	0.734212	1.25972	1.21837	n.a.	bad	n/d	4	5.8309	0.0799	n/d	Week 2	Niraparib
A2ML1	A8K2U0	A2ML1_HUMAN	https://www.uniprot.org/uniprot/A8K2U0		P0266879A	67	161105	4	3	1	0.364937	0.299527	0.240896	0.492008	0.296582	0.521393	0.262072	0.365367	0.467466	n.a.	bad	n/d	3	6.0008	0.3611	n/d	Week 1	Niraparib
AAAS	Q9NRG9	AAAS_HUMAN	https://www.uniprot.org/uniprot/Q9NRG9		P0266879A	533	59573	14	12	1	0.79072	0.819933	0.770477	0.865755	0.770652	0.761378	0.743969	0.84319	0.677021	30	weak	1.126	12	6.9041	0.099	n/d	Week 1	Niraparib
AAAS	Q9NRG9	AAAS_HUMAN	https://www.uniprot.org/uniprot/Q9NRG9		P0266889A	501	59573	17	11	1	1.24898	1.45344	1.96445	1.47327	1.49147	1.52611	1.56677	1.34693	1.27988	30	good	0.658	11	6.7383	0.0594	n/d	Week 1	Niraparib
AAAS	Q9NRG9	AAAS_HUMAN	https://www.uniprot.org/uniprot/Q9NRG9		P0268458B	618	59573	22	14	1	1.05714	0.924579	0.89718	0.991692	0.984335	0.825262	0.893635	1.08756	1.06908	30	good	1.129	14	7.0735	0.1208	n/d	Week 2	Niraparib
AAAS	Q9NRG9	AAAS_HUMAN	https://www.uniprot.org/uniprot/Q9NRG9		P0268468B	558	59573	24	13	1	1.16153	0.879284	0.962049	1.11539	1.05072	0.940567	0.823517	1.06456	1.15557	30	good	1.174	13	7.1144	0.1759	n/d	Week 2	Niraparib
AARS	P49588	SYAC_HUMAN	https://www.uniprot.org/uniprot/P49588		P0266879A	336	106809	10	8	1	0.366289	0.587435	0.374434	0.626502	0.487878	0.470155	0.470011	0.581501	0.481712	n.a.	bad	n/d	8	6.345	0.3046	n/d	Week 1	Niraparib
AARS	P49588	SYAC_HUMAN	https://www.uniprot.org/uniprot/P49588		P0266889A	231	106809	11	7	1	1.27788	2.0131	6.26335	2.73769	3.02018	2.66957	2.86243	2.07218	2.67385	n/d	n.d.	1	7	6.1888	0.1191	n/d	Week 1	Niraparib
AASDHPPT	Q9NRN7	ADPPT_HUMAN	https://www.uniprot.org/uniprot/Q9NRN7		P0266889A	96	35776	5	3	1	1.22882	2.9846	8.47193	8.23654	5.03345	11.4152	3.27212	4.39587	6.46027	n/d	n.d.	1	3	5.4646	0.8136	n/d	Week 1	Niraparib
ABCF1	Q8NE71	ABCF1_HUMAN	https://www.uniprot.org/uniprot/Q8NE71		P0266879A	158	95925	7	3	1	0.331122	0.465247	0.304041	0.468886	0.370485	0.42237	0.411232	0.624827	0.46202	n.a.	bad	n/d	3	5.9833	0.1186	n/d	Week 1	Niraparib
ABCF1	Q8NE71	ABCF1_HUMAN	https://www.uniprot.org/uniprot/Q8NE71		P0266889A	64	95925	4	0	n/d	n/d	n/d	n/d	n/d	n/d	n/d	n/d	n/d	n/d	n/d	n/d	n/d	n/d	n/d	n/d	n/d	Week 1	Niraparib
ABCF1	Q8NE71	ABCF1_HUMAN	https://www.uniprot.org/uniprot/Q8NE71		P0268468B	32	95925	2	1	n/d	n/d	n/d	n/d	n/d	n/d	n/d	n/d	n/d	n/d	n.a.	bad	n/d	1	5.4223	n/d	n/d	Week 2	Niraparib
ABRACL	Q9P1F3	ABRAL_HUMAN	https://www.uniprot.org/uniprot/Q9P1F3		P0266879A	29	9056	2	0	n/d	n/d	n/d	n/d	n/d	n/d	n/d	n/d	n/d	n/d	n/d	n/d	n/d	n/d	n/d	n/d	n/d	Week 1	Niraparib
ABRACL	Q9P1F3	ABRAL_HUMAN	https://www.uniprot.org/uniprot/Q9P1F3		P0266889A	46	9056	2	0	n/d	n/d	n/d	n/d	n/d	n/d	n/d	n/d	n/d	n/d	n/d	n/d	n/d	n/d	n/d	n/d	n/d	Week 1	Niraparib
ACAA2	P42765	THIM_HUMAN	https://www.uniprot.org/uniprot/P42765		P0266879A	72	41924	3	0	n/d	n/d	n/d	n/d	n/d	n/d	n/d	n/d	n/d	n/d	n/d	n/d	n/d	n/d	n/d	n/d	n/d	Week 1	Niraparib
ACACA	Q13085	ACACA_HUMAN	https://www.uniprot.org/uniprot/Q13085		P0268458B	274	269996	15	4	1	1.20214	0.980354	1.1414	1.24464	1.33231	0.835025	1.17932	1.51681	1.26052	30	good	1.038	4	5.9748	0.0944	n/d	Week 2	Niraparib
ACACA	Q13085	ACACA_HUMAN	https://www.uniprot.org/uniprot/Q13085		P0268468B	341	269996	17	7	1	1.26246	1.16733	0.860741	1.65865	1.57316	1.02005	0.896053	1.24991	1.4141	30	good	1.116	7	6.0018	0.3914	n/d	Week 2	Niraparib
ACAT1	P24752	THIL_HUMAN	https://www.uniprot.org/uniprot/P24752		P0266879A	323	45199	10	6	1	0.287541	0.49223	0.249375	0.549399	0.382483	0.364653	0.386377	0.447301	0.357537	n.a.	bad	n/d	6	6.4911	0.109	n/d	Week 1	Niraparib
ACAT1	P24752	THIL_HUMAN	https://www.uniprot.org/uniprot/P24752		P0266889A	333	45199	8	6	1	0.785902	1.24604	4.5066	1.91083	2.37925	1.5244	1.98029	1.66486	2.14392	n.a.	bad	0.31	6	6.3683	0.4263	n/d	Week 1	Niraparib
ACAT1	P24752	THIL_HUMAN	https://www.uniprot.org/uniprot/P24752		P0268458B	108	45199	6	2	1	0.777051	1.56471	0.652741	0.675806	1.05786	0.551445	0.725816	2.24452	0.699719	n.a.	bad	0.801	2	6.0559	0.1203	n/d	Week 2	Niraparib
ACAT1	P24752	THIL_HUMAN	https://www.uniprot.org/uniprot/P24752		P0268468B	147	45199	9	3	1	2.40944	1.54407	0.743792	3.56435	1.18656	1.29889	1.07201	1.15173	1.826	n.a.	bad	n/d	3	6.0035	0.5951	n/d	Week 2	Niraparib
ACAT2	Q9BWD1	THIC_HUMAN	https://www.uniprot.org/uniprot/Q9BWD1		P0266879A	149	44642	4	3	1	0.709375	0.643888	0.428883	0.727947	0.439584	0.505988	0.431556	0.476336	0.667477	n.a.	bad	n/d	3	6.1782	0.7175	n/d	Week 1	Niraparib
ACAT2	Q9BWD1	THIC_HUMAN	https://www.uniprot.org/uniprot/Q9BWD1		P0266889A	58	44642	4	2	1	1.28039	2.30547	5.30486	2.26317	2.35225	2.35353	1.73834	1.65284	2.20767	n/d	n.d.	1	2	6.3933	0.0148	n/d	Week 1	Niraparib
ACIN1	Q9UKV3	ACINU_HUMAN	https://www.uniprot.org/uniprot/Q9UKV3		P0268458B	84	151860	6	2	1	0.989615	0.697942	0.595644	0.65585	0.775557	0.940652	0.95769	1.14948	1.10082	30	weak	1.538	2	6.2667	0.043	n/d	Week 2	Niraparib
ACIN1	Q9UKV3	ACINU_HUMAN	https://www.uniprot.org/uniprot/Q9UKV3		P0268468B	104	151860	7	3	1	1.01967	0.654452	0.752752	0.886799	0.891461	1.05028	0.858365	0.984518	0.959247	30	good	1.435	3	6.3741	0.3713	n/d	Week 2	Niraparib
ACLY	P53396	ACLY_HUMAN	https://www.uniprot.org/uniprot/P53396		P0266879A	658	120838	18	12	1	0.400511	0.569315	0.367655	0.627033	0.454182	0.462428	0.439073	0.550503	0.493333	n.a.	bad	n/d	12	6.6709	0.0929	n/d	Week 1	Niraparib
ACLY	P53396	ACLY_HUMAN	https://www.uniprot.org/uniprot/P53396		P0266889A	437	120838	13	9	1	1.02477	1.96186	6.88918	2.91963	3.09554	1.95771	2.8846	2.65538	2.84311	n/d	n.d.	1	8	6.4646	0.2073	n/d	Week 1	Niraparib
ACLY	P53396	ACLY_HUMAN	https://www.uniprot.org/uniprot/P53396		P0268458B	225	120838	14	6	1	0.877195	1.52882	0.73359	0.905298	1.1286	0.633173	0.746956	2.23457	1.07482	n.a.	bad	0.83	6	6.2735	0.243	n/d	Week 2	Niraparib
ACLY	P53396	ACLY_HUMAN	https://www.uniprot.org/uniprot/P53396		P0268468B	453	120838	22	11	1	2.48317	1.58686	0.976145	3.21026	1.39612	1.10395	1.29372	1.07133	1.94342	n.a.	bad	n/d	11	6.3651	0.1154	n/d	Week 2	Niraparib
ACO1	P21399	ACOC_HUMAN	https://www.uniprot.org/uniprot/P21399		P0266879A	97	98398	6	1	1	0.739601	0.614836	0.488024	0.705167	1.20744	4.92063	0.236601	0.849473	1.5835	n.a.	bad	n/d	1	5.8236	n/d	n/d	Week 1	Niraparib
ACO1	P21399	ACOC_HUMAN	https://www.uniprot.org/uniprot/P21399		P0266889A	48	98398	5	1	1	2.53394	1.44139	10.6354	11.1395	10.4784	40.1491	6.06027	9.72042	12.7539	n.a.	bad	n/d	1	5.7416	n/d	n/d	Week 1	Niraparib
ACO1	P21399	ACOC_HUMAN	https://www.uniprot.org/uniprot/P21399		P0268458B	44	98398	2	2	1	0.61501	0.91981	0.423363	1.1352	0.938761	1.00793	0.55442	2.16968	0.520674	n.a.	bad	n/d	2	5.5397	0.3885	n/d	Week 2	Niraparib
ACO2	Q99798	ACON_HUMAN	https://www.uniprot.org/uniprot/Q99798		P0266879A	486	85424	16	10	1	0.332313	0.547344	0.383261	0.676086	0.486771	0.423932	0.411717	0.567785	0.463808	n.a.	bad	n/d	9	6.4457	0.2275	n/d	Week 1	Niraparib
ACO2	Q99798	ACON_HUMAN	https://www.uniprot.org/uniprot/Q99798		P0266889A	217	85424	10	7	1	1.12523	2.09381	8.58757	2.96576	3.9258	2.56811	3.25091	2.67537	3.71876	n/d	n.d.	1	7	6.1677	0.168	n/d	Week 1	Niraparib
ACO2	Q99798	ACON_HUMAN	https://www.uniprot.org/uniprot/Q99798		P0268458B	62	85424	2	2	1	0.699546	1.30489	0.229292	0.307314	0.835068	0.61561	0.207727	2.03068	0.12357	n.a.	bad	n/d	2	5.7975	0.3978	n/d	Week 2	Niraparib
ACO2	Q99798	ACON_HUMAN	https://www.uniprot.org/uniprot/Q99798		P0268468B	63	85424	3	2	1	2.82093	1.92283	0.137374	4.95418	1.88283	1.39514	1.76588	2.50793	1.56562	n.a.	bad	n/d	2	6.1568	0.2214	n/d	Week 2	Niraparib
ACOT7	O00154	BACH_HUMAN	https://www.uniprot.org/uniprot/O00154		P0266879A	191	41796	7	3	1	0.407734	0.547828	0.352141	0.72038	0.480875	0.462473	0.468783	0.583306	0.490405	n.a.	bad	n/d	3	6.4029	0.4849	n/d	Week 1	Niraparib
ACOT7	O00154	BACH_HUMAN	https://www.uniprot.org/uniprot/O00154		P0266889A	47	30977	1	1	1	1.01675	2.28161	5.0961	3.32893	2.40014	1.36613	2.31521	2.02689	2.15178	n/d	n.d.	n/d	1	5.9347	n/d	n/d	Week 1	Niraparib
ACOT7	O00154	BACH_HUMAN	https://www.uniprot.org/uniprot/O00154		P0268458B	70	41796	4	1	n/d	n/d	n/d	n/d	n/d	n/d	n/d	n/d	n/d	n/d	n.a.	bad	n/d	1	5.6388	n/d	n/d	Week 2	Niraparib
ACOT8	O14734	ACOT8_HUMAN	https://www.uniprot.org/uniprot/O14734		P0266879A	33	35914	1	1	1	0.728032	0.424104	0.366247	0.558128	0.338844	0.608334	0.501701	0.553126	0.484866	n.a.	bad	n/d	1	5.4457	n/d	n/d	Week 1	Niraparib
ACOT9	Q9Y305	ACOT9_HUMAN	https://www.uniprot.org/uniprot/Q9Y305		P0266879A	427	50850	14	8	1	0.734654	0.791099	0.724378	0.934511	0.787609	0.706466	0.721184	0.85936	0.756166	30	weak	1.145	8	6.6238	0.2032	n/d	Week 1	Niraparib
ACOT9	Q9Y305	ACOT9_HUMAN	https://www.uniprot.org/uniprot/Q9Y305		P0266889A	291	50850	10	6	1	1.24583	1.32452	2.5387	1.81213	1.38831	1.39265	1.45953	1.30723	1.30553	30	good	0.581	6	6.5204	0.1253	n/d	Week 1	Niraparib
ACOT9	Q9Y305	ACOT9_HUMAN	https://www.uniprot.org/uniprot/Q9Y305		P0268458B	575	46354	29	10	1	1.08965	1.12225	0.989816	1.11895	1.04545	0.916015	1.10987	1.23368	1.05853	30	good	0.989	10	6.9597	0.3096	n/d	Week 2	Niraparib
ACOT9	Q9Y305	ACOT9_HUMAN	https://www.uniprot.org/uniprot/Q9Y305		P0268468B	549	50850	24	14	1	1.31577	1.18892	1.20922	1.52653	1.29066	1.09141	1.10481	1.21507	1.17909	30	good	0.966	14	6.9801	0.3895	n/d	Week 2	Niraparib
ACSL3	O95573	ACSL3_HUMAN	https://www.uniprot.org/uniprot/O95573		P0266879A	292	80419	7	4	1	0.492203	0.45828	0.319978	0.391978	0.353825	0.312824	0.421562	0.432172	0.502328	n.a.	bad	n/d	4	6.7547	0.3692	n/d	Week 1	Niraparib
ACSL3	O95573	ACSL3_HUMAN	https://www.uniprot.org/uniprot/O95573		P0266889A	244	80419	10	6	1	0.811765	1.35824	3.27379	1.44214	1.55008	1.09997	1.34895	1.36784	1.51849	30	good	0.391	5	6.818	1.0186	n/d	Week 1	Niraparib
ACSL3	O95573	ACSL3_HUMAN	https://www.uniprot.org/uniprot/O95573		P0268458B	114	80419	11	1	1	0.331719	0.694359	0.325582	0.684845	0.927221	0.365985	0.268231	1.332	0.667868	n.a.	bad	n/d	1	6.0955	n/d	n/d	Week 2	Niraparib
ACSL3	O95573	ACSL3_HUMAN	https://www.uniprot.org/uniprot/O95573		P0268468B	206	80419	12	4	1	1.83765	1.15982	0.991354	2.30294	1.75012	0.993338	1.32498	1.38476	1.81561	n.a.	bad	n/d	4	6.1929	0.2906	n/d	Week 2	Niraparib
ACSL4	O60488	ACSL4_HUMAN	https://www.uniprot.org/uniprot/O60488		P0266879A	35	79187	2	1	1	0.72359	0.747776	0.36168	0.688713	0.724764	0.597011	0.539949	0.578132	0.790903	n.a.	bad	n/d	1	6.0376	n/d	n/d	Week 1	Niraparib
ACSL4	O60488	ACSL4_HUMAN	https://www.uniprot.org/uniprot/O60488		P0266889A	14	79187	1	0	n/d	n/d	n/d	n/d	n/d	n/d	n/d	n/d	n/d	n/d	n/d	n/d	n/d	n/d	n/d	n/d	n/d	Week 1	Niraparib
ACSL4	O60488	ACSL4_HUMAN	https://www.uniprot.org/uniprot/O60488		P0268458B	48	79187	4	1	1	1.62448	2.92366	2.23923	2.91803	2.16766	1.46494	1.9153	4.51059	0.794143	n.a.	bad	n/d	1	5.8304	n/d	n/d	Week 2	Niraparib
ACSL5	Q9ULC5	ACSL5_HUMAN	https://www.uniprot.org/uniprot/Q9ULC5		P0268458B	83	82262	6	2	1	1.00768	0.938885	0.933844	0.885384	0.574792	0.782934	0.730525	1.17718	0.993161	n.a.	bad	1.072	2	5.4461	0.0687	n/d	Week 2	Niraparib
ACSL5	Q9ULC5	ACSL5_HUMAN	https://www.uniprot.org/uniprot/Q9ULC5		P0268468B	58	82262	3	1	1	0.921529	1.25226	0.618425	1.63735	0.561639	1.1856	0.731236	1.42096	1.70606	30	weak	n/d	1	5.4301	n/d	n/d	Week 2	Niraparib
ACTA1	P68133	ACTS_HUMAN	https://www.uniprot.org/uniprot/P68133		P0266879A	43	42051	2	0	n/d	n/d	n/d	n/d	n/d	n/d	n/d	n/d	n/d	n/d	n/d	n/d	n/d	1	8.2725	n/d	n/d	Week 1	Niraparib
ACTA1	P68133	ACTS_HUMAN	https://www.uniprot.org/uniprot/P68133		P0266889A	37	42051	2	0	n/d	n/d	n/d	n/d	n/d	n/d	n/d	n/d	n/d	n/d	n/d	n/d	n/d	1	8.1977	n/d	n/d	Week 1	Niraparib
ACTA1	P68133	ACTS_HUMAN	https://www.uniprot.org/uniprot/P68133		P0268458B	44	42051	5	0	n/d	n/d	n/d	n/d	n/d	n/d	n/d	n/d	n/d	n/d	n/d	n/d	n/d	1	6.8776	n/d	n/d	Week 2	Niraparib
ACTA1	P68133	ACTS_HUMAN	https://www.uniprot.org/uniprot/P68133		P0268468B	44	42051	2	0	n/d	n/d	n/d	n/d	n/d	n/d	n/d	n/d	n/d	n/d	n/d	n/d	n/d	1	6.6701	n/d	n/d	Week 2	Niraparib
ACTB	P60709	ACTB_HUMAN	https://www.uniprot.org/uniprot/P60709		P0266879A	1018	41736	51	8	1	0.371349	0.531494	0.362107	0.627637	0.423554	0.39227	0.427312	0.517633	0.441231	n.a.	bad	n/d	8	8.4089	0.2015	n/d	Week 1	Niraparib
ACTB	P60709	ACTB_HUMAN	https://www.uniprot.org/uniprot/P60709		P0266889A	1060	41736	48	6	1	0.822522	1.8288	6.61331	2.96515	3.08481	1.88078	2.44227	2.38227	2.42875	n/d	n.d.	1	6	8.444	0.1599	n/d	Week 1	Niraparib
ACTB	P60709	ACTB_HUMAN	https://www.uniprot.org/uniprot/P60709		P0268458B	969	41736	99	7	1	0.852247	1.41102	1.05401	1.07212	1.07354	1.41641	1.20517	1.85228	0.785774	30	good	0.751	7	7.7918	0.4848	n/d	Week 2	Niraparib
ACTB	P60709	ACTB_HUMAN	https://www.uniprot.org/uniprot/P60709		P0268468B	1110	41736	111	7	1	1.59037	1.27474	1.1153	2.14874	0.873193	1.78524	1.43525	1.05097	1.13453	n.a.	bad	n/d	7	7.8344	0.2818	n/d	Week 2	Niraparib
ACTC1	P68032	ACTC_HUMAN	https://www.uniprot.org/uniprot/P68032		P0266879A	43	42019	2	1	1	0.372524	0.633521	0.394911	0.660111	0.441177	0.443846	0.468706	0.564286	0.479316	n.a.	bad	n/d	1	8.2725	n/d	n/d	Week 1	Niraparib
ACTC1	P68032	ACTC_HUMAN	https://www.uniprot.org/uniprot/P68032		P0266889A	37	42019	2	1	1	0.738918	1.54691	5.27404	2.30095	2.74597	1.66983	2.31643	1.93947	2.32693	n/d	n.d.	n/d	1	8.1977	n/d	n/d	Week 1	Niraparib
ACTC1	P68032	ACTC_HUMAN	https://www.uniprot.org/uniprot/P68032		P0268458B	44	42019	5	1	1	0.689439	1.4924	0.833916	1.08944	1.53894	0.776588	0.944557	2.29476	1.04025	n.a.	bad	n/d	1	6.8776	n/d	n/d	Week 2	Niraparib
ACTC1	P68032	ACTC_HUMAN	https://www.uniprot.org/uniprot/P68032		P0268468B	44	42019	2	1	1	1.60945	1.09233	0.772253	2.63079	1.06247	0.860203	0.933669	1.18818	1.39583	n.a.	bad	n/d	1	6.6701	n/d	n/d	Week 2	Niraparib
ACTL6A	O96019	ACL6A_HUMAN	https://www.uniprot.org/uniprot/O96019		P0266879A	289	47460	9	9	1	0.571419	0.61871	0.539907	0.665013	0.516219	0.510798	0.504475	0.661904	0.585931	n.a.	bad	n/d	9	6.6157	0.2345	n/d	Week 1	Niraparib
ACTL6A	O96019	ACL6A_HUMAN	https://www.uniprot.org/uniprot/O96019		P0266889A	198	47460	5	5	1	1.08526	1.2985	2.9722	1.43544	1.62223	1.43287	1.75557	1.46869	1.60055	30	good	0.488	5	6.388	0.1167	n/d	Week 1	Niraparib
ACTL6A	O96019	ACL6A_HUMAN	https://www.uniprot.org/uniprot/O96019		P0268458B	193	47460	8	6	1	0.905216	0.888584	0.747691	0.713943	0.884615	0.757075	0.744935	1.07081	0.980761	30	weak	1.164	6	6.5906	0.2626	n/d	Week 2	Niraparib
ACTL6A	O96019	ACL6A_HUMAN	https://www.uniprot.org/uniprot/O96019		P0268468B	191	47460	8	4	1	1.32638	1.06785	1.08026	1.16297	1.00919	0.94663	0.735446	0.845391	1.3316	30	weak	1.083	4	6.5807	0.2155	n/d	Week 2	Niraparib
ACTN1	P12814	ACTN1_HUMAN	https://www.uniprot.org/uniprot/P12814		P0266879A	924	105567	23	16	1	0.450473	0.66795	0.40983	0.678308	0.477056	0.503637	0.489266	0.591269	0.497229	n.a.	bad	n/d	16	7.2806	0.0957	n/d	Week 1	Niraparib
ACTN1	P12814	ACTN1_HUMAN	https://www.uniprot.org/uniprot/P12814		P0266889A	832	107140	26	15	1	0.943111	1.71677	5.27297	2.27298	2.50772	1.80362	2.39821	1.94447	2.21499	n/d	n.d.	1	15	7.1901	0.053	n/d	Week 1	Niraparib
ACTN1	P12814	ACTN1_HUMAN	https://www.uniprot.org/uniprot/P12814		P0268458B	531	105567	24	12	1	0.853359	1.28425	0.862149	0.946067	1.08582	0.747632	0.819328	1.97185	0.8888	30	weak	0.863	12	6.9874	0.2615	n/d	Week 2	Niraparib
ACTN1	P12814	ACTN1_HUMAN	https://www.uniprot.org/uniprot/P12814		P0268468B	1428	105567	57	16	1	1.80262	1.35589	0.905075	2.40448	1.26257	0.951747	1.08703	1.11376	1.54675	n.a.	bad	n/d	16	7.1455	0.1389	n/d	Week 2	Niraparib
ACTN4	O43707	ACTN4_HUMAN	https://www.uniprot.org/uniprot/O43707		P0266879A	2011	104853	54	25	1	0.371932	0.610561	0.365839	0.646963	0.476445	0.451957	0.472579	0.579183	0.442674	n.a.	bad	n/d	25	7.4516	0.0902	n/d	Week 1	Niraparib
ACTN4	O43707	ACTN4_HUMAN	https://www.uniprot.org/uniprot/O43707		P0266889A	2003	104853	60	25	1	0.920098	1.8417	6.41337	2.51225	2.96777	1.94129	2.79227	2.37537	2.72318	n/d	n.d.	1	24	7.3253	0.0128	n/d	Week 1	Niraparib
ACTN4	O43707	ACTN4_HUMAN	https://www.uniprot.org/uniprot/O43707		P0268458B	983	104853	40	16	1	0.783345	1.30146	0.695182	0.722268	1.06231	0.546884	0.647732	2.10532	0.806145	n.a.	bad	0.893	16	6.8876	0.3686	n/d	Week 2	Niraparib
ACTN4	O43707	ACTN4_HUMAN	https://www.uniprot.org/uniprot/O43707		P0268468B	744	104853	31	16	1	2.28884	1.43088	0.832457	3.46955	1.27149	1.02742	1.0904	1.16309	1.83601	n.a.	bad	n/d	16	7.7785	2.5693	n/d	Week 2	Niraparib
ACTR1A	P61163	ACTZ_HUMAN	https://www.uniprot.org/uniprot/P61163		P0266879A	391	42613	12	5	1	0.459482	0.597832	0.456565	0.629739	0.435363	0.510487	0.475877	0.670433	0.513177	n.a.	bad	n/d	5	6.555	0.3338	n/d	Week 1	Niraparib
ACTR1A	P61163	ACTZ_HUMAN	https://www.uniprot.org/uniprot/P61163		P0266889A	282	42613	12	4	1	0.899855	1.24715	3.54154	1.7274	1.70113	1.50259	1.8435	1.5491	1.82635	30	good	0.397	4	6.0913	0.5771	n/d	Week 1	Niraparib
ACTR1A	P61163	ACTZ_HUMAN	https://www.uniprot.org/uniprot/P61163		P0268458B	296	42613	19	6	1	0.959547	1.15479	0.89867	0.822705	1.05495	0.753736	0.866	1.29147	0.991491	30	good	0.954	5	6.3748	0.3089	n/d	Week 2	Niraparib
ACTR1A	P61163	ACTZ_HUMAN	https://www.uniprot.org/uniprot/P61163		P0268468B	264	42613	18	4	1	1.34391	0.973671	1.09248	1.50274	1.23774	0.90722	0.915385	1.10447	1.47203	30	good	1.134	4	6.0959	0.632	n/d	Week 2	Niraparib
ACTR2	P61160	ARP2_HUMAN	https://www.uniprot.org/uniprot/P61160		P0266879A	336	44760	11	6	1	0.371348	0.579696	0.284362	0.628732	0.422678	0.413992	0.403511	0.508111	0.43363	n.a.	bad	n/d	6	6.7728	0.0989	n/d	Week 1	Niraparib
ACTR2	P61160	ARP2_HUMAN	https://www.uniprot.org/uniprot/P61160		P0266889A	276	44760	8	5	1	0.724534	1.3576	4.27642	1.91067	2.11522	1.43745	1.79173	1.89087	1.82271	n.a.	bad	0.306	5	6.2782	0.2237	n/d	Week 1	Niraparib
ACTR2	P61160	ARP2_HUMAN	https://www.uniprot.org/uniprot/P61160		P0268458B	62	45376	4	2	1	1.03056	1.36052	0.694877	1.00568	1.0744	0.651727	0.823962	2.4862	0.773496	n.a.	bad	0.988	2	6.0374	0.6299	n/d	Week 2	Niraparib
ACTR2	P61160	ARP2_HUMAN	https://www.uniprot.org/uniprot/P61160		P0268468B	146	45376	9	5	1	2.19126	1.4999	0.548548	3.11886	1.08783	1.02339	1.10121	1.05768	1.72332	n.a.	bad	n/d	5	6.2509	0.4735	n/d	Week 2	Niraparib
ACTR3	P61158	ARP3_HUMAN	https://www.uniprot.org/uniprot/P61158		P0266879A	422	47371	11	9	1	0.38449	0.623325	0.367407	0.651389	0.460765	0.426291	0.435112	0.54541	0.451086	n.a.	bad	n/d	9	6.576	0.2381	n/d	Week 1	Niraparib
ACTR3	P61158	ARP3_HUMAN	https://www.uniprot.org/uniprot/P61158		P0266889A	210	47371	8	5	1	0.922112	1.70829	5.23658	2.37667	2.30686	1.89077	1.84251	1.94099	2.36812	n/d	n.d.	1	5	6.5361	0.2488	n/d	Week 1	Niraparib
ACTR3	P61158	ARP3_HUMAN	https://www.uniprot.org/uniprot/P61158		P0268458B	71	47371	3	1	1	0.629347	1.48477	0.723822	0.795594	1.43621	0.527182	0.525641	3.13036	0.823548	n.a.	bad	n/d	1	6.0279	n/d	n/d	Week 2	Niraparib
ACTR3	P61158	ARP3_HUMAN	https://www.uniprot.org/uniprot/P61158		P0268468B	224	47371	7	5	1	2.73413	1.51644	0.602918	4.24652	1.14381	1.07248	1.14203	1.20047	1.85864	n.a.	bad	n/d	5	6.1507	0.2771	n/d	Week 2	Niraparib
ADA	P00813	ADA_HUMAN	https://www.uniprot.org/uniprot/P00813		P0266879A	41	40764	2	1	1	0.644367	0.821401	0.642787	0.78947	0.704049	0.745454	0.603719	0.806642	0.610066	n.a.	bad	n/d	1	5.7809	n/d	n/d	Week 1	Niraparib
ADAR	P55265	DSRAD_HUMAN	https://www.uniprot.org/uniprot/P55265		P0266879A	44	140836	2	1	1	0.609547	0.665915	1.01194	0.796378	0.507714	0.777624	0.515397	0.673513	0.596876	n.a.	bad	n/d	1	6.1647	n/d	n/d	Week 1	Niraparib
ADAR	P55265	DSRAD_HUMAN	https://www.uniprot.org/uniprot/P55265		P0266889A	94	140836	4	4	1	0.916713	1.2479	3.70337	1.69881	2.14558	1.72981	1.47695	1.44301	1.56592	n.a.	bad	0.387	4	6.0511	0.4605	n/d	Week 1	Niraparib
ADAR	P55265	DSRAD_HUMAN	https://www.uniprot.org/uniprot/P55265		P0268458B	164	140836	11	6	1	0.869527	1.08961	0.803531	0.946142	0.947605	0.730014	0.815759	1.35948	1.00945	30	weak	0.988	6	6.0558	0.1419	n/d	Week 2	Niraparib
ADAR	P55265	DSRAD_HUMAN	https://www.uniprot.org/uniprot/P55265		P0268468B	251	140836	15	8	1	1.73627	1.26939	0.99571	2.10945	1.13873	1.21178	1.07506	1.29684	1.44542	n.a.	bad	n/d	8	6.127	0.0973	n/d	Week 2	Niraparib
ADK	P55263	ADK_HUMAN	https://www.uniprot.org/uniprot/P55263		P0266879A	867	40545	30	18	1	0.823057	0.840909	0.871708	0.708325	0.887947	0.747823	0.710299	0.863185	0.946945	30	weak	1.064	18	8.192	0.2717	n/d	Week 1	Niraparib
ADK	P55263	ADK_HUMAN	https://www.uniprot.org/uniprot/P55263		P0266889A	784	40545	31	16	1	1.05083	1.35812	1.34166	1.03364	1.00664	1.13667	1.18899	1.16673	1.0396	30	good	0.76	16	8.0027	0.3678	n/d	Week 1	Niraparib
ADK	P55263	ADK_HUMAN	https://www.uniprot.org/uniprot/P55263		P0268458B	1010	40545	80	22	1	0.820224	0.914345	0.805952	0.752795	0.813667	0.788016	0.828639	0.910356	0.921421	30	good	1.058	22	8.5191	0.5819	n/d	Week 2	Niraparib
ADK	P55263	ADK_HUMAN	https://www.uniprot.org/uniprot/P55263		P0268468B	881	40545	78	22	1	0.932438	0.878148	0.96581	0.804772	0.855997	0.836896	0.731952	0.943958	0.933588	30	weak	1.048	22	8.3808	0.2197	n/d	Week 2	Niraparib
ADRM1	Q16186	ADRM1_HUMAN	https://www.uniprot.org/uniprot/Q16186		P0266879A	78	42153	4	2	1	0.413312	0.646835	0.412625	0.693182	0.508938	0.578817	0.600731	0.662203	0.414565	n.a.	bad	n/d	2	6.403	0.0181	n/d	Week 1	Niraparib
ADRM1	Q16186	ADRM1_HUMAN	https://www.uniprot.org/uniprot/Q16186		P0266889A	66	42153	4	1	1	1.40147	1.712	5.29268	2.56283	4.05327	1.52148	3.30547	2.09907	2.65511	n/d	n.d.	n/d	1	6.29	n/d	n/d	Week 1	Niraparib
ADSL	P30566	PUR8_HUMAN	https://www.uniprot.org/uniprot/P30566		P0266879A	83	54889	3	2	1	0.354221	0.442657	0.379027	0.633065	0.414543	0.42075	0.369169	0.463024	0.427581	n.a.	bad	n/d	2	5.9255	0.0388	n/d	Week 1	Niraparib
ADSS	P30520	PURA2_HUMAN	https://www.uniprot.org/uniprot/P30520		P0266879A	32	50097	1	1	1	0.296894	0.48579	0.235518	0.711426	0.366822	0.546257	0.398458	0.335306	0.351908	n.a.	bad	n/d	1	5.4707	n/d	n/d	Week 1	Niraparib
AFF1	P51825	AFF1_HUMAN	https://www.uniprot.org/uniprot/P51825		P0268458B	60	132382	3	2	1	0.890271	1.12098	1.14076	0.758136	0.845818	1.01475	0.92861	1.35319	1.36008	30	good	0.836	2	6.2474	0.1046	n/d	Week 2	Niraparib
AFF1	P51825	AFF1_HUMAN	https://www.uniprot.org/uniprot/P51825		P0268468B	55	132382	3	2	1	0.957033	0.552761	0.492254	0.734346	0.579448	0.760002	0.884291	0.723085	0.764774	n.a.	bad	1.873	2	6.108	0.5824	n/d	Week 2	Niraparib
AGK	Q53H12	AGK_HUMAN	https://www.uniprot.org/uniprot/Q53H12		P0268458B	89	47137	5	4	1	1.42272	0.98356	1.19386	1.12935	1.30949	0.824415	0.901227	0.989836	1.02022	n.a.	bad	n/d	4	6.1879	0.2628	n/d	Week 2	Niraparib
AGK	Q53H12	AGK_HUMAN	https://www.uniprot.org/uniprot/Q53H12		P0268468B	209	47137	9	4	1	1.46145	1.14793	1.27396	1.31896	1.28398	0.885493	1.20858	0.983629	1.19625	n.a.	bad	n/d	4	6.2171	0.4286	n/d	Week 2	Niraparib
AGL	P35573	GDE_HUMAN	https://www.uniprot.org/uniprot/P35573		P0266879A	2845	174762	87	54	1	0.908202	0.82132	0.85472	0.962062	0.849369	0.773199	0.860015	0.917383	0.869125	30	good	1.139	54	8.1297	0.1178	n/d	Week 1	Niraparib
AGL	P35573	GDE_HUMAN	https://www.uniprot.org/uniprot/P35573		P0266889A	3217	174762	97	64	1	1.04124	1.13535	1.12384	1.18076	1.00445	1.04563	1.13045	1.04971	1.01291	30	good	0.904	64	7.8309	0.0531	n/d	Week 1	Niraparib
AGL	P35573	GDE_HUMAN	https://www.uniprot.org/uniprot/P35573		P0268458B	4088	174762	299	79	1	1.01195	0.712684	0.719599	1.01017	0.996411	0.827848	0.95737	1.01912	1.01617	30	good	1.405	79	8.628	0.1439	n/d	Week 2	Niraparib
AGL	P35573	GDE_HUMAN	https://www.uniprot.org/uniprot/P35573		P0268468B	4269	174762	296	83	1	1.07477	0.728097	0.805321	1.13917	1.0337	0.934997	0.825649	1.03611	1.0754	30	good	1.353	83	8.598	0.0497	n/d	Week 2	Niraparib
AGMAT	Q9BSE5	SPEB_HUMAN	https://www.uniprot.org/uniprot/Q9BSE5		P0266879A	639	37660	33	14	1	0.913525	0.50484	0.532135	0.890222	0.844502	0.788827	0.887437	0.924359	0.899581	30	good	1.845	14	8.6284	0.0598	n/d	Week 1	Niraparib
AGMAT	Q9BSE5	SPEB_HUMAN	https://www.uniprot.org/uniprot/Q9BSE5		P0266889A	647	37660	31	15	1	0.979478	0.669543	0.650059	1.04972	0.884876	0.952038	1.04916	0.977874	0.928257	30	good	1.5	15	8.4589	0.073	n/d	Week 1	Niraparib
AGMAT	Q9BSE5	SPEB_HUMAN	https://www.uniprot.org/uniprot/Q9BSE5		P0268458B	815	37660	110	15	1	0.988534	0.237001	0.219101	0.981064	0.969678	0.827282	0.956609	1.05847	0.995122	30	good	4.36	15	8.8258	0.1045	n/d	Week 2	Niraparib
AGMAT	Q9BSE5	SPEB_HUMAN	https://www.uniprot.org/uniprot/Q9BSE5		P0268468B	809	37660	112	16	1	1.05514	0.230099	0.249626	1.0562	0.936291	0.951428	0.670479	1.08514	1.00699	30	weak	4.284	16	8.8731	0.0695	n/d	Week 2	Niraparib
AGPAT2	O15120	PLCB_HUMAN	https://www.uniprot.org/uniprot/O15120		P0268468B	33	30914	1	1	1	1.02471	1.37964	0.751142	1.64878	1.72793	1.63479	1.74827	1.21883	1.97483	30	good	n/d	1	5.5797	n/d	n/d	Week 2	Niraparib
AGPS	O00116	ADAS_HUMAN	https://www.uniprot.org/uniprot/O00116		P0266879A	120	72911	5	2	1	0.716026	0.774376	0.770882	0.488231	0.421209	0.516776	0.488181	0.761598	0.758721	n.a.	bad	1.111	2	5.9686	0.1944	n.a.	Week 1	Niraparib
AGRN	O00468	AGRIN_HUMAN	https://www.uniprot.org/uniprot/O00468		P0268468B	80	217230	6	2	1	0.913647	0.82952	0.81565	0.988385	0.835917	0.731988	0.868363	0.811374	1.01365	30	weak	1.163	2	6.1419	0.2908	n/d	Week 2	Niraparib
AHCY	P23526	SAHH_HUMAN	https://www.uniprot.org/uniprot/P23526		P0266879A	446	47716	12	8	1	0.443975	0.588782	0.43822	0.650806	0.525942	0.496324	0.489126	0.615936	0.537266	n.a.	bad	n/d	8	6.9372	0.0828	n/d	Week 1	Niraparib
AHCY	P23526	SAHH_HUMAN	https://www.uniprot.org/uniprot/P23526		P0266889A	593	47716	15	15	1	0.880697	1.45456	4.57386	2.00806	2.21925	1.49865	1.88526	1.8464	2.03606	n/d	n.d.	1	15	6.8294	0.1459	n/d	Week 1	Niraparib
AHCY	P23526	SAHH_HUMAN	https://www.uniprot.org/uniprot/P23526		P0268458B	489	47716	22	11	1	0.985039	1.13119	0.86131	1.03524	1.13904	0.954673	0.864718	1.42643	0.937838	30	good	0.996	11	6.4856	0.1244	n/d	Week 2	Niraparib
AHCY	P23526	SAHH_HUMAN	https://www.uniprot.org/uniprot/P23526		P0268468B	552	47716	17	10	1	1.35632	1.16018	1.19993	1.73143	1.23316	1.06628	0.974855	1.05461	1.20842	30	good	0.998	10	6.5684	0.1099	n/d	Week 2	Niraparib
AHCYL1	O43865	SAHH2_HUMAN	https://www.uniprot.org/uniprot/O43865		P0266879A	100	53753	4	1	1	0.508151	0.794011	0.663659	0.95973	0.645424	0.424134	0.774895	0.411283	0.635472	n.a.	bad	n/d	1	6.3594	n/d	n/d	Week 1	Niraparib
AHCYL1	O43865	SAHH2_HUMAN	https://www.uniprot.org/uniprot/O43865		P0268458B	446	58951	18	10	1	1.00145	0.973276	0.647745	1.01953	1.02308	0.831968	0.939547	1.20528	1.08085	30	good	1.235	10	6.3962	0.5411	n/d	Week 2	Niraparib
AHCYL1	O43865	SAHH2_HUMAN	https://www.uniprot.org/uniprot/O43865		P0268468B	429	58951	16	9	1	1.31797	0.933008	0.951739	1.17918	0.985387	1.1259	0.941195	1.11674	1.38083	30	good	1.23	8	6.4066	0.4685	n/d	Week 2	Niraparib
AHNAK	Q09666	AHNK_HUMAN	https://www.uniprot.org/uniprot/Q09666		P0266879A	4318	629094	134	89	1	0.415212	0.58684	0.359254	0.697395	0.542391	0.448081	0.514819	0.608192	0.479703	n.a.	bad	n/d	89	7.2957	0.0314	n/d	Week 1	Niraparib
AHNAK	Q09666	AHNK_HUMAN	https://www.uniprot.org/uniprot/Q09666		P0266889A	3974	629094	135	93	1	0.959345	1.7617	6.18718	2.59164	3.14477	1.97169	2.53755	2.38785	2.53857	n/d	n.d.	1	93	7.2272	0.2739	n/d	Week 1	Niraparib
AHNAK	Q09666	AHNK_HUMAN	https://www.uniprot.org/uniprot/Q09666		P0268458B	822	629094	53	22	1	0.769544	1.61647	0.636424	0.661424	1.17569	0.652153	0.624597	2.56817	0.841202	n.a.	bad	0.785	22	6.5135	0.0571	n/d	Week 2	Niraparib
AHNAK	Q09666	AHNK_HUMAN	https://www.uniprot.org/uniprot/Q09666		P0268468B	1170	629094	63	29	1	2.42128	1.48378	0.520497	3.85683	1.09838	1.03169	1.28543	0.975072	1.74843	n.a.	bad	n/d	29	6.6738	0.101	n/d	Week 2	Niraparib
AHNAK2	Q8IVF2	AHNK2_HUMAN	https://www.uniprot.org/uniprot/Q8IVF2		P0268468B	13	616622	2	0	n/d	n/d	n/d	n/d	n/d	n/d	n/d	n/d	n/d	n/d	n/d	n/d	n/d	n/d	n/d	n/d	n/d	Week 2	Niraparib
AHSA1	O95433	AHSA1_HUMAN	https://www.uniprot.org/uniprot/O95433		P0266879A	375	38274	10	9	1	0.389898	0.526553	0.348425	0.622873	0.387055	0.433804	0.421118	0.510142	0.413997	n.a.	bad	n/d	9	6.6719	0.332	n/d	Week 1	Niraparib
AHSA1	O95433	AHSA1_HUMAN	https://www.uniprot.org/uniprot/O95433		P0266889A	188	38274	11	4	1	0.88248	1.5893	7.296	2.89908	2.95493	2.60164	2.46236	2.49101	2.51734	n/d	n.d.	1	4	6.3863	0.336	n/d	Week 1	Niraparib
AHSA1	O95433	AHSA1_HUMAN	https://www.uniprot.org/uniprot/O95433		P0268468B	43	38274	3	2	1	4.8891	2.66979	1.47647	6.06327	2.75594	1.84503	2.1225	2.47121	2.92304	n.a.	bad	n/d	2	4.9349	1.9277	n/d	Week 2	Niraparib
AIFM2	Q9BRQ8	AIFM2_HUMAN	https://www.uniprot.org/uniprot/Q9BRQ8		P0266879A	37	40526	3	1	1	0.552291	0.635895	0.392584	0.656367	0.555721	0.510269	0.585344	0.700922	0.585425	n.a.	bad	n/d	1	6.2088	n/d	n/d	Week 1	Niraparib
AIFM2	Q9BRQ8	AIFM2_HUMAN	https://www.uniprot.org/uniprot/Q9BRQ8		P0266889A	87	40526	4	3	1	1.17243	1.28902	3.2706	1.80104	2.01318	2.07013	1.4762	1.56463	1.55441	n.a.	bad	0.476	3	6.002	0.2486	n/d	Week 1	Niraparib
AIFM2	Q9BRQ8	AIFM2_HUMAN	https://www.uniprot.org/uniprot/Q9BRQ8		P0268458B	172	40526	6	4	1	1.09943	1.01273	0.881921	0.729973	0.920772	0.745379	0.788133	1.14758	0.986859	30	weak	1.108	4	5.9786	0.8848	n/d	Week 2	Niraparib
AIFM2	Q9BRQ8	AIFM2_HUMAN	https://www.uniprot.org/uniprot/Q9BRQ8		P0268468B	196	40526	6	4	1	1.1119	0.875243	0.939953	1.24705	0.955583	0.859154	0.759243	0.934595	1.08356	30	good	1.163	4	6.2405	0.6069	n/d	Week 2	Niraparib
AIMP1	Q12904	AIMP1_HUMAN	https://www.uniprot.org/uniprot/Q12904		P0266879A	312	37039	8	6	1	0.574955	0.631111	0.449615	0.712565	0.597869	0.669877	0.583487	0.670142	0.538034	n.a.	bad	n/d	6	6.3567	0.2766	n/d	Week 1	Niraparib
AIMP1	Q12904	AIMP1_HUMAN	https://www.uniprot.org/uniprot/Q12904		P0266889A	321	37039	6	5	1	0.801332	1.25945	2.94423	1.58406	1.91391	1.38681	1.53147	1.52532	1.58204	30	good	0.429	5	6.1396	0.1047	n/d	Week 1	Niraparib
AIMP1	Q12904	AIMP1_HUMAN	https://www.uniprot.org/uniprot/Q12904		P0268458B	152	37039	4	4	1	0.634653	1.49677	0.70494	0.889293	1.02041	0.543892	0.798491	1.23847	0.92812	n.a.	bad	n/d	4	6.5189	0.358	n/d	Week 2	Niraparib
AIMP1	Q12904	AIMP1_HUMAN	https://www.uniprot.org/uniprot/Q12904		P0268468B	124	37039	4	2	1	1.43955	1.15232	1.20673	2.79896	1.48453	3.04911	1.10627	0.972216	1.03679	n.a.	bad	n/d	2	6.6399	0.2565	n/d	Week 2	Niraparib
AIMP2	Q13155	AIMP2_HUMAN	https://www.uniprot.org/uniprot/Q13155		P0266879A	159	35348	7	3	1	0.594817	0.632904	0.544959	0.791149	0.552714	0.637837	0.548387	0.651281	0.456295	n.a.	bad	n/d	3	6.7087	0.3831	n/d	Week 1	Niraparib
AIMP2	Q13155	AIMP2_HUMAN	https://www.uniprot.org/uniprot/Q13155		P0266889A	238	35348	9	7	1	0.908866	1.24215	2.57054	1.57144	1.51585	1.50897	1.51834	1.35303	1.46993	30	good	0.501	7	6.4326	0.2522	n/d	Week 1	Niraparib
AIMP2	Q13155	AIMP2_HUMAN	https://www.uniprot.org/uniprot/Q13155		P0268458B	230	35348	12	5	1	0.852244	0.971058	0.838888	0.919402	0.945748	0.742779	0.827585	1.12967	1.15617	30	weak	1.023	5	6.7774	0.4433	n/d	Week 2	Niraparib
AIMP2	Q13155	AIMP2_HUMAN	https://www.uniprot.org/uniprot/Q13155		P0268468B	236	35348	12	5	1	1.10366	1.02897	0.929313	1.33802	1.07953	0.953341	0.853629	1.0287	1.27612	30	good	1.074	5	6.6492	0.5408	n/d	Week 2	Niraparib
AIP	O00170	AIP_HUMAN	https://www.uniprot.org/uniprot/O00170		P0266879A	93	37636	3	2	1	0.444751	0.513332	0.537306	0.639015	0.417128	0.488556	0.412973	0.519189	0.557594	n.a.	bad	n/d	2	5.9242	0.4816	n/d	Week 1	Niraparib
AIP	O00170	AIP_HUMAN	https://www.uniprot.org/uniprot/O00170		P0266889A	92	37636	2	2	1	1.82214	1.79816	4.62428	2.43335	2.63517	1.56184	2.47175	2.19353	2.03362	n.a.	bad	n/d	2	5.8444	0.2644	n/d	Week 1	Niraparib
AIP	O00170	AIP_HUMAN	https://www.uniprot.org/uniprot/O00170		P0268468B	65	37636	3	2	1	0.976024	0.741287	0.758906	1.6572	1.10303	1.47232	0.80559	0.708131	0.895888	30	weak	1.317	2	5.4164	0.2991	n/d	Week 2	Niraparib
AK1	P00568	KAD1_HUMAN	https://www.uniprot.org/uniprot/P00568		P0266889A	47	21635	2	1	1	1.629	1.43335	6.30139	3.19444	2.77439	1.86712	2.40933	2.76979	2.73857	n.a.	bad	n/d	1	5.7618	n/d	n/d	Week 1	Niraparib
AK2	P54819	KAD2_HUMAN	https://www.uniprot.org/uniprot/P54819		P0266879A	146	26477	7	3	1	0.429971	0.524809	0.359851	0.697508	0.458872	0.658089	0.478219	0.577391	0.461757	n.a.	bad	n/d	3	6.4171	0.5216	n/d	Week 1	Niraparib
AK2	P54819	KAD2_HUMAN	https://www.uniprot.org/uniprot/P54819		P0266889A	266	26477	10	5	1	1.1301	1.88732	6.72313	2.97162	3.32914	2.23141	2.33141	2.39372	2.98458	n/d	n.d.	1	5	6.2992	0.3366	n/d	Week 1	Niraparib
AK2	P54819	KAD2_HUMAN	https://www.uniprot.org/uniprot/P54819		P0268458B	87	26477	5	2	1	0.73179	1.322	0.477498	0.613632	1.10293	0.708476	0.548802	2.0643	1.00744	n.a.	bad	1	2	5.9002	0.0906	n/d	Week 2	Niraparib
AK2	P54819	KAD2_HUMAN	https://www.uniprot.org/uniprot/P54819		P0268468B	97	26477	3	3	1	2.19837	1.28827	0.69442	3.15076	1.27448	1.0859	1.03136	1.24917	1.5746	n.a.	bad	n/d	3	5.8202	0.6139	n/d	Week 2	Niraparib
AK3	Q9UIJ7	KAD3_HUMAN	https://www.uniprot.org/uniprot/Q9UIJ7		P0266879A	41	25565	2	2	1	0.38548	0.550376	0.344699	0.597015	0.440058	0.471906	0.44709	0.488565	0.516457	n.a.	bad	n/d	2	5.8204	0.5121	n/d	Week 1	Niraparib
AK4	P27144	KAD4_HUMAN	https://www.uniprot.org/uniprot/P27144		P0266879A	115	25268	3	1	1	0.495952	0.570885	0.421793	0.759691	0.597806	0.466986	0.474683	0.539134	0.498452	n.a.	bad	n/d	1	6.401	n/d	n/d	Week 1	Niraparib
AK4	P27144	KAD4_HUMAN	https://www.uniprot.org/uniprot/P27144		P0266889A	93	25268	2	2	1	2.09585	2.8254	7.57955	3.79952	4.05353	2.39851	2.60543	2.66591	3.21792	n.a.	bad	n/d	2	6.1164	0.4929	n/d	Week 1	Niraparib
AK4	P27144	KAD4_HUMAN	https://www.uniprot.org/uniprot/P27144		P0268458B	32	25268	1	1	1	0.937969	1.11748	0.402155	1.36496	1.48018	0.803246	0.628579	2.39043	0.866115	n.a.	bad	n/d	1	5.4897	n/d	n/d	Week 2	Niraparib
AK4	P27144	KAD4_HUMAN	https://www.uniprot.org/uniprot/P27144		P0268468B	68	25268	2	2	1	1.61985	1.14498	0.295882	1.96208	0.439132	0.619823	0.735114	0.925659	1.22559	n.a.	bad	n/d	2	5.6808	0.0147	n/d	Week 2	Niraparib
AKAP8L	Q9ULX6	AKP8L_HUMAN	https://www.uniprot.org/uniprot/Q9ULX6		P0268458B	78	71648	6	3	1	0.680416	0.699301	0.787551	1.07107	0.934809	0.746933	0.710678	0.968846	0.895846	n.a.	bad	n/d	3	5.9859	0.3556	n/d	Week 2	Niraparib
AKAP8L	Q9ULX6	AKP8L_HUMAN	https://www.uniprot.org/uniprot/Q9ULX6		P0268468B	116	71648	7	3	1	1.19285	0.777124	1.18616	1.48266	1.03829	0.869471	0.999833	0.780575	1.0018	30	good	1.117	3	5.9595	0.268	n/d	Week 2	Niraparib
ALCAM	Q13740	CD166_HUMAN	https://www.uniprot.org/uniprot/Q13740		P0266879A	169	65102	6	4	1	0.387627	0.573222	0.36286	0.744048	0.428959	0.4569	0.433698	0.684517	0.501367	n.a.	bad	n/d	4	6.4178	0.5413	n/d	Week 1	Niraparib
ALCAM	Q13740	CD166_HUMAN	https://www.uniprot.org/uniprot/Q13740		P0266889A	191	65102	8	5	1	0.917352	1.61282	6.46274	2.52975	3.0806	1.53263	2.82542	2.27468	2.47138	n/d	n.d.	1	5	6.2756	0.3094	n/d	Week 1	Niraparib
ALCAM	Q13740	CD166_HUMAN	https://www.uniprot.org/uniprot/Q13740		P0268468B	68	65102	4	2	1	4.35605	2.60389	1.01555	7.42454	3.10175	0.780142	1.46083	2.11202	3.90673	n.a.	bad	n/d	2	5.5216	0.2086	n/d	Week 2	Niraparib
ALDH16A1	Q8IZ83	A16A1_HUMAN	https://www.uniprot.org/uniprot/Q8IZ83		P0266879A	42	85126	1	1	1	0.697637	0.491407	0.545932	0.658778	0.423879	0.627094	0.520362	0.554925	0.611902	n.a.	bad	n/d	1	6.0052	n/d	n/d	Week 1	Niraparib
ALDH16A1	Q8IZ83	A16A1_HUMAN	https://www.uniprot.org/uniprot/Q8IZ83		P0268458B	101	85126	5	3	1	0.673887	1.0784	0.879969	0.839385	0.921881	0.626385	0.867041	1.04575	0.875149	n.a.	bad	n/d	3	5.9859	0.3975	n/d	Week 2	Niraparib
ALDH16A1	Q8IZ83	A16A1_HUMAN	https://www.uniprot.org/uniprot/Q8IZ83		P0268468B	106	85126	5	4	1	1.04749	1.23189	1.00335	1.42217	1.06893	1.09175	1.06703	1.04782	1.26969	30	good	0.916	4	6.0283	0.0668	n/d	Week 2	Niraparib
ALDOA	P04075	ALDOA_HUMAN	https://www.uniprot.org/uniprot/P04075		P0266879A	975	39420	29	19	1	0.340272	0.560084	0.325262	0.6129	0.406276	0.39884	0.405837	0.500042	0.399547	n.a.	bad	n/d	19	7.8653	0.2146	n/d	Week 1	Niraparib
ALDOA	P04075	ALDOA_HUMAN	https://www.uniprot.org/uniprot/P04075		P0266889A	1001	45260	28	19	1	0.925969	1.84717	7.40355	2.9131	3.18329	1.88619	2.80291	2.46344	2.77213	n/d	n.d.	1	19	7.7349	0.278	n/d	Week 1	Niraparib
ALDOA	P04075	ALDOA_HUMAN	https://www.uniprot.org/uniprot/P04075		P0268458B	635	39420	31	11	1	0.703171	1.61072	0.551739	0.553853	1.07436	0.48832	0.543221	2.70416	0.600983	n.a.	bad	n/d	11	7.2869	0.2303	n/d	Week 2	Niraparib
ALDOA	P04075	ALDOA_HUMAN	https://www.uniprot.org/uniprot/P04075		P0268468B	586	39420	45	11	1	2.89385	1.80618	0.564768	4.56268	1.18669	1.02279	1.14257	1.13019	1.92327	n.a.	bad	n/d	11	7.4808	0.1223	n/d	Week 2	Niraparib
ALG1	Q9BT22	ALG1_HUMAN	https://www.uniprot.org/uniprot/Q9BT22		P0266879A	41	52518	1	1	1	0.670781	1.56157	1.09769	1.6234	0.377863	1.36329	0.415359	0.938746	1.4004	n.a.	bad	n/d	1	5.7929	n/d	n/d	Week 1	Niraparib
ALG1	Q9BT22	ALG1_HUMAN	https://www.uniprot.org/uniprot/Q9BT22		P0266889A	60	52518	1	1	1	0.73508	1.88219	1.05634	1.86312	1.00307	1.62793	1.04471	0	0.789195	n.a.	bad	n/d	1	5.6757	n/d	n/d	Week 1	Niraparib
ALG1	Q9BT22	ALG1_HUMAN	https://www.uniprot.org/uniprot/Q9BT22		P0268458B	81	52518	4	2	1	0.999607	0.758531	0.966674	0.91391	0.904016	0.655979	0.885801	1.35917	0.728354	30	weak	1.159	2	5.9171	0.2064	n/d	Week 2	Niraparib
ALYREF	Q86V81	THOC4_HUMAN	https://www.uniprot.org/uniprot/Q86V81		P0266879A	267	26888	5	2	1	0.284087	0.158204	0.184432	0.336375	0.188162	0.203997	0.301171	0.774525	0.328939	n.a.	bad	n/d	2	6.6072	1.0751	n/d	Week 1	Niraparib
ALYREF	Q86V81	THOC4_HUMAN	https://www.uniprot.org/uniprot/Q86V81		P0266889A	149	26888	4	3	1	0.527181	0.924622	1.38373	0.989228	1.83045	1.9298	0.821684	0.849123	1.04522	n.a.	bad	n/d	3	6.1823	1.3454	n/d	Week 1	Niraparib
ALYREF	Q86V81	THOC4_HUMAN	https://www.uniprot.org/uniprot/Q86V81		P0268458B	105	26888	4	3	1	0.456668	0.52541	0.761507	0.717409	0.799371	0.146932	0.155853	0.318729	0.541558	n.a.	bad	n/d	3	6.6103	0.8696	n/d	Week 2	Niraparib
ALYREF	Q86V81	THOC4_HUMAN	https://www.uniprot.org/uniprot/Q86V81		P0268468B	100	26888	3	3	1	1.06186	0.414363	0.740074	0.929446	1.67258	1.15867	2.34651	0.867228	1.41958	30	good	1.786	3	6.5354	0.6063	n/d	Week 2	Niraparib
ANAPC1	Q9H1A4	APC1_HUMAN	https://www.uniprot.org/uniprot/Q9H1A4		P0268468B	45	216498	3	1	1	1.10476	1.31942	1.42579	1.05843	0.840292	1.40874	0.652152	1.20513	2.38741	n.a.	bad	n/d	1	5.8376	n/d	n/d	Week 2	Niraparib
ANAPC5	Q9UJX4	APC5_HUMAN	https://www.uniprot.org/uniprot/Q9UJX4		P0266879A	17	85076	2	0	n/d	n/d	n/d	n/d	n/d	n/d	n/d	n/d	n/d	n/d	n/d	n/d	n/d	n/d	n/d	n/d	n/d	Week 1	Niraparib
ANAPC7	Q9UJX3	APC7_HUMAN	https://www.uniprot.org/uniprot/Q9UJX3		P0268458B	56	66855	2	1	n/d	n/d	n/d	n/d	n/d	n/d	n/d	n/d	n/d	n/d	n/d	n.d.	n/d	1	5.2714	n/d	n/d	Week 2	Niraparib
ANAPC7	Q9UJX3	APC7_HUMAN	https://www.uniprot.org/uniprot/Q9UJX3		P0268468B	42	66855	1	1	n/d	n/d	n/d	n/d	n/d	n/d	n/d	n/d	n/d	n/d	n/d	n.d.	n/d	1	5.5636	n/d	n/d	Week 2	Niraparib
ANKRD28	O15084	ANR28_HUMAN	https://www.uniprot.org/uniprot/O15084		P0268458B	97	116542	3	2	1	1.34795	1.2259	1.07816	1.23626	1.00965	0.994632	1.37145	1.93084	0.969329	30	good	1.019	2	6.0287	0.3335	n/d	Week 2	Niraparib
ANKRD28	O15084	ANR28_HUMAN	https://www.uniprot.org/uniprot/O15084		P0268468B	58	116542	2	1	1	2.08635	1.06095	1.26727	1.37888	1.93904	2.08389	1.11792	1.65015	2.0125	n.a.	bad	n/d	1	5.7997	n/d	n/d	Week 2	Niraparib
ANLN	Q9NQW6	ANLN_HUMAN	https://www.uniprot.org/uniprot/Q9NQW6		P0268468B	53	124197	3	1	1	2.74433	1.02266	0.480422	3.13006	0.814616	1.24404	0.78303	1.58883	1.87779	n.a.	bad	n/d	1	5.2504	n/d	n/d	Week 2	Niraparib
ANP32A	P39687	AN32A_HUMAN	https://www.uniprot.org/uniprot/P39687		P0266879A	135	28585	5	3	1	0.436954	0.599094	0.391665	0.802845	0.435392	0.757032	0.56294	0.465285	0.602192	n.a.	bad	n/d	3	6.3065	0.2063	n/d	Week 1	Niraparib
ANP32A	P39687	AN32A_HUMAN	https://www.uniprot.org/uniprot/P39687		P0266889A	175	28585	6	4	1	0.680278	1.49227	3.29704	1.90016	1.68333	0.986859	1.27034	1.27622	1.91759	n.a.	bad	n/d	4	6.4265	0.387	n/d	Week 1	Niraparib
ANP32A	P39687	AN32A_HUMAN	https://www.uniprot.org/uniprot/P39687		P0268458B	58	28585	5	2	1	2.11613	1.69699	1.19642	1.36104	3.96534	2.43373	1.24355	1.32676	2.28547	n.a.	bad	n/d	2	6.0839	0.9093	n/d	Week 2	Niraparib
ANP32A	P39687	AN32A_HUMAN	https://www.uniprot.org/uniprot/P39687		P0268468B	45	28585	2	1	1	1.94748	0.472918	2.03185	5.08714	0.45716	6.60643	5.11373	3.77456	3.75771	n.a.	bad	n/d	1	6.1898	n/d	n/d	Week 2	Niraparib
ANP32B	Q92688	AN32B_HUMAN	https://www.uniprot.org/uniprot/Q92688		P0266879A	98	28787	5	1	1	0.476669	0.617729	0.288903	0.624226	0.269202	0.440741	0.475991	0.478594	0.561392	n.a.	bad	n/d	1	6.9604	n/d	n/d	Week 1	Niraparib
ANP32B	Q92688	AN32B_HUMAN	https://www.uniprot.org/uniprot/Q92688		P0266889A	151	28787	6	2	1	0.767494	1.0651	2.64177	1.18706	1.09119	0.594457	1.10452	1.0897	1.49092	n.a.	bad	0.477	2	6.9575	0.4107	n/d	Week 1	Niraparib
ANP32B	Q92688	AN32B_HUMAN	https://www.uniprot.org/uniprot/Q92688		P0268458B	220	28787	9	4	1	1.70561	0.93099	0.687023	0.572167	1.49363	0.929147	0.744287	1.00667	1.46043	n.a.	bad	n/d	4	6.9793	0.3675	n/d	Week 2	Niraparib
ANP32B	Q92688	AN32B_HUMAN	https://www.uniprot.org/uniprot/Q92688		P0268468B	240	28787	13	3	1	1.21814	0.411922	0.666598	1.31656	0.27244	1.44426	1.21827	1.34577	1.46463	n.a.	bad	2.057	3	7.1041	0.3545	n/d	Week 2	Niraparib
ANP32E	Q9BTT0	AN32E_HUMAN	https://www.uniprot.org/uniprot/Q9BTT0		P0266879A	66	30692	1	1	1	0.513517	0.791152	0.601828	1.06507	0.633465	0.54756	0.733765	0.750109	0.687995	n.a.	bad	n/d	1	6.3821	n/d	n/d	Week 1	Niraparib
ANP32E	Q9BTT0	AN32E_HUMAN	https://www.uniprot.org/uniprot/Q9BTT0		P0268468B	45	30692	2	1	1	1.04069	0.693061	1.05909	1.90595	0.768818	2.04195	1.72785	1.29004	1.59927	n.a.	bad	n/d	1	5.8345	n/d	n/d	Week 2	Niraparib
ANTXR2	P58335	ANTR2_HUMAN	https://www.uniprot.org/uniprot/P58335		P0266879A	111	53666	3	3	1	0.410174	0.556832	0.418682	0.571588	0.482103	0.498916	0.438263	0.471582	0.484686	n.a.	bad	n/d	3	5.8174	0.6983	n/d	Week 1	Niraparib
ANTXR2	P58335	ANTR2_HUMAN	https://www.uniprot.org/uniprot/P58335		P0266889A	64	53666	2	1	1	1.25048	2.53345	6.79079	4.26985	3.06238	3.30922	3.61238	3.16793	2.72992	n/d	n.d.	n/d	1	5.8602	n/d	n/d	Week 1	Niraparib
ANXA1	P04083	ANXA1_HUMAN	https://www.uniprot.org/uniprot/P04083		P0266879A	282	38714	8	4	1	0.279412	0.499228	0.303344	1.50125	0.317277	0.393323	0.372763	0.40609	0.370198	n.a.	bad	n/d	4	6.5874	0.1473	n/d	Week 1	Niraparib
ANXA1	P04083	ANXA1_HUMAN	https://www.uniprot.org/uniprot/P04083		P0266889A	182	38714	6	4	1	0.752684	1.03096	4.53707	1.74399	1.82704	1.45934	1.47396	1.3132	2.80443	30	good	0.315	4	6.2431	0.0418	n/d	Week 1	Niraparib
ANXA1	P04083	ANXA1_HUMAN	https://www.uniprot.org/uniprot/P04083		P0268458B	38	38714	4	1	1	0.327395	0.359412	0.372131	0.487843	0.778509	0	0.544843	0.575548	0.195393	n.a.	bad	n/d	1	5.5634	n/d	n/d	Week 2	Niraparib
ANXA1	P04083	ANXA1_HUMAN	https://www.uniprot.org/uniprot/P04083		P0268468B	63	38714	6	2	1	1.15927	1.15771	0.888295	1.84749	0.5353	1.49746	1.26865	0.854068	0.932863	n.a.	bad	1.055	2	5.7985	0.3974	n/d	Week 2	Niraparib
ANXA2	P07355	ANXA2_HUMAN	https://www.uniprot.org/uniprot/P07355		P0266879A	510	38604	14	11	1	0.401425	0.345965	0.522219	0.347595	0.314586	0.329001	0.298322	0.436052	0.772996	n.a.	bad	n/d	10	7.08	0.274	n/d	Week 1	Niraparib
ANXA2	P07355	ANXA2_HUMAN	https://www.uniprot.org/uniprot/P07355		P0266889A	361	40411	13	9	1	0.593955	0.845317	2.75119	1.14104	1.07408	0.621162	1.0226	1.04304	1.1558	n.a.	bad	n/d	9	6.8628	0.0692	n/d	Week 1	Niraparib
ANXA2	P07355	ANXA2_HUMAN	https://www.uniprot.org/uniprot/P07355		P0268458B	224	40411	8	5	1	0.395624	0.713565	0.261204	0.272418	0.636849	0.148757	0.374797	0.694644	0.532727	n.a.	bad	n/d	5	6.4261	0.3977	n/d	Week 2	Niraparib
ANXA2	P07355	ANXA2_HUMAN	https://www.uniprot.org/uniprot/P07355		P0268468B	209	38604	11	6	1	0.881606	0.701391	0.869938	1.23229	1.41193	0.646939	1.04426	0.740027	0.742603	n.a.	bad	1.197	6	6.5163	0.3644	n/d	Week 2	Niraparib
ANXA3	P12429	ANXA3_HUMAN	https://www.uniprot.org/uniprot/P12429		P0266879A	177	36375	8	5	1	0.426787	0.563962	0.396569	0.638871	0.417168	0.529098	0.492047	0.541271	0.386921	n.a.	bad	n/d	5	6.1448	0.2172	n/d	Week 1	Niraparib
ANXA3	P12429	ANXA3_HUMAN	https://www.uniprot.org/uniprot/P12429		P0266889A	50	36375	3	1	1	2.25498	2.06183	7.67493	3.51124	3.53501	3.59899	3.18697	3.21263	3.62984	n.a.	bad	n/d	1	5.8897	n/d	n/d	Week 1	Niraparib
ANXA6	P08133	ANXA6_HUMAN	https://www.uniprot.org/uniprot/P08133		P0266879A	34	75872	2	1	1	0.266965	0.428843	0.657067	0.497049	0.427051	0.557953	0.396594	0.237605	0.39898	n.a.	bad	n/d	1	5.5318	n/d	n/d	Week 1	Niraparib
AP1B1	Q10567	AP1B1_HUMAN	https://www.uniprot.org/uniprot/Q10567		P0266879A	19	104635	1	0	n/d	n/d	n/d	n/d	n/d	n/d	n/d	n/d	n/d	n/d	n/d	n/d	n/d	n/d	n/d	n/d	n/d	Week 1	Niraparib
AP1G1	O43747	AP1G1_HUMAN	https://www.uniprot.org/uniprot/O43747		P0266889A	48	91722	2	1	1	0.764496	0.983507	1.69532	0.588217	0.496962	1.09445	1.10383	0.938143	0.63736	n.a.	bad	n/d	1	6.0536	n/d	n/d	Week 1	Niraparib
AP1M1	Q9BXS5	AP1M1_HUMAN	https://www.uniprot.org/uniprot/Q9BXS5		P0266879A	206	49840	7	5	1	0.386686	0.462439	0.475103	0.637457	0.398046	0.418594	0.36168	0.559616	0.563908	n.a.	bad	n/d	5	6.0877	0.2761	n/d	Week 1	Niraparib
AP1M1	Q9BXS5	AP1M1_HUMAN	https://www.uniprot.org/uniprot/Q9BXS5		P0266889A	170	49840	8	3	1	0.685907	1.49981	5.33978	2.33209	2.36212	1.6469	2.22454	2.13946	2.35924	n.a.	bad	n/d	3	5.9237	0.2522	n/d	Week 1	Niraparib
AP1M1	Q9BXS5	AP1M1_HUMAN	https://www.uniprot.org/uniprot/Q9BXS5		P0268468B	34	49840	2	1	1	3.02638	2.10074	1.62446	5.19146	1.83576	1.86119	1.49829	2.61227	2.55039	n.a.	bad	n/d	1	5.5692	n/d	n/d	Week 2	Niraparib
AP2A1	O95782	AP2A1_HUMAN	https://www.uniprot.org/uniprot/O95782		P0266879A	102	107545	5	1	1	0.459361	0.375163	0.397489	0.389326	0.355615	0.429946	0.402914	0.413472	0.736363	n.a.	bad	n/d	1	6.2254	n/d	n/d	Week 1	Niraparib
AP2A1	O95782	AP2A1_HUMAN	https://www.uniprot.org/uniprot/O95782		P0266889A	117	107545	6	5	1	0.963643	1.81664	4.9679	2.36496	2.23877	2.17651	1.86519	1.47132	2.03474	n/d	n.d.	1	5	5.9583	0.2188	n/d	Week 1	Niraparib
AP2B1	P63010	AP2B1_HUMAN	https://www.uniprot.org/uniprot/P63010		P0266879A	288	105691	13	3	1	0.439154	0.548389	0.296333	0.588753	0.422226	0.555607	0.452305	0.685427	0.344539	n.a.	bad	n/d	3	5.9115	0.3653	n/d	Week 1	Niraparib
AP2B1	P63010	AP2B1_HUMAN	https://www.uniprot.org/uniprot/P63010		P0266889A	259	105691	12	6	1	0.814266	1.4852	5.55519	2.42401	2.59988	1.81915	2.08078	1.72778	2.14733	n/d	n.d.	1	6	6.0404	0.1301	n/d	Week 1	Niraparib
AP2B1	P63010	AP2B1_HUMAN	https://www.uniprot.org/uniprot/P63010		P0268458B	220	105691	9	4	1	1.02719	1.40732	0.899131	1.27916	1.4406	0.945701	1.21933	1.46432	1.24389	30	good	0.879	4	5.9857	0.7908	n/d	Week 2	Niraparib
AP2B1	P63010	AP2B1_HUMAN	https://www.uniprot.org/uniprot/P63010		P0268468B	243	105691	12	6	1	1.91581	1.29959	0.826094	2.29142	0.979978	1.05183	0.970518	1.13733	1.36524	n.a.	bad	n/d	6	6.2271	0.3683	n/d	Week 2	Niraparib
AP2M1	Q96CW1	AP2M1_HUMAN	https://www.uniprot.org/uniprot/Q96CW1		P0266889A	64	49654	4	2	1	1.07228	1.57451	3.927	2.54883	1.70027	1.55396	1.26757	1.20025	1.43426	n.a.	bad	0.377	2	5.653	0.1548	n/d	Week 1	Niraparib
AP2S1	P53680	AP2S1_HUMAN	https://www.uniprot.org/uniprot/P53680		P0266889A	70	17017	2	2	1	2.93569	3.82366	10.5557	4.73882	5.28403	4.07658	4.62286	4.16462	4.80991	n.a.	bad	n/d	2	6.0246	0.0999	n/d	Week 1	Niraparib
AP3B1	O00203	AP3B1_HUMAN	https://www.uniprot.org/uniprot/O00203		P0266879A	124	121319	7	3	1	0.503123	0.540779	0.483963	0.558991	0.409521	0.538996	0.478939	0.488379	0.571682	n.a.	bad	n/d	3	5.5626	1.1757	n/d	Week 1	Niraparib
AP3B1	O00203	AP3B1_HUMAN	https://www.uniprot.org/uniprot/O00203		P0268458B	228	121319	10	6	1	0.922576	0.772123	0.702469	0.749252	0.785524	0.623844	0.738167	1.10234	0.859293	n.a.	bad	1.304	6	5.9195	0.2305	n/d	Week 2	Niraparib
AP3B1	O00203	AP3B1_HUMAN	https://www.uniprot.org/uniprot/O00203		P0268468B	334	121319	14	10	1	1.16051	0.663207	0.749105	1.04596	0.890656	0.843323	0.842942	0.967626	1.14575	30	good	1.53	10	6.0618	0.1332	n/d	Week 2	Niraparib
AP3D1	O14617	AP3D1_HUMAN	https://www.uniprot.org/uniprot/O14617		P0268458B	96	136649	3	3	1	1.11318	1.00687	1.07237	1.00771	0.81155	0.921929	0.870083	1.30906	0.719838	30	weak	1.016	3	5.8379	0.3859	n/d	Week 2	Niraparib
AP3D1	O14617	AP3D1_HUMAN	https://www.uniprot.org/uniprot/O14617		P0268468B	124	136649	6	3	1	1.92082	1.94818	1.27776	1.3854	1.287	1.29094	1.47993	1.8842	1.56063	n.a.	bad	n/d	3	5.6766	0.4491	n/d	Week 2	Niraparib
AP3S1	Q92572	AP3S1_HUMAN	https://www.uniprot.org/uniprot/Q92572		P0266889A	47	21732	2	1	1	1.47802	1.02433	2.78067	1.28736	1.86677	1.12124	1.45004	1.22247	1.75081	n.a.	bad	n/d	1	5.8546	n/d	n/d	Week 1	Niraparib
AP3S1	Q92572	AP3S1_HUMAN	https://www.uniprot.org/uniprot/Q92572		P0268458B	49	21732	1	1	1	1.15913	0.856136	1.03182	1.19541	1.14241	0.595149	1.02882	1.0831	0.93986	n.a.	bad	n/d	1	6.1604	n/d	n/d	Week 2	Niraparib
AP3S1	Q92572	AP3S1_HUMAN	https://www.uniprot.org/uniprot/Q92572		P0268468B	63	21732	1	1	1	1.66585	1.57087	1.15998	1.70187	1.30196	1.64332	1.1682	1.92243	1.49183	n.a.	bad	n/d	1	6.102	n/d	n/d	Week 2	Niraparib
APEX1	P27695	APEX1_HUMAN	https://www.uniprot.org/uniprot/P27695		P0266879A	212	35554	6	5	1	0.375779	0.527101	0.333379	0.563096	0.446825	0.432851	0.398122	0.783724	0.38833	n.a.	bad	n/d	5	6.4796	0.426	n/d	Week 1	Niraparib
APEX1	P27695	APEX1_HUMAN	https://www.uniprot.org/uniprot/P27695		P0266889A	224	35554	4	4	1	0.722681	1.47473	5.91374	2.42124	2.46631	1.97213	1.92344	2.21939	2.30154	n/d	n.d.	1	4	6.3915	0.4496	n/d	Week 1	Niraparib
APEX1	P27695	APEX1_HUMAN	https://www.uniprot.org/uniprot/P27695		P0268458B	47	35554	2	1	1	0.779289	1.37582	0.508786	2.92722	1.13453	0.808961	0.912859	3.34902	0.896661	30	good	n/d	1	6.0814	n/d	n/d	Week 2	Niraparib
APEX1	P27695	APEX1_HUMAN	https://www.uniprot.org/uniprot/P27695		P0268468B	44	35554	4	2	1	3.42646	2.31906	0.344684	5.92464	1.68791	1.73938	1.83539	1.55488	2.66914	n.a.	bad	n/d	2	5.9612	0.1998	n/d	Week 2	Niraparib
API5	Q9BZZ5	API5_HUMAN	https://www.uniprot.org/uniprot/Q9BZZ5		P0266879A	149	56769	5	3	1	0.373509	0.530274	0.346375	0.562562	0.504655	0.372335	0.465479	0.551204	0.483707	n.a.	bad	n/d	3	5.9328	0.2736	n/d	Week 1	Niraparib
API5	Q9BZZ5	API5_HUMAN	https://www.uniprot.org/uniprot/Q9BZZ5		P0266889A	95	59004	3	1	1	0.959055	1.34685	5.24612	2.27314	2.80944	1.75099	2.32045	2.62385	2.03733	n/d	n.d.	n/d	1	5.8023	n/d	n/d	Week 1	Niraparib
APLP2	Q06481	APLP2_HUMAN	https://www.uniprot.org/uniprot/Q06481		P0266879A	34	87214	2	1	1	0.833501	0.798493	0.806619	1.00221	0.493245	0.582194	0.652829	0.786529	0.852401	n.a.	bad	n/d	1	6.0976	n/d	n/d	Week 1	Niraparib
APLP2	Q06481	APLP2_HUMAN	https://www.uniprot.org/uniprot/Q06481		P0266889A	45	87214	3	1	1	1.07932	1.22339	2.90598	0.885705	1.07048	0.7442	0.774482	1.8795	1.61206	30	weak	n/d	1	6.0228	n/d	n/d	Week 1	Niraparib
APLP2	Q06481	APLP2_HUMAN	https://www.uniprot.org/uniprot/Q06481		P0268458B	199	87214	11	6	1	1.26793	1.38342	1.03108	0.988169	1.47851	1.12386	0.871289	1.41379	1.47587	30	good	0.939	6	6.1331	0.1033	n/d	Week 2	Niraparib
APLP2	Q06481	APLP2_HUMAN	https://www.uniprot.org/uniprot/Q06481		P0268468B	133	87214	7	3	1	1.06854	0.754161	0.777602	1.53871	0.967881	0.897661	0.996103	1.0106	1.20421	30	good	1.35	3	6.1475	0.2987	n/d	Week 2	Niraparib
APMAP	Q9HDC9	APMAP_HUMAN	https://www.uniprot.org/uniprot/Q9HDC9		P0266879A	151	46480	6	3	1	0.532453	0.596756	0.388332	0.598008	0.462064	0.438483	0.450543	0.55946	0.475031	n.a.	bad	n/d	3	6.1711	1.0985	n/d	Week 1	Niraparib
APMAP	Q9HDC9	APMAP_HUMAN	https://www.uniprot.org/uniprot/Q9HDC9		P0266889A	136	46480	6	3	1	1.44314	1.89186	5.8701	2.65714	3.11573	2.44406	3.07252	2.19986	2.98174	n.a.	bad	n/d	3	6.2346	0.6749	n/d	Week 1	Niraparib
APMAP	Q9HDC9	APMAP_HUMAN	https://www.uniprot.org/uniprot/Q9HDC9		P0268458B	53	46480	2	2	1	1.01269	1.49834	0.965	1.04761	1.14535	0.684519	0.651452	2.53102	0.748517	n.a.	bad	0.817	2	5.9264	1.0938	n/d	Week 2	Niraparib
APMAP	Q9HDC9	APMAP_HUMAN	https://www.uniprot.org/uniprot/Q9HDC9		P0268468B	87	46480	4	3	1	2.62439	1.61411	0.939956	3.57488	1.46771	1.06668	1.28313	1.69739	2.36977	n.a.	bad	n/d	3	5.9318	1.0118	n/d	Week 2	Niraparib
APOB	P04114	APOB_HUMAN	https://www.uniprot.org/uniprot/P04114		P0266879A	122	515598	6	3	1	0.648983	0.673639	0.673852	0.892946	0.677754	0.635663	0.6821	0.786125	0.728399	n.a.	bad	n/d	2	5.8222	0.8914	n/d	Week 1	Niraparib
APOB	P04114	APOB_HUMAN	https://www.uniprot.org/uniprot/P04114		P0266889A	150	515598	9	4	1	0.964808	1.37243	2.30294	1.32868	1.39393	1.34955	1.4856	1.41261	1.48577	30	good	0.535	4	6.1112	0.2346	n/d	Week 1	Niraparib
APOB	P04114	APOB_HUMAN	https://www.uniprot.org/uniprot/P04114		P0268458B	318	515598	18	8	1	0.91941	0.97049	0.959732	0.958049	0.972394	0.750454	0.901264	1.17771	1.10489	30	good	0.994	8	6.7615	0.3083	n/d	Week 2	Niraparib
APOB	P04114	APOB_HUMAN	https://www.uniprot.org/uniprot/P04114		P0268468B	380	515598	21	6	1	1.14716	0.900302	1.01526	1.13144	0.941117	0.86224	0.838663	0.920837	1.24096	30	good	1.121	6	6.6887	0.232	n/d	Week 2	Niraparib
APOBEC3B	Q9UH17	ABC3B_HUMAN	https://www.uniprot.org/uniprot/Q9UH17		P0268458B	99	45924	5	1	1	0.622831	1.13931	0.652199	0.897325	0.961689	0.373115	0.936427	1.08825	0.425423	n.a.	bad	n/d	1	6.2311	n/d	n/d	Week 2	Niraparib
APOBEC3B	Q9UH17	ABC3B_HUMAN	https://www.uniprot.org/uniprot/Q9UH17		P0268468B	159	45924	6	2	1	1.43067	0.939975	1.19115	1.35387	1.19411	1.23295	0.963194	1.27734	1.17999	n.a.	bad	n/d	2	6.1695	0.1076	n/d	Week 2	Niraparib
APRT	P07741	APT_HUMAN	https://www.uniprot.org/uniprot/P07741		P0266879A	85	19608	4	3	1	0.526463	0.733039	0.606613	0.800187	0.625137	1.23952	0.592637	0.798639	0.787025	n.a.	bad	n/d	3	6.1961	0.7412	n/d	Week 1	Niraparib
APRT	P07741	APT_HUMAN	https://www.uniprot.org/uniprot/P07741		P0266889A	82	19608	3	2	1	1.22092	0.730113	3.61848	0.992356	0.958787	0.698964	0.743944	1.16423	2.14248	n.a.	bad	0.511	2	6.3298	0.0249	n/d	Week 1	Niraparib
AQR	O60306	AQR_HUMAN	https://www.uniprot.org/uniprot/O60306		P0268458B	365	171293	16	8	1	1.12586	0.920355	0.928547	0.87937	1.05387	0.83043	0.818049	1.20468	1.01749	30	good	1.15	8	6.0261	0.0403	n/d	Week 2	Niraparib
AQR	O60306	AQR_HUMAN	https://www.uniprot.org/uniprot/O60306		P0268468B	285	171293	12	9	1	1.12645	1.08594	1.0907	1.24786	1.18779	1.14495	1.0653	1.25414	1.37914	30	good	0.977	9	6.0753	0.1068	n/d	Week 2	Niraparib
ARCN1	P48444	COPD_HUMAN	https://www.uniprot.org/uniprot/P48444		P0266879A	154	57210	5	4	1	0.362947	0.472213	0.386039	0.728546	0.418116	0.465101	0.385904	0.472241	0.496069	n.a.	bad	n/d	4	6.1893	0.0436	n/d	Week 1	Niraparib
ARCN1	P48444	COPD_HUMAN	https://www.uniprot.org/uniprot/P48444		P0266889A	258	57210	9	4	1	1.27899	1.5845	5.85615	2.69955	3.19615	1.9919	2.46637	1.73731	2.18219	n/d	n.d.	1	4	6.2239	0.153	n/d	Week 1	Niraparib
ARCN1	P48444	COPD_HUMAN	https://www.uniprot.org/uniprot/P48444		P0268458B	76	57210	3	2	1	0.410026	1.02832	0.894062	0.948507	0.811558	0.12032	0.510681	1.28435	0.550325	n.a.	bad	n/d	2	5.6416	0.4506	n/d	Week 2	Niraparib
ARCN1	P48444	COPD_HUMAN	https://www.uniprot.org/uniprot/P48444		P0268468B	132	57210	7	4	1	2.46488	1.60723	1.10136	3.96986	1.75663	0.944343	1.01269	1.06229	1.95175	n.a.	bad	n/d	4	5.7482	0.2809	n/d	Week 2	Niraparib
ARF3	P61204	ARF3_HUMAN	https://www.uniprot.org/uniprot/P61204		P0266879A	135	20601	3	2	1	0.322168	0.603747	0.26791	0.587447	0.423426	0.421446	0.479715	0.4427	0.418807	n.a.	bad	n/d	2	6.4704	0.0068	n/d	Week 1	Niraparib
ARF3	P61204	ARF3_HUMAN	https://www.uniprot.org/uniprot/P61204		P0266889A	210	20601	5	2	1	0.802258	2.02328	8.25526	2.99124	3.16042	2.16434	2.98748	2.28814	2.44397	n/d	n.d.	1	2	5.9425	0.7876	n/d	Week 1	Niraparib
ARF3	P61204	ARF3_HUMAN	https://www.uniprot.org/uniprot/P61204		P0268468B	77	20601	6	1	n/d	n/d	n/d	n/d	n/d	n/d	n/d	n/d	n/d	n/d	n.a.	bad	n/d	1	5.5176	n/d	n/d	Week 2	Niraparib
ARF4	P18085	ARF4_HUMAN	https://www.uniprot.org/uniprot/P18085		P0266879A	146	20511	5	2	1	0.332202	0.538405	0.3045	0.58198	0.390877	0.374009	0.390522	0.519936	0.338898	n.a.	bad	n/d	2	6.4302	0.9151	n/d	Week 1	Niraparib
ARF4	P18085	ARF4_HUMAN	https://www.uniprot.org/uniprot/P18085		P0266889A	93	20511	3	1	1	0.832229	2.09872	9.0815	3.9622	3.71939	2.23259	2.74422	2.83372	3.19269	n/d	n.d.	n/d	1	6.6745	n/d	n/d	Week 1	Niraparib
ARF5	P84085	ARF5_HUMAN	https://www.uniprot.org/uniprot/P84085		P0266879A	51	20529	1	1	1	0.385461	0.357478	0.405676	0.488617	0.410341	0.296072	0.306318	0.341551	0.630652	n.a.	bad	n/d	1	6.0341	n/d	n/d	Week 1	Niraparib
ARF6	P62330	ARF6_HUMAN	https://www.uniprot.org/uniprot/P62330		P0266879A	49	20082	2	1	1	0.391092	0.461548	0.168321	0.533608	0.325189	0.355426	0.304948	0.451228	0.31349	n.a.	bad	n/d	1	6.0557	n/d	n/d	Week 1	Niraparib
ARF6	P62330	ARF6_HUMAN	https://www.uniprot.org/uniprot/P62330		P0266889A	51	20082	2	1	1	0.701523	1.60869	5.53982	2.24689	2.61248	1.2507	2.03164	1.6626	2.03617	n.a.	bad	n/d	1	6.0106	n/d	n/d	Week 1	Niraparib
ARFGAP1	Q8N6T3	ARFG1_HUMAN	https://www.uniprot.org/uniprot/Q8N6T3		P0266879A	51	44467	2	0	n/d	n/d	n/d	n/d	n/d	n/d	n/d	n/d	n/d	n/d	n/d	n/d	n/d	n/d	n/d	n/d	n/d	Week 1	Niraparib
ARG1	P05089	ARGI1_HUMAN	https://www.uniprot.org/uniprot/P05089		P0266879A	325	35664	9	7	1	0.555439	0.382235	0.958	0.211572	0.279764	0.317912	0.324213	0.637175	1.52567	n.a.	bad	n/d	7	6.9887	0.323	n/d	Week 1	Niraparib
ARG1	P05089	ARGI1_HUMAN	https://www.uniprot.org/uniprot/P05089		P0266889A	170	35664	6	4	1	0.742367	0.75404	4.788	0.927437	0.602576	0.280227	1.07928	0.718695	0.615194	n.a.	bad	0.314	4	6.5661	0.6393	n/d	Week 1	Niraparib
ARG1	P05089	ARGI1_HUMAN	https://www.uniprot.org/uniprot/P05089		P0268458B	160	35664	5	4	1	0.455187	0.782491	0.679536	0.359668	0.630047	0.185202	0.337881	0.352396	0.783143	n.a.	bad	n/d	4	5.9746	0.3895	n/d	Week 2	Niraparib
ARG1	P05089	ARGI1_HUMAN	https://www.uniprot.org/uniprot/P05089		P0268468B	133	35664	6	4	1	0.900672	0.587273	3.51738	0.927264	3.16319	1.39689	2.48788	1.62782	0.724613	n.a.	bad	0.463	4	5.9376	0.2027	n/d	Week 2	Niraparib
ARGLU1	Q9NWB6	ARGL1_HUMAN	https://www.uniprot.org/uniprot/Q9NWB6		P0268458B	205	33216	11	3	1	0.983068	1.00199	0.95731	1.01632	0.813426	0.897174	0.954477	0.795181	1.1334	30	good	1.012	3	6.2775	0.2799	n/d	Week 2	Niraparib
ARGLU1	Q9NWB6	ARGL1_HUMAN	https://www.uniprot.org/uniprot/Q9NWB6		P0268468B	102	33216	4	2	1	1.13508	0.819737	0.85424	1.29685	0.974265	0.892158	0.862702	0.811168	1.12204	30	good	1.275	2	5.8985	0.8051	n/d	Week 2	Niraparib
ARHGAP1	Q07960	RHG01_HUMAN	https://www.uniprot.org/uniprot/Q07960		P0266879A	124	50435	6	3	1	0.551313	0.582304	0.623982	0.660759	0.460122	0.466704	0.467977	0.551476	0.432138	n.a.	bad	n/d	3	6.4795	1.8634	n/d	Week 1	Niraparib
ARHGAP1	Q07960	RHG01_HUMAN	https://www.uniprot.org/uniprot/Q07960		P0266889A	73	50435	4	3	1	0.884578	1.81289	3.69485	1.79821	2.13463	1.07548	2.31216	1.37454	2.06812	n/d	n.d.	1	3	5.7103	0.2363	n/d	Week 1	Niraparib
ARHGDIA	P52565	GDIR1_HUMAN	https://www.uniprot.org/uniprot/P52565		P0266879A	243	23207	9	6	1	0.349804	0.53406	0.353926	0.824943	0.420155	0.348767	0.414208	0.492476	0.339566	n.a.	bad	n/d	6	6.8552	0.1125	n/d	Week 1	Niraparib
ARHGDIA	P52565	GDIR1_HUMAN	https://www.uniprot.org/uniprot/P52565		P0266889A	322	23207	10	7	1	0.853732	1.57228	5.91714	2.26772	2.58995	1.5178	2.363	2.12284	2.27287	n/d	n.d.	1	7	6.7538	0.3891	n/d	Week 1	Niraparib
ARHGDIA	P52565	GDIR1_HUMAN	https://www.uniprot.org/uniprot/P52565		P0268458B	109	23207	6	4	1	0.640323	1.62842	0.388529	0.648297	1.34003	0.516038	0.178349	3.01342	0.837878	n.a.	bad	n/d	4	6.1989	0.4125	n/d	Week 2	Niraparib
ARHGDIA	P52565	GDIR1_HUMAN	https://www.uniprot.org/uniprot/P52565		P0268468B	126	23207	5	4	1	3.32667	1.71722	0.371853	5.53493	1.19711	0.940304	0.987781	1.23545	2.05614	n.a.	bad	n/d	4	6.2381	0.549	n/d	Week 2	Niraparib
ARHGDIB	P52566	GDIR2_HUMAN	https://www.uniprot.org/uniprot/P52566		P0266879A	207	22988	6	4	1	0.366029	0.600369	0.355147	0.727545	0.455575	0.412941	0.487297	0.564	0.417063	n.a.	bad	n/d	4	6.7628	0.3217	n/d	Week 1	Niraparib
ARHGDIB	P52566	GDIR2_HUMAN	https://www.uniprot.org/uniprot/P52566		P0266889A	137	22988	5	4	1	1.25102	2.44413	8.41496	3.53328	3.98282	2.19798	3.04154	3.05145	3.04257	n/d	n.d.	1	4	6.5928	0.2777	n/d	Week 1	Niraparib
ARHGDIB	P52566	GDIR2_HUMAN	https://www.uniprot.org/uniprot/P52566		P0268468B	90	22988	6	3	1	2.98818	1.68625	0.16888	5.71885	1.32959	1.62828	1.10473	0.920417	2.77334	n.a.	bad	n/d	3	5.6103	0.6126	n/d	Week 2	Niraparib
ARID1A	O14497	ARI1A_HUMAN	https://www.uniprot.org/uniprot/O14497		P0266889A	44	242042	2	1	1	0.722035	0.799132	2.30284	1.12451	1.27902	0.747404	0.882947	0.964831	1.37621	30	weak	n/d	1	5.8047	n/d	n/d	Week 1	Niraparib
ARID1A	O14497	ARI1A_HUMAN	https://www.uniprot.org/uniprot/O14497		P0268468B	69	242042	3	3	1	1.35772	0.978295	0.941122	1.23554	0.892363	0.917648	0.997963	1.1144	1.30722	30	good	1.228	3	6.6681	2.4247	n/d	Week 2	Niraparib
ARID2	Q68CP9	ARID2_HUMAN	https://www.uniprot.org/uniprot/Q68CP9		P0268458B	58	197389	5	1	1	1.1416	1.97677	0.914417	1.38067	1.39075	0.898311	0.581757	1.36781	1.10696	n.a.	bad	n/d	1	5.4673	n/d	n/d	Week 2	Niraparib
ARL6IP1	Q15041	AR6P1_HUMAN	https://www.uniprot.org/uniprot/Q15041		P0266879A	38	23362	1	1	1	0.472795	0.546602	0.491836	0.914297	0.370041	0.515288	0.310737	0.571832	0.5118	n.a.	bad	n/d	1	6.6329	n/d	n/d	Week 1	Niraparib
ARL6IP1	Q15041	AR6P1_HUMAN	https://www.uniprot.org/uniprot/Q15041		P0266889A	55	23362	2	2	1	1.15816	1.39018	5.67822	7.33498	2.11003	2.09306	1.65859	0.98631	1.51356	n/d	n.d.	1	2	6.3673	0.0333	n/d	Week 1	Niraparib
ARL6IP1	Q15041	AR6P1_HUMAN	https://www.uniprot.org/uniprot/Q15041		P0268458B	43	23362	1	1	1	1.01179	1.19148	1.096	0.997015	1.0643	0.514994	0.486749	1.96981	0.560148	n.a.	bad	n/d	1	5.9053	n/d	n/d	Week 2	Niraparib
ARL6IP5	O75915	PRAF3_HUMAN	https://www.uniprot.org/uniprot/O75915		P0266889A	34	21614	1	1	1	0.834362	1.89392	7.21798	2.73654	2.59859	2.51869	3.63866	2.97035	2.95929	n/d	n.d.	n/d	1	6.175	n/d	n/d	Week 1	Niraparib
ARL8B	Q9NVJ2	ARL8B_HUMAN	https://www.uniprot.org/uniprot/Q9NVJ2		P0266879A	135	21539	3	3	1	0.40495	0.508895	0.326237	0.620874	0.446657	0.373627	0.415003	0.518133	0.407526	n.a.	bad	n/d	3	6.2592	0.5154	n/d	Week 1	Niraparib
ARL8B	Q9NVJ2	ARL8B_HUMAN	https://www.uniprot.org/uniprot/Q9NVJ2		P0266889A	63	21539	4	1	1	0.997807	2.21994	5.88637	2.37096	3.11241	1.15355	2.83455	2.53226	2.68781	n/d	n.d.	n/d	1	5.9917	n/d	n/d	Week 1	Niraparib
ARMC8	Q8IUR7	ARMC8_HUMAN	https://www.uniprot.org/uniprot/Q8IUR7		P0268458B	54	75509	2	1	1	0.990433	0.799524	0.703645	0.520419	1.01565	0.736065	0.860911	1.10281	0.901242	25	weak	n/d	1	5.4955	n/d	n/d	Week 2	Niraparib
ARMH2	H3BNL8	CF229_HUMAN	https://www.uniprot.org/uniprot/H3BNL8		P0266879A	34	26547	1	1	1	0.368112	0.473069	0.41899	0.608883	0.433912	0.407209	0.425236	0.610108	0.716819	n.a.	bad	n/d	1	5.4876	n/d	n/d	Week 1	Niraparib
ARPC1A	Q92747	ARC1A_HUMAN	https://www.uniprot.org/uniprot/Q92747		P0266879A	51	41569	3	2	1	0.533381	0.476091	0.382623	0.746904	0.546009	0.438991	0.659035	0.591506	0.519047	n.a.	bad	n/d	1	6.35	n/d	n/d	Week 1	Niraparib
ARPC1A	Q92747	ARC1A_HUMAN	https://www.uniprot.org/uniprot/Q92747		P0266889A	35	41569	1	1	1	0.706029	0.993693	2.14889	1.26944	1.39582	0.733782	1.36404	1.4214	1.47709	n.a.	bad	n/d	1	6.0327	n/d	n/d	Week 1	Niraparib
ARPC1A	Q92747	ARC1A_HUMAN	https://www.uniprot.org/uniprot/Q92747		P0268458B	34	41569	2	1	1	1.06313	1.76063	0.453816	1.23857	1.43009	0.604364	0.631665	2.66098	0.857242	n.a.	bad	n/d	1	5.618	n/d	n/d	Week 2	Niraparib
ARPC1B	O15143	ARC1B_HUMAN	https://www.uniprot.org/uniprot/O15143		P0266879A	101	40949	3	3	1	0.368879	0.560522	0.32128	0.574796	0.459742	0.368166	0.422733	0.526555	0.355527	n.a.	bad	n/d	3	6.4589	0.1174	n/d	Week 1	Niraparib
ARPC1B	O15143	ARC1B_HUMAN	https://www.uniprot.org/uniprot/O15143		P0266889A	112	40949	3	2	1	1.17059	1.79665	8.06244	3.25889	3.74535	2.13866	3.88489	2.52826	3.40046	n/d	n.d.	1	2	6.0207	0.3479	n/d	Week 1	Niraparib
ARPC1B	O15143	ARC1B_HUMAN	https://www.uniprot.org/uniprot/O15143		P0268458B	53	40949	2	1	1	1.42476	3.10787	1.46851	1.47648	1.83515	0.825255	0.986769	5.94288	1.09363	n.a.	bad	n/d	1	5.5954	n/d	n/d	Week 2	Niraparib
ARPC2	O15144	ARPC2_HUMAN	https://www.uniprot.org/uniprot/O15144		P0266879A	309	34333	8	7	1	0.332693	0.525384	0.371301	0.598759	0.420118	0.386356	0.385792	0.55842	0.384834	n.a.	bad	n/d	7	6.8539	0.2313	n/d	Week 1	Niraparib
ARPC2	O15144	ARPC2_HUMAN	https://www.uniprot.org/uniprot/O15144		P0266889A	306	34333	11	6	1	0.774775	1.70929	6.45932	2.7732	3.11668	1.75858	2.61947	2.34485	2.57392	n/d	n.d.	1	6	6.7043	0.3918	n/d	Week 1	Niraparib
ARPC2	O15144	ARPC2_HUMAN	https://www.uniprot.org/uniprot/O15144		P0268458B	77	34333	9	3	1	0.712535	1.72485	0.553585	0.985007	1.29613	0.510618	0.59344	2.91767	0.839117	n.a.	bad	0.752	3	6.2481	0.6064	n/d	Week 2	Niraparib
ARPC2	O15144	ARPC2_HUMAN	https://www.uniprot.org/uniprot/O15144		P0268468B	225	34333	11	7	1	2.58132	1.78191	0.714665	4.32065	1.49608	1.26477	1.20612	0.950027	1.99137	n.a.	bad	n/d	7	6.2433	0.2978	n/d	Week 2	Niraparib
ARPC3	O15145	ARPC3_HUMAN	https://www.uniprot.org/uniprot/O15145		P0266889A	99	20546	7	2	1	1.01564	2.01884	7.24563	3.47371	3.62018	1.87478	2.60365	2.39765	2.6931	n/d	n.d.	1	2	6.5129	0.3736	n/d	Week 1	Niraparib
ARPC3	O15145	ARPC3_HUMAN	https://www.uniprot.org/uniprot/O15145		P0268458B	66	20546	4	2	1	0.868075	1.44415	0.722678	0.730378	0.980877	0.754728	0.824156	2.13594	0.867496	30	weak	0.862	2	5.9402	0.5599	n/d	Week 2	Niraparib
ARPC3	O15145	ARPC3_HUMAN	https://www.uniprot.org/uniprot/O15145		P0268468B	104	20546	7	3	1	1.92167	1.28845	0.501093	2.68871	1.04825	0.90113	0.968525	1.07163	1.53221	n.a.	bad	n/d	3	5.8434	0.9595	n/d	Week 2	Niraparib
ARPC4	P59998	ARPC4_HUMAN	https://www.uniprot.org/uniprot/P59998		P0266879A	234	21588	7	6	1	0.387143	0.545537	0.359602	0.630868	0.394604	0.48071	0.41525	0.49348	0.421893	n.a.	bad	n/d	6	6.7075	0.4738	n/d	Week 1	Niraparib
ARPC4	P59998	ARPC4_HUMAN	https://www.uniprot.org/uniprot/P59998		P0266889A	190	19667	6	4	1	1.03577	2.53603	8.64176	3.79566	4.25663	3.38251	3.47458	2.91384	3.5264	n/d	n.d.	1	4	6.6072	0.5374	n/d	Week 1	Niraparib
ARPC4	P59998	ARPC4_HUMAN	https://www.uniprot.org/uniprot/P59998		P0268458B	120	71718	5	3	1	0.870672	1.65461	0.767797	1.05691	1.50844	1.00012	0.837138	2.95316	1.22409	n.a.	bad	0.772	3	6.0404	0.658	n/d	Week 2	Niraparib
ARPC4	P59998	ARPC4_HUMAN	https://www.uniprot.org/uniprot/P59998		P0268468B	123	71718	7	3	1	2.8934	1.83135	0.724151	4.65659	1.65895	1.77284	0.980464	1.23062	2.34017	n.a.	bad	n/d	3	6.185	0.5982	n/d	Week 2	Niraparib
ARPC5	O15511	ARPC5_HUMAN	https://www.uniprot.org/uniprot/O15511		P0266879A	196	16320	5	2	1	0.411987	0.571413	0.385947	0.713029	0.505328	0.46339	0.587543	0.500841	0.503969	n.a.	bad	n/d	2	6.2317	0.1702	n/d	Week 1	Niraparib
ARPC5	O15511	ARPC5_HUMAN	https://www.uniprot.org/uniprot/O15511		P0266889A	211	16320	6	4	1	0.878983	1.62521	5.57578	2.54201	3.28668	2.08132	2.36078	2.02421	2.59325	n/d	n.d.	1	4	6.3547	0.4239	n/d	Week 1	Niraparib
ARPC5L	Q9BPX5	ARP5L_HUMAN	https://www.uniprot.org/uniprot/Q9BPX5		P0266879A	77	16941	4	2	1	0.549755	0.601526	0.482269	0.883521	0.54242	0.525069	0.479484	0.43992	0.547008	n.a.	bad	n/d	2	6.1099	0.1396	n/d	Week 1	Niraparib
ARPC5L	Q9BPX5	ARP5L_HUMAN	https://www.uniprot.org/uniprot/Q9BPX5		P0266889A	125	16941	6	4	1	1.03379	1.55041	4.43505	3.20326	3.12084	3.72891	2.13646	1.5562	2.50842	n/d	n.d.	1	4	6.3609	1.2459	n/d	Week 1	Niraparib
ASH2L	Q9UBL3	ASH2L_HUMAN	https://www.uniprot.org/uniprot/Q9UBL3		P0266879A	48	68722	2	1	1	0.612369	1.04551	0.641599	1.51653	0.373186	1.89282	0.378134	0	0.523478	n.a.	bad	n/d	1	6.0116	n/d	n/d	Week 1	Niraparib
ASH2L	Q9UBL3	ASH2L_HUMAN	https://www.uniprot.org/uniprot/Q9UBL3		P0268458B	41	68722	8	2	1	0.942193	1.28456	1.14644	1.4413	1.3377	0.554609	0.667436	1.33118	0.8621	n.a.	bad	1	2	5.6115	0.0343	n/d	Week 2	Niraparib
ASNA1	O43681	ASNA_HUMAN	https://www.uniprot.org/uniprot/O43681		P0266879A	94	38792	3	3	1	0.542982	0.705158	0.396108	1.06546	0.455174	0.623284	0.606059	0.517908	0.47624	n.a.	bad	n/d	3	5.9713	0.4911	n/d	Week 1	Niraparib
ASNA1	O43681	ASNA_HUMAN	https://www.uniprot.org/uniprot/O43681		P0266889A	61	38792	3	2	1	2.25591	1.82049	10.4388	7.34561	7.19798	3.45576	4.66719	4.03701	4.49911	n.a.	bad	n/d	2	6.0263	0.2612	n/d	Week 1	Niraparib
ASNA1	O43681	ASNA_HUMAN	https://www.uniprot.org/uniprot/O43681		P0268468B	38	38792	1	1	1	0	0.794591	0	0.957579	0	0.453519	0	0	0	n.a.	bad	n/d	1	5.6069	n/d	n/d	Week 2	Niraparib
ATAD3A	Q9NVI7	ATD3A_HUMAN	https://www.uniprot.org/uniprot/Q9NVI7		P0266879A	345	66217	13	8	1	0.52458	0.550743	0.443306	0.594525	0.541712	0.477519	0.495824	0.564696	0.510545	n.a.	bad	n/d	8	7.2833	2.7235	n/d	Week 1	Niraparib
ATAD3A	Q9NVI7	ATD3A_HUMAN	https://www.uniprot.org/uniprot/Q9NVI7		P0266889A	300	66217	14	9	1	0.887263	1.09504	2.31085	1.96825	1.39987	1.5326	1.24702	1.12958	1.35378	30	good	0.554	9	6.2735	0.2327	n/d	Week 1	Niraparib
ATAD3A	Q9NVI7	ATD3A_HUMAN	https://www.uniprot.org/uniprot/Q9NVI7		P0268458B	683	66217	29	18	1	1.02645	0.903602	1.00019	0.90366	1.02118	0.722732	0.921451	1.15932	1.08391	30	weak	1.064	18	7.0168	0.1435	n/d	Week 2	Niraparib
ATAD3A	Q9NVI7	ATD3A_HUMAN	https://www.uniprot.org/uniprot/Q9NVI7		P0268468B	590	66217	32	15	1	1.20531	1.08741	1.18688	1.36278	1.12367	0.970913	0.927783	0.973256	1.30563	30	good	0.97	15	6.9298	0.1438	n/d	Week 2	Niraparib
ATIC	P31939	PUR9_HUMAN	https://www.uniprot.org/uniprot/P31939		P0266879A	322	64615	10	8	1	0.387027	0.559739	0.360655	0.597456	0.446146	0.425383	0.433568	0.524337	0.484244	n.a.	bad	n/d	8	6.3219	0.1636	n/d	Week 1	Niraparib
ATIC	P31939	PUR9_HUMAN	https://www.uniprot.org/uniprot/P31939		P0266889A	202	64615	8	5	1	0.807571	1.70458	6.67652	2.49268	2.76225	2.05771	2.69379	2.13217	2.86785	n/d	n.d.	1	5	6.1326	0.4315	n/d	Week 1	Niraparib
ATIC	P31939	PUR9_HUMAN	https://www.uniprot.org/uniprot/P31939		P0268468B	59	64523	4	2	1	4.76513	3.34422	0.709953	7.39273	6.7976	0.176634	2.17098	0.163304	15.7722	n.a.	bad	n/d	2	5.8408	0.5319	n/d	Week 2	Niraparib
ATL3	Q6DD88	ATLA3_HUMAN	https://www.uniprot.org/uniprot/Q6DD88		P0266879A	450	60541	15	9	1	0.393439	0.593719	0.347515	0.67417	0.411265	0.450253	0.443027	0.548994	0.464766	n.a.	bad	n/d	9	6.7361	0.0314	n/d	Week 1	Niraparib
ATL3	Q6DD88	ATLA3_HUMAN	https://www.uniprot.org/uniprot/Q6DD88		P0266889A	392	60541	13	11	1	0.841295	1.57802	6.22225	2.59203	2.8611	1.98075	2.40691	2.24249	2.28596	n/d	n.d.	1	11	6.8082	0.4654	n/d	Week 1	Niraparib
ATL3	Q6DD88	ATLA3_HUMAN	https://www.uniprot.org/uniprot/Q6DD88		P0268458B	189	60541	11	6	1	1.03609	1.38753	0.785024	0.722491	1.36318	0.680434	0.498851	3.13074	0.892435	n.a.	bad	0.937	6	6.2668	0.4446	n/d	Week 2	Niraparib
ATL3	Q6DD88	ATLA3_HUMAN	https://www.uniprot.org/uniprot/Q6DD88		P0268468B	209	60541	8	5	1	2.81801	2.07528	0.762811	4.65029	1.39714	1.03438	1.01404	0.997147	2.36242	n.a.	bad	n/d	5	6.2756	0.3599	n/d	Week 2	Niraparib
ATP1A1	P05023	AT1A1_HUMAN	https://www.uniprot.org/uniprot/P05023		P0266879A	788	112999	25	18	1	0.425592	0.613758	0.377157	0.687922	0.513203	0.470324	0.489538	0.535444	0.47525	n.a.	bad	n/d	18	6.6281	0.0981	n/d	Week 1	Niraparib
ATP1A1	P05023	AT1A1_HUMAN	https://www.uniprot.org/uniprot/P05023		P0266889A	718	109549	24	17	1	0.947766	1.8361	5.06307	2.24214	2.38324	1.91854	2.28502	2.15788	2.44093	n/d	n.d.	1	17	6.4863	0.1233	n/d	Week 1	Niraparib
ATP1A1	P05023	AT1A1_HUMAN	https://www.uniprot.org/uniprot/P05023		P0268458B	486	109549	25	10	1	0.905731	1.43758	0.931839	0.865617	1.13066	0.619369	0.669735	2.22868	0.946681	n.a.	bad	0.804	10	6.6206	0.5043	n/d	Week 2	Niraparib
ATP1A1	P05023	AT1A1_HUMAN	https://www.uniprot.org/uniprot/P05023		P0268468B	352	109549	16	6	1	1.90965	1.20247	0.788794	2.27976	1.25508	0.993919	0.838761	1.47066	1.63697	n.a.	bad	n/d	6	6.2714	0.2864	n/d	Week 2	Niraparib
ATP1B1	P05026	AT1B1_HUMAN	https://www.uniprot.org/uniprot/P05026		P0266889A	54	35061	2	1	1	1.31206	1.72775	5.45448	2.82094	2.92398	1.92498	2.65326	2.58557	2.82452	n/d	n.d.	n/d	1	5.7454	n/d	n/d	Week 1	Niraparib
ATP1B1	P05026	AT1B1_HUMAN	https://www.uniprot.org/uniprot/P05026		P0268458B	45	35061	3	2	1	0.84355	1.28548	0.802207	0.775667	1.05032	0.537076	0.748964	1.90868	0.839782	n.a.	bad	0.883	2	5.8088	0.4771	n/d	Week 2	Niraparib
ATP1B1	P05026	AT1B1_HUMAN	https://www.uniprot.org/uniprot/P05026		P0268468B	50	35061	3	1	1	2.60088	1.12214	1.1048	2.70219	1.01673	1.16566	0.913425	1.02777	2.04102	n.a.	bad	n/d	1	5.7197	n/d	n/d	Week 2	Niraparib
ATP2A2	P16615	AT2A2_HUMAN	https://www.uniprot.org/uniprot/P16615		P0266879A	1012	114756	30	18	1	0.488758	0.594507	0.422084	0.676099	0.504349	0.472533	0.467895	0.569953	0.533896	n.a.	bad	n/d	18	6.8705	0.2537	n/d	Week 1	Niraparib
ATP2A2	P16615	AT2A2_HUMAN	https://www.uniprot.org/uniprot/P16615		P0266889A	891	114756	25	17	1	1.11664	1.67247	4.88347	2.01382	2.6122	1.57471	2.32407	2.02041	2.46387	n/d	n.d.	1	16	6.6989	0.1605	n/d	Week 1	Niraparib
ATP2A2	P16615	AT2A2_HUMAN	https://www.uniprot.org/uniprot/P16615		P0268458B	941	114756	46	23	1	0.803881	1.05881	0.907973	0.811412	1.05682	0.631903	0.798458	1.49725	0.953318	n.a.	bad	0.917	23	7.1452	0.3024	n/d	Week 2	Niraparib
ATP2A2	P16615	AT2A2_HUMAN	https://www.uniprot.org/uniprot/P16615		P0268468B	933	114756	41	18	1	1.51586	1.12043	0.989122	1.77187	1.02323	0.93263	0.910831	1.04637	1.60888	n.a.	bad	n/d	18	7.1995	0.0936	n/d	Week 2	Niraparib
ATP2B1	P20020	AT2B1_HUMAN	https://www.uniprot.org/uniprot/P20020		P0266879A	334	138754	13	6	1	0.395462	0.508413	0.47996	0.916091	0.482261	0.535933	0.452693	0.559253	0.546883	n.a.	bad	n/d	6	6.2733	0.0613	n/d	Week 1	Niraparib
ATP2B1	P20020	AT2B1_HUMAN	https://www.uniprot.org/uniprot/P20020		P0266889A	294	138754	11	6	1	1.11155	1.88233	5.17078	2.88811	2.17688	1.82416	1.9139	2.27135	2.11883	n/d	n.d.	1	6	6.0928	0.3594	n/d	Week 1	Niraparib
ATP2B1	P20020	AT2B1_HUMAN	https://www.uniprot.org/uniprot/P20020		P0268468B	71	138754	7	2	1	5.54722	3.5981	0	7.72259	3.38727	2.43651	1.25753	1.80696	4.07137	n.a.	bad	n/d	2	5.5073	0.5322	n/d	Week 2	Niraparib
ATP5EP2	Q5VTU8	AT5EL_HUMAN	https://www.uniprot.org/uniprot/Q5VTU8		P0266879A	80	5807	3	0	n/d	n/d	n/d	n/d	n/d	n/d	n/d	n/d	n/d	n/d	n/d	n/d	n/d	2	6.5936	0.001	n/d	Week 1	Niraparib
ATP5EP2	Q5VTU8	AT5EL_HUMAN	https://www.uniprot.org/uniprot/Q5VTU8		P0268458B	56	5807	3	1	1	1.13616	1.18825	1.64852	0.779414	1.00242	0.511974	1.34781	2.42834	1.27831	n.a.	bad	n/d	1	6.1397	n/d	n/d	Week 2	Niraparib
ATP5F1A	P25705	ATPA_HUMAN	https://www.uniprot.org/uniprot/P25705		P0266879A	842	59750	26	13	1	0.38017	0.532229	0.370163	0.612072	0.429883	0.441734	0.432259	0.521418	0.416974	n.a.	bad	n/d	13	7.0067	0.0667	n/d	Week 1	Niraparib
ATP5F1A	P25705	ATPA_HUMAN	https://www.uniprot.org/uniprot/P25705		P0266889A	745	59750	23	17	1	1.03599	1.58458	5.89386	2.68634	2.60326	1.95199	2.31357	2.01716	2.51607	n/d	n.d.	1	16	6.8429	0.1156	n/d	Week 1	Niraparib
ATP5F1A	P25705	ATPA_HUMAN	https://www.uniprot.org/uniprot/P25705		P0268458B	561	59750	22	10	1	0.881291	1.17638	0.869137	0.678831	1.00657	0.648506	0.78453	1.64164	0.902914	n.a.	bad	0.92	10	6.9369	0.0877	n/d	Week 2	Niraparib
ATP5F1A	P25705	ATPA_HUMAN	https://www.uniprot.org/uniprot/P25705		P0268468B	735	59750	25	14	1	1.60846	1.07352	0.861963	2.05663	1.10596	0.866195	0.867033	0.934172	1.4042	n.a.	bad	n/d	14	7.3133	0.9749	n/d	Week 2	Niraparib
ATP5F1B	P06576	ATPB_HUMAN	https://www.uniprot.org/uniprot/P06576		P0266879A	520	56559	14	7	1	0.445636	0.58427	0.377705	0.645731	0.546035	0.434137	0.479097	0.587005	0.487879	n.a.	bad	n/d	7	7.0247	0.1305	n/d	Week 1	Niraparib
ATP5F1B	P06576	ATPB_HUMAN	https://www.uniprot.org/uniprot/P06576		P0266889A	400	56559	14	7	1	1.09221	1.95516	6.07459	2.58216	3.60293	2.20747	2.97436	2.25095	2.87646	n/d	n.d.	1	7	6.9101	0.1538	n/d	Week 1	Niraparib
ATP5F1B	P06576	ATPB_HUMAN	https://www.uniprot.org/uniprot/P06576		P0268458B	349	56559	17	9	1	0.776288	1.20679	0.679057	0.788313	0.995	0.765248	0.7198	1.81183	1.00423	30	weak	0.942	9	6.5323	0.2234	n/d	Week 2	Niraparib
ATP5F1B	P06576	ATPB_HUMAN	https://www.uniprot.org/uniprot/P06576		P0268468B	498	56559	22	8	1	1.78917	1.31622	0.879499	2.12993	1.15145	0.909216	1.02018	1.04953	1.42231	n.a.	bad	n/d	8	6.8061	0.2244	n/d	Week 2	Niraparib
ATP5F1C	P36542	ATPG_HUMAN	https://www.uniprot.org/uniprot/P36542		P0266879A	283	32996	9	6	1	0.379989	0.544869	0.372056	0.60763	0.428603	0.498877	0.449677	0.594858	0.448453	n.a.	bad	n/d	6	6.6623	0.2396	n/d	Week 1	Niraparib
ATP5F1C	P36542	ATPG_HUMAN	https://www.uniprot.org/uniprot/P36542		P0266889A	302	32996	8	6	1	1.00042	1.50815	4.46969	2.05024	2.15837	1.64626	1.97588	1.9039	2.10006	n/d	n.d.	1	6	6.4636	0.0532	n/d	Week 1	Niraparib
ATP5F1C	P36542	ATPG_HUMAN	https://www.uniprot.org/uniprot/P36542		P0268458B	259	32996	9	4	1	0.871745	1.066	0.857733	0.828416	1.05241	0.754182	0.842584	1.41372	0.995717	30	good	0.973	4	6.3129	0.3937	n/d	Week 2	Niraparib
ATP5F1C	P36542	ATPG_HUMAN	https://www.uniprot.org/uniprot/P36542		P0268468B	206	32996	8	4	1	1.31686	0.87876	0.832292	1.50982	0.977565	0.978794	0.827449	0.967694	1.19862	30	good	1.354	4	6.4668	0.2355	n/d	Week 2	Niraparib
ATP5F1D	P30049	ATPD_HUMAN	https://www.uniprot.org/uniprot/P30049		P0266879A	52	17490	1	1	1	0.401601	0.609838	0.392551	0.610517	0.396033	0.515326	0.451921	0.544192	0.384596	n.a.	bad	n/d	1	6.5115	n/d	n/d	Week 1	Niraparib
ATP5F1D	P30049	ATPD_HUMAN	https://www.uniprot.org/uniprot/P30049		P0266889A	106	17490	2	2	1	0.822185	1.24301	3.86798	1.70878	2.04542	1.33133	1.58822	1.27957	1.49111	n.a.	bad	0.357	2	6.2496	0.1505	n/d	Week 1	Niraparib
ATP5F1D	P30049	ATPD_HUMAN	https://www.uniprot.org/uniprot/P30049		P0268458B	88	17490	4	2	1	1.0234	1.47851	1.10606	0.971757	1.12232	0.761876	1.14776	1.70821	1.16514	30	good	0.783	2	6.054	0.5768	n/d	Week 2	Niraparib
ATP5F1D	P30049	ATPD_HUMAN	https://www.uniprot.org/uniprot/P30049		P0268468B	125	17490	4	2	1	1.48182	0.931289	0.670956	1.78607	0.928911	1.04947	0.906945	0.715333	1.45486	n.a.	bad	n/d	2	5.9674	0.2579	n/d	Week 2	Niraparib
ATP5F1E	P56381	ATP5E_HUMAN	https://www.uniprot.org/uniprot/P56381		P0266879A	80	5780	3	2	1	0.411275	0.509536	0.383717	0.603117	0.440411	0.431646	0.450756	0.563368	0.486952	n.a.	bad	n/d	2	6.5936	0.001	n/d	Week 1	Niraparib
ATP5F1E	P56381	ATP5E_HUMAN	https://www.uniprot.org/uniprot/P56381		P0266889A	91	5780	4	3	1	0.432492	0.638925	2.15513	0.807679	1.11917	0.62612	0.912129	0.889787	0.811455	n.a.	bad	n/d	3	6.5388	0.0389	n/d	Week 1	Niraparib
ATP5IF1	Q9UII2	ATIF1_HUMAN	https://www.uniprot.org/uniprot/Q9UII2		P0266879A	82	12249	2	2	1	0.344531	0.532326	0.32352	0.659925	0.474324	0.447082	0.477823	0.511853	0.378251	n.a.	bad	n/d	2	6.65	0.0542	n/d	Week 1	Niraparib
ATP5IF1	Q9UII2	ATIF1_HUMAN	https://www.uniprot.org/uniprot/Q9UII2		P0266889A	87	12249	2	2	1	0.942014	2.19119	7.89304	2.94304	3.90706	2.24188	3.39491	3.08438	3.00213	n/d	n.d.	1	2	6.5519	0.0266	n/d	Week 1	Niraparib
ATP5IF1	Q9UII2	ATIF1_HUMAN	https://www.uniprot.org/uniprot/Q9UII2		P0268468B	44	12249	1	1	1	1.40314	0.976826	0.521357	2.25538	0.718431	0.854003	0.990558	1.0212	1.45543	30	weak	n/d	1	6.2867	n/d	n/d	Week 2	Niraparib
ATP5MC1	P05496	AT5G1_HUMAN	https://www.uniprot.org/uniprot/P05496		P0266879A	43	14277	1	1	1	0.502932	0.620645	0.48313	0.425192	0.393164	0.421224	0.407235	0.491601	0.454118	n.a.	bad	n/d	1	7.7968	n/d	n/d	Week 1	Niraparib
ATP5MC1	P05496	AT5G1_HUMAN	https://www.uniprot.org/uniprot/P05496		P0266889A	41	14277	1	1	1	0.772001	1.15974	3.07342	1.37173	1.53422	0.986698	1.39004	1.26613	1.37927	30	good	n/d	1	7.4567	n/d	n/d	Week 1	Niraparib
ATP5MC2	Q06055	AT5G2_HUMAN	https://www.uniprot.org/uniprot/Q06055		P0266879A	43	20513	1	0	n/d	n/d	n/d	n/d	n/d	n/d	n/d	n/d	n/d	n/d	n/d	n/d	n/d	1	7.7968	n/d	n/d	Week 1	Niraparib
ATP5MC2	Q06055	AT5G2_HUMAN	https://www.uniprot.org/uniprot/Q06055		P0266889A	41	20513	1	0	n/d	n/d	n/d	n/d	n/d	n/d	n/d	n/d	n/d	n/d	n/d	n/d	n/d	1	7.4567	n/d	n/d	Week 1	Niraparib
ATP5MC3	P48201	AT5G3_HUMAN	https://www.uniprot.org/uniprot/P48201		P0266879A	43	14693	1	0	n/d	n/d	n/d	n/d	n/d	n/d	n/d	n/d	n/d	n/d	n/d	n/d	n/d	1	7.7968	n/d	n/d	Week 1	Niraparib
ATP5MC3	P48201	AT5G3_HUMAN	https://www.uniprot.org/uniprot/P48201		P0266889A	41	14693	1	0	n/d	n/d	n/d	n/d	n/d	n/d	n/d	n/d	n/d	n/d	n/d	n/d	n/d	1	7.4567	n/d	n/d	Week 1	Niraparib
ATP5MG	O75964	ATP5L_HUMAN	https://www.uniprot.org/uniprot/O75964		P0266879A	97	11428	2	2	1	0.464159	0.544247	0.317543	0.727668	0.474097	0.395293	0.458301	0.512911	0.43772	n.a.	bad	n/d	2	6.191	0.2623	n/d	Week 1	Niraparib
ATP5MG	O75964	ATP5L_HUMAN	https://www.uniprot.org/uniprot/O75964		P0266889A	64	11428	2	1	1	0.574918	1.17175	4.49728	1.66918	2.51321	1.4769	2.21737	1.69405	1.743	n.a.	bad	n/d	1	6.162	n/d	n/d	Week 1	Niraparib
ATP5MG	O75964	ATP5L_HUMAN	https://www.uniprot.org/uniprot/O75964		P0268458B	101	11428	2	2	1	0.597612	1.00933	0.959128	0.761732	1.13948	0.678721	0.679909	1.61231	0.853988	n.a.	bad	n/d	2	5.7741	0.25	n/d	Week 2	Niraparib
ATP5MG	O75964	ATP5L_HUMAN	https://www.uniprot.org/uniprot/O75964		P0268468B	90	11428	3	2	1	1.62763	1.18183	0.617445	2.03172	1.07387	1.03283	0.885008	1.11241	1.59425	n.a.	bad	n/d	2	5.817	0.1754	n/d	Week 2	Niraparib
ATP5PB	P24539	AT5F1_HUMAN	https://www.uniprot.org/uniprot/P24539		P0266879A	348	28908	7	7	1	0.44625	0.596268	0.425418	0.668497	0.52655	0.505789	0.505037	0.596922	0.502332	n.a.	bad	n/d	7	6.7904	0.1085	n/d	Week 1	Niraparib
ATP5PB	P24539	AT5F1_HUMAN	https://www.uniprot.org/uniprot/P24539		P0266889A	64	28908	3	2	1	1.19183	1.7439	6.28623	2.46297	2.68161	1.37806	2.30563	2.0737	2.06492	n/d	n.d.	1	2	6.5004	0.0365	n/d	Week 1	Niraparib
ATP5PB	P24539	AT5F1_HUMAN	https://www.uniprot.org/uniprot/P24539		P0268458B	198	28908	4	4	1	0.810947	1.2006	0.898264	0.722006	0.697858	0.716568	0.72836	1.83772	0.817135	30	weak	0.863	4	6.2801	0.4046	n/d	Week 2	Niraparib
ATP5PB	P24539	AT5F1_HUMAN	https://www.uniprot.org/uniprot/P24539		P0268468B	162	28908	5	4	1	1.91913	1.28666	1.18112	2.35356	1.16295	1.14779	0.924596	0.839968	1.39154	n.a.	bad	n/d	4	6.4441	0.2042	n/d	Week 2	Niraparib
ATP5PD	O75947	ATP5H_HUMAN	https://www.uniprot.org/uniprot/O75947		P0266879A	210	18491	6	5	1	0.447888	0.653607	0.40586	0.663572	0.514614	0.491779	0.494564	0.551391	0.464767	n.a.	bad	n/d	5	6.6487	0.3301	n/d	Week 1	Niraparib
ATP5PD	O75947	ATP5H_HUMAN	https://www.uniprot.org/uniprot/O75947		P0266889A	178	18491	6	3	1	0.907149	1.48459	4.51321	2.28856	2.65368	1.56272	2.11301	1.61868	2.04275	n/d	n.d.	1	3	6.3951	0.3051	n/d	Week 1	Niraparib
ATP5PD	O75947	ATP5H_HUMAN	https://www.uniprot.org/uniprot/O75947		P0268458B	184	18491	9	6	1	0.823718	0.986632	0.737758	0.645547	0.766953	0.564571	0.64114	1.31699	0.849734	n.a.	bad	1.058	6	6.3599	0.3063	n/d	Week 2	Niraparib
ATP5PD	O75947	ATP5H_HUMAN	https://www.uniprot.org/uniprot/O75947		P0268468B	206	18491	9	5	1	1.27021	1.04499	0.793575	1.37145	0.702323	0.676987	0.790932	0.740646	1.24897	30	weak	1.235	5	6.377	0.2992	n/d	Week 2	Niraparib
ATP5PO	P48047	ATPO_HUMAN	https://www.uniprot.org/uniprot/P48047		P0266879A	200	23277	5	4	1	0.403843	0.489748	0.333594	0.57118	0.457303	0.443708	0.424082	0.52319	0.435552	n.a.	bad	n/d	4	6.4212	0.1042	n/d	Week 1	Niraparib
ATP5PO	P48047	ATPO_HUMAN	https://www.uniprot.org/uniprot/P48047		P0266889A	149	23277	4	3	1	1.29581	2.00854	6.72952	2.69945	3.28236	2.22187	2.85057	2.15582	3.00356	n/d	n.d.	1	3	6.0795	0.1604	n/d	Week 1	Niraparib
ATP5PO	P48047	ATPO_HUMAN	https://www.uniprot.org/uniprot/P48047		P0268458B	161	23277	4	3	1	0.805524	0.854386	0.795186	0.637429	0.83122	0.515109	0.599421	1.20493	0.819461	n.a.	bad	1.095	3	6.1183	0.0755	n/d	Week 2	Niraparib
ATP5PO	P48047	ATPO_HUMAN	https://www.uniprot.org/uniprot/P48047		P0268468B	156	23277	3	3	1	1.38073	1.04148	0.847653	1.56473	0.984965	0.898043	0.98256	0.763369	1.34732	30	good	1.26	3	6.1331	0.0512	n/d	Week 2	Niraparib
ATP6V1A	P38606	VATA_HUMAN	https://www.uniprot.org/uniprot/P38606		P0266879A	85	68303	3	2	1	0.404809	0.582832	0.391359	0.532142	0.471478	0.476742	0.513684	0.662347	0.474786	n.a.	bad	n/d	2	6.1546	0.2371	n/d	Week 1	Niraparib
ATP6V1A	P38606	VATA_HUMAN	https://www.uniprot.org/uniprot/P38606		P0266889A	25	68303	2	0	n/d	n/d	n/d	n/d	n/d	n/d	n/d	n/d	n/d	n/d	n/d	n/d	n/d	n/d	n/d	n/d	n/d	Week 1	Niraparib
ATXN10	Q9UBB4	ATX10_HUMAN	https://www.uniprot.org/uniprot/Q9UBB4		P0266879A	47	53488	3	1	1	2.20976	0.818777	2.0784	0.985885	0.397927	1.00186	0.637713	0.524028	0.614667	n.a.	bad	n/d	1	5.8214	n/d	n/d	Week 1	Niraparib
ATXN10	Q9UBB4	ATX10_HUMAN	https://www.uniprot.org/uniprot/Q9UBB4		P0268458B	35	53488	2	1	1	1.69195	2.1675	2.03863	1.69946	2.02664	1.12155	1.30634	2.83069	1.46567	n.a.	bad	n/d	1	5.5967	n/d	n/d	Week 2	Niraparib
ATXN10	Q9UBB4	ATX10_HUMAN	https://www.uniprot.org/uniprot/Q9UBB4		P0268468B	34	53488	2	1	1	3.86793	1.31304	0.677025	5.51496	1.32047	0.730389	1.21732	1.47551	2.46963	n.a.	bad	n/d	1	5.6804	n/d	n/d	Week 2	Niraparib
ATXN2	Q99700	ATX2_HUMAN	https://www.uniprot.org/uniprot/Q99700		P0266889A	57	106046	2	1	1	0.507346	1.63227	2.8876	1.64971	2.42873	1.89532	1.68623	1.39797	1.55595	n.a.	bad	n/d	1	5.8613	n/d	n/d	Week 1	Niraparib
ATXN2L	Q8WWM7	ATX2L_HUMAN	https://www.uniprot.org/uniprot/Q8WWM7		P0266879A	43	115581	1	1	1	0.270294	0.516674	0.720642	0.661827	0.511717	0.973573	0.358438	0.214459	0.525197	n.a.	bad	n/d	1	5.8895	n/d	n/d	Week 1	Niraparib
ATXN2L	Q8WWM7	ATX2L_HUMAN	https://www.uniprot.org/uniprot/Q8WWM7		P0266889A	74	115581	4	2	1	1.05735	1.38716	3.95836	1.90168	1.66195	1.46393	1.98477	1.61144	2.20349	n.a.	bad	0.385	2	5.9484	0.2064	n/d	Week 1	Niraparib
AUP1	Q9Y679	AUP1_HUMAN	https://www.uniprot.org/uniprot/Q9Y679		P0266879A	44	53028	2	2	1	0.689943	0.70373	0.801365	0.777912	0.607232	0.709935	0.569792	0.677474	0.744054	n.a.	bad	n/d	2	6.0264	0.0161	n/d	Week 1	Niraparib
AXIN1	O15169	AXIN1_HUMAN	https://www.uniprot.org/uniprot/O15169		P0266889A	31	95634	1	1	n/d	n/d	n/d	n/d	n/d	n/d	n/d	n/d	n/d	n/d	n.a.	bad	n/d	1	5.7897	n/d	n/d	Week 1	Niraparib
AXIN1	O15169	AXIN1_HUMAN	https://www.uniprot.org/uniprot/O15169		P0268458B	34	95634	2	1	n/d	n/d	n/d	n/d	n/d	n/d	n/d	n/d	n/d	n/d	n/d	n.d.	n/d	1	5.5091	n/d	n/d	Week 2	Niraparib
AZGP1	P25311	ZA2G_HUMAN	https://www.uniprot.org/uniprot/P25311		P0266879A	332	34258	10	9	1	0.508045	0.628381	0.736247	0.400505	0.296916	0.492894	0.33161	0.586856	1.33037	n.a.	bad	n/d	9	6.6144	0.0609	n/d	Week 1	Niraparib
AZGP1	P25311	ZA2G_HUMAN	https://www.uniprot.org/uniprot/P25311		P0266889A	150	34258	6	3	1	0.649611	0.818038	2.26217	0.88718	0.772744	0.631604	0.837213	1.16821	0.732321	n.a.	bad	n/d	2	6.1478	0.3584	n/d	Week 1	Niraparib
AZGP1	P25311	ZA2G_HUMAN	https://www.uniprot.org/uniprot/P25311		P0268458B	102	34258	3	3	1	0.409478	0.565313	0.197933	0.232675	0.931571	0.028621	0.367981	0.2769	0.505844	n.a.	bad	n/d	3	6.1736	0.739	n/d	Week 2	Niraparib
AZGP1	P25311	ZA2G_HUMAN	https://www.uniprot.org/uniprot/P25311		P0268468B	61	34258	2	2	1	0.584106	0.394828	2.27227	0.524772	2.03538	0.558749	2.9934	0.948938	0.576333	n.a.	bad	n/d	2	6.31	0.2125	n/d	Week 2	Niraparib
B2M	P61769	B2MG_HUMAN	https://www.uniprot.org/uniprot/P61769		P0266879A	110	13714	4	3	1	0.400556	0.581163	0.363416	0.707497	0.511388	0.437056	0.551852	0.541834	0.451084	n.a.	bad	n/d	3	7.0009	0.5288	n/d	Week 1	Niraparib
B2M	P61769	B2MG_HUMAN	https://www.uniprot.org/uniprot/P61769		P0266889A	119	13714	5	3	1	1.01213	1.85892	6.41507	2.91278	3.34132	1.73063	2.36808	2.44696	2.53987	n/d	n.d.	1	3	6.9677	0.3351	n/d	Week 1	Niraparib
B2M	P61769	B2MG_HUMAN	https://www.uniprot.org/uniprot/P61769		P0268458B	89	13714	3	3	1	0.911475	1.0771	0.909753	0.570562	0.934951	0.798232	0.53187	2.50217	1.15079	n.a.	bad	1	3	5.8981	1.7015	n.a.	Week 2	Niraparib
B2M	P61769	B2MG_HUMAN	https://www.uniprot.org/uniprot/P61769		P0268468B	140	13714	4	4	1	2.2522	1.34695	0.757044	2.92822	1.20867	1.20123	1.24941	1.26772	2.01844	n.a.	bad	n/d	4	6.4811	0.0359	n/d	Week 2	Niraparib
B3GALT6	Q96L58	B3GT6_HUMAN	https://www.uniprot.org/uniprot/Q96L58		P0268458B	33	37137	2	1	1	0.963111	0.813402	0.596608	1.20502	0.968214	0.36823	0.703863	0.947724	0.835389	n.a.	bad	n/d	1	5.6698	n/d	n/d	Week 2	Niraparib
B4GALT3	O60512	B4GT3_HUMAN	https://www.uniprot.org/uniprot/O60512		P0268458B	69	43927	4	3	1	1.00097	1.06967	0.875845	0.855581	0.987145	0.977951	1.04271	1.27249	1.14204	30	good	1.029	3	6.1488	0.8667	n/d	Week 2	Niraparib
B4GALT3	O60512	B4GT3_HUMAN	https://www.uniprot.org/uniprot/O60512		P0268468B	74	43927	4	1	1	1.26711	0.291968	0.598078	1.03796	0.893713	0.582838	0.60357	0.998025	0.773271	n.a.	bad	n/d	1	6.048	n/d	n/d	Week 2	Niraparib
BAG2	O95816	BAG2_HUMAN	https://www.uniprot.org/uniprot/O95816		P0266879A	157	23772	5	4	1	0.733146	0.773928	0.646742	0.772222	0.718886	0.678555	0.700407	0.720565	0.641308	n.a.	bad	1.22	4	6.4148	0.4636	n/d	Week 1	Niraparib
BAG2	O95816	BAG2_HUMAN	https://www.uniprot.org/uniprot/O95816		P0266889A	110	23772	4	2	1	0.853219	1.02383	2.47601	0.91616	1.18281	0.99277	1.69349	1.27711	1.24878	30	good	0.53	2	6.1231	0.1939	n/d	Week 1	Niraparib
BAG2	O95816	BAG2_HUMAN	https://www.uniprot.org/uniprot/O95816		P0268458B	156	23772	10	5	1	0.891353	0.816538	0.826374	0.782507	0.819085	0.703579	0.86053	0.949898	0.962621	30	weak	1.151	5	6.372	0.7962	n/d	Week 2	Niraparib
BAG2	O95816	BAG2_HUMAN	https://www.uniprot.org/uniprot/O95816		P0268468B	97	23772	8	3	1	1.13367	0.994918	0.925241	1.06796	0.945537	0.885544	0.850361	0.857203	1.17746	30	good	1.111	3	6.5499	1.2208	n/d	Week 2	Niraparib
BANF1	O75531	BAF_HUMAN	https://www.uniprot.org/uniprot/O75531		P0266879A	52	10058	3	2	1	0.244998	0.333019	0.175258	0.274965	0.218325	0.196516	0.283007	0.211814	0.212512	n.a.	bad	n/d	2	6.2252	0.9847	n/d	Week 1	Niraparib
BASP1	P80723	BASP1_HUMAN	https://www.uniprot.org/uniprot/P80723		P0266879A	347	22693	10	8	1	0.307786	0.614206	0.33806	0.720295	0.543457	0.457458	0.474781	0.652412	0.511363	n.a.	bad	n/d	8	6.5941	0.1732	n/d	Week 1	Niraparib
BASP1	P80723	BASP1_HUMAN	https://www.uniprot.org/uniprot/P80723		P0266889A	270	22693	9	5	1	0.833812	1.75898	7.57427	2.92552	4.3377	2.08968	2.8191	2.90561	2.83034	n/d	n.d.	1	4	6.3716	0.2678	n/d	Week 1	Niraparib
BASP1	P80723	BASP1_HUMAN	https://www.uniprot.org/uniprot/P80723		P0268468B	58	22693	4	1	1	1.18544	0.622005	0	2.64744	0.65621	0.994337	0.805855	0.392698	1.13766	n.a.	bad	n/d	1	6.0305	n/d	n/d	Week 2	Niraparib
BCAP31	P51572	BAP31_HUMAN	https://www.uniprot.org/uniprot/P51572		P0266879A	169	34752	4	4	1	0.410201	0.572491	0.344906	0.610291	0.437359	0.415024	0.427992	0.51735	0.443504	n.a.	bad	n/d	4	6.6542	0.1825	n/d	Week 1	Niraparib
BCAP31	P51572	BAP31_HUMAN	https://www.uniprot.org/uniprot/P51572		P0266889A	298	34752	8	7	1	0.991963	1.39253	4.42288	1.75074	2.09152	1.28832	1.77455	1.77477	1.99063	n.a.	bad	0.343	7	6.6228	0.0377	n/d	Week 1	Niraparib
BCAP31	P51572	BAP31_HUMAN	https://www.uniprot.org/uniprot/P51572		P0268458B	202	34752	7	5	1	0.746307	1.33836	0.780947	0.671283	1.03486	0.417263	0.544935	2.29664	0.755755	n.a.	bad	0.824	5	6.1712	0.3301	n/d	Week 2	Niraparib
BCAP31	P51572	BAP31_HUMAN	https://www.uniprot.org/uniprot/P51572		P0268468B	186	34752	7	6	1	2.07749	1.342	0.595783	3.47947	1.11659	0.976908	1.12932	0.859141	1.62153	n.a.	bad	n/d	6	6.3901	0.2285	n/d	Week 2	Niraparib
BCAS2	O75934	SPF27_HUMAN	https://www.uniprot.org/uniprot/O75934		P0266889A	71	26131	3	3	1	0.85974	1.18201	3.23942	2.07214	1.92453	1.45458	1.93274	1.47612	1.84594	n.a.	bad	0.421	3	5.8538	0.5777	n/d	Week 1	Niraparib
BCAS2	O75934	SPF27_HUMAN	https://www.uniprot.org/uniprot/O75934		P0268458B	84	26131	3	3	1	0.530881	0.65354	0.646022	0.731747	0.755595	0.41692	0.664506	0.984225	0.61766	n.a.	bad	n/d	3	5.86	0.3786	n/d	Week 2	Niraparib
BCLAF1	Q9NYF8	BCLF1_HUMAN	https://www.uniprot.org/uniprot/Q9NYF8		P0268458B	122	106121	8	4	1	1.1001	1.10272	1.16956	1.03355	1.06921	1.25242	1.11534	1.27251	1.29968	30	good	0.924	4	6.2877	0.3695	n/d	Week 2	Niraparib
BCLAF1	Q9NYF8	BCLF1_HUMAN	https://www.uniprot.org/uniprot/Q9NYF8		P0268468B	188	106121	8	5	1	1.15313	0.753467	0.943737	1.06788	0.943513	1.11181	0.918827	0.925023	1.23264	30	good	1.269	5	6.2986	0.4769	n/d	Week 2	Niraparib
BCS1L	Q9Y276	BCS1_HUMAN	https://www.uniprot.org/uniprot/Q9Y276		P0266879A	56	47534	2	0	n/d	n/d	n/d	n/d	n/d	n/d	n/d	n/d	n/d	n/d	n/d	n/d	n/d	n/d	n/d	n/d	n/d	Week 1	Niraparib
BCS1L	Q9Y276	BCS1_HUMAN	https://www.uniprot.org/uniprot/Q9Y276		P0268458B	51	47534	2	1	1	0.143312	0.80203	0.71492	1.34829	0.914427	0.880897	0.912112	1.17368	0.589902	n.a.	bad	n/d	1	5.8031	n/d	n/d	Week 2	Niraparib
BICRA	Q9NZM4	BICRA_HUMAN	https://www.uniprot.org/uniprot/Q9NZM4		P0266889A	86	158488	3	3	1	1.03594	1.37537	1.9213	1.04843	1.21461	1.61498	1.22993	1.27114	1.07727	30	good	0.618	3	5.9309	0.0255	n/d	Week 1	Niraparib
BICRA	Q9NZM4	BICRA_HUMAN	https://www.uniprot.org/uniprot/Q9NZM4		P0268458B	250	158488	9	5	1	0.850006	0.891617	0.866975	0.379106	0.659523	0.771529	0.882845	0.931095	0.994889	4.9	weak	1.052	5	6.6695	0.4106	4.65779	Week 2	Niraparib
BICRA	Q9NZM4	BICRA_HUMAN	https://www.uniprot.org/uniprot/Q9NZM4		P0268468B	220	158488	9	6	1	1.0219	1.02896	0.978224	0.590101	0.746768	0.956674	0.869283	0.817223	0.945524	20	weak	1.007	6	6.6135	0.1697	19.861	Week 2	Niraparib
BICRAL	Q6AI39	BICRL_HUMAN	https://www.uniprot.org/uniprot/Q6AI39		P0268458B	105	115083	9	2	1	0.98825	0.925584	0.81814	0.445493	0.540726	0.825258	0.838681	1.05696	0.863857	4	weak	1.14	2	6.0948	0.682	3.50877	Week 2	Niraparib
BICRAL	Q6AI39	BICRL_HUMAN	https://www.uniprot.org/uniprot/Q6AI39		P0268468B	73	115083	4	2	1	1.05979	1.05098	1.16365	1.02988	0.983181	0.681858	0.771247	0.688274	0.964423	30	weak	0.93	2	6.2075	0.1322	n/d	Week 2	Niraparib
BIRC6	Q9NR09	BIRC6_HUMAN	https://www.uniprot.org/uniprot/Q9NR09		P0268458B	625	530249	32	15	1	0.921639	1.08547	0.966502	0.993943	1.04117	0.801719	0.943804	1.09704	1.06553	30	good	0.936	15	6.5527	0.9117	n/d	Week 2	Niraparib
BIRC6	Q9NR09	BIRC6_HUMAN	https://www.uniprot.org/uniprot/Q9NR09		P0268468B	660	530249	37	17	1	1.03752	1.0153	1.02599	1.12726	1.12631	0.828879	0.81991	0.952309	1.04661	30	good	0.998	16	6.1354	0.1119	n/d	Week 2	Niraparib
BOLA2, BOLA2B	Q9H3K6	BOLA2_HUMAN	https://www.uniprot.org/uniprot/Q9H3K6		P0266879A	76	10116	2	1	1	0.25289	0.518272	0.351532	0.602944	0.294529	0.535118	0.414242	0.508055	0.566588	n.a.	bad	n/d	1	6.57	n/d	n/d	Week 1	Niraparib
BOLA2, BOLA2B	Q9H3K6	BOLA2_HUMAN	https://www.uniprot.org/uniprot/Q9H3K6		P0266889A	108	10116	3	2	1	0.861365	1.28422	3.48038	1.23802	1.59435	1.30889	1.06039	1.29594	1.6464	30	good	0.391	2	6.266	0.4731	n/d	Week 1	Niraparib
BPNT1	O95861	BPNT1_HUMAN	https://www.uniprot.org/uniprot/O95861		P0266879A	59	35744	2	1	1	0.560719	0.715934	0.56377	0.685502	0.470153	0.608265	0.493374	0.643862	0.604078	n.a.	bad	n/d	1	5.8877	n/d	n/d	Week 1	Niraparib
BPNT1	O95861	BPNT1_HUMAN	https://www.uniprot.org/uniprot/O95861		P0266889A	49	35744	2	1	1	0.80465	3.21161	10.1938	3.85002	5.15412	3.11006	3.00743	1.50153	3.77564	n/d	n.d.	n/d	1	5.4607	n/d	n/d	Week 1	Niraparib
BSG	P35613	BASI_HUMAN	https://www.uniprot.org/uniprot/P35613		P0266879A	180	42200	7	4	1	0.421283	0.529217	0.381288	0.657912	0.433744	0.530417	0.452279	0.522927	0.545228	n.a.	bad	n/d	4	6.7417	0.2794	n/d	Week 1	Niraparib
BSG	P35613	BASI_HUMAN	https://www.uniprot.org/uniprot/P35613		P0266889A	135	42200	4	3	1	0.779368	1.8648	6.10447	2.82432	2.73478	1.93046	2.64384	2.48671	2.60814	n/d	n.d.	1	3	6.3513	0.3788	n/d	Week 1	Niraparib
BSG	P35613	BASI_HUMAN	https://www.uniprot.org/uniprot/P35613		P0268458B	112	42200	7	3	1	1.01378	1.749	0.831065	1.00442	1.03167	1.55485	0.913496	2.85587	1.10633	n.a.	bad	0.781	3	5.9671	0.7601	n/d	Week 2	Niraparib
BSG	P35613	BASI_HUMAN	https://www.uniprot.org/uniprot/P35613		P0268468B	104	42200	6	4	1	1.9543	1.47533	0.64758	3.15495	1.402	1.1502	1.07867	1.05848	1.83048	n.a.	bad	n/d	4	5.9227	0.4455	n/d	Week 2	Niraparib
BTBD1	Q9H0C5	BTBD1_HUMAN	https://www.uniprot.org/uniprot/Q9H0C5		P0268458B	86	52771	4	1	1	0.944751	1.02574	0.960014	0.952382	0.886832	1.36736	1.01388	1.23352	0.988782	30	good	n/d	1	6.0902	n/d	n/d	Week 2	Niraparib
BTBD1	Q9H0C5	BTBD1_HUMAN	https://www.uniprot.org/uniprot/Q9H0C5		P0268468B	46	52771	3	2	1	0.990983	0.808993	0.62903	1.44571	0.945684	0.819106	1.20457	0.861387	1.23251	30	good	1.385	2	5.7052	0.8029	n/d	Week 2	Niraparib
BTBD9	Q96Q07	BTBD9_HUMAN	https://www.uniprot.org/uniprot/Q96Q07		P0266879A	165	69187	8	4	1	0.857937	0.902721	0.690017	0.715977	0.780241	0.83276	0.751486	0.789629	0.832273	30	weak	1.167	4	6.0127	0.2351	n/d	Week 1	Niraparib
BTBD9	Q96Q07	BTBD9_HUMAN	https://www.uniprot.org/uniprot/Q96Q07		P0266889A	95	69187	5	3	1	0.975824	1.14318	1.14184	1.26205	0.947325	1.07391	1.13085	0.998049	1.04548	30	good	0.865	3	5.8928	0.6498	n/d	Week 1	Niraparib
BTBD9	Q96Q07	BTBD9_HUMAN	https://www.uniprot.org/uniprot/Q96Q07		P0268458B	234	69187	9	6	1	0.944612	0.791214	0.626987	0.927637	0.937754	0.639662	0.979133	1.10669	0.994909	n.a.	bad	1.371	6	6.6958	0.143	n/d	Week 2	Niraparib
BTBD9	Q96Q07	BTBD9_HUMAN	https://www.uniprot.org/uniprot/Q96Q07		P0268468B	440	69187	18	11	1	1.12572	0.721699	0.763031	1.18622	0.995018	1.00592	0.866707	1.04227	1.14066	30	good	1.432	11	6.6579	0.1783	n/d	Week 2	Niraparib
BTF3	P20290	BTF3_HUMAN	https://www.uniprot.org/uniprot/P20290		P0266889A	69	22168	3	2	1	0.718234	1.24798	3.58044	1.56538	1.7967	1.68239	1.70809	2.03129	1.79828	n.a.	bad	0.356	2	6.4734	0.0292	n/d	Week 1	Niraparib
BUB3	O43684	BUB3_HUMAN	https://www.uniprot.org/uniprot/O43684		P0266879A	152	37154	4	3	1	0.467229	0.577078	0.371449	0.601131	0.441101	0.388064	0.367063	0.564152	0.545317	n.a.	bad	n/d	3	6.1842	0.043	n/d	Week 1	Niraparib
BUB3	O43684	BUB3_HUMAN	https://www.uniprot.org/uniprot/O43684		P0266889A	144	37154	6	3	1	1.10568	1.72853	3.13714	1.81891	1.94956	1.0756	1.5857	1.37783	1.42066	30	good	0.433	3	5.9012	0.4545	n/d	Week 1	Niraparib
BUB3	O43684	BUB3_HUMAN	https://www.uniprot.org/uniprot/O43684		P0268458B	103	37154	7	2	1	1.02547	1.57115	0.794383	1.10881	1.05792	0.823135	0.889197	1.92695	0.988509	30	good	0.856	2	5.476	0.6632	n/d	Week 2	Niraparib
BUB3	O43684	BUB3_HUMAN	https://www.uniprot.org/uniprot/O43684		P0268468B	151	37154	7	4	1	2.09413	1.54785	0.9293	3.2373	1.38855	1.19841	1.27321	1.56294	1.76488	n.a.	bad	n/d	4	5.8546	0.1478	n/d	Week 2	Niraparib
BUD13	Q9BRD0	BUD13_HUMAN	https://www.uniprot.org/uniprot/Q9BRD0		P0268468B	106	70520	11	3	1	1.00497	0.948886	0.753893	0.781567	0.847126	0.866072	1.14899	0.829322	1.06353	30	good	1.177	2	6.0996	0.2889	n/d	Week 2	Niraparib
BUD31	P41223	BUD31_HUMAN	https://www.uniprot.org/uniprot/P41223		P0268458B	52	17331	3	2	1	0.811038	0.980928	1.19102	1.60254	0.782354	0.609678	1.3954	1.19722	1.23701	n.a.	bad	0.834	2	5.8448	0.0534	n/d	Week 2	Niraparib
BZW1	Q7L1Q6	BZW1_HUMAN	https://www.uniprot.org/uniprot/Q7L1Q6		P0266879A	261	51281	7	6	1	0.35274	0.547009	0.325211	0.616943	0.420624	0.407747	0.422935	0.501638	0.421616	n.a.	bad	n/d	6	6.4914	0.466	n/d	Week 1	Niraparib
BZW1	Q7L1Q6	BZW1_HUMAN	https://www.uniprot.org/uniprot/Q7L1Q6		P0266889A	348	51281	11	10	1	0.930874	1.48956	4.62854	2.1657	2.12509	1.44191	1.97991	1.64843	1.8335	n.a.	bad	0.316	10	6.4929	0.2267	n/d	Week 1	Niraparib
BZW1	Q7L1Q6	BZW1_HUMAN	https://www.uniprot.org/uniprot/Q7L1Q6		P0268458B	151	51281	6	3	1	0.764927	0.999282	0.763418	1.09861	0.924379	0.618594	0.445347	1.74675	0.872288	n.a.	bad	1.001	3	5.9482	0.559	n/d	Week 2	Niraparib
BZW1	Q7L1Q6	BZW1_HUMAN	https://www.uniprot.org/uniprot/Q7L1Q6		P0268468B	110	51281	6	3	1	2.18162	1.39355	0.701402	3.5452	1.29906	1.25481	1.87538	1.45643	2.6712	n.a.	bad	n/d	3	5.9243	0.5478	n/d	Week 2	Niraparib
C1QBP	Q07021	C1QBP_HUMAN	https://www.uniprot.org/uniprot/Q07021		P0266879A	165	31362	4	2	1	0.31874	0.578962	0.265406	0.625025	0.445561	0.406517	0.470707	0.57543	0.389602	n.a.	bad	n/d	2	6.7645	0.1706	n/d	Week 1	Niraparib
C1QBP	Q07021	C1QBP_HUMAN	https://www.uniprot.org/uniprot/Q07021		P0266889A	173	31362	5	1	1	0.85402	1.72012	7.94177	2.94893	3.57327	1.73153	2.66012	2.74107	2.65815	n/d	n.d.	n/d	1	6.6595	n/d	n/d	Week 1	Niraparib
CAB39	Q9Y376	CAB39_HUMAN	https://www.uniprot.org/uniprot/Q9Y376		P0268458B	83	39869	3	3	1	1.3219	1.26065	0.817641	1.22754	1.21544	1.02103	1.03143	1.75359	1.12933	30	good	1.117	3	5.9543	0.2493	n/d	Week 2	Niraparib
CACYBP	Q9HB71	CYBP_HUMAN	https://www.uniprot.org/uniprot/Q9HB71		P0266879A	365	26210	13	10	1	0.412079	0.579466	0.328815	0.647411	0.428972	0.452807	0.457324	0.556426	0.458116	n.a.	bad	n/d	10	6.7621	0.3083	n/d	Week 1	Niraparib
CACYBP	Q9HB71	CYBP_HUMAN	https://www.uniprot.org/uniprot/Q9HB71		P0266889A	287	26210	13	8	1	0.817812	1.99018	7.46872	2.94827	3.40559	1.89591	2.81804	2.59604	2.8825	n/d	n.d.	1	8	6.7658	0.0179	n/d	Week 1	Niraparib
CACYBP	Q9HB71	CYBP_HUMAN	https://www.uniprot.org/uniprot/Q9HB71		P0268458B	107	26210	8	2	1	0.843089	1.36971	0.385207	2.15835	1.16568	0.6083	0.518017	2.21079	0.66102	n.a.	bad	1.05	2	5.2864	2.0225	n/d	Week 2	Niraparib
CACYBP	Q9HB71	CYBP_HUMAN	https://www.uniprot.org/uniprot/Q9HB71		P0268468B	128	26210	7	3	1	2.16466	1.45883	0.638789	3.64932	1.17299	0.894388	1.05438	1.11571	1.67384	n.a.	bad	n/d	3	6.1654	0.5235	n/d	Week 2	Niraparib
CAD	P27708	PYR1_HUMAN	https://www.uniprot.org/uniprot/P27708		P0266879A	641	242981	19	14	1	0.556426	0.574491	0.496659	0.742738	0.47082	0.628345	0.480213	0.637937	0.594435	n.a.	bad	n/d	14	6.3754	0.1355	n/d	Week 1	Niraparib
CAD	P27708	PYR1_HUMAN	https://www.uniprot.org/uniprot/P27708		P0266889A	615	242981	21	13	1	1.00239	1.29119	3.26544	1.81209	1.73086	1.80582	1.71365	1.49459	1.55694	30	good	0.439	13	6.3366	0.1332	n/d	Week 1	Niraparib
CAD	P27708	PYR1_HUMAN	https://www.uniprot.org/uniprot/P27708		P0268458B	820	242981	36	20	1	0.96026	0.932048	0.771955	0.919237	0.94613	0.748642	0.876061	1.2361	1.03133	30	weak	1.15	20	6.5386	0.1395	n/d	Week 2	Niraparib
CAD	P27708	PYR1_HUMAN	https://www.uniprot.org/uniprot/P27708		P0268468B	876	242981	38	22	1	1.23223	0.936086	0.825596	1.44188	1.07628	1.06366	0.868401	0.998322	1.26027	30	good	1.267	22	6.6304	0.2646	n/d	Week 2	Niraparib
CALCOCO2	Q13137	CACO2_HUMAN	https://www.uniprot.org/uniprot/Q13137		P0268468B	45	55188	5	2	1	0.971505	0.959908	1.15694	1.12149	0.811321	0.867345	0.837363	0.888314	0.971311	30	good	0.931	2	5.5067	0.4645	n/d	Week 2	Niraparib
CALM1	P0DP23	CALM1_HUMAN	https://www.uniprot.org/uniprot/P0DP23		P0266879A	108	16837	3	3	1	0.341618	0.495115	0.274012	0.498851	0.402355	0.393763	0.384758	0.510507	0.351298	n.a.	bad	n/d	2	7.2537	0.3901	n/d	Week 1	Niraparib
CALM1	P0DP23	CALM1_HUMAN	https://www.uniprot.org/uniprot/P0DP23		P0268468B	35	16837	2	2	1	2.07217	1.00206	1.08327	2.25418	0.813109	1.02554	1.62177	1.25513	1.69337	n.a.	bad	n/d	2	5.698	0.0437	n/d	Week 2	Niraparib
CALM2	P0DP24	CALM2_HUMAN	https://www.uniprot.org/uniprot/P0DP24		P0266879A	108	16837	3	0	n/d	n/d	n/d	n/d	n/d	n/d	n/d	n/d	n/d	n/d	n/d	n/d	n/d	2	7.2537	0.3901	n/d	Week 1	Niraparib
CALM2	P0DP24	CALM2_HUMAN	https://www.uniprot.org/uniprot/P0DP24		P0268468B	35	16837	2	0	n/d	n/d	n/d	n/d	n/d	n/d	n/d	n/d	n/d	n/d	n/d	n/d	n/d	2	5.698	0.0437	n/d	Week 2	Niraparib
CALM3	P0DP25	CALM3_HUMAN	https://www.uniprot.org/uniprot/P0DP25		P0266879A	108	16837	3	0	n/d	n/d	n/d	n/d	n/d	n/d	n/d	n/d	n/d	n/d	n/d	n/d	n/d	2	7.2537	0.3901	n/d	Week 1	Niraparib
CALM3	P0DP25	CALM3_HUMAN	https://www.uniprot.org/uniprot/P0DP25		P0268468B	35	16837	2	0	n/d	n/d	n/d	n/d	n/d	n/d	n/d	n/d	n/d	n/d	n/d	n/d	n/d	2	5.698	0.0437	n/d	Week 2	Niraparib
CALML5	Q9NZT1	CALL5_HUMAN	https://www.uniprot.org/uniprot/Q9NZT1		P0266879A	75	15892	2	1	1	0.449126	0.726187	1.49644	0.483082	0.347271	0.432027	0.521397	0.73127	1.0613	n.a.	bad	n/d	1	7.0823	n/d	n/d	Week 1	Niraparib
CALML5	Q9NZT1	CALL5_HUMAN	https://www.uniprot.org/uniprot/Q9NZT1		P0266889A	50	15892	2	1	1	0.619689	0.661541	2.49753	0.585569	0.676743	0.631124	1.00951	0.643286	1.96015	n.a.	bad	n/d	1	6.7878	n/d	n/d	Week 1	Niraparib
CALML5	Q9NZT1	CALL5_HUMAN	https://www.uniprot.org/uniprot/Q9NZT1		P0268458B	37	15892	1	1	1	0.180339	0.148661	0.113398	0.224164	0.224247	0.164869	0.183435	0.271951	0.472179	n.a.	bad	n/d	1	6.4788	n/d	n/d	Week 2	Niraparib
CALML5	Q9NZT1	CALL5_HUMAN	https://www.uniprot.org/uniprot/Q9NZT1		P0268468B	47	15892	1	1	1	1.6937	1.43654	1.88781	1.54279	3.82474	1.27119	3.0184	1.82524	1.84388	n.a.	bad	n/d	1	6.3116	n/d	n/d	Week 2	Niraparib
CALR	P27797	CALR_HUMAN	https://www.uniprot.org/uniprot/P27797		P0266879A	482	48141	19	11	1	0.316388	0.533858	0.283357	0.601967	0.394034	0.372826	0.366535	0.478255	0.393479	n.a.	bad	n/d	11	7.6652	0.0828	n/d	Week 1	Niraparib
CALR	P27797	CALR_HUMAN	https://www.uniprot.org/uniprot/P27797		P0266889A	483	48141	17	11	1	0.837739	1.98782	8.60571	3.11316	3.452	2.007	3.1155	2.70953	3.11538	n/d	n.d.	1	11	7.4999	0.1635	n/d	Week 1	Niraparib
CALR	P27797	CALR_HUMAN	https://www.uniprot.org/uniprot/P27797		P0268458B	296	48141	20	7	1	2.24267	2.47901	0.457263	0.507494	1.36818	0.642851	0.321673	4.20524	0.445321	n.a.	bad	n/d	7	6.8761	0.051	n/d	Week 2	Niraparib
CALR	P27797	CALR_HUMAN	https://www.uniprot.org/uniprot/P27797		P0268468B	342	48141	20	7	1	4.6074	2.56513	0.363301	8.24826	1.21329	1.65809	1.76388	1.16597	3.35362	n.a.	bad	n/d	7	6.9674	0.264	n/d	Week 2	Niraparib
CALU	O43852	CALU_HUMAN	https://www.uniprot.org/uniprot/O43852		P0266879A	394	38078	10	8	1	0.357038	0.584347	0.354229	0.718278	0.434022	0.429771	0.43747	0.551366	0.440043	n.a.	bad	n/d	8	6.6224	0.5277	n/d	Week 1	Niraparib
CALU	O43852	CALU_HUMAN	https://www.uniprot.org/uniprot/O43852		P0266889A	342	38078	12	6	1	0.794043	1.75119	6.05034	2.8531	3.13759	1.72085	2.54174	2.47879	2.68992	n/d	n.d.	1	6	6.6281	0.5033	n/d	Week 1	Niraparib
CALU	O43852	CALU_HUMAN	https://www.uniprot.org/uniprot/O43852		P0268458B	52	38078	3	2	1	0.157565	1.57408	0.187529	0.919187	1.25191	1.18071	0.35202	3.46752	1.21302	n.a.	bad	n/d	2	6.0301	0.2026	n/d	Week 2	Niraparib
CALU	O43852	CALU_HUMAN	https://www.uniprot.org/uniprot/O43852		P0268468B	52	38078	2	2	1	2.39892	1.56432	1.13893	3.86734	0.899464	0.885809	0.485879	1.44123	2.0785	n.a.	bad	n/d	2	5.824	0.34	n/d	Week 2	Niraparib
CAND1	Q86VP6	CAND1_HUMAN	https://www.uniprot.org/uniprot/Q86VP6		P0266879A	285	136374	10	8	1	0.460219	0.655764	0.412222	0.642886	0.521966	0.492478	0.458902	0.574211	0.521888	n.a.	bad	n/d	8	6.3864	0.2155	n/d	Week 1	Niraparib
CAND1	Q86VP6	CAND1_HUMAN	https://www.uniprot.org/uniprot/Q86VP6		P0266889A	370	136374	13	9	1	0.810389	1.21788	4.2907	1.96715	2.15578	1.62337	1.79934	1.56743	1.90111	n.a.	bad	0.329	9	6.2163	0.0906	n/d	Week 1	Niraparib
CAND1	Q86VP6	CAND1_HUMAN	https://www.uniprot.org/uniprot/Q86VP6		P0268458B	128	136374	5	4	1	0.951593	1.47722	0.903208	0.893557	1.05463	0.561394	0.549275	2.28929	0.834156	n.a.	bad	0.82	4	5.9098	0.2304	n/d	Week 2	Niraparib
CAND1	Q86VP6	CAND1_HUMAN	https://www.uniprot.org/uniprot/Q86VP6		P0268468B	223	136374	10	5	1	2.80918	1.8335	0.873819	3.64893	1.46056	1.2348	1.12148	1.35265	2.01496	n.a.	bad	n/d	5	5.6746	0.3036	n/d	Week 2	Niraparib
CANX	P27824	CALX_HUMAN	https://www.uniprot.org/uniprot/P27824		P0266879A	745	71502	27	19	1	0.377871	0.608514	0.349521	0.628224	0.464658	0.415075	0.44677	0.544293	0.490775	n.a.	bad	n/d	19	7.4754	0.2654	n/d	Week 1	Niraparib
CANX	P27824	CALX_HUMAN	https://www.uniprot.org/uniprot/P27824		P0266889A	597	71502	23	18	1	0.912779	1.96102	6.76511	2.62166	3.06499	2.01605	2.79867	2.47653	2.78781	n/d	n.d.	1	18	7.2857	0.0893	n/d	Week 1	Niraparib
CANX	P27824	CALX_HUMAN	https://www.uniprot.org/uniprot/P27824		P0268458B	314	71502	13	9	1	1.17233	1.87511	0.911493	0.520144	1.23448	0.553453	0.497912	3.15834	0.835206	n.a.	bad	1	9	6.8286	0.1361	n.a.	Week 2	Niraparib
CANX	P27824	CALX_HUMAN	https://www.uniprot.org/uniprot/P27824		P0268468B	428	71502	24	12	1	2.76992	1.78254	1.09861	3.7594	1.31597	1.19294	1.34885	1.48444	2.04871	n.a.	bad	n/d	12	7.1191	0.3016	n/d	Week 2	Niraparib
CAP1	Q01518	CAP1_HUMAN	https://www.uniprot.org/uniprot/Q01518		P0266879A	548	51901	17	14	1	0.359419	0.542237	0.354629	0.600215	0.419475	0.392609	0.417984	0.558899	0.40359	n.a.	bad	n/d	14	7.079	0.5387	n/d	Week 1	Niraparib
CAP1	Q01518	CAP1_HUMAN	https://www.uniprot.org/uniprot/Q01518		P0266889A	378	51901	17	11	1	0.931149	1.74349	5.36584	2.54047	2.55912	1.82398	2.41743	2.10309	2.39277	n/d	n.d.	1	11	6.8329	0.1749	n/d	Week 1	Niraparib
CAP1	Q01518	CAP1_HUMAN	https://www.uniprot.org/uniprot/Q01518		P0268458B	323	51901	10	9	1	0.765933	1.54446	0.531146	0.698011	1.23084	0.473313	0.521591	3.10788	0.770299	n.a.	bad	0.851	9	6.3795	0.1632	n/d	Week 2	Niraparib
CAP1	Q01518	CAP1_HUMAN	https://www.uniprot.org/uniprot/Q01518		P0268468B	426	51901	14	11	1	3.10191	1.78281	0.619088	4.64552	1.47368	1.10079	1.20484	1.17846	2.27702	n.a.	bad	n/d	11	6.7776	0.3142	n/d	Week 2	Niraparib
CAPG	P40121	CAPG_HUMAN	https://www.uniprot.org/uniprot/P40121		P0266879A	466	38498	11	7	1	0.366725	0.569807	0.333231	0.646675	0.429129	0.410675	0.423264	0.522223	0.466845	n.a.	bad	n/d	7	6.8098	0.166	n/d	Week 1	Niraparib
CAPG	P40121	CAPG_HUMAN	https://www.uniprot.org/uniprot/P40121		P0266889A	342	38498	9	5	1	0.907848	2.04616	7.35743	2.84211	3.45467	2.03645	2.70969	2.73565	2.92205	n/d	n.d.	1	5	6.7132	0.2353	n/d	Week 1	Niraparib
CAPG	P40121	CAPG_HUMAN	https://www.uniprot.org/uniprot/P40121		P0268458B	179	38498	6	3	1	0.850079	1.89539	0.490384	0.615335	1.29415	0.566738	0.590275	3.43824	0.901119	n.a.	bad	0.775	3	5.9899	0.2465	n/d	Week 2	Niraparib
CAPG	P40121	CAPG_HUMAN	https://www.uniprot.org/uniprot/P40121		P0268468B	191	38498	5	4	1	3.18268	1.90521	0.481124	5.40914	1.23367	1.02308	1.26273	1.26555	2.35598	n.a.	bad	n/d	4	6.1483	0.2594	n/d	Week 2	Niraparib
CAPNS1	P04632	CPNS1_HUMAN	https://www.uniprot.org/uniprot/P04632		P0266879A	240	28315	6	5	1	0.349267	0.458904	0.264141	0.534546	0.342466	0.412246	0.381097	0.4929	0.46296	n.a.	bad	n/d	5	6.6301	0.2191	n/d	Week 1	Niraparib
CAPNS1	P04632	CPNS1_HUMAN	https://www.uniprot.org/uniprot/P04632		P0266889A	173	28315	7	5	1	0.799545	1.77015	6.07602	2.70368	2.60708	1.63517	2.25257	1.9998	2.3197	n/d	n.d.	1	5	6.5608	0.2115	n/d	Week 1	Niraparib
CAPNS1	P04632	CPNS1_HUMAN	https://www.uniprot.org/uniprot/P04632		P0268458B	46	28315	2	1	1	0.975045	0.691417	0.643624	0.642348	0.606876	0.689078	0.775406	1.54597	0.667432	n.a.	bad	n/d	1	6.1371	n/d	n/d	Week 2	Niraparib
CAPNS1	P04632	CPNS1_HUMAN	https://www.uniprot.org/uniprot/P04632		P0268468B	114	28315	5	5	1	2.06343	1.08294	0.540176	3.01579	1.23588	0.968932	0.718555	0.744749	1.47602	n.a.	bad	n/d	5	5.9561	0.3369	n/d	Week 2	Niraparib
CAPRIN1	Q14444	CAPR1_HUMAN	https://www.uniprot.org/uniprot/Q14444		P0266879A	214	78365	9	6	1	0.383741	0.343039	0.226243	0.48847	0.420421	0.323106	0.350682	0.435524	0.357289	n.a.	bad	n/d	6	6.4506	0.0136	n/d	Week 1	Niraparib
CAPRIN1	Q14444	CAPR1_HUMAN	https://www.uniprot.org/uniprot/Q14444		P0266889A	186	78365	10	4	1	0.490408	1.31393	4.19347	1.81962	2.89698	2.04926	1.56075	1.5755	1.48726	n.a.	bad	n/d	4	6.3353	0.3567	n/d	Week 1	Niraparib
CAPRIN1	Q14444	CAPR1_HUMAN	https://www.uniprot.org/uniprot/Q14444		P0268458B	134	78365	8	2	1	0.245247	0.481337	0.897163	0.872968	0.75353	0.237687	0.30275	0.561741	0.877573	n.a.	bad	n/d	2	5.8828	0.4161	n/d	Week 2	Niraparib
CAPRIN1	Q14444	CAPR1_HUMAN	https://www.uniprot.org/uniprot/Q14444		P0268468B	147	78365	9	3	1	0.964219	0.931496	0.806036	1.48138	2.71928	1.30556	3.75686	0.631632	1.09429	n.a.	bad	1.13	3	5.9614	0.4084	n/d	Week 2	Niraparib
CAPZA1	P52907	CAZA1_HUMAN	https://www.uniprot.org/uniprot/P52907		P0266879A	440	32922	12	6	1	0.495538	0.538529	0.399987	0.604216	0.456857	0.450022	0.470422	0.600083	0.516083	n.a.	bad	n/d	6	6.519	0.1488	n/d	Week 1	Niraparib
CAPZA1	P52907	CAZA1_HUMAN	https://www.uniprot.org/uniprot/P52907		P0266889A	296	32922	8	6	1	1.06208	1.78544	4.90083	2.14662	2.31479	1.57378	2.27709	1.82301	2.25106	n/d	n.d.	1	6	6.2532	0.2283	n/d	Week 1	Niraparib
CAPZA1	P52907	CAZA1_HUMAN	https://www.uniprot.org/uniprot/P52907		P0268458B	106	32922	6	3	1	0.954648	1.31238	0.652896	0.945039	0.8982	0.912204	0.774116	2.20648	0.915621	30	good	0.995	3	5.6606	0.8339	n/d	Week 2	Niraparib
CAPZA1	P52907	CAZA1_HUMAN	https://www.uniprot.org/uniprot/P52907		P0268468B	105	32922	6	1	1	1.6493	0.932252	0.584763	2.24872	1.21899	0.457372	0.770321	0.598672	1.30451	n.a.	bad	n/d	1	6.0793	n/d	n/d	Week 2	Niraparib
CAPZA2	P47755	CAZA2_HUMAN	https://www.uniprot.org/uniprot/P47755		P0266879A	161	32949	3	2	1	0.420594	0.595232	0.364072	0.582352	0.540159	0.453125	0.465568	0.636205	0.528447	n.a.	bad	n/d	2	5.976	0.108	n/d	Week 1	Niraparib
CAPZB	P47756	CAPZB_HUMAN	https://www.uniprot.org/uniprot/P47756		P0266879A	372	30628	8	8	1	0.377941	0.541339	0.42927	0.644914	0.411774	0.452868	0.466098	0.584858	0.485822	n.a.	bad	n/d	8	6.6963	0.0299	n/d	Week 1	Niraparib
CAPZB	P47756	CAPZB_HUMAN	https://www.uniprot.org/uniprot/P47756		P0266889A	383	30628	11	9	1	0.867494	1.69631	5.62577	2.5184	2.67496	1.61209	2.30799	2.07799	2.16086	n/d	n.d.	1	9	6.5838	0.1821	n/d	Week 1	Niraparib
CAPZB	P47756	CAPZB_HUMAN	https://www.uniprot.org/uniprot/P47756		P0268458B	96	30628	5	2	1	0.484296	0.717761	0.836506	0.454587	0.765277	0.41644	0.264123	1.49939	0.690779	n.a.	bad	n/d	2	5.8174	0.1364	n/d	Week 2	Niraparib
CAPZB	P47756	CAPZB_HUMAN	https://www.uniprot.org/uniprot/P47756		P0268468B	155	30628	7	3	1	2.02845	1.44516	0.608887	3.11974	1.01279	1.05352	1.04495	1.35651	1.77592	n.a.	bad	n/d	3	6.2723	0.5153	n/d	Week 2	Niraparib
CARS	P49589	SYCC_HUMAN	https://www.uniprot.org/uniprot/P49589		P0266879A	135	94636	6	3	1	0.422196	0.49351	0.505026	0.678862	0.447223	0.400645	0.434582	0.572872	0.613966	n.a.	bad	n/d	3	6.0454	0.3308	n/d	Week 1	Niraparib
CARS	P49589	SYCC_HUMAN	https://www.uniprot.org/uniprot/P49589		P0266889A	126	94636	6	3	1	0.851221	1.06404	3.42589	1.83814	2.30288	1.63987	1.47705	1.28213	1.42221	n.a.	bad	0.412	3	5.9079	0.192	n/d	Week 1	Niraparib
CARS	P49589	SYCC_HUMAN	https://www.uniprot.org/uniprot/P49589		P0268468B	33	94636	3	0	n/d	n/d	n/d	n/d	n/d	n/d	n/d	n/d	n/d	n/d	n/d	n/d	n/d	n/d	n/d	n/d	n/d	Week 2	Niraparib
CAV1	Q03135	CAV1_HUMAN	https://www.uniprot.org/uniprot/Q03135		P0266889A	38	20471	1	1	1	0.958567	1.41161	2.45434	1.56536	1.81263	1.51259	1.73162	1.45136	1.24588	30	good	n/d	1	6.2062	n/d	n/d	Week 1	Niraparib
CAV1	Q03135	CAV1_HUMAN	https://www.uniprot.org/uniprot/Q03135		P0268458B	92	20471	5	3	1	1.05677	0.980877	0.956256	0.795568	1.03663	0.767508	0.952672	1.16011	1.13108	30	good	1.062	3	6.7832	0.3078	n/d	Week 2	Niraparib
CAV1	Q03135	CAV1_HUMAN	https://www.uniprot.org/uniprot/Q03135		P0268468B	109	20471	7	3	1	1.14495	1.13571	0.885232	0.781235	0.862764	0.910807	0.889872	1.00456	1.11955	30	good	1.061	3	6.6087	0.4153	n/d	Week 2	Niraparib
CAVIN1	Q6NZI2	PTRF_HUMAN	https://www.uniprot.org/uniprot/Q6NZI2		P0266879A	336	43476	9	5	1	0.374152	0.631229	0.343957	0.766465	0.469256	0.446907	0.469941	0.604874	0.417888	n.a.	bad	n/d	5	6.6615	0.1951	n/d	Week 1	Niraparib
CAVIN1	Q6NZI2	PTRF_HUMAN	https://www.uniprot.org/uniprot/Q6NZI2		P0266889A	183	43476	8	2	1	0.652795	1.27278	5.75138	2.34337	2.47884	1.59387	2.02043	2.14308	2.38134	n.a.	bad	n/d	2	6.3945	0.0255	n/d	Week 1	Niraparib
CAVIN1	Q6NZI2	PTRF_HUMAN	https://www.uniprot.org/uniprot/Q6NZI2		P0268458B	72	43476	5	1	1	0.589542	1.4839	0.411666	1.11837	1.17145	0.202824	1.00693	2.64191	0.925394	n.a.	bad	n/d	1	6.0354	n/d	n/d	Week 2	Niraparib
CAVIN1	Q6NZI2	PTRF_HUMAN	https://www.uniprot.org/uniprot/Q6NZI2		P0268468B	193	43476	8	5	1	2.84027	1.74329	0.950147	3.78086	1.46092	1.12046	1.60234	1.17525	1.87106	n.a.	bad	n/d	5	6.2147	0.7241	n/d	Week 2	Niraparib
CAVIN3	Q969G5	PRDBP_HUMAN	https://www.uniprot.org/uniprot/Q969G5		P0266889A	51	27701	2	2	1	2.51247	2.43544	8.21931	3.58528	3.72301	4.05018	2.15218	1.72468	2.83705	n.a.	bad	n/d	2	5.531	0.6253	n/d	Week 1	Niraparib
CBX3	Q13185	CBX3_HUMAN	https://www.uniprot.org/uniprot/Q13185		P0266879A	97	20811	5	2	1	0.248883	0.327117	0.225075	0.374615	0.308815	0.219763	0.323276	0.316887	0.221477	n.a.	bad	n/d	2	6.3552	0.0714	n/d	Week 1	Niraparib
CBX3	Q13185	CBX3_HUMAN	https://www.uniprot.org/uniprot/Q13185		P0266889A	124	20811	5	2	1	0.806264	1.1833	3.95589	1.69714	1.91169	1.40651	1.55747	1.50359	1.75634	30	good	0.351	2	6.3893	0.5024	n/d	Week 1	Niraparib
CBX5	P45973	CBX5_HUMAN	https://www.uniprot.org/uniprot/P45973		P0266879A	74	22225	3	2	1	0.20509	0.208881	0.162304	0.253594	0.160625	0.160092	0.233604	0.226417	0.157942	n.a.	bad	n/d	2	6.2074	0.2354	n/d	Week 1	Niraparib
CBX5	P45973	CBX5_HUMAN	https://www.uniprot.org/uniprot/P45973		P0268458B	37	22225	2	1	1	0.627595	0.903451	0.424895	0.957152	0.810713	0.516822	0.476634	0.682186	0.55801	n.a.	bad	n/d	1	5.6868	n/d	n/d	Week 2	Niraparib
CBX5	P45973	CBX5_HUMAN	https://www.uniprot.org/uniprot/P45973		P0268468B	54	22225	2	1	1	1.12188	0.56574	0.929351	1.31711	1.24313	1.07295	1.03006	1.08538	0.789156	30	good	n/d	1	5.88	n/d	n/d	Week 2	Niraparib
CCAR2	Q8N163	CCAR2_HUMAN	https://www.uniprot.org/uniprot/Q8N163		P0266879A	146	103142	6	3	1	0.446238	0.698648	0.459194	0.649539	0.509962	0.559992	0.445847	0.614066	0.481569	n.a.	bad	n/d	3	6.092	0.3655	n/d	Week 1	Niraparib
CCAR2	Q8N163	CCAR2_HUMAN	https://www.uniprot.org/uniprot/Q8N163		P0266889A	143	103142	6	5	1	0.895791	1.15772	3.45896	1.77888	2.0418	1.48011	1.78466	1.73534	1.63787	n.a.	bad	0.411	5	6.2384	0.0992	n/d	Week 1	Niraparib
CCAR2	Q8N163	CCAR2_HUMAN	https://www.uniprot.org/uniprot/Q8N163		P0268458B	194	103142	9	4	1	0.885186	1.27777	0.774127	1.21829	0.941918	0.736138	1.04756	1.45547	1.01703	30	weak	0.919	4	5.8427	0.2899	n/d	Week 2	Niraparib
CCAR2	Q8N163	CCAR2_HUMAN	https://www.uniprot.org/uniprot/Q8N163		P0268468B	246	103142	12	4	1	1.68272	1.88709	1.17167	2.37127	1.95648	1.72092	1.05649	1.56448	1.09652	n.a.	bad	n/d	4	5.5128	0.4987	n/d	Week 2	Niraparib
CCDC12	Q8WUD4	CCD12_HUMAN	https://www.uniprot.org/uniprot/Q8WUD4		P0268468B	37	19181	3	2	1	1.18702	1.01738	1.22772	1.00315	0.890964	1.16054	1.42844	0.937525	1.53324	30	good	0.974	2	5.9389	0.4104	n/d	Week 2	Niraparib
CCDC58	Q4VC31	CCD58_HUMAN	https://www.uniprot.org/uniprot/Q4VC31		P0266889A	34	16620	1	1	1	0.592379	1.39016	7.5404	3.38174	3.72798	1.27581	2.65819	1.46752	3.25334	n.a.	bad	n/d	1	5.5141	n/d	n/d	Week 1	Niraparib
CCDC66	A2RUB6	CCD66_HUMAN	https://www.uniprot.org/uniprot/A2RUB6		P0266879A	38	109410	3	1	1	0.781014	0.776872	0.601105	0.646727	0.653468	0.632252	0.806581	0.864768	0.854264	n.a.	bad	n/d	1	6.5761	n/d	n/d	Week 1	Niraparib
CCDC80	Q76M96	CCD80_HUMAN	https://www.uniprot.org/uniprot/Q76M96		P0268458B	63	109491	6	2	1	0.948786	0.616803	0.671231	0.8526	0.441155	0.796391	0.766464	1.04855	1.2053	n.a.	bad	1.513	2	5.3759	0.6795	n/d	Week 2	Niraparib
CCDC80	Q76M96	CCD80_HUMAN	https://www.uniprot.org/uniprot/Q76M96		P0268468B	88	108172	6	3	1	1.24547	0.707886	1.42858	1.19435	1.71916	1.42712	1.0838	1.13557	1.53976	30	good	1.051	3	5.5814	0.5662	n/d	Week 2	Niraparib
CCDC88B	A6NC98	CC88B_HUMAN	https://www.uniprot.org/uniprot/A6NC98		P0268468B	40	164807	2	1	1	0.710046	0.99636	0.615761	0.962217	0.789357	0.664444	0.771703	0.649209	0.989674	n.a.	bad	n/d	1	6.7712	n/d	n/d	Week 2	Niraparib
CCDC91	Q7Z6B0	CCD91_HUMAN	https://www.uniprot.org/uniprot/Q7Z6B0		P0268468B	59	49971	4	2	1	0.834222	0.760571	0.764918	1.38651	0.920064	1.05209	0.804951	0.856123	1.03931	30	good	1.202	2	5.7049	0.0748	n/d	Week 2	Niraparib
CCNB1	P14635	CCNB1_HUMAN	https://www.uniprot.org/uniprot/P14635		P0266879A	50	48337	1	1	1	0.567617	0.705306	0.677898	0.715258	0.565587	0.557518	0.549015	0.616615	0.626319	n.a.	bad	n/d	1	6.2704	n/d	n/d	Week 1	Niraparib
CCNB1	P14635	CCNB1_HUMAN	https://www.uniprot.org/uniprot/P14635		P0266889A	43	48337	1	1	1	0.772265	1.63317	3.99159	1.8008	1.92438	1.55841	2.06726	1.95402	2.046	n.a.	bad	n/d	1	6.2602	n/d	n/d	Week 1	Niraparib
CCNB1	P14635	CCNB1_HUMAN	https://www.uniprot.org/uniprot/P14635		P0268458B	197	48337	7	4	1	0.827152	0.961619	1.03626	0.949008	1.01543	0.82225	0.978854	1.11518	1.2169	30	good	0.915	3	6.4009	0.288	n/d	Week 2	Niraparib
CCNB1	P14635	CCNB1_HUMAN	https://www.uniprot.org/uniprot/P14635		P0268468B	219	48337	8	4	1	1.05805	0.845338	1.09469	1.04209	0.98519	0.880673	0.927892	0.986258	1.14423	30	good	1.061	4	6.4158	0.1422	n/d	Week 2	Niraparib
CCNB2	O95067	CCNB2_HUMAN	https://www.uniprot.org/uniprot/O95067		P0268458B	25	45281	2	1	1	1.86334	1.48424	1.4831	2.23511	1.52488	2.64806	1.92477	3.31838	2.07187	n.a.	bad	n/d	1	5.5482	n/d	n/d	Week 2	Niraparib
CCNC	P24863	CCNC_HUMAN	https://www.uniprot.org/uniprot/P24863		P0266879A	103	33242	4	2	1	0.98431	0.914857	0.686337	0.540838	0.575134	0.866846	0.967728	0.818734	0.841165	n.a.	bad	1.239	2	5.9551	0.2692	n.a.	Week 1	Niraparib
CCNC	P24863	CCNC_HUMAN	https://www.uniprot.org/uniprot/P24863		P0268458B	80	33242	2	2	1	0.990432	0.779347	0.73385	0.469856	0.804969	0.700096	0.982146	1.10655	1.02808	12	weak	1.315	2	6.565	0.375	9.12548	Week 2	Niraparib
CCNC	P24863	CCNC_HUMAN	https://www.uniprot.org/uniprot/P24863		P0268468B	116	33242	5	3	1	1.02367	0.719737	0.688841	0.815103	0.735666	0.804453	0.856937	1.06862	1.06537	30	weak	1.437	3	5.8358	0.8267	n/d	Week 2	Niraparib
CCNK	O75909	CCNK_HUMAN	https://www.uniprot.org/uniprot/O75909		P0266879A	52	66136	1	1	1	0.827104	1.3679	1.37418	0.645272	0.907955	1.1743	1.25149	1.00395	1.20996	30	good	n/d	1	5.995	n/d	n/d	Week 1	Niraparib
CCNK	O75909	CCNK_HUMAN	https://www.uniprot.org/uniprot/O75909		P0266889A	34	66136	1	1	1	1.32166	0.968884	2.20974	2.52577	1.44326	1.30042	1.76224	2.19746	1.36528	n.a.	bad	n/d	1	5.8254	n/d	n/d	Week 1	Niraparib
CCNL2	Q96S94	CCNL2_HUMAN	https://www.uniprot.org/uniprot/Q96S94		P0268468B	55	58147	4	2	1	1.83499	0.937986	0.55697	0.618054	1.33222	1.35141	0.567793	1.10093	3.41638	n.a.	bad	n/d	2	5.597	0.0564	n/d	Week 2	Niraparib
CCNT1	O60563	CCNT1_HUMAN	https://www.uniprot.org/uniprot/O60563		P0266879A	255	80684	9	8	1	0.784095	0.792447	0.755552	0.608876	0.846661	0.729321	0.633832	0.825006	0.87981	n.a.	bad	1.153	8	7.248	0.4217	n/d	Week 1	Niraparib
CCNT1	O60563	CCNT1_HUMAN	https://www.uniprot.org/uniprot/O60563		P0266889A	265	80684	9	6	1	1.11623	1.3925	1.75323	1.09572	1.20786	1.40548	1.36318	1.28932	1.3438	30	good	0.673	5	6.8542	0.3011	n/d	Week 1	Niraparib
CCNT1	O60563	CCNT1_HUMAN	https://www.uniprot.org/uniprot/O60563		P0268458B	463	80684	31	7	1	0.867496	0.89989	0.838132	0.673325	0.84448	0.746117	0.785973	0.990265	0.943628	30	weak	1.074	7	7.7693	0.3608	n/d	Week 2	Niraparib
CCNT1	O60563	CCNT1_HUMAN	https://www.uniprot.org/uniprot/O60563		P0268468B	443	80684	27	6	1	1.04508	0.912557	0.897067	0.813833	0.810193	0.946113	0.816653	0.888043	1.0973	30	good	1.13	6	7.6742	0.2021	n/d	Week 2	Niraparib
CCNT2	O60583	CCNT2_HUMAN	https://www.uniprot.org/uniprot/O60583		P0266889A	36	81028	1	1	1	3.43854	3.20105	4.06134	1.76312	1.32694	1.58499	1.97872	1.80577	1.63919	n.a.	bad	n/d	1	5.7288	n/d	n/d	Week 1	Niraparib
CCNT2	O60583	CCNT2_HUMAN	https://www.uniprot.org/uniprot/O60583		P0268458B	94	81028	6	4	1	0.850118	0.925598	0.801814	0.511048	0.780093	0.613924	0.611179	0.846236	0.847229	n.a.	bad	1.071	4	6.5498	0.7148	n.a.	Week 2	Niraparib
CCNT2	O60583	CCNT2_HUMAN	https://www.uniprot.org/uniprot/O60583		P0268468B	108	81028	6	2	1	0.952458	0.961318	1.0035	0.763243	0.949611	0.940707	0.592438	0.866519	1.10356	n.a.	bad	0.994	2	6.4238	0.5841	n/d	Week 2	Niraparib
CCT2	P78371	TCPB_HUMAN	https://www.uniprot.org/uniprot/P78371		P0266879A	665	57488	19	11	1	0.397663	0.615129	0.378531	0.617244	0.469459	0.461115	0.439003	0.513298	0.437797	n.a.	bad	n/d	11	6.9868	0.3883	n/d	Week 1	Niraparib
CCT2	P78371	TCPB_HUMAN	https://www.uniprot.org/uniprot/P78371		P0266889A	739	57488	20	13	1	0.977835	1.48414	5.24826	2.26766	2.43749	1.83252	2.27328	1.9526	2.27772	n/d	n.d.	1	13	7.0776	0.4415	n/d	Week 1	Niraparib
CCT2	P78371	TCPB_HUMAN	https://www.uniprot.org/uniprot/P78371		P0268458B	508	57488	16	12	1	1.0811	1.36034	0.813231	0.922798	1.20006	0.741425	0.839282	2.12438	1.00386	n.a.	bad	0.957	12	6.6126	0.2215	n/d	Week 2	Niraparib
CCT2	P78371	TCPB_HUMAN	https://www.uniprot.org/uniprot/P78371		P0268468B	402	57488	18	8	1	1.99238	1.45844	1.00828	2.62526	1.2618	1.00695	1.01425	1.15916	1.79581	n.a.	bad	n/d	8	6.4993	0.1856	n/d	Week 2	Niraparib
CCT3	P49368	TCPG_HUMAN	https://www.uniprot.org/uniprot/P49368		P0266879A	466	60533	17	9	1	0.407104	0.529901	0.317657	0.594825	0.452848	0.406792	0.436725	0.508404	0.415088	n.a.	bad	n/d	9	6.84	0.3159	n/d	Week 1	Niraparib
CCT3	P49368	TCPG_HUMAN	https://www.uniprot.org/uniprot/P49368		P0266889A	497	60533	19	10	1	1.06836	1.38413	4.50108	2.02467	2.25265	1.69712	1.93596	1.7722	2.10293	n/d	n.d.	1	10	6.6481	0.0319	n/d	Week 1	Niraparib
CCT3	P49368	TCPG_HUMAN	https://www.uniprot.org/uniprot/P49368		P0268458B	377	60533	19	10	1	0.972056	1.34017	0.834854	0.860684	1.18455	0.688977	0.670046	1.94421	1.05786	30	weak	0.907	10	6.5168	0.3318	n/d	Week 2	Niraparib
CCT3	P49368	TCPG_HUMAN	https://www.uniprot.org/uniprot/P49368		P0268468B	378	60533	17	11	1	1.91393	1.3569	0.905764	2.63704	1.2907	1.0102	1.00949	1.10715	1.59147	n.a.	bad	n/d	11	6.5529	0.3709	n/d	Week 2	Niraparib
CCT4	P50991	TCPD_HUMAN	https://www.uniprot.org/uniprot/P50991		P0266879A	697	57924	19	15	1	0.374144	0.558097	0.376709	0.59606	0.433503	0.461364	0.450605	0.527099	0.419994	n.a.	bad	n/d	14	6.9152	0.1802	n/d	Week 1	Niraparib
CCT4	P50991	TCPD_HUMAN	https://www.uniprot.org/uniprot/P50991		P0266889A	491	57924	16	12	1	1.00871	1.64876	4.9129	2.20266	2.54581	1.7411	2.31387	1.95446	2.27333	n/d	n.d.	1	12	6.7961	0.0309	n/d	Week 1	Niraparib
CCT4	P50991	TCPD_HUMAN	https://www.uniprot.org/uniprot/P50991		P0268458B	368	57924	18	10	1	0.882426	1.21119	0.691002	0.875935	1.0601	0.576333	0.676735	1.89115	0.953629	n.a.	bad	1	10	6.5417	0.3761	n/d	Week 2	Niraparib
CCT4	P50991	TCPD_HUMAN	https://www.uniprot.org/uniprot/P50991		P0268468B	336	57924	19	7	1	1.78473	1.14693	0.801581	2.32114	1.12278	0.905531	0.946645	1.0982	1.54951	n.a.	bad	n/d	7	6.598	0.3401	n/d	Week 2	Niraparib
CCT5	P48643	TCPE_HUMAN	https://www.uniprot.org/uniprot/P48643		P0266879A	663	59670	21	18	1	0.409733	0.597934	0.379911	0.662514	0.469209	0.425144	0.450127	0.59393	0.457856	n.a.	bad	n/d	18	6.9698	0.032	n/d	Week 1	Niraparib
CCT5	P48643	TCPE_HUMAN	https://www.uniprot.org/uniprot/P48643		P0266889A	713	59670	22	17	1	1.00241	1.65042	5.60783	2.2955	2.65413	1.68936	2.42422	2.08735	2.32445	n/d	n.d.	1	16	6.8365	0.2198	n/d	Week 1	Niraparib
CCT5	P48643	TCPE_HUMAN	https://www.uniprot.org/uniprot/P48643		P0268458B	364	59670	19	9	1	0.990527	1.53643	0.853614	0.834974	1.20766	0.764534	0.809358	2.10509	0.962766	30	good	0.833	9	6.5559	0.2503	n/d	Week 2	Niraparib
CCT5	P48643	TCPE_HUMAN	https://www.uniprot.org/uniprot/P48643		P0268468B	466	59670	23	13	1	1.72999	1.29385	0.796991	2.47148	1.15091	0.862248	0.852206	0.954577	1.6012	n.a.	bad	n/d	13	6.837	0.2945	n/d	Week 2	Niraparib
CCT6A	P40227	TCPZ_HUMAN	https://www.uniprot.org/uniprot/P40227		P0266879A	590	58024	18	12	1	0.404361	0.62219	0.405099	0.636993	0.468529	0.47633	0.467412	0.527997	0.456354	n.a.	bad	n/d	12	6.8992	0.089	n/d	Week 1	Niraparib
CCT6A	P40227	TCPZ_HUMAN	https://www.uniprot.org/uniprot/P40227		P0266889A	513	58024	19	14	1	0.854367	1.57486	5.07303	2.31741	2.38271	1.71061	2.19541	2.00367	2.14268	n/d	n.d.	1	14	6.8582	0.3418	n/d	Week 1	Niraparib
CCT6A	P40227	TCPZ_HUMAN	https://www.uniprot.org/uniprot/P40227		P0268458B	322	58024	15	9	1	0.866088	1.20186	0.689265	0.791716	1.01953	0.654183	0.730311	1.94843	1.00412	30	weak	0.987	9	6.4816	0.173	n/d	Week 2	Niraparib
CCT6A	P40227	TCPZ_HUMAN	https://www.uniprot.org/uniprot/P40227		P0268468B	435	58024	13	10	1	1.90347	1.2353	0.734865	2.47716	1.21443	1.02386	1.04144	1.14413	1.66249	n.a.	bad	n/d	10	6.6691	0.0862	n/d	Week 2	Niraparib
CCT7	Q99832	TCPH_HUMAN	https://www.uniprot.org/uniprot/Q99832		P0266879A	793	59366	20	13	1	0.393	0.563168	0.363447	0.623684	0.445058	0.435483	0.454	0.506548	0.45003	n.a.	bad	n/d	13	6.8261	0.1568	n/d	Week 1	Niraparib
CCT7	Q99832	TCPH_HUMAN	https://www.uniprot.org/uniprot/Q99832		P0266889A	714	59366	19	12	1	0.966245	1.59545	5.21863	2.16561	2.38594	1.75507	2.42086	2.00318	2.17556	n/d	n.d.	1	12	6.7826	0.1785	n/d	Week 1	Niraparib
CCT7	Q99832	TCPH_HUMAN	https://www.uniprot.org/uniprot/Q99832		P0268458B	307	54804	11	6	1	0.787328	1.04469	0.672902	0.792196	0.81949	0.61675	0.615063	1.54262	0.832654	n.a.	bad	1.041	6	6.3872	0.3193	n/d	Week 2	Niraparib
CCT7	Q99832	TCPH_HUMAN	https://www.uniprot.org/uniprot/Q99832		P0268468B	484	59366	18	13	1	1.79234	1.14315	0.782673	2.42316	1.10357	0.80269	0.876792	0.959799	1.51542	n.a.	bad	n/d	13	6.5423	0.3245	n/d	Week 2	Niraparib
CCT8	P50990	TCPQ_HUMAN	https://www.uniprot.org/uniprot/P50990		P0266879A	947	59620	25	18	1	0.383475	0.593336	0.350481	0.641904	0.422854	0.498128	0.469363	0.546962	0.437105	n.a.	bad	n/d	18	7.0524	0.3543	n/d	Week 1	Niraparib
CCT8	P50990	TCPQ_HUMAN	https://www.uniprot.org/uniprot/P50990		P0266889A	1055	59620	27	22	1	0.99674	1.72886	6.2765	2.55431	2.85945	1.86533	2.46389	2.27129	2.5762	n/d	n.d.	1	22	6.7955	0.0919	n/d	Week 1	Niraparib
CCT8	P50990	TCPQ_HUMAN	https://www.uniprot.org/uniprot/P50990		P0268458B	343	59620	17	8	1	0.824634	1.48856	0.782226	0.955487	1.22587	0.781532	0.858333	2.18154	0.936993	30	good	0.804	8	6.5992	0.4143	n/d	Week 2	Niraparib
CCT8	P50990	TCPQ_HUMAN	https://www.uniprot.org/uniprot/P50990		P0268468B	569	59620	23	13	1	2.33543	1.36893	0.744832	2.82746	1.25773	1.13013	1.11688	1.05506	1.76106	n.a.	bad	n/d	13	6.7485	0.1436	n/d	Week 2	Niraparib
CD151	P48509	CD151_HUMAN	https://www.uniprot.org/uniprot/P48509		P0266879A	104	28295	4	3	1	0.358476	0.526195	0.357748	0.568336	0.438195	0.414561	0.422473	0.559536	0.352438	n.a.	bad	n/d	3	6.7657	0.1209	n/d	Week 1	Niraparib
CD151	P48509	CD151_HUMAN	https://www.uniprot.org/uniprot/P48509		P0266889A	124	28295	5	2	1	0.704651	1.42801	3.29362	2.04939	1.89996	1.11246	1.92563	1.54909	1.77692	n.a.	bad	n/d	2	6.5427	0.2148	n/d	Week 1	Niraparib
CD151	P48509	CD151_HUMAN	https://www.uniprot.org/uniprot/P48509		P0268458B	77	28295	4	2	1	0.991121	1.29373	0.748062	0.636285	0.936827	0.507353	0.35394	2.41987	0.876931	n.a.	bad	0.975	2	6.4136	0.0295	n/d	Week 2	Niraparib
CD151	P48509	CD151_HUMAN	https://www.uniprot.org/uniprot/P48509		P0268468B	170	28295	6	5	1	1.99814	1.25761	0.856979	2.52095	1.11977	0.947903	1.06595	1.22474	1.50241	n.a.	bad	n/d	5	6.5166	0.1395	n/d	Week 2	Niraparib
CD2AP	Q9Y5K6	CD2AP_HUMAN	https://www.uniprot.org/uniprot/Q9Y5K6		P0266879A	36	71450	2	1	1	0.307321	0.610184	0.237177	0.666878	0.440664	0.463559	0.566743	0.555574	0.507638	n.a.	bad	n/d	1	5.8082	n/d	n/d	Week 1	Niraparib
CD2AP	Q9Y5K6	CD2AP_HUMAN	https://www.uniprot.org/uniprot/Q9Y5K6		P0266889A	35	71450	3	1	1	6.9555	3.17177	8.44027	3.48466	5.84727	1.58706	2.7269	3.80325	7.35067	n.a.	bad	n/d	1	5.6192	n/d	n/d	Week 1	Niraparib
CD44	P16070	CD44_HUMAN	https://www.uniprot.org/uniprot/P16070		P0266879A	131	81537	2	2	1	0.369007	0.546282	0.350587	0.710644	0.493126	0.416507	0.497059	0.574314	0.445097	n.a.	bad	n/d	2	6.7585	0.0493	n/d	Week 1	Niraparib
CD44	P16070	CD44_HUMAN	https://www.uniprot.org/uniprot/P16070		P0266889A	355	81537	8	7	1	1.19475	1.92805	7.1032	2.75774	3.39968	1.955	2.79345	2.60666	2.75206	n/d	n.d.	1	7	6.82	0.1836	n/d	Week 1	Niraparib
CD44	P16070	CD44_HUMAN	https://www.uniprot.org/uniprot/P16070		P0268458B	246	81537	10	5	1	0.878907	1.26118	0.594535	0.568375	0.816157	0.467523	0.59211	1.83967	0.704849	n.a.	bad	1.012	5	6.5189	0.2895	n.a.	Week 2	Niraparib
CD44	P16070	CD44_HUMAN	https://www.uniprot.org/uniprot/P16070		P0268468B	239	81537	11	8	1	2.25704	1.25978	0.8834	2.60156	0.96226	1.03041	1.15124	0.950829	1.5836	n.a.	bad	n/d	8	6.567	0.175	n/d	Week 2	Niraparib
CD47	Q08722	CD47_HUMAN	https://www.uniprot.org/uniprot/Q08722		P0266879A	46	35213	2	1	1	0.51684	0.597824	0.463377	1.02214	1.53541	0.491376	0.460439	0.556397	0.879084	n.a.	bad	n/d	1	6.1831	n/d	n/d	Week 1	Niraparib
CD47	Q08722	CD47_HUMAN	https://www.uniprot.org/uniprot/Q08722		P0266889A	47	35213	1	1	1	0.700966	1.13749	4.37041	1.81176	3.0317	2.02062	1.42126	2.38536	1.97374	n.a.	bad	n/d	1	5.9902	n/d	n/d	Week 1	Niraparib
CD59	P13987	CD59_HUMAN	https://www.uniprot.org/uniprot/P13987		P0268468B	48	14177	2	1	1	1.08712	1.07374	0.254224	1.09422	1.39677	0.807191	0.587498	0.24566	1.45093	n.a.	bad	n/d	1	6.0481	n/d	n/d	Week 2	Niraparib
CD63	P08962	CD63_HUMAN	https://www.uniprot.org/uniprot/P08962		P0266879A	80	25636	4	3	1	0.320879	0.537294	0.294452	0.566344	0.377177	0.406618	0.39165	0.491074	0.422444	n.a.	bad	n/d	3	6.689	0.4557	n/d	Week 1	Niraparib
CD63	P08962	CD63_HUMAN	https://www.uniprot.org/uniprot/P08962		P0266889A	102	25636	5	3	1	0.687556	2.06015	10.8502	4.35929	4.48758	2.51563	3.92638	3.26202	4.21554	n.a.	bad	n/d	3	6.5992	0.4171	n/d	Week 1	Niraparib
CD9	P21926	CD9_HUMAN	https://www.uniprot.org/uniprot/P21926		P0266879A	118	25416	6	3	1	0.326881	0.554108	0.299609	0.57711	0.435443	0.32805	0.380739	0.455621	0.413464	n.a.	bad	n/d	3	6.3468	0.6716	n/d	Week 1	Niraparib
CD9	P21926	CD9_HUMAN	https://www.uniprot.org/uniprot/P21926		P0266889A	73	25416	4	2	1	1.08662	2.33529	10.3271	4.01098	4.5239	2.31451	3.64193	3.4551	4.16474	n/d	n.d.	1	2	6.4045	0.7899	n/d	Week 1	Niraparib
CD9	P21926	CD9_HUMAN	https://www.uniprot.org/uniprot/P21926		P0268458B	77	25416	4	2	1	0.935516	1.9077	0.59479	0.537542	1.13599	0.3934	0.458182	2.54513	0.747795	n.a.	bad	1	2	5.9642	0.1652	n.a.	Week 2	Niraparib
CD9	P21926	CD9_HUMAN	https://www.uniprot.org/uniprot/P21926		P0268468B	89	25416	3	2	1	3.61987	2.00569	1.05789	5.3622	1.58667	1.31179	1.60826	2.05301	2.72855	n.a.	bad	n/d	2	6.089	0.3667	n/d	Week 2	Niraparib
CDC23	Q9UJX2	CDC23_HUMAN	https://www.uniprot.org/uniprot/Q9UJX2		P0268468B	35	68833	2	1	1	0.755009	0.870828	0.635791	1.1084	1.09998	0.505875	0.780215	0.555557	1.17124	n.a.	bad	n/d	1	5.4891	n/d	n/d	Week 2	Niraparib
CDC37	Q16543	CDC37_HUMAN	https://www.uniprot.org/uniprot/Q16543		P0266879A	379	44468	11	7	1	0.388962	0.594327	0.384528	0.653958	0.462718	0.435759	0.471219	0.565815	0.493641	n.a.	bad	n/d	7	6.7834	0.1225	n/d	Week 1	Niraparib
CDC37	Q16543	CDC37_HUMAN	https://www.uniprot.org/uniprot/Q16543		P0266889A	340	44468	11	8	1	1.00473	1.78102	5.95276	2.5804	2.87421	1.76257	2.42042	2.23442	2.5586	n/d	n.d.	1	7	6.6592	0.0941	n/d	Week 1	Niraparib
CDC37	Q16543	CDC37_HUMAN	https://www.uniprot.org/uniprot/Q16543		P0268458B	137	44468	5	5	1	0.643903	1.4662	0.684077	0.744844	0.901892	0.599075	0.642935	2.71517	0.707443	n.a.	bad	n/d	5	6.1241	0.1154	n/d	Week 2	Niraparib
CDC37	Q16543	CDC37_HUMAN	https://www.uniprot.org/uniprot/Q16543		P0268468B	174	44468	7	3	1	2.50851	1.45557	0.748755	3.44114	1.16126	0.957053	1.12708	1.0843	1.57335	n.a.	bad	n/d	3	5.6385	1.208	n/d	Week 2	Niraparib
CDC40	O60508	PRP17_HUMAN	https://www.uniprot.org/uniprot/O60508		P0268458B	89	65521	5	2	1	0.941058	1.04498	0.741302	1.10123	0.599121	1.0823	0.537707	0.697265	0.952282	n.a.	bad	1.087	2	5.9793	0.4765	n/d	Week 2	Niraparib
CDC40	O60508	PRP17_HUMAN	https://www.uniprot.org/uniprot/O60508		P0268468B	109	65521	5	4	1	1.07346	1.04946	1.17955	0.799273	1.0002	1.06797	0.684518	0.941417	1.13191	30	weak	0.93	4	5.9356	0.425	n/d	Week 2	Niraparib
CDC42	P60953	CDC42_HUMAN	https://www.uniprot.org/uniprot/P60953		P0266879A	113	21258	5	2	1	0.30503	0.456787	0.257621	0.58419	0.35229	0.301522	0.354751	0.463564	0.341331	n.a.	bad	n/d	2	6.4129	1.1449	n/d	Week 1	Niraparib
CDC42	P60953	CDC42_HUMAN	https://www.uniprot.org/uniprot/P60953		P0266889A	79	21310	2	2	1	0.727982	2.35155	8.36651	3.56919	3.34442	2.16705	3.21143	2.69194	3.34149	n/d	n.d.	1	2	6.8322	0.1737	n/d	Week 1	Niraparib
CDC42	P60953	CDC42_HUMAN	https://www.uniprot.org/uniprot/P60953		P0268458B	72	21310	3	2	1	0.708697	1.44844	0.777385	0.766675	1.21028	0.514263	0.64475	2.66524	0.757236	n.a.	bad	n/d	2	6.0312	0.5838	n/d	Week 2	Niraparib
CDC42	P60953	CDC42_HUMAN	https://www.uniprot.org/uniprot/P60953		P0268468B	41	21310	1	1	1	2.4821	1.44152	0.583036	3.78604	0.829554	0.83543	1.0656	0.836423	1.76118	n.a.	bad	n/d	1	6.3546	n/d	n/d	Week 2	Niraparib
CDC5L	Q99459	CDC5L_HUMAN	https://www.uniprot.org/uniprot/Q99459		P0268458B	63	92250	4	2	1	1.10884	1.33431	1.04688	0.977626	0.867442	0.901387	0.830721	1.40626	1.14889	30	good	0.886	2	6.0232	0.2985	n/d	Week 2	Niraparib
CDC5L	Q99459	CDC5L_HUMAN	https://www.uniprot.org/uniprot/Q99459		P0268468B	51	92250	3	2	1	1.53057	1.03381	0.78189	1.3431	1.05793	0.7951	0.883257	0.711318	1.01169	n.a.	bad	n/d	2	5.7786	0.1192	n/d	Week 2	Niraparib
CDC73	Q6P1J9	CDC73_HUMAN	https://www.uniprot.org/uniprot/Q6P1J9		P0266879A	56	60576	1	1	1	0.794482	0.733739	0.791521	0.918224	0.383513	0.628224	0.809014	0.66501	0.781917	n.a.	bad	n/d	1	5.8806	n/d	n/d	Week 1	Niraparib
CDC73	Q6P1J9	CDC73_HUMAN	https://www.uniprot.org/uniprot/Q6P1J9		P0268458B	86	60576	9	2	1	1.04345	0.849079	0.728059	1.0476	1.17212	1.00964	0.752639	1.15113	1.04223	30	good	1.296	2	5.9545	0.1275	n/d	Week 2	Niraparib
CDC73	Q6P1J9	CDC73_HUMAN	https://www.uniprot.org/uniprot/Q6P1J9		P0268468B	132	60576	11	6	1	1.17615	0.897557	0.883383	1.14835	1.1137	1.0374	1.10495	0.891309	1.24922	30	good	1.222	6	6.0182	0.0216	n/d	Week 2	Niraparib
CDS2	O95674	CDS2_HUMAN	https://www.uniprot.org/uniprot/O95674		P0268458B	38	51417	2	1	1	0.441452	0.658148	0.870527	0.484444	0.721686	0.69505	0.80951	0.763125	0.80863	n.a.	bad	n/d	1	6.2423	n/d	n/d	Week 2	Niraparib
CDS2	O95674	CDS2_HUMAN	https://www.uniprot.org/uniprot/O95674		P0268468B	35	51417	2	1	1	4.09747	1.81524	2.4027	2.64678	1.76439	0	1.27479	0.837677	4.01125	n.a.	bad	n/d	1	6.2272	n/d	n/d	Week 2	Niraparib
CDSN	Q15517	CDSN_HUMAN	https://www.uniprot.org/uniprot/Q15517		P0266879A	166	51522	3	2	1	0.698317	0.383952	1.4802	0.206027	0.347925	0.716497	0.633363	1.02302	1.48786	n.a.	bad	n/d	2	6.6375	0.1787	n/d	Week 1	Niraparib
CDSN	Q15517	CDSN_HUMAN	https://www.uniprot.org/uniprot/Q15517		P0266889A	89	51522	3	2	1	0.953314	0.852812	5.60423	1.61048	1.65145	1.15322	1.73382	1.23823	1.15658	30	good	0.303	2	6.2375	0.5285	n/d	Week 1	Niraparib
CDSN	Q15517	CDSN_HUMAN	https://www.uniprot.org/uniprot/Q15517		P0268458B	44	51522	1	1	1	0.51861	0.538139	0.222973	0.19694	0.314861	0.154931	0.362268	0.510023	0.810362	n.a.	bad	n/d	1	6.3174	n/d	n/d	Week 2	Niraparib
CDSN	Q15517	CDSN_HUMAN	https://www.uniprot.org/uniprot/Q15517		P0268468B	57	51522	2	1	1	0.638202	0.562002	1.804	0.816974	3.79704	1.07797	2.3438	1.31382	1.08719	n.a.	bad	n/d	1	6.4105	n/d	n/d	Week 2	Niraparib
CELF1	Q92879	CELF1_HUMAN	https://www.uniprot.org/uniprot/Q92879		P0266879A	139	55000	4	3	1	0.501306	0.566095	0.356205	0.581892	0.35404	0.383727	0.404748	0.441187	0.398781	n.a.	bad	n/d	3	6.244	0.2249	n/d	Week 1	Niraparib
CELF1	Q92879	CELF1_HUMAN	https://www.uniprot.org/uniprot/Q92879		P0266889A	171	55000	7	4	1	0.953937	1.82284	6.3361	2.81521	3.01074	1.51204	2.12986	1.67413	2.58204	n/d	n.d.	1	4	6.1011	0.0498	n/d	Week 1	Niraparib
CELF1	Q92879	CELF1_HUMAN	https://www.uniprot.org/uniprot/Q92879		P0268458B	82	55000	4	3	1	0.579245	1.15637	0.543575	0.511745	0.876083	0.442765	0.643357	1.55498	0.783304	n.a.	bad	n/d	3	6.064	1.0866	n/d	Week 2	Niraparib
CELF1	Q92879	CELF1_HUMAN	https://www.uniprot.org/uniprot/Q92879		P0268468B	140	55000	5	3	1	1.89067	1.36005	0.646211	2.57119	1.07927	0.826809	1.13956	0.936303	1.35867	n.a.	bad	n/d	3	6.1062	0.8052	n/d	Week 2	Niraparib
CENPF	P49454	CENPF_HUMAN	https://www.uniprot.org/uniprot/P49454		P0268458B	239	367760	16	5	1	0.901693	0.866991	0.915666	0.864909	0.851961	0.806628	0.736596	1.18715	1.24927	30	weak	1.067	5	5.8428	0.6246	n/d	Week 2	Niraparib
CENPF	P49454	CENPF_HUMAN	https://www.uniprot.org/uniprot/P49454		P0268468B	163	367760	13	5	1	1.15163	0.847308	0.860245	0.932665	0.813499	0.934319	0.722416	0.963985	1.12179	30	weak	1.26	5	5.8554	0.4647	n/d	Week 2	Niraparib
CEP170B	Q9Y4F5	C170B_HUMAN	https://www.uniprot.org/uniprot/Q9Y4F5		P0268458B	54	171686	2	1	1	1.06829	0.006406	0.07259	1.27326	0.908378	0.855518	0.769927	1.26288	1.1422	30	good	n/d	1	6.1988	n/d	n/d	Week 2	Niraparib
CEP170B	Q9Y4F5	C170B_HUMAN	https://www.uniprot.org/uniprot/Q9Y4F5		P0268468B	79	171686	4	1	1	1.01638	0.042459	0.087571	0.947119	1.01135	0.739503	0.451279	1.17125	1.05201	n.a.	bad	n/d	1	6.3572	n/d	n/d	Week 2	Niraparib
CEP250	Q9BV73	CP250_HUMAN	https://www.uniprot.org/uniprot/Q9BV73		P0268458B	63	281134	11	2	1	0.964139	1.00689	0.949735	1.03535	1.47094	1.20446	1.16252	1.33626	1.40864	30	good	1.004	2	5.7165	0.3198	n/d	Week 2	Niraparib
CEP250	Q9BV73	CP250_HUMAN	https://www.uniprot.org/uniprot/Q9BV73		P0268468B	103	281134	12	1	1	0.791077	0.794127	1.17527	0.497118	0.673553	0.806654	1.02286	0.902003	0.769506	9.6	weak	n/d	1	5.7207	n/d	n/d	Week 2	Niraparib
CEP290	O15078	CE290_HUMAN	https://www.uniprot.org/uniprot/O15078		P0268458B	78	290382	7	1	1	0.245305	1.09783	0.243586	0.278648	0.712965	0.126678	0.403064	0.523783	0.666634	n.a.	bad	n/d	1	6.8835	n/d	n/d	Week 2	Niraparib
CERS2	Q96G23	CERS2_HUMAN	https://www.uniprot.org/uniprot/Q96G23		P0266879A	68	44876	1	1	1	0.355349	0.676197	0.446382	0.737429	0.527701	0.326098	0.488664	0.533819	0.407834	n.a.	bad	n/d	1	6.1749	n/d	n/d	Week 1	Niraparib
CERS2	Q96G23	CERS2_HUMAN	https://www.uniprot.org/uniprot/Q96G23		P0268468B	71	44876	2	1	1	1.45263	0.828071	1.19621	1.74141	0.623117	1.22862	0.617053	1.32888	2.00339	n.a.	bad	n/d	1	5.9588	n/d	n/d	Week 2	Niraparib
CFH	P08603	CFAH_HUMAN	https://www.uniprot.org/uniprot/P08603		P0266879A	97	139095	3	3	1	1.05326	1.0567	0.887035	1.15524	0.884935	1.04699	0.920137	1.02393	1.1456	30	good	1.056	3	5.8532	0.3004	n/d	Week 1	Niraparib
CFH	P08603	CFAH_HUMAN	https://www.uniprot.org/uniprot/P08603		P0266889A	35	139095	3	1	1	0.749902	1.07611	1.33387	0.862117	0.967912	0.804272	0.869353	1.01075	1.31922	30	good	n/d	1	5.8436	n/d	n/d	Week 1	Niraparib
CFH	P08603	CFAH_HUMAN	https://www.uniprot.org/uniprot/P08603		P0268458B	188	139095	10	4	1	0.908754	0.880456	0.993371	1.04631	1.18064	0.808493	1.04283	1.16786	0.8434	30	good	1.019	4	6.1644	0.2935	n/d	Week 2	Niraparib
CFH	P08603	CFAH_HUMAN	https://www.uniprot.org/uniprot/P08603		P0268468B	337	139095	13	8	1	1.04509	0.829349	0.881575	1.03631	0.990094	0.921877	0.787351	0.910684	1.01211	30	good	1.195	8	6.3686	0.0605	n/d	Week 2	Niraparib
CFL1	P23528	COF1_HUMAN	https://www.uniprot.org/uniprot/P23528		P0266879A	372	18502	18	10	1	0.300047	0.581682	0.303988	0.630468	0.40072	0.416305	0.419212	0.485024	0.352754	n.a.	bad	n/d	10	7.5422	0.2838	n/d	Week 1	Niraparib
CFL1	P23528	COF1_HUMAN	https://www.uniprot.org/uniprot/P23528		P0266889A	483	18502	18	9	1	0.962066	2.25787	9.34863	3.6483	4.24936	2.11021	3.19712	2.9933	3.24582	n/d	n.d.	1	9	7.4881	0.4401	n/d	Week 1	Niraparib
CFL1	P23528	COF1_HUMAN	https://www.uniprot.org/uniprot/P23528		P0268458B	155	18502	16	3	1	0.616692	1.4193	0.551583	0.562703	0.987311	0.539575	0.392384	2.23732	0.573334	n.a.	bad	n/d	3	6.3303	1.1717	n/d	Week 2	Niraparib
CFL1	P23528	COF1_HUMAN	https://www.uniprot.org/uniprot/P23528		P0268468B	290	18502	21	6	1	2.37371	1.49534	0.415961	3.83237	1.03207	0.789094	1.02495	0.861479	1.652	n.a.	bad	n/d	6	6.8284	0.3649	n/d	Week 2	Niraparib
CFL2	Q9Y281	COF2_HUMAN	https://www.uniprot.org/uniprot/Q9Y281		P0266879A	85	18736	3	3	1	0.401179	0.522005	0.379323	0.604046	0.412085	0.514342	0.464288	0.528974	0.442588	n.a.	bad	n/d	3	6.2018	0.1602	n/d	Week 1	Niraparib
CFL2	Q9Y281	COF2_HUMAN	https://www.uniprot.org/uniprot/Q9Y281		P0266889A	91	18736	4	3	1	1.01994	1.90176	8.1545	3.98468	3.63145	2.33343	2.80256	2.37067	3.2356	n/d	n.d.	1	3	6.019	0.2949	n/d	Week 1	Niraparib
CHCHD3	Q9NX63	MIC19_HUMAN	https://www.uniprot.org/uniprot/Q9NX63		P0268458B	161	26152	6	5	1	0.994967	1.09059	0.989719	0.801181	1.14585	0.903836	0.976493	1.18205	1.06327	30	good	0.959	5	6.476	0.2672	n/d	Week 2	Niraparib
CHCHD3	Q9NX63	MIC19_HUMAN	https://www.uniprot.org/uniprot/Q9NX63		P0268468B	230	26152	7	6	1	1.31074	1.10141	0.991873	1.35845	1.05356	1.05609	1.03856	0.891271	1.39866	30	good	1.104	6	6.4041	0.1139	n/d	Week 2	Niraparib
CHD4	Q14839	CHD4_HUMAN	https://www.uniprot.org/uniprot/Q14839		P0266879A	76	220845	5	1	1	0.61129	0.665559	0.469221	0.599098	0.433151	0.519093	0.3885	0.677018	0.563195	n.a.	bad	n/d	1	6.6565	n/d	n/d	Week 1	Niraparib
CHD4	Q14839	CHD4_HUMAN	https://www.uniprot.org/uniprot/Q14839		P0266889A	36	220845	3	1	1	1.39453	1.7155	5.7208	2.57406	2.70181	2.09987	2.81864	2.9825	2.36548	n/d	n.d.	n/d	1	5.9412	n/d	n/d	Week 1	Niraparib
CHD4	Q14839	CHD4_HUMAN	https://www.uniprot.org/uniprot/Q14839		P0268458B	70	220845	2	1	1	0.654156	0.600792	0.86438	1.56001	1.23381	0.673331	1.1519	1.89225	1.02247	n.a.	bad	n/d	1	5.8994	n/d	n/d	Week 2	Niraparib
CHERP	Q8IWX8	CHERP_HUMAN	https://www.uniprot.org/uniprot/Q8IWX8		P0266879A	134	103701	3	2	1	0.291429	0.446324	0.49191	0.674939	0.297809	0.44038	0.389771	0.767892	0.351536	n.a.	bad	n/d	2	5.9179	0.0458	n/d	Week 1	Niraparib
CHERP	Q8IWX8	CHERP_HUMAN	https://www.uniprot.org/uniprot/Q8IWX8		P0266889A	64	103701	2	2	1	1.29982	1.0653	2.36843	1.36086	1.72359	0.938202	1.18136	1.06159	1.28449	30	good	0.67	2	6.0578	0.0813	n/d	Week 1	Niraparib
CHERP	Q8IWX8	CHERP_HUMAN	https://www.uniprot.org/uniprot/Q8IWX8		P0268458B	376	103701	11	7	1	0.936129	0.971405	0.823288	0.920569	0.98522	0.798973	0.969723	1.15639	1.08515	30	good	1.079	7	6.7403	0.4385	n/d	Week 2	Niraparib
CHERP	Q8IWX8	CHERP_HUMAN	https://www.uniprot.org/uniprot/Q8IWX8		P0268468B	247	103701	9	7	1	1.21251	0.899531	1.11906	1.16693	0.965669	0.899493	0.927857	1.05836	1.15172	30	good	1.096	7	6.4962	0.4435	n/d	Week 2	Niraparib
CHID1	Q9BWS9	CHID1_HUMAN	https://www.uniprot.org/uniprot/Q9BWS9		P0268458B	31	47615	1	1	n/d	n/d	n/d	n/d	n/d	n/d	n/d	n/d	n/d	n/d	n/d	n.d.	n/d	1	5.4641	n/d	n/d	Week 2	Niraparib
CHID1	Q9BWS9	CHID1_HUMAN	https://www.uniprot.org/uniprot/Q9BWS9		P0268468B	57	41677	2	2	1	1.69662	1.68181	1.25311	2.72147	1.66488	1.02728	0.965336	0.976438	2.23186	n.a.	bad	n/d	2	5.6282	0.0466	n/d	Week 2	Niraparib
CHMP4B	Q9H444	CHM4B_HUMAN	https://www.uniprot.org/uniprot/Q9H444		P0266889A	57	24950	4	2	1	0.967197	1.75887	4.40266	2.63326	2.49223	2.1489	2.02896	2.61703	2.42109	n/d	n.d.	1	2	6.7342	1.2892	n/d	Week 1	Niraparib
CHMP5	Q9NZZ3	CHMP5_HUMAN	https://www.uniprot.org/uniprot/Q9NZZ3		P0268458B	37	24570	1	1	1	0.218085	0.445792	0.933799	1.05246	0.55911	0.022191	0	0.722766	0.850386	n.a.	bad	n/d	1	5.8458	n/d	n/d	Week 2	Niraparib
CHORDC1	Q9UHD1	CHRD1_HUMAN	https://www.uniprot.org/uniprot/Q9UHD1		P0266879A	37	37489	2	1	1	0.42147	0.532114	0.345616	0.713951	0.288348	0.441624	0.35449	0.692787	0.66493	n.a.	bad	n/d	1	6.0701	n/d	n/d	Week 1	Niraparib
CHP1	Q99653	CHP1_HUMAN	https://www.uniprot.org/uniprot/Q99653		P0266889A	43	22456	3	1	1	0.938932	1.15562	3.49952	1.27054	1.95025	0.739724	1.71049	1.48531	1.60882	30	weak	n/d	1	6.3891	n/d	n/d	Week 1	Niraparib
CHP1	Q99653	CHP1_HUMAN	https://www.uniprot.org/uniprot/Q99653		P0268458B	93	22456	4	3	1	0.963286	1.15505	1.10244	0.722298	0.880824	0.594897	0.834678	1.49511	1.01522	n.a.	bad	0.87	3	6.1313	0.4253	n/d	Week 2	Niraparib
CHP1	Q99653	CHP1_HUMAN	https://www.uniprot.org/uniprot/Q99653		P0268468B	56	22456	2	2	1	1.26602	1.33575	1.19335	1.44822	1.00288	1.04051	1.17357	1.07264	1.65928	30	good	0.896	2	6.2553	0.3533	n/d	Week 2	Niraparib
CIAO1	O76071	CIAO1_HUMAN	https://www.uniprot.org/uniprot/O76071		P0266889A	58	37840	4	3	1	1.18051	2.09511	3.58716	2.0922	1.74228	1.18453	1.38977	1.44567	1.64652	n.a.	bad	0.384	2	5.7361	0.0494	n/d	Week 1	Niraparib
CIAO2B	Q9Y3D0	MIP18_HUMAN	https://www.uniprot.org/uniprot/Q9Y3D0		P0266879A	33	17663	1	1	1	0.551784	0.378018	0.972374	2.12833	0.365013	0.545338	0.710489	0.762347	0.282196	n.a.	bad	n/d	1	5.7132	n/d	n/d	Week 1	Niraparib
CIRBP	Q14011	CIRBP_HUMAN	https://www.uniprot.org/uniprot/Q14011		P0266879A	83	18648	4	2	1	0.354656	0.245625	0.244945	0.329902	0.29454	0.269293	0.264554	0.465698	0.332474	n.a.	bad	n/d	2	6.2849	1.048	n/d	Week 1	Niraparib
CIRBP	Q14011	CIRBP_HUMAN	https://www.uniprot.org/uniprot/Q14011		P0266889A	110	18648	5	3	1	0.570804	1.16408	3.49455	2.64767	4.02067	14.8049	0.836814	1.77203	1.23486	n.a.	bad	n/d	3	6.4217	0.3893	n/d	Week 1	Niraparib
CIRBP	Q14011	CIRBP_HUMAN	https://www.uniprot.org/uniprot/Q14011		P0268458B	96	18648	4	4	1	0.697214	0.953066	0.801545	1.03057	1.19795	0.389179	0.331154	0.770424	0.726484	n.a.	bad	n/d	4	6.275	0.7173	n/d	Week 2	Niraparib
CISD1	Q9NZ45	CISD1_HUMAN	https://www.uniprot.org/uniprot/Q9NZ45		P0266879A	42	12199	1	1	1	0.322382	0.598388	0.574714	0.738259	0.414952	0.70237	0.510589	0.647703	0.437222	n.a.	bad	n/d	1	6.0299	n/d	n/d	Week 1	Niraparib
CISD1	Q9NZ45	CISD1_HUMAN	https://www.uniprot.org/uniprot/Q9NZ45		P0266889A	36	12199	1	1	1	0.912327	2.41035	7.29829	4.33623	4.00824	2.16364	2.57717	3.06849	3.25174	n/d	n.d.	n/d	1	5.8924	n/d	n/d	Week 1	Niraparib
CISD2	Q8N5K1	CISD2_HUMAN	https://www.uniprot.org/uniprot/Q8N5K1		P0266879A	78	15278	2	2	1	0.301703	0.582901	0.311467	0.601186	0.355985	0.492859	0.456044	0.51263	0.342079	n.a.	bad	n/d	2	5.7252	0.9819	n/d	Week 1	Niraparib
CISD2	Q8N5K1	CISD2_HUMAN	https://www.uniprot.org/uniprot/Q8N5K1		P0266889A	54	15278	1	1	1	1.32308	1.57943	5.66917	2.06197	2.8658	1.40646	2.56832	2.03679	1.91637	n/d	n.d.	n/d	1	6.0626	n/d	n/d	Week 1	Niraparib
CKAP4	Q07065	CKAP4_HUMAN	https://www.uniprot.org/uniprot/Q07065		P0266879A	1266	66022	25	23	1	0.454329	0.602694	0.428311	0.652181	0.498916	0.495491	0.476747	0.642501	0.519998	n.a.	bad	n/d	23	7.0218	0.0169	n/d	Week 1	Niraparib
CKAP4	Q07065	CKAP4_HUMAN	https://www.uniprot.org/uniprot/Q07065		P0266889A	1289	66022	31	26	1	0.953154	1.44421	4.25315	2.00379	2.22808	1.71437	2.12268	1.86879	1.91248	n/d	n.d.	1	26	6.962	0.1976	n/d	Week 1	Niraparib
CKAP4	Q07065	CKAP4_HUMAN	https://www.uniprot.org/uniprot/Q07065		P0268458B	1187	66022	43	23	1	0.848083	1.17614	0.855368	0.859675	1.03388	0.651564	0.810218	1.48962	1.02133	30	weak	0.91	23	7.0306	0.0118	n/d	Week 2	Niraparib
CKAP4	Q07065	CKAP4_HUMAN	https://www.uniprot.org/uniprot/Q07065		P0268468B	971	66022	35	19	1	1.34648	1.1132	0.904124	1.53486	1.08313	0.830428	0.871915	0.942116	1.29688	30	good	1.163	19	7.0896	0.0303	n/d	Week 2	Niraparib
CKAP5	Q14008	CKAP5_HUMAN	https://www.uniprot.org/uniprot/Q14008		P0266879A	98	226255	4	2	1	0.414798	0.500089	0.419079	0.598475	0.470455	0.347751	0.385215	0.602743	0.39962	n.a.	bad	n/d	2	5.5918	0.0409	n/d	Week 1	Niraparib
CKS1B	P61024	CKS1_HUMAN	https://www.uniprot.org/uniprot/P61024		P0266879A	58	9660	2	1	1	0.315324	0.605358	0.45647	0.724659	0.456021	0.374408	0.446843	0.511264	0.368711	n.a.	bad	n/d	1	6.0572	n/d	n/d	Week 1	Niraparib
CKS1B	P61024	CKS1_HUMAN	https://www.uniprot.org/uniprot/P61024		P0266889A	89	9660	3	3	1	1.11816	2.01319	7.28124	2.83782	3.34378	2.19621	2.51529	2.53392	2.52972	n/d	n.d.	1	3	6.1093	0.4066	n/d	Week 1	Niraparib
CLIC1	O00299	CLIC1_HUMAN	https://www.uniprot.org/uniprot/O00299		P0266879A	347	26922	11	6	1	0.340539	0.592834	0.289192	0.629819	0.379571	0.414999	0.425579	0.493021	0.373613	n.a.	bad	n/d	6	7.2627	0.3186	n/d	Week 1	Niraparib
CLIC1	O00299	CLIC1_HUMAN	https://www.uniprot.org/uniprot/O00299		P0266889A	407	26922	12	7	1	0.936493	2.0556	8.40477	3.3508	3.93346	1.91928	2.86597	2.66292	3.10678	n/d	n.d.	1	7	7.1701	0.2067	n/d	Week 1	Niraparib
CLIC1	O00299	CLIC1_HUMAN	https://www.uniprot.org/uniprot/O00299		P0268458B	226	26922	7	7	1	0.734188	1.84164	0.571571	0.484242	1.14951	0.384008	0.442075	3.41586	0.733992	n.a.	bad	1	7	6.5501	0.2708	n.a.	Week 2	Niraparib
CLIC1	O00299	CLIC1_HUMAN	https://www.uniprot.org/uniprot/O00299		P0268468B	285	26922	7	6	1	4.05656	2.2278	0.359526	6.50374	1.28592	1.10352	1.46748	1.34728	2.82172	n.a.	bad	n/d	6	6.6513	0.2831	n/d	Week 2	Niraparib
CLIC4	Q9Y696	CLIC4_HUMAN	https://www.uniprot.org/uniprot/Q9Y696		P0266879A	226	28772	5	4	1	0.331246	0.543961	0.284688	0.69864	0.372833	0.397266	0.403913	0.515951	0.381535	n.a.	bad	n/d	4	6.5642	0.1726	n/d	Week 1	Niraparib
CLIC4	Q9Y696	CLIC4_HUMAN	https://www.uniprot.org/uniprot/Q9Y696		P0266889A	222	28772	6	4	1	0.933154	2.58266	10.4281	3.76969	3.88354	2.25538	3.32196	2.8747	3.58424	n/d	n.d.	1	4	6.4113	0.0202	n/d	Week 1	Niraparib
CLIP1	P30622	CLIP1_HUMAN	https://www.uniprot.org/uniprot/P30622		P0266879A	456	156779	16	12	1	0.760223	0.847669	0.677585	0.877035	0.678959	0.652941	0.617427	0.706975	0.675164	n.a.	bad	1.154	12	6.1633	0.1816	n/d	Week 1	Niraparib
CLIP1	P30622	CLIP1_HUMAN	https://www.uniprot.org/uniprot/P30622		P0266889A	198	156779	11	5	1	0.998358	1.32256	2.52664	1.61551	1.62306	1.27312	1.32012	1.47346	1.65669	30	good	0.519	5	5.8945	0.1678	n/d	Week 1	Niraparib
CLIP1	P30622	CLIP1_HUMAN	https://www.uniprot.org/uniprot/P30622		P0268458B	635	156779	30	15	1	0.966253	1.16818	0.928048	0.9235	1.08889	0.814565	0.93467	1.23236	1.12719	30	good	0.938	15	6.348	0.4141	n/d	Week 2	Niraparib
CLIP1	P30622	CLIP1_HUMAN	https://www.uniprot.org/uniprot/P30622		P0268468B	733	156779	29	15	1	1.16206	0.949204	0.899366	1.14319	0.978603	0.859535	0.85331	0.899932	1.15185	30	good	1.17	15	6.2942	0.1458	n/d	Week 2	Niraparib
CLNS1A	P54105	ICLN_HUMAN	https://www.uniprot.org/uniprot/P54105		P0266879A	39	26215	1	0	n/d	n/d	n/d	n/d	n/d	n/d	n/d	n/d	n/d	n/d	n/d	n/d	n/d	n/d	n/d	n/d	n/d	Week 1	Niraparib
CLSTN2	Q9H4D0	CSTN2_HUMAN	https://www.uniprot.org/uniprot/Q9H4D0		P0268458B	37	107004	2	0	n/d	n/d	n/d	n/d	n/d	n/d	n/d	n/d	n/d	n/d	n/d	n/d	n/d	n/d	n/d	n/d	n/d	Week 2	Niraparib
CLTA	P09496	CLCA_HUMAN	https://www.uniprot.org/uniprot/P09496		P0266879A	276	27076	8	8	1	0.80493	0.908397	0.912767	0.911431	0.948599	0.838	0.950848	0.902025	0.811748	30	good	0.991	8	7.3727	0.0848	n/d	Week 1	Niraparib
CLTA	P09496	CLCA_HUMAN	https://www.uniprot.org/uniprot/P09496		P0266889A	186	27076	6	4	1	1.03796	1.27	1.54388	1.13849	1.42347	1.1509	1.27984	1.15959	1.06314	30	good	0.724	4	6.7596	0.74	n/d	Week 1	Niraparib
CLTA	P09496	CLCA_HUMAN	https://www.uniprot.org/uniprot/P09496		P0268458B	311	27076	20	9	1	0.966192	0.979659	0.961161	0.89344	0.986717	0.864928	1.09386	1.08197	1.21866	30	good	1.013	9	7.7126	0.2902	n/d	Week 2	Niraparib
CLTA	P09496	CLCA_HUMAN	https://www.uniprot.org/uniprot/P09496		P0268468B	279	27076	18	8	1	0.98226	0.915192	0.980942	0.896123	0.870265	0.967849	0.910492	0.885413	1.0364	30	good	1.045	8	7.6984	0.1592	n/d	Week 2	Niraparib
CLTB	P09497	CLCB_HUMAN	https://www.uniprot.org/uniprot/P09497		P0266879A	200	25190	5	5	1	0.773627	0.864012	0.915843	0.945384	0.976583	0.816709	0.995592	1.00943	0.965789	30	good	0.997	5	6.5902	0.0593	n/d	Week 1	Niraparib
CLTB	P09497	CLCB_HUMAN	https://www.uniprot.org/uniprot/P09497		P0266889A	118	25190	4	4	1	0.844422	1.0982	1.8879	1.21752	1.35925	1.13377	1.22093	1.09618	1.07242	30	good	0.618	4	6.5338	0.264	n/d	Week 1	Niraparib
CLTB	P09497	CLCB_HUMAN	https://www.uniprot.org/uniprot/P09497		P0268458B	361	23181	17	8	1	0.959574	0.903049	0.860135	0.891931	0.963094	0.843565	1.04951	0.99086	1.13457	30	good	1.111	8	7.1419	0.1828	n/d	Week 2	Niraparib
CLTB	P09497	CLCB_HUMAN	https://www.uniprot.org/uniprot/P09497		P0268468B	328	23181	15	10	1	1.06797	1.06739	1.01698	1.05764	0.943925	1.04051	0.947117	1.00403	1.18038	30	good	0.992	10	7.1057	0.1651	n/d	Week 2	Niraparib
CLTC	Q00610	CLH1_HUMAN	https://www.uniprot.org/uniprot/Q00610		P0266879A	2282	191612	58	44	1	0.775402	0.83133	0.777303	0.839243	0.742531	0.710291	0.734514	0.795353	0.729479	30	weak	1.104	44	7.6071	0.1753	n/d	Week 1	Niraparib
CLTC	Q00610	CLH1_HUMAN	https://www.uniprot.org/uniprot/Q00610		P0266889A	2352	191612	70	44	1	1.0659	1.32389	1.64934	1.18879	1.20122	1.18928	1.28622	1.12559	1.10206	30	good	0.695	44	7.4607	0.0086	n/d	Week 1	Niraparib
CLTC	Q00610	CLH1_HUMAN	https://www.uniprot.org/uniprot/Q00610		P0268458B	2897	191612	170	55	1	0.930899	0.949001	0.894166	0.917964	0.96174	0.763845	0.905243	1.00997	1.03834	30	good	1.048	55	8.0127	0.1691	n/d	Week 2	Niraparib
CLTC	Q00610	CLH1_HUMAN	https://www.uniprot.org/uniprot/Q00610		P0268468B	2968	191612	164	56	1	1.11109	0.970016	1.02322	1.09283	0.978889	0.889015	0.843725	0.945248	1.13375	30	good	1.059	56	7.9809	0.1861	n/d	Week 2	Niraparib
CLUH	O75153	CLU_HUMAN	https://www.uniprot.org/uniprot/O75153		P0266879A	2627	146668	76	47	1	0.889751	0.912251	0.897114	0.932745	0.873146	0.830134	0.896986	0.960396	0.863185	30	good	1.044	47	8.3959	0.0631	n/d	Week 1	Niraparib
CLUH	O75153	CLU_HUMAN	https://www.uniprot.org/uniprot/O75153		P0266889A	2804	146668	87	50	1	1.06153	1.21497	1.31506	1.06305	1.07508	1.16771	1.27709	1.09089	0.994908	30	good	0.815	50	8.2191	0.1434	n/d	Week 1	Niraparib
CLUH	O75153	CLU_HUMAN	https://www.uniprot.org/uniprot/O75153		P0268458B	3132	146668	249	54	1	1.00053	0.838918	0.83489	0.879611	1.0032	0.808279	0.937849	1.06906	1.01434	30	good	1.195	54	8.9283	0.3619	n/d	Week 2	Niraparib
CLUH	O75153	CLU_HUMAN	https://www.uniprot.org/uniprot/O75153		P0268468B	3100	146668	256	56	1	1.10993	0.850689	0.938947	1.00225	0.999368	0.940715	0.824882	1.02018	1.11047	30	good	1.179	56	8.9209	0.1919	n/d	Week 2	Niraparib
CMAS	Q8NFW8	NEUA_HUMAN	https://www.uniprot.org/uniprot/Q8NFW8		P0268468B	46	48379	1	1	1	1.94032	1.12043	0.624245	1.86134	1.13734	1.34158	1.2798	1.29408	1.30397	n.a.	bad	n/d	1	5.4435	n/d	n/d	Week 2	Niraparib
CMBL	Q96DG6	CMBL_HUMAN	https://www.uniprot.org/uniprot/Q96DG6		P0266879A	243	28048	7	4	1	0.906609	0.802932	0.782221	0.683468	0.913225	0.828445	1.0339	0.923627	2.00519	30	weak	1.203	4	7.0113	1.4237	n/d	Week 1	Niraparib
CMBL	Q96DG6	CMBL_HUMAN	https://www.uniprot.org/uniprot/Q96DG6		P0266889A	291	28048	11	6	1	1.15699	1.15174	1.80357	1.02809	1.19341	0.938203	1.40333	1.06465	1.28809	30	good	0.73	6	6.8737	0.146	n/d	Week 1	Niraparib
CMBL	Q96DG6	CMBL_HUMAN	https://www.uniprot.org/uniprot/Q96DG6		P0268458B	379	28048	21	9	1	1.01029	0.881475	0.791437	0.767153	1.00991	0.770375	0.95168	1.26937	1.02354	30	good	1.202	9	7.29	0.2711	n/d	Week 2	Niraparib
CMBL	Q96DG6	CMBL_HUMAN	https://www.uniprot.org/uniprot/Q96DG6		P0268468B	427	28048	23	10	1	1.26499	0.916796	0.900121	1.05584	1.02908	1.06507	0.897882	1.1488	1.23219	30	good	1.247	9	7.2386	0.1649	n/d	Week 2	Niraparib
CMC1	Q7Z7K0	COXM1_HUMAN	https://www.uniprot.org/uniprot/Q7Z7K0		P0268458B	110	12490	5	2	1	0.549325	0.45142	0.549794	0.275397	0.44298	0.270717	0.567144	0.646957	0.56632	n.a.	bad	n/d	2	5.9945	0.1594	n/d	Week 2	Niraparib
CMC1	Q7Z7K0	COXM1_HUMAN	https://www.uniprot.org/uniprot/Q7Z7K0		P0268468B	79	12490	3	0	n/d	n/d	n/d	n/d	n/d	n/d	n/d	n/d	n/d	n/d	n/d	n/d	n/d	n/d	n/d	n/d	n/d	Week 2	Niraparib
CMPK1	P30085	KCY_HUMAN	https://www.uniprot.org/uniprot/P30085		P0266879A	177	22222	5	3	1	0.297237	0.548451	0.26851	0.652067	0.394017	0.420009	0.375144	0.495497	0.373054	n.a.	bad	n/d	3	6.1373	0.6256	n/d	Week 1	Niraparib
CMPK1	P30085	KCY_HUMAN	https://www.uniprot.org/uniprot/P30085		P0266889A	77	22222	5	1	1	1.29216	1.63941	4.88246	5.72347	2.62029	5.43021	1.73954	0.983869	1.89893	n/d	n.d.	n/d	1	5.9754	n/d	n/d	Week 1	Niraparib
CNBP	P62633	CNBP_HUMAN	https://www.uniprot.org/uniprot/P62633		P0266879A	105	19691	5	4	1	0.407906	0.632379	0.334746	0.692242	0.428751	0.451187	0.48659	0.586003	0.466603	n.a.	bad	n/d	4	6.4204	1.1957	n/d	Week 1	Niraparib
CNBP	P62633	CNBP_HUMAN	https://www.uniprot.org/uniprot/P62633		P0266889A	112	19691	7	2	1	1.00515	1.55115	6.79895	3.0322	2.92565	1.94207	2.24284	2.41079	2.31408	n/d	n.d.	1	2	6.6289	0.1678	n/d	Week 1	Niraparib
CNBP	P62633	CNBP_HUMAN	https://www.uniprot.org/uniprot/P62633		P0268468B	56	18412	4	2	1	1.31428	1.37959	0.340028	2.41044	0.969176	0.569078	0.965967	0.423905	2.1181	n.a.	bad	1.346	2	5.756	0.1975	n/d	Week 2	Niraparib
CNN2	Q99439	CNN2_HUMAN	https://www.uniprot.org/uniprot/Q99439		P0266879A	141	33697	4	1	1	0.291776	0.642954	0.308866	0.730686	0.394756	0.422284	0.485629	0.463305	0.364732	n.a.	bad	n/d	1	6.4527	n/d	n/d	Week 1	Niraparib
CNN2	Q99439	CNN2_HUMAN	https://www.uniprot.org/uniprot/Q99439		P0266889A	139	33697	4	2	1	0.867389	1.8583	5.81832	2.76504	3.34016	2.00305	2.33494	2.08138	2.56367	n/d	n.d.	1	2	6.2812	0.0711	n/d	Week 1	Niraparib
CNN2	Q99439	CNN2_HUMAN	https://www.uniprot.org/uniprot/Q99439		P0268468B	57	33697	1	1	1	2.69341	1.76529	0.857758	4.44267	1.15341	1.20962	1.37143	0.994521	1.99226	n.a.	bad	n/d	1	6.1022	n/d	n/d	Week 2	Niraparib
CNN3	Q15417	CNN3_HUMAN	https://www.uniprot.org/uniprot/Q15417		P0266879A	81	36413	4	3	1	0.40516	0.575763	0.394915	0.657343	0.495053	0.491479	0.446198	0.550437	0.519781	n.a.	bad	n/d	2	6.2247	0.428	n/d	Week 1	Niraparib
CNN3	Q15417	CNN3_HUMAN	https://www.uniprot.org/uniprot/Q15417		P0266889A	31	36413	1	1	1	0.876893	1.42677	5.90651	2.29749	3.21956	1.66791	2.11864	1.71258	2.01395	n/d	n.d.	n/d	1	6.6884	n/d	n/d	Week 1	Niraparib
CNN3	Q15417	CNN3_HUMAN	https://www.uniprot.org/uniprot/Q15417		P0268458B	47	36413	1	1	1	0.81317	1.61327	0.676325	0.442259	1.11628	0.479386	0.529516	2.48596	0.671038	n.a.	bad	n/d	1	6.0507	n/d	n/d	Week 2	Niraparib
CNOT1	A5YKK6	CNOT1_HUMAN	https://www.uniprot.org/uniprot/A5YKK6		P0266879A	258	266936	17	6	1	0.675174	0.812908	0.735518	0.857079	0.662891	0.694749	0.700876	0.679142	0.704441	n.a.	bad	n/d	5	6.2186	0.0477	n/d	Week 1	Niraparib
CNOT1	A5YKK6	CNOT1_HUMAN	https://www.uniprot.org/uniprot/A5YKK6		P0266889A	160	266936	7	1	1	2.23705	1.86917	3.61029	2.43678	2.57234	2.30781	2.36888	2.38864	2.33044	n.a.	bad	n/d	1	5.9744	n/d	n/d	Week 1	Niraparib
CNOT1	A5YKK6	CNOT1_HUMAN	https://www.uniprot.org/uniprot/A5YKK6		P0268458B	812	266936	40	22	1	0.976118	0.948405	0.815379	1.10917	1.07887	0.733405	0.906347	1.2132	1.09837	30	weak	1.12	21	6.5348	0.1667	n/d	Week 2	Niraparib
CNOT1	A5YKK6	CNOT1_HUMAN	https://www.uniprot.org/uniprot/A5YKK6		P0268468B	871	266936	33	17	1	1.23833	1.08127	1.04228	1.39627	1.20145	0.964893	0.878845	1.0952	1.2958	30	good	1.054	17	6.487	0.0255	n/d	Week 2	Niraparib
CNOT2	Q9NZN8	CNOT2_HUMAN	https://www.uniprot.org/uniprot/Q9NZN8		P0266879A	157	59737	7	6	1	0.748007	0.728431	0.65284	0.906947	0.701627	0.747823	0.761416	0.768793	0.750156	30	weak	1.266	5	6.3738	0.2683	n/d	Week 1	Niraparib
CNOT2	Q9NZN8	CNOT2_HUMAN	https://www.uniprot.org/uniprot/Q9NZN8		P0266889A	63	59737	4	2	1	0.935445	1.60754	2.22801	1.60531	1.49986	1.49865	1.76635	1.29773	1.19089	30	good	0.505	2	6.1606	0.2907	n/d	Week 1	Niraparib
CNOT2	Q9NZN8	CNOT2_HUMAN	https://www.uniprot.org/uniprot/Q9NZN8		P0268458B	382	59737	14	9	1	0.952123	0.892499	0.846912	0.895112	0.946982	0.818962	0.971284	1.14829	1.00496	30	good	1.122	9	6.6651	0.1568	n/d	Week 2	Niraparib
CNOT2	Q9NZN8	CNOT2_HUMAN	https://www.uniprot.org/uniprot/Q9NZN8		P0268468B	239	59737	12	5	1	1.39818	1.03225	0.955877	1.32062	1.13226	1.01817	0.911647	0.969008	1.28523	30	good	1.206	5	6.6077	0.0701	n/d	Week 2	Niraparib
CNOT3	O75175	CNOT3_HUMAN	https://www.uniprot.org/uniprot/O75175		P0268458B	67	81871	3	1	1	1.15139	0.786684	0.91578	1.30202	1.3178	0.997598	0.970204	1.34832	1.18101	30	good	n/d	1	6.0637	n/d	n/d	Week 2	Niraparib
CNOT3	O75175	CNOT3_HUMAN	https://www.uniprot.org/uniprot/O75175		P0268468B	93	81871	5	1	1	0.993337	0.870206	0.872983	1.30012	0.926508	0.919522	0.799155	1.03551	1.05721	30	good	n/d	1	6.148	n/d	n/d	Week 2	Niraparib
CNOT9	Q92600	CNOT9_HUMAN	https://www.uniprot.org/uniprot/Q92600		P0266879A	72	36836	2	2	1	1.13468	0.81748	0.571191	0.852512	0.698984	0.552077	0.649566	0.662805	0.678523	n.a.	bad	1.537	2	6.07	0.1977	n/d	Week 1	Niraparib
CNOT9	Q92600	CNOT9_HUMAN	https://www.uniprot.org/uniprot/Q92600		P0266889A	80	36836	2	2	1	2.63302	1.419	3.00624	2.12991	1.52307	1.45794	1.58224	1.46291	1.56481	n.a.	bad	n/d	2	5.8814	0.1618	n/d	Week 1	Niraparib
CNOT9	Q92600	CNOT9_HUMAN	https://www.uniprot.org/uniprot/Q92600		P0268458B	233	36836	7	5	1	0.96843	1.1925	1.02366	1.38739	1.05435	0.696849	0.991435	1.13855	1.29956	30	weak	0.888	5	6.3937	0.2552	n/d	Week 2	Niraparib
CNOT9	Q92600	CNOT9_HUMAN	https://www.uniprot.org/uniprot/Q92600		P0268468B	149	36836	6	3	1	1.31096	0.989073	0.999418	1.41145	1.45016	0.984356	1.07343	1.10925	1.43484	30	good	1.162	3	6.1098	1.0846	n/d	Week 2	Niraparib
CNP	P09543	CN37_HUMAN	https://www.uniprot.org/uniprot/P09543		P0266879A	126	47578	4	3	1	0.418854	0.509872	0.447529	0.593854	0.345443	0.509527	0.362661	0.535787	0.428686	n.a.	bad	n/d	2	6.1151	0.2439	n/d	Week 1	Niraparib
CNP	P09543	CN37_HUMAN	https://www.uniprot.org/uniprot/P09543		P0266889A	99	47578	3	1	1	1.31924	1.39861	2.56066	1.87074	1.60199	3.26965	1.54019	1.20103	1.66823	n.a.	bad	n/d	1	6.1285	n/d	n/d	Week 1	Niraparib
CNP	P09543	CN37_HUMAN	https://www.uniprot.org/uniprot/P09543		P0268458B	62	47578	3	1	n/d	n/d	n/d	n/d	n/d	n/d	n/d	n/d	n/d	n/d	n/d	n.d.	n/d	1	5.8507	n/d	n/d	Week 2	Niraparib
CNP	P09543	CN37_HUMAN	https://www.uniprot.org/uniprot/P09543		P0268468B	105	47578	7	1	n/d	n/d	n/d	n/d	n/d	n/d	n/d	n/d	n/d	n/d	n/d	n.d.	n/d	1	5.6837	n/d	n/d	Week 2	Niraparib
CNPY2	Q9Y2B0	CNPY2_HUMAN	https://www.uniprot.org/uniprot/Q9Y2B0		P0266879A	48	20652	2	1	1	0.344949	0.524975	0.248046	0.610615	0.44026	0.445696	0.369047	0.546434	0.392962	n.a.	bad	n/d	1	6.0857	n/d	n/d	Week 1	Niraparib
COG1	Q8WTW3	COG1_HUMAN	https://www.uniprot.org/uniprot/Q8WTW3		P0268458B	47	108977	5	1	1	0.658724	0.899517	1.00188	0.760257	0.936864	0.660745	0.630963	0.802638	0.739688	n.a.	bad	n/d	1	5.5466	n/d	n/d	Week 2	Niraparib
COG1	Q8WTW3	COG1_HUMAN	https://www.uniprot.org/uniprot/Q8WTW3		P0268468B	64	108977	5	1	1	2.47634	2.19903	0.673771	2.35648	0.926118	1.56758	1.36266	1.42372	2.39884	n.a.	bad	n/d	1	5.6247	n/d	n/d	Week 2	Niraparib
COL10A1	Q03692	COAA1_HUMAN	https://www.uniprot.org/uniprot/Q03692		P0266879A	93	66157	2	2	1	0.969166	0.62527	0.580913	1.10826	1.09157	0.968661	1.11395	1.07254	1.19434	30	good	1.633	2	7.0618	0.8988	n/d	Week 1	Niraparib
COL10A1	Q03692	COAA1_HUMAN	https://www.uniprot.org/uniprot/Q03692		P0266889A	59	66157	3	1	1	0.988698	0.772085	0.99273	1.33861	1.40797	1.11997	1.33645	1.15227	1.34388	30	good	n/d	1	7.6052	n/d	n/d	Week 1	Niraparib
COL10A1	Q03692	COAA1_HUMAN	https://www.uniprot.org/uniprot/Q03692		P0268458B	88	66157	6	2	1	1.02028	0.370511	0.393278	1.14153	1.13787	0.991165	1.09929	1.19045	1.16113	30	good	2.645	2	7.1307	1.4014	n/d	Week 2	Niraparib
COL10A1	Q03692	COAA1_HUMAN	https://www.uniprot.org/uniprot/Q03692		P0268468B	80	66157	7	1	1	1.13348	0.411513	0.424696	1.42374	1.28866	1.2452	0.834838	1.42529	1.42972	30	good	n/d	1	7.8529	n/d	n/d	Week 2	Niraparib
COL4A1	P02462	CO4A1_HUMAN	https://www.uniprot.org/uniprot/P02462		P0268458B	57	160613	4	1	1	0.697092	0.769154	0.974742	0.792609	1.60158	1.09924	1.04581	0.827107	0.897048	n.a.	bad	n/d	1	6.043	n/d	n/d	Week 2	Niraparib
COL4A1	P02462	CO4A1_HUMAN	https://www.uniprot.org/uniprot/P02462		P0268468B	71	160613	2	2	1	0.816971	1.25443	1.21478	1.40828	1.75956	1.64369	1.51949	1.51516	1.29725	30	good	0.736	2	5.7975	0.2871	n/d	Week 2	Niraparib
COL4A2	P08572	CO4A2_HUMAN	https://www.uniprot.org/uniprot/P08572		P0268468B	75	167551	4	2	1	0.910509	0.82066	0.701479	1.08983	0.654819	0.461051	0.676539	0.910413	0.758791	n.a.	bad	1.255	2	5.772	0.1441	n/d	Week 2	Niraparib
COL8A1	P27658	CO8A1_HUMAN	https://www.uniprot.org/uniprot/P27658		P0266879A	380	73363	14	10	1	0.963412	0.715754	0.665711	1.0968	1.10763	0.885362	1.1536	1.12874	1.00814	30	good	1.421	10	8.012	0.6174	n/d	Week 1	Niraparib
COL8A1	P27658	CO8A1_HUMAN	https://www.uniprot.org/uniprot/P27658		P0266889A	392	73363	15	9	1	0.853794	0.885909	0.875818	1.10356	1.05408	1.00917	1.14916	1.1689	1.05322	30	good	1.052	9	7.8269	0.7213	n/d	Week 1	Niraparib
COL8A1	P27658	CO8A1_HUMAN	https://www.uniprot.org/uniprot/P27658		P0268458B	335	73363	35	10	1	0.986688	0.774197	0.756001	1.0762	1.12523	0.89534	1.08186	1.15325	1.15519	30	good	1.298	10	8.1878	0.4298	n/d	Week 2	Niraparib
COL8A1	P27658	CO8A1_HUMAN	https://www.uniprot.org/uniprot/P27658		P0268468B	332	73363	38	8	1	1.03917	0.750297	0.796113	1.11691	1.05714	0.986235	0.986235	1.05121	1.05694	30	good	1.319	8	8.0484	0.4359	n/d	Week 2	Niraparib
COLGALT1	Q8NBJ5	GT251_HUMAN	https://www.uniprot.org/uniprot/Q8NBJ5		P0266879A	209	71635	7	6	1	0.503498	0.600681	0.435024	0.634127	0.598277	0.461391	0.525545	0.643881	0.568838	n.a.	bad	n/d	5	6.2256	0.2406	n/d	Week 1	Niraparib
COLGALT1	Q8NBJ5	GT251_HUMAN	https://www.uniprot.org/uniprot/Q8NBJ5		P0266889A	259	71635	9	7	1	1.39211	1.71616	4.22091	2.31808	2.08984	1.90835	1.86811	1.9586	2.25311	n/d	n.d.	1	7	6.1455	0.1801	n/d	Week 1	Niraparib
COLGALT1	Q8NBJ5	GT251_HUMAN	https://www.uniprot.org/uniprot/Q8NBJ5		P0268458B	260	71635	12	10	1	1.02079	1.08984	0.85962	0.970537	1.02822	0.726243	0.838805	1.40163	1.04202	30	weak	1.037	10	6.324	0.2437	n/d	Week 2	Niraparib
COLGALT1	Q8NBJ5	GT251_HUMAN	https://www.uniprot.org/uniprot/Q8NBJ5		P0268468B	324	71635	9	8	1	1.25049	1.0324	0.842204	1.40358	0.942791	0.876758	0.931587	0.928486	1.15521	30	good	1.201	8	6.4954	0.4301	n/d	Week 2	Niraparib
COPA	P53621	COPA_HUMAN	https://www.uniprot.org/uniprot/P53621		P0266879A	457	139322	19	9	1	0.372171	0.524141	0.352813	0.474562	0.386727	0.440795	0.387898	0.477059	0.454855	n.a.	bad	n/d	9	6.3158	0.0594	n/d	Week 1	Niraparib
COPA	P53621	COPA_HUMAN	https://www.uniprot.org/uniprot/P53621		P0266889A	561	138344	27	18	1	1.21669	1.63867	4.62619	2.61149	2.56727	2.36648	2.29958	1.86369	2.5443	n/d	n.d.	1	18	6.3346	0.1906	n/d	Week 1	Niraparib
COPA	P53621	COPA_HUMAN	https://www.uniprot.org/uniprot/P53621		P0268458B	503	139322	22	12	1	1.10678	1.26037	1.03673	1.20962	1.04969	0.75929	0.815567	1.3466	0.961339	30	good	0.917	12	6.2175	0.0769	n/d	Week 2	Niraparib
COPA	P53621	COPA_HUMAN	https://www.uniprot.org/uniprot/P53621		P0268468B	582	139322	25	15	1	1.7501	1.23578	0.887961	2.2084	1.18129	1.29459	1.05989	0.87304	1.34653	n.a.	bad	n/d	15	6.5012	0.7304	n/d	Week 2	Niraparib
[truncated: 15,261 more rows]

## Sheet: PARP family raw data
gene_name	Uniprot entry accession	protein_name	protein_outlink	focus_group	Sample identifier	proteinscore	mw	totalpsm	qupm	rel_fc_protein_126	rel_fc_protein_127L	rel_fc_protein_127H	rel_fc_protein_128L	rel_fc_protein_128H	rel_fc_protein_129L	rel_fc_protein_129H	rel_fc_protein_130L	rel_fc_protein_130H	rel_fc_protein_131L	IC50	IC50 QC	IC502KD	ms1seqs	ms1intensity	ms1maxminusmin	KD	week	compound	pKD
[truncated: 106 more rows]

[truncated: 1 more sheets: Aggregated PARP data]
