# Supplementary material for: Synergistic Effects of PARP Inhibition and Cholesterol Biosynthesis Pathway Modulation
Source: Cancer Res Commun. 2024 Sep 16;4(9):2427–43. doi: 10.1158/2767-9764.CRC-23-0549 (PMC11403291; doi:10.1158/2767-9764.CRC-23-0549)
Supplement: Table S2 — PARP1 PARP2 engagement (ITDR) [file crc-23-0549_table_s2_suppst2.xlsx]

## Sheet: Table S2_description
Table S2: Isothermal dose-response at 48°C to determine intracellular PARP1 and PARP2 potency
PART 1: replicate n1
PART 2: replicate n2
PART 3: replicate n3
PART 4: combined results for PARP1 and PARP2
Experimental design
Channel	treatment
126	30 µM Niraparib
127L	3.75 µM Niraparib
127H	0.468 µM Niraparib
128L	0.058 µM Niraparib
128H	0.007 µM Niraparib
129L	0.0009 µM Niraparib
129H	0.0001 µM Niraparib
130L	DMSO
130H	30 µM Olaparib
131L	3.75 µM Olaparib
131H	0.468 µM Olaparib
132L	0.058 µM Olaparib
132H	0.007 µM Olaparib
133L	0.0009 µM Olaparib
133H	0.0001 µM Olaparib
134L	DMSO

## Sheet: Table S2_ replicate n1
gene_name	Uniprot entry accession	protein_name	protein_outlink	focus_group	Sample	proteinscore	mw	totalpsm	qupm	sumionarea_protein_TMTpro126	sumionarea_protein_TMTpro127L	sumionarea_protein_TMTpro127H	sumionarea_protein_TMTpro128L	sumionarea_protein_TMTpro128H	sumionarea_protein_TMTpro129L	sumionarea_protein_TMTpro129H	sumionarea_protein_TMTpro130L	sumionarea_protein_TMTpro130H	sumionarea_protein_TMTpro131L	sumionarea_protein_TMTpro131H	sumionarea_protein_TMTpro132L	sumionarea_protein_TMTpro132H	sumionarea_protein_TMTpro133L	sumionarea_protein_TMTpro133H	sumionarea_protein_TMTpro134L	rel_fc_protein_TMTpro126	rel_fc_protein_TMTpro127L	rel_fc_protein_TMTpro127H	rel_fc_protein_TMTpro128L	rel_fc_protein_TMTpro128H	rel_fc_protein_TMTpro129L	rel_fc_protein_TMTpro129H	rel_fc_protein_TMTpro130L	rel_fc_protein_TMTpro130H	rel_fc_protein_TMTpro131L	rel_fc_protein_TMTpro131H	rel_fc_protein_TMTpro132L	rel_fc_protein_TMTpro132H	rel_fc_protein_TMTpro133L	rel_fc_protein_TMTpro133H	rel_fc_protein_TMTpro134L	ms1seqs	ms1intensity	ms1maxminusmin
BAZ1A	Q9NRL2	BAZ1A_HUMAN	https://www.uniprot.org/uniprot/Q9NRL2	BROMO	P0298687B	58	178700	6	1	2.55393e+07	3.3401e+07	3.37249e+07	3.6675e+07	3.31481e+07	3.20723e+07	3.03547e+07	3.23558e+07	3.42185e+07	3.59241e+07	3.01196e+07	3.31202e+07	3.31088e+07	3.39694e+07	3.19756e+07	3.44497e+07	0.74135	0.969561	0.978963	1.0646	0.962219	0.930992	0.881133	0.93922	0.993291	1.0428	0.874307	0.96141	0.961078	0.986058	0.928184	1	1	7.1435	n/d
BAZ1B	Q9UIG0	BAZ1B_HUMAN	https://www.uniprot.org/uniprot/Q9UIG0	BROMO	P0298687B	126	170901	13	1	7.25949e+06	5.78e+06	4.79224e+06	4.81623e+06	5.08574e+06	4.88934e+06	5.03907e+06	4.96623e+06	6.73466e+06	5.63315e+06	5.00345e+06	4.85663e+06	4.68292e+06	4.38446e+06	5.00053e+06	4.75986e+06	1.52515	1.21432	1.0068	1.01184	1.06846	1.0272	1.05866	1.04336	1.41488	1.18347	1.05118	1.02033	0.983836	0.921131	1.05056	1	1	7.7789	n/d
BPTF	Q12830	BPTF_HUMAN	https://www.uniprot.org/uniprot/Q12830	BROMO	P0298687B	149	338259	15	1	7.80526e+06	1.41088e+07	9.34295e+06	1.22623e+07	9.25556e+06	8.20782e+06	8.83572e+06	8.34772e+06	6.08301e+06	1.95682e+07	1.11262e+07	1.11351e+07	1.51997e+07	8.09109e+06	8.04321e+06	9.75212e+06	0.800365	1.44674	0.958043	1.25739	0.949082	0.841645	0.906031	0.85599	0.623762	2.00656	1.1409	1.14181	1.5586	0.829675	0.824766	1	1	7.7549	n/d
BRD8	Q9H0E9	BRD8_HUMAN	https://www.uniprot.org/uniprot/Q9H0E9	BROMO	P0298687B	220	102838	8	4	1.96066e+08	2.11734e+08	2.06219e+08	2.05205e+08	2.04375e+08	2.00493e+08	2.03639e+08	2.00812e+08	2.19206e+08	2.06017e+08	2.24601e+08	2.1957e+08	2.10455e+08	2.08523e+08	2.0095e+08	2.16951e+08	0.903735	0.975951	0.950535	0.945857	0.942031	0.924142	0.938642	0.925612	1.01039	0.949602	1.03526	1.01207	0.97006	0.961154	0.926248	1	4	7.7761	0.1759
KMT2A	Q03164	KMT2A_HUMAN	https://www.uniprot.org/uniprot/Q03164	BROMO	P0298687B	210	432047	16	2	4.41347e+07	5.94651e+07	5.57141e+07	5.88644e+07	5.75427e+07	5.58776e+07	5.96717e+07	5.69078e+07	5.28371e+07	5.82045e+07	6.42309e+07	6.21518e+07	6.50189e+07	5.95119e+07	5.58998e+07	5.7741e+07	0.764356	1.02986	0.964895	1.01946	0.996566	0.967728	1.03344	0.985569	0.91507	1.00803	1.1124	1.07639	1.12604	1.03067	0.968112	1	2	7.1334	0.5077
KMT2D	O14686	KMT2D_HUMAN	https://www.uniprot.org/uniprot/O14686	BROMO	P0298687B	60	593670	5	0	0	0	0	0	0	0	0	0	0	0	0	0	0	0	0	0	n/d	n/d	n/d	n/d	n/d	n/d	n/d	n/d	n/d	n/d	n/d	n/d	n/d	n/d	n/d	n/d	n/d	n/d	n/d
SMARCA2	P51531	SMCA2_HUMAN	https://www.uniprot.org/uniprot/P51531	BROMO	P0298687B	84	181277	4	2	5.25772e+07	5.46288e+07	5.51742e+07	5.61974e+07	5.83134e+07	5.5074e+07	5.18248e+07	5.25202e+07	4.59854e+07	4.84276e+07	5.26715e+07	5.14628e+07	5.28568e+07	4.89318e+07	4.86641e+07	5.06299e+07	1.03846	1.07898	1.08975	1.10996	1.15176	1.08778	1.0236	1.03733	0.908265	0.956501	1.04032	1.01645	1.04398	0.966461	0.961174	1	2	8.0881	1.089
SMARCA4	P51532	SMCA4_HUMAN	https://www.uniprot.org/uniprot/P51532	BROMO	P0298687B	494	184643	27	3	8.98627e+07	1.00494e+08	9.32716e+07	9.53221e+07	1.02513e+08	1.00677e+08	9.57297e+07	9.89394e+07	9.64816e+07	8.96443e+07	9.00508e+07	9.10792e+07	8.70473e+07	8.90254e+07	8.92785e+07	9.36497e+07	0.959562	1.07309	0.995963	1.01786	1.09464	1.07504	1.02221	1.05648	1.03024	0.95723	0.961571	0.972552	0.929499	0.950621	0.953324	1	3	7.4616	0.9057
SP100	P23497	SP100_HUMAN	https://www.uniprot.org/uniprot/P23497	BROMO	P0298687B	261	100415	11	3	8.54501e+07	1.03744e+08	9.91248e+07	1.08779e+08	1.00324e+08	1.00673e+08	9.49863e+07	9.66402e+07	9.18539e+07	1.02322e+08	1.06368e+08	9.72636e+07	1.0818e+08	1.06259e+08	9.20691e+07	1.00918e+08	0.845357	1.02799	0.982226	1.07789	0.994106	0.997565	0.941218	0.957606	0.910179	1.01391	1.054	0.963784	1.07196	1.05292	0.91349	1	3	7.8231	0.9862
TRIM28	Q13263	TIF1B_HUMAN	https://www.uniprot.org/uniprot/Q13263	BROMO	P0298687B	1342	88549	59	16	1.20318e+09	1.28577e+09	1.25621e+09	1.29275e+09	1.29822e+09	1.25362e+09	1.26451e+09	1.26167e+09	1.33965e+09	1.30589e+09	1.27539e+09	1.24422e+09	1.28766e+09	1.23455e+09	1.21455e+09	1.25311e+09	0.959595	1.02643	1.00121	1.03022	1.03573	1.00035	1.00917	1.00642	1.06807	1.04159	1.01695	0.991779	1.02726	0.984843	0.967621	1	16	9.0887	0.0257
ZMYND8	Q9ULU4	PKCB1_HUMAN	https://www.uniprot.org/uniprot/Q9ULU4	BROMO	P0298687B	208	131646	14	3	9.89314e+07	1.13804e+08	1.01533e+08	1.10335e+08	1.08864e+08	1.06357e+08	1.02336e+08	1.01074e+08	8.59409e+07	9.64227e+07	9.25159e+07	8.71604e+07	9.67198e+07	9.10312e+07	8.81751e+07	8.85e+07	1.11787	1.28592	1.14726	1.24673	1.23011	1.20177	1.15634	1.14207	0.971083	1.08952	1.04538	0.984863	1.09288	1.0286	0.996329	1	3	7.2751	0.6211
EP300	Q09472	EP300_HUMAN	https://www.uniprot.org/uniprot/Q09472	BROMO, HAT	P0298687B	359	264158	23	5	1.33563e+08	1.40374e+08	1.39272e+08	1.3951e+08	1.39829e+08	1.39641e+08	1.39445e+08	1.38045e+08	1.45091e+08	1.39283e+08	1.40768e+08	1.44286e+08	1.48267e+08	1.44433e+08	1.4009e+08	1.38339e+08	0.965478	1.01076	1.00602	1.00846	1.00988	1.00804	1.0062	0.996355	1.05062	1.00751	1.01645	1.04108	1.06845	1.0448	1.01266	1	5	7.2887	0.1276
CPSF7	Q8N684	CPSF7_HUMAN	https://www.uniprot.org/uniprot/Q8N684	GPCR	P0298687B	559	56374	15	6	2.2772e+08	2.65531e+08	2.47219e+08	2.53958e+08	2.38632e+08	2.38128e+08	2.4032e+08	2.40724e+08	2.09378e+08	2.31922e+08	2.34664e+08	2.22393e+08	2.28908e+08	2.20109e+08	2.24938e+08	2.33566e+08	0.974828	1.13606	1.0556	1.08677	1.02171	1.01908	1.02882	1.0307	0.896897	0.992956	1.00543	0.950023	0.979146	0.941375	0.963355	1	6	8.1113	0.3756
LPAR2	Q9HBW0	LPAR2_HUMAN	https://www.uniprot.org/uniprot/Q9HBW0	GPCR	P0298687B	62	39084	2	1	1.06464e+07	1.11146e+07	1.03677e+07	1.02518e+07	1.0577e+07	1.08899e+07	9.69623e+06	1.0608e+07	9.55591e+06	7.5667e+06	1.01443e+07	9.06471e+06	9.80514e+06	1.04954e+07	9.77971e+06	7.49863e+06	1.41978	1.48221	1.38262	1.36716	1.41053	1.45225	1.29307	1.41466	1.27435	1.00908	1.35282	1.20885	1.30759	1.39964	1.3042	1	1	7.2657	n/d
TUBB3	Q13509	TBB3_HUMAN	https://www.uniprot.org/uniprot/Q13509	GPCR	P0298687B	398	50432	20	4	1.90734e+08	2.09723e+08	2.08539e+08	2.05159e+08	2.12635e+08	2.12213e+08	1.99793e+08	1.9534e+08	1.83792e+08	1.92758e+08	2.00453e+08	1.90871e+08	2.00776e+08	1.92213e+08	1.85059e+08	1.84611e+08	1.03679	1.13341	1.12919	1.11195	1.15275	1.14846	1.08148	1.06075	0.996016	1.04266	1.08532	1.03125	1.08652	1.04246	1.00709	1	4	8.1413	1.3232
GPRC6A	Q5T6X5	GPC6A_HUMAN	https://www.uniprot.org/uniprot/Q5T6X5	GPCR	P0298687B	30	104752	4	0	0	0	0	0	0	0	0	0	0	0	0	0	0	0	0	0	n/d	n/d	n/d	n/d	n/d	n/d	n/d	n/d	n/d	n/d	n/d	n/d	n/d	n/d	n/d	n/d	n/d	n/d	n/d
GPR39	O43194	GPR39_HUMAN	https://www.uniprot.org/uniprot/O43194	GPCR	P0298687B	154	51328	5	3	1.05371e+08	1.06302e+08	9.65568e+07	9.5173e+07	1.05836e+08	1.01949e+08	9.86231e+07	9.90933e+07	9.77902e+07	9.29901e+07	1.01061e+08	9.65864e+07	9.04566e+07	9.62797e+07	1.01155e+08	8.56932e+07	1.22963	1.2405	1.12677	1.11063	1.23506	1.18969	1.15089	1.15637	1.14117	1.08515	1.17933	1.12712	1.05559	1.12354	1.18043	1	3	7.4877	0.5221
PPAN	Q9NQ55	SSF1_HUMAN	https://www.uniprot.org/uniprot/Q9NQ55	GPCR	P0298687B	226	53193	10	4	2.18555e+08	2.32027e+08	2.0652e+08	2.11952e+08	2.05766e+08	2.01965e+08	1.95777e+08	1.91544e+08	1.18855e+08	1.36675e+08	1.18331e+08	1.2732e+08	1.30602e+08	1.31858e+08	1.36087e+08	1.41983e+08	1.5393	1.63418	1.45454	1.4928	1.44922	1.42246	1.37887	1.34906	0.837105	0.962612	0.833412	0.896726	0.91984	0.928689	0.958475	1	3	7.2621	1.2157
CELSR2	Q9HCU4	CELR2_HUMAN	https://www.uniprot.org/uniprot/Q9HCU4	GPCR, PROTEASE	P0298687B	50	317449	3	0	0	0	0	0	0	0	0	0	0	0	0	0	0	0	0	0	n/d	n/d	n/d	n/d	n/d	n/d	n/d	n/d	n/d	n/d	n/d	n/d	n/d	n/d	n/d	n/d	n/d	n/d	n/d
CDYL	Q9Y232	CDYL1_HUMAN	https://www.uniprot.org/uniprot/Q9Y232	HAT	P0298687B	315	60608	18	4	3.17925e+08	3.50573e+08	3.55455e+08	3.37435e+08	3.29456e+08	3.36324e+08	3.51298e+08	3.34713e+08	3.35487e+08	3.37104e+08	3.268e+08	3.32932e+08	3.31799e+08	3.16117e+08	3.28586e+08	3.32315e+08	0.956239	1.05494	1.06963	1.01805	0.990921	1.01105	1.05706	1.00722	1.00955	1.01441	0.983405	1.00186	0.998447	0.951369	0.988778	1	4	7.8424	0.514
GTF3C4	Q9UKN8	TF3C4_HUMAN	https://www.uniprot.org/uniprot/Q9UKN8	HAT	P0298687B	62	91981	4	2	5.97729e+07	6.2045e+07	5.8535e+07	6.20916e+07	6.2705e+07	6.23233e+07	6.1349e+07	6.11211e+07	6.54734e+07	6.31108e+07	6.43002e+07	6.20762e+07	6.48976e+07	6.26516e+07	5.88204e+07	6.74977e+07	0.885554	0.919216	0.867215	0.919906	0.928994	0.92334	0.908905	0.905529	0.970009	0.935007	0.952628	0.919678	0.961478	0.928204	0.871444	1	2	7.2326	0.2732
HAT1	O14929	HAT1_HUMAN	https://www.uniprot.org/uniprot/O14929	HAT	P0298687B	230	49512	11	5	1.46378e+08	1.37041e+08	1.42563e+08	1.34704e+08	1.36858e+08	1.44178e+08	1.36059e+08	1.45448e+08	1.83658e+08	1.57286e+08	1.65906e+08	1.61615e+08	1.47538e+08	1.51049e+08	1.63401e+08	1.54196e+08	0.949303	0.88875	0.9244	0.87359	0.887562	0.934876	0.882379	0.943261	1.19377	1.02155	1.07706	1.04867	0.956825	0.979634	1.05852	1	5	8.1804	0.5504
KAT8	Q9H7Z6	KAT8_HUMAN	https://www.uniprot.org/uniprot/Q9H7Z6	HAT	P0298687B	71	53085	3	1	2.35907e+07	2.61335e+07	2.74004e+07	2.81121e+07	2.69951e+07	2.49644e+07	2.48803e+07	2.68125e+07	2.76345e+07	2.61361e+07	2.6231e+07	2.48952e+07	2.60809e+07	2.75683e+07	2.68234e+07	2.38522e+07	0.989037	1.09564	1.14876	1.17859	1.13176	1.04663	1.0431	1.12411	1.15857	1.09575	1.09973	1.04373	1.09343	1.1558	1.12457	1	1	7.1491	n/d
NCOA2	Q15596	NCOA2_HUMAN	https://www.uniprot.org/uniprot/Q15596	HAT	P0298687B	59	159155	1	1	1.28032e+06	1.87954e+06	1.87783e+06	1.97246e+06	2.06754e+06	1.85488e+06	1.95704e+06	2.25086e+06	1.69359e+06	1.58487e+06	1.84683e+06	1.98185e+06	1.98093e+06	1.38248e+06	1.70261e+06	1.85826e+06	0.688991	1.01145	1.01053	1.06145	1.11262	0.998182	1.05316	1.21127	0.911386	0.852877	0.99385	1.06651	1.06601	0.743967	0.916237	1	1	6.1084	n/d
NCOA3	Q9Y6Q9	NCOA3_HUMAN	https://www.uniprot.org/uniprot/Q9Y6Q9	HAT	P0298687B	124	155292	5	0	0	0	0	0	0	0	0	0	0	0	0	0	0	0	0	0	n/d	n/d	n/d	n/d	n/d	n/d	n/d	n/d	n/d	n/d	n/d	n/d	n/d	n/d	n/d	n/d	n/d	n/d	n/d
CREBBP	Q92793	CBP_HUMAN	https://www.uniprot.org/uniprot/Q92793	HAT, BROMO	P0298687B	160	265348	9	2	8.67668e+07	9.61689e+07	9.68926e+07	9.73589e+07	9.11204e+07	9.38673e+07	1.01675e+08	9.93472e+07	9.80393e+07	1.00199e+08	9.59658e+07	1.03624e+08	1.0275e+08	1.04901e+08	9.29785e+07	9.44879e+07	0.918286	1.01779	1.02545	1.03039	0.964361	0.993433	1.07607	1.05143	1.03759	1.06045	1.01564	1.09669	1.08744	1.1102	0.984026	1	2	7.1141	0.1561
HDAC1	Q13547	HDAC1_HUMAN	https://www.uniprot.org/uniprot/Q13547	HDAC	P0298687B	222	55102	12	5	2.6971e+08	3.05727e+08	2.92026e+08	2.85861e+08	2.8262e+08	2.8327e+08	2.74929e+08	2.8969e+08	2.85416e+08	2.74124e+08	2.7485e+08	2.7457e+08	2.84793e+08	2.64936e+08	2.60852e+08	2.73269e+08	0.986705	1.11877	1.06956	1.04584	1.0344	1.0366	1.00582	1.06009	1.04445	1.00333	1.00558	1.00532	1.04264	0.969738	0.954922	1	5	7.893	0.3543
HDAC2	Q92769	HDAC2_HUMAN	https://www.uniprot.org/uniprot/Q92769	HDAC	P0298687B	108	55364	7	3	2.10687e+08	2.17607e+08	2.2509e+08	2.1885e+08	2.21208e+08	2.21529e+08	2.18891e+08	2.2125e+08	2.3774e+08	2.32955e+08	2.33458e+08	2.2972e+08	2.37847e+08	2.28198e+08	2.27155e+08	2.26222e+08	0.931329	0.961917	0.994996	0.967413	0.977835	0.979257	0.967593	0.978024	1.05091	1.02977	1.03199	1.01547	1.05139	1.00873	1.00412	1	2	8.1574	0.7366
HDAC3	O15379	HDAC3_HUMAN	https://www.uniprot.org/uniprot/O15379	HDAC	P0298687B	79	49111	2	1	2.74365e+07	2.82784e+07	2.85957e+07	2.97021e+07	2.65361e+07	2.84288e+07	2.8708e+07	2.96108e+07	3.17042e+07	2.94135e+07	3.38438e+07	3.09824e+07	2.78303e+07	3.08603e+07	2.98463e+07	3.27628e+07	0.83743	0.863125	0.872812	0.906579	0.809946	0.867716	0.876239	0.903794	0.967689	0.897772	1.033	0.945657	0.849448	0.94193	0.91098	1	1	7.6213	n/d
HDAC4	P56524	HDAC4_HUMAN	https://www.uniprot.org/uniprot/P56524	HDAC	P0298687B	48	119038	5	1	4.1977e+07	4.71148e+07	4.27641e+07	3.83514e+07	3.9478e+07	3.9829e+07	4.01004e+07	4.07612e+07	4.04548e+07	3.94449e+07	4.2792e+07	4.20613e+07	4.21656e+07	4.20771e+07	3.9491e+07	4.10951e+07	1.02146	1.14648	1.04061	0.933235	0.960651	0.969191	0.975796	0.991876	0.984419	0.959844	1.04129	1.02351	1.02605	1.0239	0.960965	1	1	7.3294	n/d
HDAC6	Q9UBN7	HDAC6_HUMAN	https://www.uniprot.org/uniprot/Q9UBN7	HDAC	P0298687B	118	131418	5	2	1.58423e+08	1.67679e+08	1.63496e+08	1.62207e+08	1.56496e+08	1.59344e+08	1.59604e+08	1.57739e+08	1.63112e+08	1.48825e+08	1.48294e+08	1.57669e+08	1.55307e+08	1.54431e+08	1.54342e+08	1.59315e+08	0.994397	1.0525	1.02624	1.01815	0.982301	1.00018	1.00181	0.990107	1.02383	0.934156	0.930819	0.989664	0.974843	0.969342	0.968785	1	2	7.8164	0.0759
HDAC7	Q8WUI4	HDAC7_HUMAN	https://www.uniprot.org/uniprot/Q8WUI4	HDAC	P0298687B	485	108936	33	5	2.12342e+08	2.00946e+08	2.03871e+08	1.97474e+08	1.91684e+08	2.03797e+08	2.0444e+08	2.01511e+08	2.13925e+08	1.91995e+08	2.11997e+08	2.13019e+08	1.86477e+08	1.97839e+08	2.07094e+08	1.99111e+08	1.06645	1.00922	1.0239	0.991858	0.965855	1.02353	1.02791	1.01205	1.0744	0.965135	1.06472	1.07013	0.937432	0.993609	1.04011	1	5	8.1466	0.2098
TWF1	Q12792	TWF1_HUMAN	https://www.uniprot.org/uniprot/Q12792	KINASE	P0298687B	947	40282	41	12	1.75623e+09	1.57202e+09	1.61382e+09	1.47433e+09	1.48286e+09	1.59793e+09	1.62207e+09	1.64351e+09	1.9281e+09	1.57805e+09	1.69003e+09	1.71548e+09	1.60425e+09	1.62764e+09	1.80176e+09	1.73279e+09	1.01344	0.905863	0.928775	0.84951	0.855357	0.921154	0.936164	0.948769	1.11402	0.911889	0.975132	0.989551	0.92606	0.939595	1.03941	1	12	8.9135	0.178
TWF2	Q6IBS0	TWF2_HUMAN	https://www.uniprot.org/uniprot/Q6IBS0	KINASE	P0298687B	1089	39548	33	10	7.3292e+08	7.30389e+08	7.39289e+08	7.404e+08	7.31154e+08	7.42759e+08	7.3726e+08	7.41605e+08	7.22155e+08	7.12325e+08	7.25949e+08	7.18628e+08	7.43735e+08	7.53948e+08	7.18443e+08	7.29211e+08	1.00564	1.00074	1.01029	1.01304	1.00206	1.0151	1.01097	1.01744	0.991476	0.974912	0.994403	0.982841	1.01534	1.02997	0.986222	1	10	9.1039	0.3011
AAK1	Q2M2I8	AAK1_HUMAN	https://www.uniprot.org/uniprot/Q2M2I8	KINASE	P0298687B	493	103884	12	6	6.42745e+08	6.39281e+08	6.44716e+08	6.62109e+08	6.62287e+08	6.61563e+08	6.36492e+08	6.39982e+08	6.35698e+08	5.92695e+08	6.18001e+08	6.27386e+08	6.15913e+08	6.02251e+08	6.34616e+08	6.06324e+08	1.06064	1.054	1.05952	1.09261	1.09274	1.08979	1.04976	1.05543	1.04566	0.97762	1.01982	1.03453	1.01529	0.993034	1.04713	1	6	8.3282	0.2323
ADCK1	Q86TW2	ADCK1_HUMAN	https://www.uniprot.org/uniprot/Q86TW2	KINASE	P0298687B	198	60577	5	1	4.28412e+07	3.76078e+07	4.15969e+07	3.72654e+07	3.44723e+07	4.30357e+07	4.18221e+07	4.03694e+07	4.24582e+07	4.14668e+07	3.97025e+07	4.19763e+07	4.20673e+07	4.07689e+07	4.38255e+07	4.05276e+07	1.05709	0.927955	1.02639	0.919506	0.850587	1.06189	1.03194	0.996096	1.04764	1.02317	0.979642	1.03575	1.03799	1.00595	1.08137	1	1	6.9663	n/d
COQ8A	Q8NI60	COQ8A_HUMAN	https://www.uniprot.org/uniprot/Q8NI60	KINASE	P0298687B	266	71949	7	2	2.44651e+07	2.68294e+07	2.68724e+07	2.60626e+07	2.44903e+07	2.69492e+07	2.29505e+07	2.55703e+07	2.90096e+07	2.41427e+07	2.90481e+07	2.87362e+07	2.92941e+07	2.74884e+07	2.85648e+07	2.66488e+07	0.918056	1.00678	1.00839	0.978003	0.919001	1.01127	0.861219	0.95953	1.08859	0.905958	1.09003	1.07833	1.09927	1.03151	1.0719	1	2	7.2367	0.0114
AKT1	P31749	AKT1_HUMAN	https://www.uniprot.org/uniprot/P31749	KINASE	P0298687B	366	55686	16	3	5.04095e+07	4.86423e+07	5.03076e+07	4.79617e+07	4.70773e+07	4.82036e+07	4.73246e+07	5.12858e+07	5.30883e+07	4.66513e+07	5.30352e+07	5.04623e+07	4.77792e+07	4.78063e+07	5.02478e+07	4.74616e+07	1.06211	1.02488	1.05996	1.01054	0.991902	1.01563	0.997112	1.08058	1.11855	0.982926	1.11743	1.06322	1.00669	1.00726	1.0587	1	3	7.5521	0.6398
AKT2	P31751	AKT2_HUMAN	https://www.uniprot.org/uniprot/P31751	KINASE	P0298687B	88	55768	3	2	7.46638e+07	7.3155e+07	76025557	7.036e+07	6.70033e+07	7.46136e+07	7.97004e+07	7.86986e+07	8.09545e+07	7.76334e+07	7.74917e+07	8.61192e+07	7.71175e+07	7.58716e+07	8.26238e+07	8.141e+07	0.917133	0.8986	0.93386	0.864268	0.823035	0.916517	0.979001	0.966694	0.994405	0.953611	0.951869	1.05785	0.947274	0.931969	1.01491	1	2	7.6187	0.2525
AKT3	Q9Y243	AKT3_HUMAN	https://www.uniprot.org/uniprot/Q9Y243	KINASE	P0298687B	170	55774	9	3	1.32255e+08	1.30001e+08	1.37189e+08	1.31572e+08	1.31123e+08	1.33154e+08	1.34114e+08	1.33359e+08	1.38438e+08	1.29957e+08	1.38473e+08	1.40729e+08	1.43431e+08	1.48185e+08	1.40873e+08	1.43281e+08	0.92305	0.907318	0.957483	0.91828	0.915148	0.929322	0.936024	0.930752	0.9662	0.907011	0.966442	0.982192	1.00105	1.03422	0.983197	1	3	7.7167	0.5655
PRKAA1	Q13131	AAPK1_HUMAN	https://www.uniprot.org/uniprot/Q13131	KINASE	P0298687B	587	65522	26	4	2.86227e+08	2.74234e+08	2.75185e+08	2.84023e+08	2.64197e+08	2.69098e+08	2.84322e+08	2.75806e+08	2.91791e+08	2.73013e+08	2.73923e+08	2.74937e+08	2.83979e+08	2.831e+08	2.80499e+08	2.86323e+08	0.999662	0.9594	0.961749	0.991966	0.922721	0.939838	0.994475	0.964392	1.0191	0.955657	0.956691	0.960417	0.994767	0.988742	0.979658	1	4	8.0955	0.6563
PRKAA2	P54646	AAPK2_HUMAN	https://www.uniprot.org/uniprot/P54646	KINASE	P0298687B	56	62319	4	0	0	0	0	0	0	0	0	0	0	0	0	0	0	0	0	0	n/d	n/d	n/d	n/d	n/d	n/d	n/d	n/d	n/d	n/d	n/d	n/d	n/d	n/d	n/d	n/d	n/d	n/d	n/d
ARAF	P10398	ARAF_HUMAN	https://www.uniprot.org/uniprot/P10398	KINASE	P0298687B	103	67585	9	2	1.86873e+07	2.01138e+07	1.77892e+07	2.11474e+07	2.0748e+07	1.98069e+07	1.93797e+07	1.75323e+07	2.06337e+07	2.35893e+07	2.08424e+07	2.23878e+07	1.95783e+07	1.85274e+07	2.07117e+07	2.01205e+07	0.92877	0.999668	0.884137	1.05104	1.03119	0.984415	0.963184	0.871366	1.02551	1.1724	1.03588	1.11269	0.973054	0.920823	1.02939	1	2	7.0268	0.7215
ABL2	P42684	ABL2_HUMAN	https://www.uniprot.org/uniprot/P42684	KINASE	P0298687B	114	128341	6	2	3.78474e+07	4.29296e+07	4.28947e+07	4.43564e+07	4.2392e+07	3.99373e+07	3.85654e+07	4.02517e+07	3.53994e+07	3.89234e+07	4.36469e+07	4.40325e+07	4.28378e+07	4.12106e+07	3.90967e+07	4.02279e+07	0.940826	1.06716	1.06629	1.10263	1.0538	0.992776	0.958672	1.00059	0.879972	0.967571	1.08499	1.09458	1.06488	1.02443	0.97188	1	2	6.8779	0.2918
ATR	Q13535	ATR_HUMAN	https://www.uniprot.org/uniprot/Q13535	KINASE	P0298687B	362	301363	22	5	1.49665e+08	1.44017e+08	1.53572e+08	1.47552e+08	1.43019e+08	1.53432e+08	1.46909e+08	1.48147e+08	1.63341e+08	1.46975e+08	1.58277e+08	1.63546e+08	1.46971e+08	1.46922e+08	1.60929e+08	1.51092e+08	0.988356	0.953177	1.01589	0.976573	0.946571	1.01549	0.97242	0.980339	1.0809	0.97144	1.04756	1.08243	0.972727	0.972401	1.06511	1	5	7.5753	0.6383
AURKA	O14965	AURKA_HUMAN	https://www.uniprot.org/uniprot/O14965	KINASE	P0298687B	274	45809	7	3	1.90317e+08	2.25828e+08	2.39784e+08	2.45611e+08	2.2785e+08	2.3312e+08	2.07157e+08	2.0015e+08	2.26481e+08	2.55507e+08	2.49406e+08	2.49406e+08	2.55717e+08	2.46788e+08	2.28867e+08	2.48906e+08	0.764613	0.907282	0.963351	0.986761	0.915404	0.936576	0.832269	0.80412	0.909905	1.02652	1.00201	1.00201	1.02736	0.991492	0.919491	1	3	7.7503	0.8702
AURKB	Q96GD4	AURKB_HUMAN	https://www.uniprot.org/uniprot/Q96GD4	KINASE	P0298687B	66	39466	2	1	6.32057e+07	6.70266e+07	5.54763e+07	5.86201e+07	6.06138e+07	5.82263e+07	5.91073e+07	5.99733e+07	5.65879e+07	5.81115e+07	5.85856e+07	5.84178e+07	5.8962e+07	5.62606e+07	5.48955e+07	5.67099e+07	1.11454	1.18192	0.978246	1.03368	1.06884	1.02674	1.04228	1.05755	0.997848	1.02472	1.03308	1.03012	1.03971	0.992076	0.968006	1	1	7.3154	n/d
AXL	P30530	UFO_HUMAN	https://www.uniprot.org/uniprot/P30530	KINASE	P0298687B	193	98335	8	4	8.7778e+07	9.49509e+07	9.94707e+07	1.01515e+08	1.00487e+08	1.00587e+08	9.54888e+07	9.52038e+07	9.24565e+07	9.2166e+07	9.83098e+07	8.93592e+07	8.95457e+07	9.47367e+07	9.81213e+07	9.55951e+07	0.918227	0.993261	1.04054	1.06193	1.05117	1.05221	0.998888	0.995907	0.967168	0.964129	1.0284	0.934767	0.936719	0.991021	1.02643	1	4	7.6197	0.3926
GRK2	P25098	ARBK1_HUMAN	https://www.uniprot.org/uniprot/P25098	KINASE	P0298687B	264	79573	18	7	1.90278e+08	1.82787e+08	1.80041e+08	1.73496e+08	1.757e+08	1.76962e+08	1.79792e+08	1.83446e+08	1.96852e+08	1.76062e+08	1.91309e+08	1.96573e+08	1.77297e+08	1.83326e+08	1.96009e+08	1.88327e+08	1.00819	0.971183	0.957504	0.920558	0.931102	0.937974	0.954473	0.974099	1.04543	0.935118	1.01658	1.04404	0.941091	0.971669	1.04237	1	7	7.6833	0.3978
BCKDK	O14874	BCKD_HUMAN	https://www.uniprot.org/uniprot/O14874	KINASE	P0298687B	61	46360	5	2	1.79752e+07	1.6343e+07	1.79624e+07	1.66762e+07	1.70283e+07	1.75224e+07	1.79724e+07	1.75251e+07	1.60746e+07	1.68098e+07	1.62085e+07	1.41675e+07	1.86421e+07	1.08237e+08	1.69212e+07	1.56525e+07	1.14839	1.04412	1.14758	1.0654	1.0879	1.11946	1.14821	1.11964	1.02697	1.07394	1.03552	0.905129	1.191	6.91498	1.08106	1	2	7.7137	0.1807
BCR	P11274	BCR_HUMAN	https://www.uniprot.org/uniprot/P11274	KINASE	P0298687B	69	142818	2	0	0	0	0	0	0	0	0	0	0	0	0	0	0	0	0	0	n/d	n/d	n/d	n/d	n/d	n/d	n/d	n/d	n/d	n/d	n/d	n/d	n/d	n/d	n/d	n/d	n/d	n/d	n/d
BMP2K	Q9NSY1	BMP2K_HUMAN	https://www.uniprot.org/uniprot/Q9NSY1	KINASE	P0298687B	107	129170	3	1	5.29046e+07	5.83388e+07	5.77885e+07	5.89258e+07	5.84477e+07	5.80889e+07	5.47571e+07	5.18959e+07	4.77871e+07	5.33775e+07	5.22488e+07	5.0796e+07	5.09615e+07	5.27257e+07	5.6227e+07	5.13384e+07	1.03051	1.13636	1.12564	1.14779	1.13848	1.13149	1.06659	1.01086	0.930825	1.03972	1.01773	0.989434	0.992659	1.02702	1.09522	1	1	7.4524	n/d
BMPR2	Q13873	BMPR2_HUMAN	https://www.uniprot.org/uniprot/Q13873	KINASE	P0298687B	113	115200	5	0	0	0	0	0	0	0	0	0	0	0	0	0	0	0	0	0	n/d	n/d	n/d	n/d	n/d	n/d	n/d	n/d	n/d	n/d	n/d	n/d	n/d	n/d	n/d	n/d	n/d	n/d	n/d
BRAF	P15056	BRAF_HUMAN	https://www.uniprot.org/uniprot/P15056	KINASE	P0298687B	279	84436	16	5	2.04385e+08	1.87445e+08	2.00117e+08	1.89757e+08	1.98934e+08	1.95363e+08	1.95482e+08	1.91459e+08	2.0729e+08	1.93896e+08	2.03972e+08	2.02967e+08	1.94088e+08	1.94411e+08	2.08548e+08	1.92731e+08	1.05741	0.972575	1.03832	0.988675	1.03218	1.01175	1.01496	0.994587	1.07838	1.00537	1.05882	1.05629	1.0068	1.00973	1.08207	1	5	7.6853	0.7194
BUB1	O43683	BUB1_HUMAN	https://www.uniprot.org/uniprot/O43683	KINASE	P0298687B	106	122374	7	1	8.35829e+06	7.45345e+06	7.13006e+06	8.28081e+06	7.30589e+06	7.33887e+06	7.7018e+06	7.84871e+06	6.49459e+06	6.9571e+06	6.2939e+06	7.03084e+06	7.19327e+06	6.48541e+06	6.62022e+06	7.60136e+06	1.09958	0.980541	0.937998	1.08939	0.961129	0.965467	1.01321	1.03254	0.854397	0.915244	0.827996	0.924944	0.946313	0.85319	0.870926	1	1	8.0216	n/d
BUB1B	O60566	BUB1B_HUMAN	https://www.uniprot.org/uniprot/O60566	KINASE	P0298687B	354	121385	13	4	3.06271e+08	3.1994e+08	3.40233e+08	3.38492e+08	3.38747e+08	3.44084e+08	3.32262e+08	3.13632e+08	3.49682e+08	3.53273e+08	3.35922e+08	3.26363e+08	3.27476e+08	3.31914e+08	3.22243e+08	3.53654e+08	0.86452	0.90467	0.96205	0.957127	0.957849	0.972938	0.93951	0.886832	0.988769	0.998922	0.94986	0.922831	0.925978	0.938528	0.91118	1	4	7.5872	0.4978
CAMK1	Q14012	KCC1A_HUMAN	https://www.uniprot.org/uniprot/Q14012	KINASE	P0298687B	65	41337	4	1	3.45269e+07	2.87617e+07	2.66445e+07	2.71706e+07	2.51164e+07	2.82452e+07	2.66622e+07	2.92829e+07	2.57208e+07	2.55954e+07	2.54038e+07	2.4966e+07	2.06143e+07	2.35948e+07	2.60836e+07	2.67722e+07	1.28965	1.07431	0.995227	1.01488	0.938149	1.05502	0.995888	1.09378	0.960727	0.956042	0.948886	0.932532	0.769989	0.881314	0.974276	1	1	7.0955	n/d
CAMK2D	Q13557	KCC2D_HUMAN	https://www.uniprot.org/uniprot/Q13557	KINASE	P0298687B	186	59151	11	3	1.56599e+08	1.42546e+08	1.45231e+08	1.49186e+08	1.45251e+08	1.50199e+08	1.51695e+08	1.50847e+08	1.52253e+08	1.3657e+08	1.28109e+08	1.30597e+08	1.38103e+08	1.35816e+08	1.47043e+08	1.40702e+08	1.11298	1.01311	1.03219	1.0603	1.03233	1.0675	1.07813	1.07211	1.08209	0.97063	0.910502	0.928181	0.981528	0.965274	1.04507	1	3	7.0482	0.5473
CAMK2G	Q13555	KCC2G_HUMAN	https://www.uniprot.org/uniprot/Q13555	KINASE	P0298687B	125	65241	6	3	2.28539e+08	2.19827e+08	2.17572e+08	2.26938e+08	2.19585e+08	2.29238e+08	2.14967e+08	2.09523e+08	2.10089e+08	1.9668e+08	1.99592e+08	1.91727e+08	1.76534e+08	1.90265e+08	1.99454e+08	2.00181e+08	1.14166	1.09814	1.08688	1.13367	1.09693	1.14516	1.07386	1.04667	1.0495	0.98251	0.997061	0.957771	0.88187	0.950463	0.996368	1	3	7.7496	0.4026
CAMK4	Q16566	KCC4_HUMAN	https://www.uniprot.org/uniprot/Q16566	KINASE	P0298687B	329	51925	13	7	2.1332e+08	2.19217e+08	2.21609e+08	2.20593e+08	2.14264e+08	2.08092e+08	2.05126e+08	2.08224e+08	2.30481e+08	2.35148e+08	2.39226e+08	2.4549e+08	2.3808e+08	2.46481e+08	2.4255e+08	2.4465e+08	0.872665	0.897945	0.905332	0.90143	0.876127	0.849217	0.838114	0.850832	0.943034	0.960134	0.977371	1.0021	0.973036	1.00804	0.991417	1	7	8.2085	0.4614
CASK	O14936	CSKP_HUMAN	https://www.uniprot.org/uniprot/O14936	KINASE	P0298687B	186	105122	8	2	2.06093e+07	2.14374e+07	2.01033e+07	2.03914e+07	1.95927e+07	2.09913e+07	2.15322e+07	1.98785e+07	1.79727e+07	1.80968e+07	2.20025e+07	2.07007e+07	1.95722e+07	1.84615e+07	2.0573e+07	1.97749e+07	1.0422	1.08407	1.01661	1.03117	0.990785	1.06151	1.08886	1.00524	0.908861	0.915141	1.11265	1.04682	0.989747	0.933582	1.04036	1	2	7.7974	0.1178
PTK7	Q13308	PTK7_HUMAN	https://www.uniprot.org/uniprot/Q13308	KINASE	P0298687B	675	118390	30	8	2.64956e+08	2.74477e+08	2.67328e+08	2.6754e+08	2.80995e+08	2.83221e+08	2.67661e+08	2.66548e+08	2.65284e+08	2.54329e+08	2.59361e+08	2.55858e+08	2.57432e+08	2.54105e+08	2.59717e+08	2.54452e+08	1.04225	1.0787	1.05232	1.05085	1.10361	1.11011	1.05605	1.05016	1.04398	0.999798	1.01915	1.00619	1.01209	0.99729	1.02085	1	7	7.7317	0.1751
CDK1	P06493	CDK1_HUMAN	https://www.uniprot.org/uniprot/P06493	KINASE	P0298687B	379	34095	13	5	4.96978e+08	4.65705e+08	5.45046e+08	5.09402e+08	4.83854e+08	5.0255e+08	4.78212e+08	4.79433e+08	6.31209e+08	5.32985e+08	5.71749e+08	5.76603e+08	5.03077e+08	5.17369e+08	5.69643e+08	5.60306e+08	0.886749	0.832685	0.971344	0.908639	0.863783	0.896234	0.853979	0.854473	1.12584	0.952489	1.0193	1.0272	0.89898	0.924926	1.01503	1	5	8.4015	1.0186
CDK19	Q9BWU1	CDK19_HUMAN	https://www.uniprot.org/uniprot/Q9BWU1	KINASE	P0298687B	20	56802	3	1	0	3.60802e+06	3.77928e+06	3.90346e+06	3.18103e+07	3.19083e+07	1.26764e+07	1.2185e+07	4.83014e+06	4.67308e+06	3.40883e+06	3.50185e+06	2.78725e+07	2.83773e+07	1.25578e+07	1.43141e+07	0	0.25206	0.264025	0.2727	2.2223	2.22916	0.885591	0.851261	0.33744	0.326467	0.238145	0.244643	1.94721	1.98247	0.877304	1	1	7.4961	n/d
CDK2	P24941	CDK2_HUMAN	https://www.uniprot.org/uniprot/P24941	KINASE	P0298687B	182	33929	8	4	1.71895e+08	1.61898e+08	1.6219e+08	1.60841e+08	1.56959e+08	1.65786e+08	1.58495e+08	1.6701e+08	1.6604e+08	1.58418e+08	1.58324e+08	1.63955e+08	1.54949e+08	1.70468e+08	1.64254e+08	1.6319e+08	1.05405	0.989726	0.993874	0.983466	0.961817	1.01591	0.971228	1.02341	1.01935	0.972967	0.970181	1.00469	0.949501	1.04475	1.00652	1	4	8.5796	0.355
CDK4	P11802	CDK4_HUMAN	https://www.uniprot.org/uniprot/P11802	KINASE	P0298687B	375	33729	14	7	2.48425e+08	2.49413e+08	2.23667e+08	2.31015e+08	2.18473e+08	2.21461e+08	2.19247e+08	2.23789e+08	2.6704e+08	2.3319e+08	2.70432e+08	2.69295e+08	2.35946e+08	2.51465e+08	2.63004e+08	2.43774e+08	1.01534	1.01827	0.912356	0.945426	0.89646	0.907403	0.899637	0.917847	1.09947	0.95587	1.10482	1.10209	0.967655	1.02947	1.08065	1	7	8.4167	0.6995
CDK5	Q00535	CDK5_HUMAN	https://www.uniprot.org/uniprot/Q00535	KINASE	P0298687B	284	33304	16	5	1.54165e+08	1.4747e+08	1.55668e+08	1.43158e+08	1.49899e+08	1.5572e+08	1.48688e+08	1.51689e+08	1.58814e+08	1.32948e+08	1.45462e+08	1.38281e+08	1.35804e+08	1.43823e+08	1.56379e+08	1.48039e+08	1.04138	0.997754	1.05153	0.969279	1.01112	1.05188	1.00439	1.02506	1.07188	0.897869	0.982001	0.935734	0.91735	0.971525	1.05634	1	5	8.0436	0.539
CDK6	Q00534	CDK6_HUMAN	https://www.uniprot.org/uniprot/Q00534	KINASE	P0298687B	304	36938	16	5	2.04189e+08	2.05953e+08	1.99579e+08	1.94399e+08	1.97886e+08	1.97972e+08	1.97168e+08	2.03671e+08	2.87867e+08	2.58987e+08	2.73604e+08	2.73752e+08	2.75224e+08	2.70247e+08	2.75435e+08	2.81233e+08	0.724395	0.728391	0.70764	0.690003	0.701886	0.703033	0.700569	0.72319	1.0232	0.921349	0.972219	0.974811	0.97868	0.960618	0.978625	1	5	8.1065	0.1734
CDK7	P50613	CDK7_HUMAN	https://www.uniprot.org/uniprot/P50613	KINASE	P0298687B	79	39038	3	1	7.41833e+07	8.45773e+07	8.07954e+07	8.33696e+07	8.56913e+07	8.28388e+07	7.68015e+07	7.5986e+07	8.38533e+07	8.50138e+07	8.54411e+07	8.51655e+07	8.42556e+07	8.38812e+07	7.68953e+07	8.53907e+07	0.868752	0.990475	0.946185	0.976331	1.00352	0.970114	0.899413	0.889863	0.981996	0.995586	1.00059	0.997363	0.986707	0.982322	0.900511	1	1	7.6198	n/d
CDK8	P49336	CDK8_HUMAN	https://www.uniprot.org/uniprot/P49336	KINASE	P0298687B	169	53283	8	1	3.32176e+07	3.53563e+07	3.62771e+07	3.46629e+07	3.51646e+07	3.20282e+07	3.36671e+07	3.50463e+07	3.30256e+07	3.28251e+07	3.71483e+07	3.45982e+07	3.68874e+07	3.51058e+07	3.10404e+07	3.51313e+07	0.945527	1.0064	1.03261	0.986667	1.00095	0.91167	0.958322	0.99758	0.94006	0.934352	1.05741	0.984823	1.04998	0.999272	0.883552	1	1	7.0762	n/d
CDK9	P50750	CDK9_HUMAN	https://www.uniprot.org/uniprot/P50750	KINASE	P0298687B	184	53365	4	4	1.19135e+08	1.36665e+08	1.46916e+08	1.29864e+08	1.32682e+08	1.40839e+08	1.40917e+08	1.38793e+08	1.27462e+08	1.19329e+08	1.21583e+08	1.29287e+08	1.13154e+08	1.05766e+08	1.27713e+08	1.21512e+08	0.980443	1.1247	1.20907	1.06873	1.09193	1.15905	1.15992	1.14222	1.04897	0.982035	1.00059	1.06399	0.931219	0.870415	1.05104	1	4	7.5184	0.8292
CHEK1	O14757	CHK1_HUMAN	https://www.uniprot.org/uniprot/O14757	KINASE	P0298687B	375	54433	10	4	1.54839e+08	1.67123e+08	1.78053e+08	1.81029e+08	1.62403e+08	1.65912e+08	1.6642e+08	1.64093e+08	1.87322e+08	1.84448e+08	1.99142e+08	2.01518e+08	1.91004e+08	1.91007e+08	1.89589e+08	1.9344e+08	0.797774	0.863953	0.920458	0.935841	0.839551	0.857694	0.860321	0.846424	0.968376	0.953517	1.02948	1.0422	0.987406	0.986468	0.980196	1	4	7.9072	0.5911
CHEK2	O96017	CHK2_HUMAN	https://www.uniprot.org/uniprot/O96017	KINASE	P0298687B	417	65418	13	5	2.79569e+08	2.54215e+08	2.49755e+08	2.59738e+08	2.43632e+08	2.51166e+08	2.64999e+08	2.62063e+08	3.10028e+08	2.74479e+08	2.80295e+08	2.86845e+08	2.8885e+08	2.77227e+08	2.8637e+08	2.73685e+08	1.02187	0.929229	0.916943	0.95194	0.893244	0.918816	0.97118	0.959194	1.13249	1.00178	1.02458	1.05335	1.05663	1.01253	1.04635	1	5	7.9241	0.6432
CSNK1G3	Q9Y6M4	KC1G3_HUMAN	https://www.uniprot.org/uniprot/Q9Y6M4	KINASE	P0298687B	162	52377	6	2	7.26785e+07	7.37627e+07	7.36387e+07	7.65824e+07	7.70516e+07	7.48895e+07	7.78896e+07	7.72094e+07	8.41564e+07	8.40939e+07	8.95325e+07	8.61306e+07	8.04523e+07	8.13041e+07	8.21527e+07	8.37176e+07	0.868139	0.881089	0.879608	0.91477	0.920375	0.894549	0.930385	0.922261	1.00524	1.00449	1.06946	1.02882	0.960996	0.97117	0.981307	1	2	7.3673	0.3709
CSNK2A1	P68400	CSK21_HUMAN	https://www.uniprot.org/uniprot/P68400	KINASE	P0298687B	499	45143	14	7	3.91313e+08	4.18816e+08	4.61857e+08	4.48656e+08	4.24672e+08	4.41984e+08	4.44283e+08	4.4155e+08	4.61704e+08	4.41163e+08	4.434e+08	4.52052e+08	4.3717e+08	4.19067e+08	4.5077e+08	4.46761e+08	0.876865	0.941446	1.0339	1.00375	0.953842	0.989026	0.99466	0.989057	1.03309	0.98747	0.99244	1.01162	0.97844	0.937609	1.00931	1	7	8.3714	0.8996
CSNK2A2	P19784	CSK22_HUMAN	https://www.uniprot.org/uniprot/P19784	KINASE	P0298687B	442	41213	16	6	5.21727e+08	4.94412e+08	5.77498e+08	5.27085e+08	5.09628e+08	5.76244e+08	5.51244e+08	5.36715e+08	5.4577e+08	4.93213e+08	5.07613e+08	5.47293e+08	4.91257e+08	4.89089e+08	5.4389e+08	5.13365e+08	1.01625	0.964178	1.1255	1.02776	0.99163	1.12204	1.07436	1.04734	1.06365	0.960575	0.988855	1.06682	0.956893	0.95382	1.05935	1	6	8.3222	0.3216
CIT	O14578	CTRO_HUMAN	https://www.uniprot.org/uniprot/O14578	KINASE	P0298687B	1705	236604	63	26	8.01551e+08	9.13466e+08	9.20727e+08	9.01841e+08	8.94932e+08	8.88967e+08	8.89475e+08	8.86045e+08	9.60471e+08	9.2097e+08	9.37581e+08	9.13969e+08	8.91561e+08	9.13304e+08	9.00231e+08	9.37798e+08	0.854498	0.973734	0.980878	0.961734	0.953452	0.947872	0.948444	0.945212	1.02393	0.982564	1.00001	0.974486	0.950489	0.973568	0.959709	1	26	7.9154	0.1708
CDK12	Q9NYV4	CDK12_HUMAN	https://www.uniprot.org/uniprot/Q9NYV4	KINASE	P0298687B	361	164153	13	6	1.85428e+08	2.35648e+08	2.25189e+08	2.30207e+08	2.35384e+08	2.27313e+08	2.20793e+08	2.26214e+08	2.08466e+08	2.13212e+08	2.17496e+08	2.05979e+08	2.11814e+08	2.14281e+08	2.14583e+08	2.16807e+08	0.854026	1.08404	1.03859	1.06071	1.08415	1.04692	1.01667	1.04339	0.960683	0.984757	1.00282	0.94971	0.975365	0.987955	0.989033	1	6	7.7243	0.14
CSK	P41240	CSK_HUMAN	https://www.uniprot.org/uniprot/P41240	KINASE	P0298687B	602	50704	20	5	5.36383e+08	5.31021e+08	5.57513e+08	5.39969e+08	5.38807e+08	5.48305e+08	5.34755e+08	5.31952e+08	5.59259e+08	5.18482e+08	5.37879e+08	5.26586e+08	5.22787e+08	5.51899e+08	5.57793e+08	5.47263e+08	0.982359	0.967986	1.01693	0.985819	0.982705	1.00058	0.97674	0.972385	1.02177	0.946449	0.982868	0.961811	0.954271	1.0092	1.01922	1	5	8.1602	0.131
DAPK3	O43293	DAPK3_HUMAN	https://www.uniprot.org/uniprot/O43293	KINASE	P0298687B	254	52535	8	4	9.04157e+07	1.19157e+08	1.16718e+08	1.31719e+08	1.21161e+08	1.20397e+08	1.13773e+08	1.11113e+08	8.48926e+07	1.01576e+08	1.00463e+08	1.04707e+08	1.057e+08	1.00624e+08	9.95886e+07	9.89968e+07	0.91332	1.20364	1.17901	1.33054	1.22388	1.21617	1.14926	1.12239	0.857529	1.02605	1.01481	1.05768	1.06771	1.01644	1.00598	1	4	7.4762	0.4484
CDC42BPG	Q6DT37	MRCKG_HUMAN	https://www.uniprot.org/uniprot/Q6DT37	KINASE	P0298687B	95	172457	9	0	0	0	0	0	0	0	0	0	0	0	0	0	0	0	0	0	n/d	n/d	n/d	n/d	n/d	n/d	n/d	n/d	n/d	n/d	n/d	n/d	n/d	n/d	n/d	n/d	n/d	n/d	n/d
PRKDC	P78527	PRKDC_HUMAN	https://www.uniprot.org/uniprot/P78527	KINASE	P0298687B	5395	469083	295	102	8.44579e+09	7.58312e+09	7.82576e+09	7.56268e+09	7.54147e+09	8.01416e+09	7.92087e+09	7.94757e+09	8.3147e+09	7.30006e+09	7.62743e+09	7.80705e+09	7.42223e+09	7.31673e+09	7.96727e+09	7.5256e+09	1.1219	1.0077	1.03948	1.00418	1.00283	1.06469	1.053	1.05659	1.10553	0.970592	1.0133	1.03752	0.986511	0.97399	1.05916	1	102	9.314	0.0731
STK17A	Q9UEE5	ST17A_HUMAN	https://www.uniprot.org/uniprot/Q9UEE5	KINASE	P0298687B	45	46558	5	1	6.66383e+06	7.72691e+06	9.37901e+06	8.71903e+06	9.51176e+06	9.31611e+06	8.71053e+06	8.22846e+06	1.08464e+07	1.07887e+07	1.17375e+07	1.06858e+07	1.08922e+07	1.15093e+07	1.04922e+07	1.17109e+07	0.569028	0.659805	0.800878	0.744522	0.812214	0.795508	0.743796	0.702632	0.926178	0.921254	1.00227	0.912469	0.930088	0.982789	0.895937	1	1	7.1847	n/d
STK17B	O94768	ST17B_HUMAN	https://www.uniprot.org/uniprot/O94768	KINASE	P0298687B	101	42344	3	2	6.56877e+07	7.64313e+07	7.16562e+07	7.0513e+07	7.13125e+07	7.22544e+07	6.86543e+07	6.92168e+07	7.88e+07	6.99585e+07	7.25186e+07	7.62177e+07	7.67095e+07	7.13433e+07	7.92029e+07	7.48691e+07	0.877368	1.02087	0.957086	0.941817	0.952496	0.965076	0.91699	0.924504	1.0525	0.934411	0.968605	1.01801	1.02458	0.952908	1.05788	1	1	7.346	n/d
DYRK1A	Q13627	DYR1A_HUMAN	https://www.uniprot.org/uniprot/Q13627	KINASE	P0298687B	50	85583	2	1	6.86493e+07	7.39633e+07	8.25059e+07	8.73071e+07	8.43894e+07	8.34874e+07	8.04738e+07	8.07547e+07	7.56957e+07	8.38578e+07	7.89352e+07	8.5233e+07	8.2479e+07	7.72958e+07	7.63266e+07	7.87644e+07	0.871577	0.939044	1.0475	1.10846	1.07142	1.05996	1.0217	1.02527	0.96104	1.06467	1.00217	1.08213	1.04716	0.981354	0.969049	1	1	7.3234	n/d
EGFR	P00533	EGFR_HUMAN	https://www.uniprot.org/uniprot/P00533	KINASE	P0298687B	1011	134276	37	16	1.23091e+09	1.23868e+09	1.22942e+09	1.28078e+09	1.25509e+09	1.25668e+09	1.22454e+09	1.21521e+09	1.081e+09	1.05805e+09	1.07964e+09	1.10884e+09	1.07785e+09	1.05142e+09	1.06435e+09	1.04284e+09	1.18479	1.18968	1.17759	1.22573	1.20318	1.20459	1.17374	1.16531	1.03606	1.01419	1.03541	1.06278	1.03327	1.0074	1.02046	1	16	8.422	0.226
EPHA1	P21709	EPHA1_HUMAN	https://www.uniprot.org/uniprot/P21709	KINASE	P0298687B	169	108126	4	1	5.00192e+07	5.03332e+07	5.31675e+07	5.04762e+07	5.16298e+07	4.8772e+07	5.04769e+07	5.29905e+07	6.49913e+07	5.6712e+07	5.92253e+07	5.82636e+07	5.40637e+07	5.5048e+07	6.17392e+07	6.10298e+07	0.819587	0.824733	0.871173	0.827074	0.845977	0.79915	0.827086	0.868272	1.06491	0.929252	0.970432	0.954675	0.885859	0.901986	1.01162	1	1	7.1619	n/d
EPHA2	P29317	EPHA2_HUMAN	https://www.uniprot.org/uniprot/P29317	KINASE	P0298687B	777	108265	27	10	5.51726e+08	6.47209e+08	6.24189e+08	6.68768e+08	6.46676e+08	6.30513e+08	6.11314e+08	6.08441e+08	6.51015e+08	6.71554e+08	6.90638e+08	6.83593e+08	6.68555e+08	6.64585e+08	6.65814e+08	6.59379e+08	0.840332	0.979082	0.947357	1.01134	0.976507	0.955427	0.927379	0.921183	0.992168	1.01793	1.04748	1.03662	1.01049	1.00754	1.01022	1	10	8.8335	0.1725
EPHB1	P54762	EPHB1_HUMAN	https://www.uniprot.org/uniprot/P54762	KINASE	P0298687B	57	109884	8	1	3.11112e+07	3.80692e+07	4.01853e+07	3.85691e+07	3.88408e+07	4.12966e+07	4.05076e+07	4.00635e+07	4.06939e+07	4.17659e+07	3.7392e+07	4.2696e+07	4.42282e+07	4.04011e+07	3.74743e+07	3.88885e+07	0.800012	0.978934	1.03335	0.991787	0.998775	1.06193	1.04163	1.03022	1.04643	1.07399	0.961519	1.09791	1.13731	1.03889	0.963634	1	1	7.0555	n/d
EPHB2	P29323	EPHB2_HUMAN	https://www.uniprot.org/uniprot/P29323	KINASE	P0298687B	289	117491	9	5	1.72546e+08	1.82682e+08	1.72443e+08	1.84708e+08	1.78213e+08	1.70849e+08	1.63514e+08	1.62369e+08	2.53724e+08	2.37894e+08	2.46986e+08	2.3981e+08	2.34186e+08	2.09275e+08	2.34647e+08	2.27919e+08	0.762251	0.804179	0.759377	0.814238	0.786385	0.750443	0.717886	0.716449	1.1122	1.04503	1.08366	1.05302	1.02907	0.919922	1.02952	1	5	7.6885	0.0357
EPHB4	P54760	EPHB4_HUMAN	https://www.uniprot.org/uniprot/P54760	KINASE	P0298687B	145	108269	2	2	2.52049e+07	2.38852e+07	2.16931e+07	2.20697e+07	2.4804e+07	2.14794e+07	2.13683e+07	2.13616e+07	2.27142e+07	2.2492e+07	2.50453e+07	1.95343e+07	1.89622e+07	2.13433e+07	2.26016e+07	2.08964e+07	1.20619	1.14303	1.03812	1.05615	1.187	1.0279	1.02258	1.02226	1.08699	1.07636	1.19855	0.934817	0.90744	1.02139	1.0816	1	2	7.3673	0.2301
MAPK3	P27361	MK03_HUMAN	https://www.uniprot.org/uniprot/P27361	KINASE	P0298687B	278	43135	10	4	1.61786e+08	1.84531e+08	1.76256e+08	1.80768e+08	1.80131e+08	1.70563e+08	1.70291e+08	1.70299e+08	1.58083e+08	1.63762e+08	1.67875e+08	1.64427e+08	1.71826e+08	1.69129e+08	1.62133e+08	1.6228e+08	0.998925	1.13707	1.08817	1.11408	1.11322	1.05117	1.05016	1.05068	0.97497	1.00913	1.03446	1.01367	1.05748	1.04221	0.999046	1	4	8.0995	0.8671
MAPK1	P28482	MK01_HUMAN	https://www.uniprot.org/uniprot/P28482	KINASE	P0298687B	503	41389	30	6	2.46141e+08	2.2577e+08	2.293e+08	2.18863e+08	2.21962e+08	2.30324e+08	2.31968e+08	2.29301e+08	2.44172e+08	2.23213e+08	2.32676e+08	2.4109e+08	2.32002e+08	2.29204e+08	2.47371e+08	2.28068e+08	1.07964	0.989294	1.00447	0.959669	0.974377	1.00892	1.01651	1.00436	1.06984	0.980133	1.02084	1.05593	1.01947	1.00293	1.08521	1	6	8.6515	0.7689
MAPK7	Q13164	MK07_HUMAN	https://www.uniprot.org/uniprot/Q13164	KINASE	P0298687B	59	88385	2	0	0	0	0	0	0	0	0	0	0	0	0	0	0	0	0	0	n/d	n/d	n/d	n/d	n/d	n/d	n/d	n/d	n/d	n/d	n/d	n/d	n/d	n/d	n/d	n/d	n/d	n/d	n/d
PTK2	Q05397	FAK1_HUMAN	https://www.uniprot.org/uniprot/Q05397	KINASE	P0298687B	1178	120898	67	22	1.05386e+09	1020554364	9.87696e+08	9.86864e+08	9.93844e+08	1.0087e+09	1.01722e+09	1.033e+09	1.03812e+09	9.57827e+08	1.00789e+09	1.11086e+09	1.10741e+09	1.04705e+09	1.1417e+09	1.05823e+09	1.00059	0.969042	0.937703	0.937911	0.942849	0.957378	0.964816	0.981359	0.983184	0.909346	0.956906	1.04583	1.04312	0.989545	1.07151	1	22	8.7112	0.22
MTOR	P42345	MTOR_HUMAN	https://www.uniprot.org/uniprot/P42345	KINASE	P0298687B	885	288888	36	14	5.2778e+08	5.43731e+08	5.49942e+08	5.35794e+08	5.34423e+08	5.59545e+08	5.63054e+08	5.52184e+08	5.9561e+08	5.52006e+08	5.30138e+08	5.26785e+08	5.27594e+08	4.97105e+08	5.34725e+08	5.26219e+08	1.00284	1.03452	1.04489	1.01779	1.01656	1.06337	1.06923	1.04964	1.12891	1.0461	1.00794	1.00208	1.00246	0.945631	1.0163	1	14	8.0458	0.0368
GAK	O14976	GAK_HUMAN	https://www.uniprot.org/uniprot/O14976	KINASE	P0298687B	301	143189	18	5	3.63323e+08	3.36426e+08	3.2284e+08	3.19619e+08	3.20903e+08	3.31918e+08	3.13283e+08	3.22139e+08	2.80073e+08	2.73595e+08	2.63541e+08	2.6658e+08	2.52002e+08	2.5237e+08	2.71581e+08	2.8083e+08	1.29334	1.19797	1.14926	1.13812	1.14448	1.18192	1.11616	1.14661	0.998994	0.975771	0.936939	0.948431	0.897345	0.899313	0.967066	1	5	7.8495	0.1487
MAP4K2	Q12851	M4K2_HUMAN	https://www.uniprot.org/uniprot/Q12851	KINASE	P0298687B	78	91555	4	2	2.05069e+07	2.33001e+07	2.36752e+07	2.47023e+07	2.53098e+07	2.43582e+07	2.19848e+07	2.27208e+07	1.93713e+07	2.1335e+07	1.99376e+07	2.12418e+07	2.08313e+07	2.14493e+07	2.05279e+07	2.09557e+07	0.978587	1.11188	1.12978	1.17879	1.20778	1.16237	1.04911	1.08423	0.924396	1.0181	0.951417	1.01366	0.994064	1.02355	0.979588	1	2	6.8808	0.6668
EIF2AK4	Q9P2K8	E2AK4_HUMAN	https://www.uniprot.org/uniprot/Q9P2K8	KINASE	P0298687B	544	186908	17	9	4.79862e+08	4.49681e+08	5.05434e+08	4.8311e+08	4.69164e+08	4.90556e+08	4.77198e+08	4.62884e+08	4.88195e+08	4.46399e+08	4.57429e+08	4.49318e+08	4.42578e+08	4.37785e+08	4.71633e+08	4.60372e+08	1.04026	0.979579	1.09775	1.04767	1.02263	1.06693	1.03422	1.00462	1.05951	0.969841	0.992139	0.974353	0.961036	0.951468	1.02326	1	9	7.5495	0.2146
GRK6	P43250	GRK6_HUMAN	https://www.uniprot.org/uniprot/P43250	KINASE	P0298687B	65	67257	2	1	1.84489e+07	1.94978e+07	2.03067e+07	1.99817e+07	1.82942e+07	2.0794e+07	1.93761e+07	1.8667e+07	2.17895e+07	2.04878e+07	2.25558e+07	2.05162e+07	2.01911e+07	1.96346e+07	1.89158e+07	2.12704e+07	0.86735	0.916664	0.954692	0.939415	0.860076	0.977601	0.910941	0.877605	1.0244	0.963208	1.06043	0.964543	0.949256	0.923095	0.889301	1	1	7.4053	n/d
GSK3A	P49840	GSK3A_HUMAN	https://www.uniprot.org/uniprot/P49840	KINASE	P0298687B	191	50980	2	2	1.2176e+08	1.1082e+08	1.04195e+08	1.00116e+08	1.03396e+08	1.03898e+08	1.02993e+08	1.06829e+08	1.17003e+08	1.01509e+08	1.04481e+08	1.06543e+08	1.09651e+08	1.04529e+08	1.08597e+08	1.04666e+08	1.16331	1.0588	0.995496	0.956522	0.987864	0.99266	0.984016	1.02066	1.11787	0.969834	0.998227	1.01793	1.04762	0.998689	1.03755	1	2	7.5706	0.8156
GSK3B	P49841	GSK3B_HUMAN	https://www.uniprot.org/uniprot/P49841	KINASE	P0298687B	367	48033	14	3	2.24522e+08	2.27817e+08	2.37536e+08	2.40369e+08	2.31294e+08	2.36509e+08	2.30949e+08	2.27768e+08	2.38022e+08	2.245e+08	2.35137e+08	2.3725e+08	2.41409e+08	2.30478e+08	2.24123e+08	2.27719e+08	0.985962	1.00043	1.04311	1.05555	1.0157	1.0386	1.01418	1.00021	1.04524	0.985865	1.03258	1.04186	1.06012	1.01212	0.984208	1	3	7.5595	1.3367
ERBB2	P04626	ERBB2_HUMAN	https://www.uniprot.org/uniprot/P04626	KINASE	P0298687B	36	137909	2	0	0	0	0	0	0	0	0	0	0	0	0	0	0	0	0	0	n/d	n/d	n/d	n/d	n/d	n/d	n/d	n/d	n/d	n/d	n/d	n/d	n/d	n/d	n/d	n/d	n/d	n/d	n/d
ERBB3	P21860	ERBB3_HUMAN	https://www.uniprot.org/uniprot/P21860	KINASE	P0298687B	58	148097	4	0	0	0	0	0	0	0	0	0	0	0	0	0	0	0	0	0	n/d	n/d	n/d	n/d	n/d	n/d	n/d	n/d	n/d	n/d	n/d	n/d	n/d	n/d	n/d	n/d	n/d	n/d	n/d
FPGT	O14772	FPGT_HUMAN	https://www.uniprot.org/uniprot/O14772	KINASE	P0298687B	308	66598	10	5	2.34794e+08	2.17425e+08	2.31619e+08	2.19713e+08	2.20785e+08	2.31985e+08	2.32478e+08	2.38355e+08	2.63228e+08	2.29544e+08	2.42085e+08	2.53725e+08	2.32907e+08	2.42142e+08	2.53941e+08	2.42633e+08	0.965254	0.896033	0.954358	0.904104	0.909955	0.956905	0.958146	0.982368	1.08014	0.944701	0.996857	1.04572	0.959914	0.997286	1.04661	1	5	7.4178	0.1066
IGF1R	P08069	IGF1R_HUMAN	https://www.uniprot.org/uniprot/P08069	KINASE	P0298687B	141	154791	9	1	9.38136e+07	1.02066e+08	9.93227e+07	1.16756e+08	1.08506e+08	1.05374e+08	9.81884e+07	9.76416e+07	9.22821e+07	9.4357e+07	9.29894e+07	9.25346e+07	8.66024e+07	8.71986e+07	9.19075e+07	8.90313e+07	1.05371	1.14641	1.11559	1.31141	1.21873	1.18355	1.10285	1.09671	1.03651	1.05982	1.04446	1.03935	0.972719	0.979415	1.03231	1	1	7.3642	n/d
CHUK	O15111	IKKA_HUMAN	https://www.uniprot.org/uniprot/O15111	KINASE	P0298687B	93	84639	8	2	6.85512e+07	6.52737e+07	6.59816e+07	7.05219e+07	7.09425e+07	7.20298e+07	7.03536e+07	7.46857e+07	7.42064e+07	7.12292e+07	6.74189e+07	6.74275e+07	7.19383e+07	7.2077e+07	7.1385e+07	7.2238e+07	0.948963	0.903592	0.913392	0.976243	0.982066	0.997117	0.973913	1.03388	1.02725	0.986035	0.933288	0.933406	0.995851	0.99777	0.988191	1	2	7.2994	1.1535
ILK	Q13418	ILK_HUMAN	https://www.uniprot.org/uniprot/Q13418	KINASE	P0298687B	571	51419	30	13	1.17109e+09	1.05366e+09	1.1307e+09	1.11746e+09	1.06944e+09	1.12848e+09	1.10219e+09	1.06877e+09	1.11966e+09	1.01534e+09	1.05174e+09	1.06026e+09	1.04134e+09	1.0621e+09	1.13456e+09	1.02972e+09	1.13333	1.02603	1.09659	1.08469	1.03733	1.09514	1.06876	1.03776	1.08412	0.985921	1.01867	1.02891	1.01222	1.03175	1.09731	1	13	8.5772	0.3326
IRAK1	P51617	IRAK1_HUMAN	https://www.uniprot.org/uniprot/P51617	KINASE	P0298687B	220	76536	4	2	8.80063e+07	1.17251e+08	1.10472e+08	1.11839e+08	1.12607e+08	1.16905e+08	1.09331e+08	1.13382e+08	8.82158e+07	1.01206e+08	9.23317e+07	9.72058e+07	9.78688e+07	9.63334e+07	9.62463e+07	9.70286e+07	0.907015	1.20842	1.13855	1.15264	1.16055	1.20485	1.12679	1.16854	0.909173	1.04306	0.951593	1.00183	1.00866	0.992835	0.991938	1	2	7.4086	0.2221
IRAK4	Q9NWZ3	IRAK4_HUMAN	https://www.uniprot.org/uniprot/Q9NWZ3	KINASE	P0298687B	121	51529	4	1	1.98606e+07	2.03223e+07	2.25185e+07	2.41189e+07	2.32763e+07	2.27149e+07	2.08872e+07	1.97836e+07	1.62377e+07	1.93707e+07	1.91868e+07	1.99393e+07	2.03576e+07	2.37627e+07	2.20991e+07	2.11434e+07	0.939326	0.961163	1.06503	1.14073	1.10088	1.07432	0.987883	0.935687	0.76798	0.916155	0.907459	0.943048	0.962835	1.12388	1.0452	1	1	7.4531	n/d
MAPK8	P45983	MK08_HUMAN	https://www.uniprot.org/uniprot/P45983	KINASE	P0298687B	127	48295	4	2	7.57473e+07	8.66881e+07	7.72338e+07	8.22021e+07	7.90069e+07	8.00833e+07	7.57861e+07	7.50329e+07	7.52702e+07	8.20923e+07	8.09504e+07	8.2071e+07	7.86512e+07	7.66994e+07	8.05369e+07	8.30775e+07	0.911767	1.04346	0.92966	0.989463	0.951003	0.963959	0.912235	0.903168	0.906024	0.988141	0.974397	0.987885	0.946721	0.923227	0.96942	1	2	7.5005	0.7284
MAPK9	P45984	MK09_HUMAN	https://www.uniprot.org/uniprot/P45984	KINASE	P0298687B	171	48311	13	3	1.09481e+08	1.06962e+08	1.01197e+08	9.48912e+07	1.07364e+08	9.96783e+07	9.87898e+07	1.05215e+08	1.05519e+08	1.00506e+08	1.07721e+08	1.013e+08	1.01854e+08	9.84259e+07	1.08861e+08	1.02518e+08	1.06792	1.04335	0.987122	0.925608	1.04728	0.972303	0.963637	1.02631	1.02928	0.98038	1.05076	0.988118	0.993527	0.960087	1.06188	1	3	7.476	1.142
MAP4K5	Q9Y4K4	M4K5_HUMAN	https://www.uniprot.org/uniprot/Q9Y4K4	KINASE	P0298687B	538	95039	30	8	3.60067e+08	3.8755e+08	3.72004e+08	3.69939e+08	3.74803e+08	3.67853e+08	3.65102e+08	3.63768e+08	3.4714e+08	3.48315e+08	3.43501e+08	3.46201e+08	3.56531e+08	3.48786e+08	3.56849e+08	3.52135e+08	1.02275	1.09743	1.05489	1.04754	1.06243	1.04254	1.03527	1.03199	0.984851	0.988902	0.976835	0.983054	1.01152	0.991256	1.0131	1	8	8.008	0.4922
MAP4K3	Q8IVH8	M4K3_HUMAN	https://www.uniprot.org/uniprot/Q8IVH8	KINASE	P0298687B	86	101315	4	1	6.77496e+07	7.42588e+07	6.74397e+07	6.95727e+07	6.81578e+07	6.78418e+07	6.65115e+07	7.03529e+07	6.23708e+07	6.2491e+07	6.04079e+07	6.02606e+07	6.47906e+07	6.29262e+07	6.47046e+07	6.5512e+07	1.03416	1.13352	1.02943	1.06198	1.04039	1.03556	1.01526	1.07389	0.952052	0.953887	0.922089	0.919841	0.988988	0.96053	0.987676	1	1	7.7451	n/d
LCK	P06239	LCK_HUMAN	https://www.uniprot.org/uniprot/P06239	KINASE	P0298687B	64	61189	2	0	0	0	0	0	0	0	0	0	0	0	0	0	0	0	0	0	n/d	n/d	n/d	n/d	n/d	n/d	n/d	n/d	n/d	n/d	n/d	n/d	n/d	n/d	n/d	n/d	n/d	n/d	n/d
LMTK2	Q8IWU2	LMTK2_HUMAN	https://www.uniprot.org/uniprot/Q8IWU2	KINASE	P0298687B	61	164898	1	0	0	0	0	0	0	0	0	0	0	0	0	0	0	0	0	0	n/d	n/d	n/d	n/d	n/d	n/d	n/d	n/d	n/d	n/d	n/d	n/d	n/d	n/d	n/d	n/d	n/d	n/d	n/d
STK10	O94804	STK10_HUMAN	https://www.uniprot.org/uniprot/O94804	KINASE	P0298687B	342	112134	15	4	7.11921e+07	7.60319e+07	7.73963e+07	8.38962e+07	7.74975e+07	7.87543e+07	7.81499e+07	7.07771e+07	6.78645e+07	7.05995e+07	6.70203e+07	6.88132e+07	6.76231e+07	6.34412e+07	6.61363e+07	7.05944e+07	1.00851	1.07702	1.09635	1.18843	1.09779	1.11559	1.10703	1.00259	0.961331	1.00007	0.949372	0.97477	0.957911	0.898672	0.93685	1	4	7.0344	0.7899
LYN	P07948	LYN_HUMAN	https://www.uniprot.org/uniprot/P07948	KINASE	P0298687B	69	58573	6	2	5.46487e+07	5.42992e+07	6.21216e+07	6.2615e+07	6.49219e+07	6.33898e+07	5.91132e+07	6.22702e+07	6.02538e+07	6.0369e+07	6.39967e+07	6.2464e+07	6.12963e+07	6.23659e+07	6.51625e+07	5.98391e+07	0.913261	0.90742	1.03815	1.04639	1.08494	1.05934	0.98787	1.04063	1.00693	1.00886	1.06948	1.04387	1.02435	1.04223	1.08896	1	2	7.2376	0.2844
MAP2K1	Q02750	MP2K1_HUMAN	https://www.uniprot.org/uniprot/Q02750	KINASE	P0298687B	532	43439	33	6	7.21111e+08	6.63742e+08	6.63847e+08	6.34169e+08	6.75328e+08	6.82434e+08	6.98535e+08	7.03409e+08	7.88783e+08	6.5898e+08	6.81171e+08	6.99021e+08	6.77647e+08	7.18347e+08	7.25478e+08	7.05869e+08	1.02173	0.941047	0.941886	0.899148	0.957428	0.968997	0.990002	0.996508	1.11784	0.934441	0.967394	0.992143	0.961846	1.01935	1.02858	1	6	8.888	0.4983
MAP2K2	P36507	MP2K2_HUMAN	https://www.uniprot.org/uniprot/P36507	KINASE	P0298687B	365	44424	14	6	3.345e+08	3.1676e+08	2.999e+08	3.01869e+08	3.07255e+08	3.09657e+08	3.03235e+08	3.11723e+08	3.57947e+08	3.03066e+08	3.29597e+08	3.29037e+08	3.07776e+08	3.19958e+08	3.37893e+08	3.1617e+08	1.05565	1.00102	0.949321	0.955129	0.972806	0.980648	0.959027	0.985672	1.12907	0.96013	1.0427	1.04009	0.974077	1.01269	1.0676	1	6	8.54	0.7132
MAP2K3	P46734	MP2K3_HUMAN	https://www.uniprot.org/uniprot/P46734	KINASE	P0298687B	326	39940	17	1	1.9549e+07	1.90541e+07	1.74992e+07	1.96219e+07	1.86847e+07	2.03707e+07	1.72491e+07	1.68331e+07	2.11332e+07	2.28751e+07	2.40099e+07	2.26113e+07	2.38327e+07	2.60291e+07	2.26642e+07	2.55149e+07	0.766178	0.746785	0.685841	0.769039	0.732304	0.798385	0.676039	0.659735	0.828271	0.89654	0.941015	0.886202	0.934072	1.02016	0.888272	1	1	7.8267	n/d
MAP2K4	P45985	MP2K4_HUMAN	https://www.uniprot.org/uniprot/P45985	KINASE	P0298687B	256	45584	10	4	2.2221e+08	2.29652e+08	2.20948e+08	2.27042e+08	2.27501e+08	2.1937e+08	2.27653e+08	2.2221e+08	2.38917e+08	2.30234e+08	2.42789e+08	2.44323e+08	2.38905e+08	2.41121e+08	2.443e+08	2.35493e+08	0.942454	0.975197	0.938235	0.965067	0.96606	0.931535	0.966706	0.94341	1.01411	0.977669	1.03098	1.0375	1.01449	1.02509	1.03554	1	4	7.7138	0.4656
MAP2K6	P52564	MP2K6_HUMAN	https://www.uniprot.org/uniprot/P52564	KINASE	P0298687B	101	37492	3	2	1.0253e+08	1.02578e+08	1.05589e+08	1.0176e+08	1.00745e+08	1.07801e+08	9.92206e+07	1.051e+08	1.04139e+08	9.33541e+07	9.92862e+07	9.85071e+07	1.02354e+08	1.047e+08	9.82028e+07	1.04822e+08	0.97814	0.978597	1.00732	0.970791	0.961107	1.02842	0.946566	1.00265	0.993489	0.890599	0.947192	0.939759	0.976462	0.998842	0.936856	1	2	7.5535	0.502
MAP2K7	O14733	MP2K7_HUMAN	https://www.uniprot.org/uniprot/O14733	KINASE	P0298687B	253	51880	7	3	2.08289e+08	1.93861e+08	1.85569e+08	1.82624e+08	1.98001e+08	1.84546e+08	1.77951e+08	1.81838e+08	2.04722e+08	1.9386e+08	1.98199e+08	2.017e+08	1.98761e+08	2.06392e+08	2.18245e+08	2.05561e+08	1.01327	0.943081	0.902745	0.888418	0.963222	0.897769	0.865684	0.884596	0.995918	0.943077	0.964185	0.981219	0.966919	1.00404	1.0617	1	3	7.4113	0.8168
MAP3K2	Q9Y2U5	M3K2_HUMAN	https://www.uniprot.org/uniprot/Q9Y2U5	KINASE	P0298687B	302	69740	12	6	4.54369e+08	4.36698e+08	4.27168e+08	4.28106e+08	4.34328e+08	4.2849e+08	4.35326e+08	4.17614e+08	4.39916e+08	4.18176e+08	4.27922e+08	4.30537e+08	4.25082e+08	4.14429e+08	4.48549e+08	4.30844e+08	1.0536	1.01286	0.993639	0.993341	1.00809	0.993671	1.01064	0.969222	1.02112	0.972231	0.994454	1.0008	0.986625	0.963384	1.04087	1	6	7.8163	0.4432
MAP3K4	Q9Y6R4	M3K4_HUMAN	https://www.uniprot.org/uniprot/Q9Y6R4	KINASE	P0298687B	289	181683	7	4	7.04923e+07	6.98466e+07	7.118e+07	7.08454e+07	7.36414e+07	7.32891e+07	6.88908e+07	6.78592e+07	6.74659e+07	6.92464e+07	7.95765e+07	6.65973e+07	7.20547e+07	7.29196e+07	7.31933e+07	7.25358e+07	0.971828	0.962926	0.981309	0.976696	1.01524	1.01039	0.949749	0.935527	0.930105	0.954652	1.09706	0.918131	0.993367	1.00529	1.00907	1	4	7.3686	0.6544
MAPKAPK2	P49137	MAPK2_HUMAN	https://www.uniprot.org/uniprot/P49137	KINASE	P0298687B	218	45567	6	3	7.35045e+07	7.81876e+07	6.85994e+07	7.21222e+07	6.83839e+07	6.69332e+07	6.98666e+07	7.07604e+07	7.26012e+07	6.4664e+07	7.78699e+07	7.73439e+07	7.01609e+07	6.84761e+07	7.41733e+07	7.27122e+07	1.0109	1.0753	0.943437	0.991886	0.940474	0.920522	0.960865	0.973157	0.998473	0.889315	1.07093	1.0637	0.964912	0.941742	1.02009	1	3	7.4459	0.4579
MAPKAPK3	Q16644	MAPK3_HUMAN	https://www.uniprot.org/uniprot/Q16644	KINASE	P0298687B	83	42987	4	1	8.6903e+07	8.99913e+07	8.77129e+07	9.34716e+07	8.683e+07	8.38597e+07	8.9352e+07	8.25572e+07	1.0464e+08	1.02934e+08	1.0268e+08	1.07767e+08	9.9032e+07	1.06585e+08	1.01434e+08	9.93339e+07	0.874858	0.905948	0.88301	0.940984	0.874123	0.84422	0.899512	0.831108	1.05342	1.03625	1.03368	1.08489	0.996961	1.07299	1.02114	1	1	7.62	n/d
MAPKAPK5	Q8IW41	MAPK5_HUMAN	https://www.uniprot.org/uniprot/Q8IW41	KINASE	P0298687B	77	54035	5	2	8.50809e+07	8.0016e+07	8.43865e+07	8.23423e+07	9.43432e+07	8.96471e+07	8.42589e+07	8.73732e+07	9.49961e+07	8.83391e+07	8.54497e+07	8.5474e+07	8.92437e+07	9.29886e+07	9.20321e+07	8.73407e+07	0.974126	0.916136	0.966176	0.942771	1.08017	1.02641	0.964715	1.00037	1.08765	1.01143	0.978349	0.978627	1.02179	1.06466	1.05371	1	2	7.1184	0.0668
MARK2	Q7KZI7	MARK2_HUMAN	https://www.uniprot.org/uniprot/Q7KZI7	KINASE	P0298687B	272	87910	15	5	1.87645e+08	2.04716e+08	2.10028e+08	2.11523e+08	2.04443e+08	1.9888e+08	1.86369e+08	1.88811e+08	2.01503e+08	2.15296e+08	2.18616e+08	2.12369e+08	2.16097e+08	2.11336e+08	2.15761e+08	2.0709e+08	0.906103	0.987937	1.01418	1.01984	0.987216	0.960354	0.899942	0.911731	0.973022	1.03811	1.05435	1.02481	1.04349	1.0205	1.04138	1	5	7.648	0.065
MARK3	P27448	MARK3_HUMAN	https://www.uniprot.org/uniprot/P27448	KINASE	P0298687B	162	85440	6	2	1.24137e+08	1.2121e+08	1.17766e+08	1.27734e+08	1.15928e+08	1.18466e+08	1.16185e+08	1.13098e+08	1.25389e+08	1.28735e+08	1.30207e+08	1.34644e+08	1.34109e+08	1.3312e+08	1.35333e+08	1.33578e+08	0.929326	0.90741	0.88163	0.956251	0.86787	0.88687	0.869797	0.846686	0.938699	0.96375	0.974766	1.00798	1.00398	0.996571	1.01314	1	2	7.3939	0.9976
MASTL	Q96GX5	GWL_HUMAN	https://www.uniprot.org/uniprot/Q96GX5	KINASE	P0298687B	283	97318	16	4	1.29549e+08	1.34732e+08	1.36836e+08	1.43162e+08	1.30238e+08	1.31362e+08	1.31617e+08	1.28276e+08	1.49443e+08	1.55513e+08	1.62687e+08	1.73084e+08	1.56368e+08	1.49231e+08	1.60683e+08	1.54762e+08	0.837086	0.870579	0.884174	0.924789	0.8421	0.849522	0.850451	0.828861	0.965632	1.00486	1.04522	1.11722	1.01028	0.964262	1.03826	1	4	7.3795	0.9166
MET	P08581	MET_HUMAN	https://www.uniprot.org/uniprot/P08581	KINASE	P0298687B	723	155540	24	13	3.74122e+08	4.07231e+08	3.96677e+08	4.02603e+08	3.77088e+08	3.89022e+08	3.76169e+08	3.7647e+08	5.08478e+08	4.83635e+08	4.85181e+08	4.90595e+08	4.78212e+08	4.61275e+08	4.8827e+08	4.71303e+08	0.793478	0.861537	0.839209	0.853235	0.800296	0.823976	0.797289	0.797939	1.07825	1.02583	1.02815	1.04079	1.01489	0.979397	1.03683	1	12	7.9235	0.1032
MAP3K21	Q5TCX8	M3K21_HUMAN	https://www.uniprot.org/uniprot/Q5TCX8	KINASE	P0298687B	67	113925	4	1	2.89038e+07	3.22356e+07	3.25573e+07	3.33102e+07	3.05248e+07	3.15912e+07	3.13686e+07	3.07225e+07	2.93775e+07	3.22029e+07	3.19147e+07	3.2437e+07	2.91741e+07	3.0499e+07	3.38951e+07	3.28524e+07	0.879809	0.981224	0.991017	1.01394	0.92915	0.961612	0.954835	0.93517	0.894227	0.980231	0.971457	0.987356	0.888038	0.928365	1.03174	1	1	7.0147	n/d
MLKL	Q8NB16	MLKL_HUMAN	https://www.uniprot.org/uniprot/Q8NB16	KINASE	P0298687B	276	54478	15	4	3.17527e+08	3.12452e+08	3.21316e+08	3.17506e+08	3.11794e+08	3.12352e+08	3.21305e+08	3.29318e+08	3.49733e+08	3.19672e+08	3.31644e+08	3.26336e+08	3.26774e+08	3.32305e+08	3.39708e+08	3.39323e+08	0.93488	0.918058	0.94852	0.935705	0.917141	0.920506	0.945923	0.970514	1.03068	0.942087	0.976644	0.961886	0.964162	0.979739	1.00034	1	4	7.7929	0.7065
CDC42BPA	Q5VT25	MRCKA_HUMAN	https://www.uniprot.org/uniprot/Q5VT25	KINASE	P0298687B	661	186111	22	11	7.27269e+08	7.51252e+08	7.41011e+08	7.82699e+08	7.69926e+08	7.67361e+08	7.302e+08	7.41525e+08	6.8365e+08	6.86343e+08	6.90667e+08	6.87713e+08	6.99134e+08	7.1945e+08	7.25234e+08	7.2087e+08	1.01031	1.04359	1.03094	1.08661	1.06891	1.0654	1.01549	1.03083	0.950995	0.954092	0.96018	0.95405	0.971441	0.997015	1.00599	1	11	7.9427	0.9011
CDC42BPB	Q9Y5S2	MRCKB_HUMAN	https://www.uniprot.org/uniprot/Q9Y5S2	KINASE	P0298687B	1372	194313	53	17	7.71417e+08	7.72727e+08	7.74942e+08	7.62242e+08	7.68163e+08	7.8213e+08	7.62169e+08	7.74142e+08	7.72375e+08	7.2317e+08	7.1961e+08	7.20252e+08	7.26777e+08	7.30774e+08	7.26801e+08	7.39267e+08	1.04205	1.04553	1.04766	1.02995	1.0371	1.05609	1.03049	1.04709	1.04523	0.976983	0.973751	0.97468	0.981315	0.986534	0.982779	1	17	8.2232	0.2737
RPS6KA5	O75582	KS6A5_HUMAN	https://www.uniprot.org/uniprot/O75582	KINASE	P0298687B	111	89864	6	2	5.58942e+07	6.03344e+07	6.01969e+07	5.94879e+07	6.13821e+07	5.57577e+07	5.63845e+07	5.56748e+07	5.72206e+07	5.74231e+07	5.88136e+07	5.73766e+07	5.41979e+07	5.80495e+07	6.06314e+07	6.11611e+07	0.913885	0.986484	0.984236	0.972643	1.00361	0.911653	0.921901	0.910299	0.935571	0.938883	0.961618	0.938122	0.88615	0.949124	0.99134	1	2	7.0862	0.1009
STK4	Q13043	STK4_HUMAN	https://www.uniprot.org/uniprot/Q13043	KINASE	P0298687B	202	55630	12	4	2.10649e+08	2.10947e+08	2.06157e+08	2.0704e+08	2.01351e+08	2.11111e+08	2.00547e+08	2.03872e+08	2.09116e+08	2.10274e+08	2.17148e+08	2.14191e+08	2.10246e+08	2.16647e+08	2.21937e+08	2.12458e+08	0.990627	0.995619	0.972265	0.975096	0.950452	0.993662	0.943107	0.957922	0.98417	0.99053	1.02233	1.01118	0.991042	1.01856	1.04105	1	4	7.5639	1.3009
STK3	Q13188	STK3_HUMAN	https://www.uniprot.org/uniprot/Q13188	KINASE	P0298687B	643	56300	26	6	4.45923e+08	4.37886e+08	4.24741e+08	4.25425e+08	4.31733e+08	4.40706e+08	4.26915e+08	4.24454e+08	4.16353e+08	3.98929e+08	4.10998e+08	4.10772e+08	4.32631e+08	4.12604e+08	4.08635e+08	4.17005e+08	1.06827	1.05263	1.01858	1.01987	1.03672	1.05647	1.02463	1.02086	0.997258	0.956652	0.985799	0.985088	1.03716	0.989311	0.979339	1	6	8.299	0.3043
STK24	Q9Y6E0	STK24_HUMAN	https://www.uniprot.org/uniprot/Q9Y6E0	KINASE	P0298687B	663	47913	30	7	9.70267e+08	9.69853e+08	9.93178e+08	1.04269e+09	1.00762e+09	1.01609e+09	9.9971e+08	9.57364e+08	9.88232e+08	1.02136e+09	1.01781e+09	1.04643e+09	1.07284e+09	1.07436e+09	1.05092e+09	1.05752e+09	0.918078	0.917479	0.939599	0.986584	0.953583	0.961015	0.945074	0.90773	0.935764	0.964623	0.96265	0.990577	1.01287	1.01474	0.994644	1	7	8.3914	0.0848
STK26	Q9P289	STK26_HUMAN	https://www.uniprot.org/uniprot/Q9P289	KINASE	P0298687B	328	46528	15	5	1.85745e+08	1.99037e+08	1.8757e+08	1.94565e+08	1.89286e+08	1.96475e+08	1.73955e+08	1.73087e+08	1.76747e+08	1.99388e+08	1.91487e+08	1.88455e+08	1.9686e+08	1.9374e+08	1.93706e+08	1.89296e+08	0.98345	1.05277	0.989823	1.02792	0.998538	1.03842	0.920008	0.91486	0.933951	1.05308	1.01179	0.994643	1.04001	1.02591	1.02425	1	5	8.4474	0.7057
STK38	Q15208	STK38_HUMAN	https://www.uniprot.org/uniprot/Q15208	KINASE	P0298687B	262	54190	8	4	7.1213e+07	7.17823e+07	7.03101e+07	7.36146e+07	6.89121e+07	7.05942e+07	6.98438e+07	7.08578e+07	7.18642e+07	7.19035e+07	7.3554e+07	7.0703e+07	6.72426e+07	6.57285e+07	7.00009e+07	7.06766e+07	1.00759	1.01564	0.994815	1.04157	0.975034	0.998835	0.988217	1.00256	1.0168	1.01736	1.04071	1.00037	0.951413	0.92999	0.990439	1	4	7.5738	0.131
NEK3	P51956	NEK3_HUMAN	https://www.uniprot.org/uniprot/P51956	KINASE	P0298687B	105	57704	2	1	1.31892e+07	1.58731e+07	1.62797e+07	1.4866e+07	1.57154e+07	1.54683e+07	1.62183e+07	1.54111e+07	1.59358e+07	1.72656e+07	1.83652e+07	1.63301e+07	1.62372e+07	1.85251e+07	1.79472e+07	1.6563e+07	0.796304	0.958348	0.982894	0.897545	0.948824	0.933906	0.97919	0.930452	0.962131	1.04242	1.10881	0.98594	0.980332	1.11847	1.08357	1	1	7.1007	n/d
NEK7	Q8TDX7	NEK7_HUMAN	https://www.uniprot.org/uniprot/Q8TDX7	KINASE	P0298687B	397	34551	21	8	4.09514e+08	4.11018e+08	4.07905e+08	4.0147e+08	4.11789e+08	4.06171e+08	3.92907e+08	3.96935e+08	4.78016e+08	4.35921e+08	4.54493e+08	4.60771e+08	4.35327e+08	4.67811e+08	4.77856e+08	4.71029e+08	0.870338	0.873599	0.865702	0.850105	0.874444	0.86263	0.834417	0.842255	1.01437	0.927268	0.964465	0.9778	0.926214	0.992897	1.01435	1	8	7.8021	0.2008
NEK9	Q8TD19	NEK9_HUMAN	https://www.uniprot.org/uniprot/Q8TD19	KINASE	P0298687B	244	107167	12	5	3.29437e+08	3.3729e+08	3.29256e+08	3.25383e+08	3.31807e+08	3.32089e+08	3.33425e+08	3.3988e+08	3.27743e+08	3.03388e+08	3.10476e+08	3.03183e+08	3.12218e+08	3.10084e+08	3.1362e+08	3.09292e+08	1.06341	1.08949	1.06508	1.04962	1.075	1.07371	1.08008	1.09935	1.06047	0.982832	1.00145	0.981138	1.0074	1.00444	1.01466	1	5	7.9885	0.0548
NRBP1	Q9UHY1	NRBP_HUMAN	https://www.uniprot.org/uniprot/Q9UHY1	KINASE	P0298687B	368	59844	16	5	1.56764e+08	1.65718e+08	1.61895e+08	1.64727e+08	1.66031e+08	1.58151e+08	1.59471e+08	1.61656e+08	1.62861e+08	1.63342e+08	1.66264e+08	1.6115e+08	1.57261e+08	1.64877e+08	1.56529e+08	1.58646e+08	0.987557	1.04411	1.02129	1.0383	1.04597	0.997359	1.0052	1.01897	1.02695	1.02996	1.04787	1.01714	0.990705	1.03892	0.984565	1	5	8.2941	0.9828
NRBP2	Q9NSY0	NRBP2_HUMAN	https://www.uniprot.org/uniprot/Q9NSY0	KINASE	P0298687B	49	57802	2	0	0	0	0	0	0	0	0	0	0	0	0	0	0	0	0	0	n/d	n/d	n/d	n/d	n/d	n/d	n/d	n/d	n/d	n/d	n/d	n/d	n/d	n/d	n/d	n/d	n/d	n/d	n/d
OXSR1	O95747	OXSR1_HUMAN	https://www.uniprot.org/uniprot/O95747	KINASE	P0298687B	393	58021	15	3	2.98522e+08	3.15586e+08	3.10716e+08	3.1886e+08	3.06113e+08	3.24269e+08	2.87926e+08	2.86433e+08	2.9295e+08	3.20391e+08	3.15553e+08	3.23075e+08	3.22461e+08	3.33067e+08	3.45951e+08	3.34849e+08	0.891993	0.943254	0.928056	0.951374	0.915174	0.968389	0.860162	0.855932	0.876264	0.956398	0.943228	0.964847	0.961524	0.994677	1.03349	1	3	8.5346	0.9353
MAPK14	Q16539	MK14_HUMAN	https://www.uniprot.org/uniprot/Q16539	KINASE	P0298687B	229	41293	7	3	9.545e+07	9.85246e+07	1.09008e+08	1.07849e+08	1.01367e+08	1.07609e+08	1.01399e+08	9.75945e+07	1.1307e+08	9.6845e+07	1.1456e+08	1.06973e+08	9.99393e+07	9.82156e+07	1.01938e+08	9.83978e+07	0.970042	1.00129	1.10783	1.09605	1.03018	1.09361	1.0305	0.991836	1.14911	0.984218	1.16426	1.08715	1.01567	0.998148	1.03598	1	3	7.1068	0.5626
MAPK13	O15264	MK13_HUMAN	https://www.uniprot.org/uniprot/O15264	KINASE	P0298687B	58	42089	5	1	2.94283e+07	3.38929e+07	2.76353e+07	2.70272e+07	2.92062e+07	2.92096e+07	27225937	2.92044e+07	2.95827e+07	2.90864e+07	2.83723e+07	2.90313e+07	2.96524e+07	3.01837e+07	2.91112e+07	2.99133e+07	0.983787	1.13304	0.923846	0.903517	0.976364	0.976476	0.910162	0.976302	0.988948	0.972356	0.948484	0.970514	0.991277	1.00904	0.973186	1	1	7.9023	n/d
MAPK12	P53778	MK12_HUMAN	https://www.uniprot.org/uniprot/P53778	KINASE	P0298687B	139	41940	3	2	1.2367e+08	1.23562e+08	1.14912e+08	1.13039e+08	1.21378e+08	1.15712e+08	1.19757e+08	1.18381e+08	1.06704e+08	1.05436e+08	1.11692e+08	1.10158e+08	1.12769e+08	1.11149e+08	1.10817e+08	1.0974e+08	1.12694	1.12596	1.04714	1.03007	1.10606	1.05442	1.09128	1.07874	0.972334	0.960781	1.01779	1.00381	1.02761	1.01284	1.00981	1	2	7.3577	0.2345
RPS6KB1	P23443	KS6B1_HUMAN	https://www.uniprot.org/uniprot/P23443	KINASE	P0298687B	46	59139	7	1	8.95477e+07	1.04939e+08	1.03394e+08	1.03386e+08	1.10182e+08	9.74154e+07	9.87781e+07	9.93577e+07	9.41316e+07	9.70986e+07	1.24138e+08	9.30494e+07	9.17302e+07	1.08506e+08	9.4592e+07	9.74595e+07	0.918819	1.07675	1.06089	1.06081	1.13054	0.999547	1.01353	1.01948	0.965853	0.996296	1.27374	0.954749	0.941213	1.11334	0.970577	1	1	7.7356	n/d
PAK1	Q13153	PAK1_HUMAN	https://www.uniprot.org/uniprot/Q13153	KINASE	P0298687B	293	61631	10	6	4.3872e+08	4.65635e+08	4.52835e+08	4.5594e+08	4.55205e+08	4.3716e+08	4.43068e+08	4.37534e+08	4.15884e+08	4.24057e+08	4.49429e+08	4.27963e+08	4.49143e+08	4.37658e+08	4.14807e+08	4.14108e+08	1.0589	1.12249	1.09139	1.09889	1.09799	1.05451	1.06982	1.05675	1.00394	1.023	1.08212	1.03295	1.08247	1.0559	1.0018	1	6	8.0205	1.0134
PAK2	Q13177	PAK2_HUMAN	https://www.uniprot.org/uniprot/Q13177	KINASE	P0298687B	1305	58042	51	14	1.1085e+09	1.11969e+09	1.11203e+09	1.11235e+09	1.11739e+09	1.09427e+09	1.09552e+09	1.08629e+09	1.09717e+09	1.07305e+09	1.13695e+09	1.15079e+09	1.18577e+09	1.13435e+09	1.106e+09	1.09217e+09	1.01493	1.0247	1.01672	1.01712	1.02216	1.00171	1.00306	0.994348	1.00346	0.982221	1.03848	1.05104	1.08424	1.03849	1.01284	1	14	8.7381	0.7049
PAK4	O96013	PAK4_HUMAN	https://www.uniprot.org/uniprot/O96013	KINASE	P0298687B	382	64071	17	6	1.09137e+08	1.15667e+08	1.15262e+08	1.21511e+08	1.11617e+08	1.12618e+08	1.06472e+08	1.07491e+08	1.06262e+08	1.09305e+08	1.14815e+08	1.17618e+08	1.1965e+08	1.17344e+08	1.09728e+08	1.09754e+08	0.994613	1.05387	1.04872	1.10164	1.01442	1.0239	0.970505	0.977968	0.967415	0.996442	1.04224	1.07034	1.08663	1.06693	0.998923	1	6	8.0805	0.137
PAK6	Q9NQU5	PAK6_HUMAN	https://www.uniprot.org/uniprot/Q9NQU5	KINASE	P0298687B	20	74868	3	0	0	0	0	0	0	0	0	0	0	0	0	0	0	0	0	0	n/d	n/d	n/d	n/d	n/d	n/d	n/d	n/d	n/d	n/d	n/d	n/d	n/d	n/d	n/d	n/d	n/d	n/d	n/d
PBK	Q96KB5	TOPK_HUMAN	https://www.uniprot.org/uniprot/Q96KB5	KINASE	P0298687B	136	37211	3	2	1.25663e+08	1.39347e+08	1.33311e+08	1.45835e+08	1.40378e+08	1.39876e+08	1.36491e+08	1.39503e+08	1.32486e+08	1.23477e+08	1.19415e+08	1.11215e+08	1.11305e+08	1.16921e+08	1.21548e+08	1.2765e+08	0.984435	1.09163	1.04435	1.14246	1.09971	1.09578	1.06926	1.09286	1.03788	0.967306	0.935489	0.87125	0.871954	0.915951	0.952198	1	2	7.387	0.1004
CDK16	Q00536	CDK16_HUMAN	https://www.uniprot.org/uniprot/Q00536	KINASE	P0298687B	455	63457	16	5	9.77627e+07	8.33847e+07	7.79891e+07	7.65857e+07	7.35363e+07	7.29238e+07	7.34756e+07	6.964e+07	6.54148e+07	6.91597e+07	6.99076e+07	6.63174e+07	6.95848e+07	6.39676e+07	6.51759e+07	6.95913e+07	1.40481	1.19524	1.12067	1.10105	1.05676	1.04789	1.05522	1.00152	0.939986	0.998285	1.00644	0.952955	0.999907	0.918962	0.936498	1	5	7.622	0.3544
PDPK1	O15530	PDPK1_HUMAN	https://www.uniprot.org/uniprot/O15530	KINASE	P0298687B	403	63151	13	3	6.85541e+07	7.21449e+07	7.042e+07	6.74529e+07	6.68572e+07	6.71639e+07	7.07817e+07	6.92821e+07	7.57254e+07	6.98089e+07	7.51308e+07	7.38952e+07	7.15409e+07	7.58289e+07	7.64202e+07	7.37235e+07	0.929882	0.978588	0.955191	0.914945	0.906865	0.911025	0.960097	0.939757	1.02716	0.946902	1.01909	1.00233	0.970396	1.02856	1.03658	1	3	7.5171	0.933
EIF2AK3	Q9NZJ5	E2AK3_HUMAN	https://www.uniprot.org/uniprot/Q9NZJ5	KINASE	P0298687B	101	125215	6	1	5.40867e+07	5.47767e+07	5.73217e+07	5.68717e+07	5.70527e+07	5.24945e+07	5.31004e+07	5.06877e+07	5.06625e+07	5.17054e+07	5.49932e+07	5.34347e+07	5.07257e+07	4.97993e+07	5.25265e+07	4.85756e+07	1.11345	1.12766	1.18005	1.17079	1.17451	1.08068	1.09315	1.04348	1.04296	1.06443	1.13212	1.10003	1.04426	1.02519	1.08134	1	1	7.5597	n/d
CDK14	O94921	CDK14_HUMAN	https://www.uniprot.org/uniprot/O94921	KINASE	P0298687B	82	53056	3	1	2.82658e+07	2.77239e+07	3.07869e+07	2.74029e+07	2.90898e+07	3.6086e+07	3.12062e+07	3.10582e+07	3.95479e+07	2.9805e+07	3.00295e+07	3.01823e+07	2.93325e+07	2.98318e+07	3.60771e+07	3.04722e+07	0.927593	0.909809	1.01033	0.899275	0.954633	1.18423	1.02409	1.01923	1.29784	0.978104	0.98547	0.990484	0.962597	0.978983	1.18393	1	1	7.3499	n/d
PHKG2	P15735	PHKG2_HUMAN	https://www.uniprot.org/uniprot/P15735	KINASE	P0298687B	279	46442	10	4	9.25971e+07	8.55736e+07	8.91159e+07	8.861e+07	8.9166e+07	9.23216e+07	9.16305e+07	9.46717e+07	1.01125e+08	8.20389e+07	8.98382e+07	9.16218e+07	7.98389e+07	8.45135e+07	9.29307e+07	8.92421e+07	1.03759	0.958893	0.998586	0.992917	0.999147	1.03451	1.02676	1.06084	1.13315	0.919284	1.00668	1.02667	0.894633	0.947014	1.04133	1	4	7.6366	0.6112
PIK3C2A	O00443	P3C2A_HUMAN	https://www.uniprot.org/uniprot/O00443	KINASE	P0298687B	251	190677	12	2	1.0246e+08	1.10481e+08	1.00236e+08	1.06993e+08	1.05103e+08	1.08387e+08	1.02618e+08	1.04571e+08	9.23738e+07	9.14336e+07	8.43172e+07	8.01699e+07	8.53936e+07	8.0818e+07	8.27731e+07	8.30869e+07	1.23316	1.3297	1.2064	1.28773	1.26498	1.30451	1.23507	1.25857	1.11177	1.10046	1.01481	0.964893	1.02776	0.972693	0.996224	1	2	7.384	0.212
PIK3C3	Q8NEB9	PK3C3_HUMAN	https://www.uniprot.org/uniprot/Q8NEB9	KINASE	P0298687B	204	101548	8	3	1.07557e+08	9.37097e+07	8.91806e+07	8.5558e+07	8.70236e+07	9.71019e+07	1.01801e+08	9.65598e+07	1.02846e+08	8.86235e+07	9.52908e+07	9.31769e+07	8.67311e+07	9.26019e+07	9.8595e+07	9.24373e+07	1.16356	1.01377	0.964769	0.925578	0.941434	1.05046	1.1013	1.0446	1.11261	0.958741	1.03087	1.008	0.938269	1.00178	1.06661	1	3	7.2363	0.851
PIK3CA	P42336	PK3CA_HUMAN	https://www.uniprot.org/uniprot/P42336	KINASE	P0298687B	174	124283	11	3	1.60875e+08	1.57799e+08	1.56896e+08	1.5304e+08	1.60275e+08	1.59539e+08	1.65282e+08	1.6197e+08	1.65038e+08	1.49502e+08	1.46407e+08	1.53304e+08	1.50799e+08	1.54181e+08	1.64737e+08	1.57498e+08	1.02144	1.00191	0.996179	0.971693	1.01763	1.01296	1.04942	1.0284	1.04788	0.949233	0.929581	0.973372	0.957464	0.97894	1.04596	1	3	7.7539	1.6674
PIK3R4	Q99570	PI3R4_HUMAN	https://www.uniprot.org/uniprot/Q99570	KINASE	P0298687B	805	153102	27	14	7.43956e+08	7.37395e+08	7.59277e+08	7.43022e+08	7.25801e+08	7.516e+08	7.32482e+08	7.19714e+08	7.29711e+08	6.829e+08	7.1721e+08	7.05801e+08	6.80082e+08	6.84947e+08	6.95538e+08	7.19609e+08	1.038	1.02753	1.05599	1.03286	1.01149	1.04743	1.0199	1.00477	1.01898	0.951622	1.0006	0.98478	0.947844	0.955674	0.970979	1	14	8.0627	0.2035
PI4K2A	Q9BTU6	P4K2A_HUMAN	https://www.uniprot.org/uniprot/Q9BTU6	KINASE	P0298687B	421	54022	16	4	1.96487e+08	1.95053e+08	1.9758e+08	2.05963e+08	2.02126e+08	2.07754e+08	2.10911e+08	2.00755e+08	2.01145e+08	2.04016e+08	2.0851e+08	2.03858e+08	2.05977e+08	1.99671e+08	2.05657e+08	2.00213e+08	0.981392	0.974232	0.986852	1.02872	1.00956	1.03767	1.05344	1.00271	1.00466	1.019	1.04144	1.01821	1.02879	0.997298	1.02719	1	4	7.4659	0.1323
PI4K2B	Q8TCG2	P4K2B_HUMAN	https://www.uniprot.org/uniprot/Q8TCG2	KINASE	P0298687B	110	54744	2	1	5.47818e+07	5.0415e+07	4.77759e+07	4.52228e+07	4.69981e+07	4.87192e+07	5.08573e+07	5.03111e+07	5.66392e+07	4.71626e+07	5.42242e+07	5.17856e+07	4.76763e+07	5.08484e+07	5.26214e+07	5.49051e+07	0.997755	0.918221	0.870154	0.823654	0.855988	0.887335	0.926277	0.916328	1.03158	0.858984	0.987598	0.943184	0.86834	0.926114	0.958405	1	1	6.8261	n/d
PI4KA	P42356	PI4KA_HUMAN	https://www.uniprot.org/uniprot/P42356	KINASE	P0298687B	62	236828	6	1	5.38702e+06	5.9347e+06	5.60515e+06	5.63676e+06	5.36983e+06	5.98286e+06	5.61845e+06	6.74281e+06	6.00392e+06	3.99693e+06	4.83417e+06	4.32216e+06	4.99012e+06	4.434e+06	4.79834e+06	4.84003e+06	1.11301	1.22617	1.15808	1.16461	1.10946	1.23612	1.16083	1.39313	1.24047	0.825806	0.998789	0.893003	1.03101	0.916109	0.991385	1	1	6.3032	n/d
PI4KB	Q9UBF8	PI4KB_HUMAN	https://www.uniprot.org/uniprot/Q9UBF8	KINASE	P0298687B	312	91378	11	7	2.508e+08	2.33928e+08	2.34559e+08	2.16784e+08	2.31476e+08	2.39356e+08	2.50576e+08	2.50961e+08	3.056e+08	2.60739e+08	2.61823e+08	2.67994e+08	2.66697e+08	2.6192e+08	2.83613e+08	2.78502e+08	0.900563	0.842071	0.844118	0.781046	0.834239	0.862136	0.89994	0.901691	1.09512	0.93528	0.940111	0.960728	0.958656	0.939477	1.01966	1	7	7.8607	0.4444
PIP5K1A	Q99755	PI51A_HUMAN	https://www.uniprot.org/uniprot/Q99755	KINASE	P0298687B	286	62633	5	2	7.43289e+07	6.80424e+07	6.86244e+07	6.09388e+07	6.93005e+07	6.93284e+07	6.87879e+07	7.04243e+07	7.09436e+07	6.30822e+07	6.7183e+07	6.37479e+07	6.98738e+07	6.8925e+07	7.45603e+07	7.2404e+07	1.02659	0.939761	0.947799	0.84165	0.957137	0.957522	0.950057	0.972658	0.979831	0.871254	0.927891	0.880448	0.965055	0.951951	1.02978	1	2	7.9561	0.0244
PIP4K2A	P48426	PI42A_HUMAN	https://www.uniprot.org/uniprot/P48426	KINASE	P0298687B	201	46224	9	2	2.73228e+08	2.79004e+08	2.87237e+08	3.08106e+08	2.86055e+08	2.89377e+08	2.74109e+08	2.71671e+08	2.53205e+08	2.76676e+08	2.59408e+08	2.61003e+08	2.59535e+08	2.58021e+08	2.54025e+08	2.77983e+08	0.982894	1.00367	1.03329	1.10836	1.02903	1.04099	0.986061	0.977293	0.910862	0.995298	0.933179	0.938915	0.933635	0.928187	0.913815	1	2	7.745	1.0302
PIP4K2B	P78356	PI42B_HUMAN	https://www.uniprot.org/uniprot/P78356	KINASE	P0298687B	73	47377	3	0	0	0	0	0	0	0	0	0	0	0	0	0	0	0	0	0	n/d	n/d	n/d	n/d	n/d	n/d	n/d	n/d	n/d	n/d	n/d	n/d	n/d	n/d	n/d	n/d	n/d	n/d	n/d
PIP4K2C	Q8TBX8	PI42C_HUMAN	https://www.uniprot.org/uniprot/Q8TBX8	KINASE	P0298687B	444	47299	17	6	3.49273e+08	3.18955e+08	3.03013e+08	3.12321e+08	3.10407e+08	3.09925e+08	3.05843e+08	3.07355e+08	3.22295e+08	2.91271e+08	2.87583e+08	2.74826e+08	2.83214e+08	2.79697e+08	3.00164e+08	3.00333e+08	1.16772	1.06275	1.00892	1.03957	1.03476	1.03241	1.01835	1.0246	1.07438	0.969847	0.95756	0.915069	0.942628	0.931499	1.00018	1	6	8.2942	0.3422
PIKFYVE	Q9Y2I7	FYV1_HUMAN	https://www.uniprot.org/uniprot/Q9Y2I7	KINASE	P0298687B	113	237133	15	0	0	0	0	0	0	0	0	0	0	0	0	0	0	0	0	0	n/d	n/d	n/d	n/d	n/d	n/d	n/d	n/d	n/d	n/d	n/d	n/d	n/d	n/d	n/d	n/d	n/d	n/d	n/d
CDK11B	P21127	CD11B_HUMAN	https://www.uniprot.org/uniprot/P21127	KINASE	P0298687B	287	92706	16	7	2.7448e+08	3.67092e+08	3.60571e+08	3.73758e+08	3.75452e+08	3.61653e+08	3.4469e+08	3.46647e+08	3.0137e+08	3.13774e+08	3.12781e+08	3.11474e+08	3.18326e+08	3.05913e+08	3.05425e+08	3.10187e+08	0.886589	1.18156	1.16286	1.2023	1.21001	1.16586	1.11164	1.11669	0.970659	1.01257	1.00876	1.00376	1.02598	0.987469	0.98378	1	7	7.9036	0.106
PRKACA	P17612	KAPCA_HUMAN	https://www.uniprot.org/uniprot/P17612	KINASE	P0298687B	27	39821	4	1	8.09783e+07	8.17361e+07	7.48478e+07	8.50394e+07	8.8504e+07	9.98105e+07	9.16395e+07	9.89976e+07	9.36551e+07	8.40686e+07	8.20903e+07	7.61825e+07	7.27738e+07	7.54471e+07	7.73722e+07	7.39856e+07	1.09451	1.10476	1.01165	1.1494	1.19623	1.34905	1.23861	1.33807	1.26585	1.13628	1.10954	1.02969	0.983621	1.01975	1.04577	1	1	7.3852	n/d
PRKACB	P22694	KAPCB_HUMAN	https://www.uniprot.org/uniprot/P22694	KINASE	P0298687B	308	39476	13	2	7.84757e+07	7.96461e+07	7.77917e+07	7.59531e+07	7.59293e+07	7.51118e+07	7.65284e+07	7.37584e+07	6.89313e+07	6.22626e+07	6.98553e+07	6.85493e+07	6.87161e+07	6.50691e+07	6.56144e+07	6.22804e+07	1.26004	1.27883	1.24906	1.21953	1.21915	1.20603	1.22877	1.1843	1.10679	0.999714	1.12163	1.10066	1.10333	1.04478	1.05353	1	2	7.291	0.1723
PRKCA	P17252	KPCA_HUMAN	https://www.uniprot.org/uniprot/P17252	KINASE	P0298687B	71	76749	3	1	6.52214e+07	5.45938e+07	5.17487e+07	5.57931e+07	5.63428e+07	5.54701e+07	5.4383e+07	5.58121e+07	5.81915e+07	4.50239e+07	5.1183e+07	5.03388e+07	4.63827e+07	5.26271e+07	5.8572e+07	5.22594e+07	1.24803	1.04467	0.990228	1.06762	1.07814	1.06144	1.04064	1.06798	1.11351	0.861546	0.979404	0.963249	0.887548	1.00704	1.12079	1	1	7.3713	n/d
PRKCD	Q05655	KPCD_HUMAN	https://www.uniprot.org/uniprot/Q05655	KINASE	P0298687B	434	77504	21	6	2.45634e+08	2.49583e+08	2.37873e+08	2.35076e+08	2.44615e+08	2.41985e+08	2.43022e+08	2.48714e+08	2.53103e+08	2.34776e+08	2.36372e+08	2.32285e+08	2.41698e+08	2.51705e+08	2.46124e+08	2.54843e+08	0.964917	0.979776	0.9342	0.922438	0.95939	0.951319	0.954454	0.976082	0.994198	0.922109	0.928242	0.91205	0.948029	0.987082	0.966381	1	6	7.783	0.2187
PRKCE	Q02156	KPCE_HUMAN	https://www.uniprot.org/uniprot/Q02156	KINASE	P0298687B	25	83673	4	0	0	0	0	0	0	0	0	0	0	0	0	0	0	0	0	0	n/d	n/d	n/d	n/d	n/d	n/d	n/d	n/d	n/d	n/d	n/d	n/d	n/d	n/d	n/d	n/d	n/d	n/d	n/d
PRKCH	P24723	KPCL_HUMAN	https://www.uniprot.org/uniprot/P24723	KINASE	P0298687B	54	77828	2	0	0	0	0	0	0	0	0	0	0	0	0	0	0	0	0	0	n/d	n/d	n/d	n/d	n/d	n/d	n/d	n/d	n/d	n/d	n/d	n/d	n/d	n/d	n/d	n/d	n/d	n/d	n/d
PRKCI	P41743	KPCI_HUMAN	https://www.uniprot.org/uniprot/P41743	KINASE	P0298687B	426	68262	21	7	3.36395e+08	3.03087e+08	3.00893e+08	2.95718e+08	2.94654e+08	3.03105e+08	3.1752e+08	3.15368e+08	3.57268e+08	2.91635e+08	3.19449e+08	3.2134e+08	3.1055e+08	3.11578e+08	3.36375e+08	3.16571e+08	1.0658	0.958244	0.949348	0.935484	0.931732	0.958095	1.0041	0.995078	1.129	0.921483	1.00951	1.01571	0.980459	0.985204	1.06259	1	7	8.4001	0.6152
PRKCZ	Q05513	KPCZ_HUMAN	https://www.uniprot.org/uniprot/Q05513	KINASE	P0298687B	97	67659	4	1	2.25469e+07	3.30808e+07	3.73938e+07	4.27262e+07	3.6521e+07	3.75993e+07	3.08872e+07	2.85564e+07	2.08533e+07	3.11608e+07	3.74509e+07	3.80074e+07	3.78625e+07	3.72178e+07	2.93744e+07	2.90999e+07	0.774808	1.1368	1.28501	1.46826	1.25502	1.29208	1.06142	0.981323	0.716609	1.07082	1.28697	1.3061	1.30112	1.27897	1.00943	1	1	7.1123	n/d
PKN1	Q16512	PKN1_HUMAN	https://www.uniprot.org/uniprot/Q16512	KINASE	P0298687B	1020	104672	34	13	4.30879e+08	4.63318e+08	4.42307e+08	4.40952e+08	4.60517e+08	4.52939e+08	4.47948e+08	4.63499e+08	4.8201e+08	4.50276e+08	4.73528e+08	4.66095e+08	4.53219e+08	4.74008e+08	4.88036e+08	4.68682e+08	0.919408	0.988792	0.9444	0.941793	0.984394	0.966171	0.955409	0.989126	1.02847	0.961449	1.00984	0.994592	0.967756	1.01171	1.04069	1	13	8.3327	0.1678
PKN2	Q16513	PKN2_HUMAN	https://www.uniprot.org/uniprot/Q16513	KINASE	P0298687B	361	112033	12	3	1.78044e+08	1.7953e+08	1.84778e+08	1.80495e+08	1.77378e+08	1.8406e+08	1.73541e+08	1.78117e+08	1.89574e+08	1.64509e+08	1.63839e+08	1.64041e+08	1.5259e+08	1.55905e+08	1.73648e+08	1.71228e+08	1.0398	1.04849	1.07913	1.05412	1.03592	1.07494	1.01351	1.04023	1.10715	0.96076	0.956848	0.958025	0.891153	0.91051	1.01414	1	3	7.5856	0.5032
EIF2AK2	P19525	E2AK2_HUMAN	https://www.uniprot.org/uniprot/P19525	KINASE	P0298687B	251	62094	10	4	1.11126e+08	1.3133e+08	1.23817e+08	1.29522e+08	1.25186e+08	1.27167e+08	1.23155e+08	1.2414e+08	9.49057e+07	1.0406e+08	9.63904e+07	9.21534e+07	9.26893e+07	9.74105e+07	1.02471e+08	1.02227e+08	1.08705	1.28469	1.2112	1.267	1.22458	1.24396	1.20472	1.21435	0.928379	1.01793	0.942902	0.901456	0.906698	0.952881	1.00238	1	4	7.7011	0.8314
PLK1	P53350	PLK1_HUMAN	https://www.uniprot.org/uniprot/P53350	KINASE	P0298687B	395	68254	19	10	2.49704e+08	2.57135e+08	2.65186e+08	2.52039e+08	2.53399e+08	2.68484e+08	2.6862e+08	2.58435e+08	3.22561e+08	2.92008e+08	2.88292e+08	2.89465e+08	2.77342e+08	2.83031e+08	2.94504e+08	2.99368e+08	0.833968	0.859151	0.88791	0.840747	0.845665	0.896709	0.896843	0.862842	1.07572	0.976306	0.96494	0.967231	0.927273	0.944439	0.98357	1	10	8.3136	0.1871
PRPF4B	Q13523	PRP4B_HUMAN	https://www.uniprot.org/uniprot/Q13523	KINASE	P0298687B	159	116985	7	3	6.61275e+07	1.05773e+08	1.25987e+08	7.2878e+07	1.09058e+08	1.25289e+08	9.34266e+07	8.97601e+07	1.0435e+08	1.00539e+08	8.5685e+07	9.89287e+07	1.01877e+08	1.09347e+08	1.10857e+08	8.86306e+07	0.746102	1.19341	1.42148	0.822267	1.23048	1.41361	1.05411	1.01274	1.17736	1.13437	0.966766	1.11619	1.14945	1.23374	1.25078	1	3	7.4045	0.4659
TP53RK	Q96S44	PRPK_HUMAN	https://www.uniprot.org/uniprot/Q96S44	KINASE	P0298687B	316	28160	12	3	4.98136e+08	5.17863e+08	5.05757e+08	5.31054e+08	5.15989e+08	5.22136e+08	5.13181e+08	4.95265e+08	4.92846e+08	5.25855e+08	5.69031e+08	5.39694e+08	5.72112e+08	5.60305e+08	5.37527e+08	5.37334e+08	0.927052	0.963764	0.941235	0.988313	0.960277	0.971716	0.95505	0.921709	0.919004	0.978637	1.05538	1.00439	1.06472	1.04275	1.00036	1	3	7.8011	0.7667
SIK3	Q9Y2K2	SIK3_HUMAN	https://www.uniprot.org/uniprot/Q9Y2K2	KINASE	P0298687B	333	139978	16	3	1.73884e+08	1.74734e+08	1.71521e+08	1.64433e+08	1.64949e+08	1.69409e+08	1.66721e+08	1.66666e+08	2.09199e+08	1.93619e+08	2.04219e+08	2.02679e+08	1.88725e+08	1.95425e+08	2.00995e+08	1.97955e+08	0.878398	0.882692	0.866463	0.830659	0.833264	0.855793	0.842214	0.841939	1.0568	0.978093	1.03164	1.02386	0.95337	0.987216	1.01535	1	3	7.4246	0.4149
RIOK1	Q9BRS2	RIOK1_HUMAN	https://www.uniprot.org/uniprot/Q9BRS2	KINASE	P0298687B	400	65582	15	7	4.13508e+08	4.46154e+08	4.23926e+08	4.27029e+08	4.24292e+08	4.33958e+08	4.22167e+08	4.17907e+08	4.45579e+08	4.5541e+08	4.40768e+08	4.53861e+08	4.45126e+08	4.39632e+08	4.27408e+08	4.42292e+08	0.935023	1.00926	0.957562	0.965492	0.958253	0.981556	0.952024	0.94432	1.0078	1.02842	0.996736	1.02496	1.00623	0.994566	0.966777	1	7	7.9189	0.3373
RIOK3	O14730	RIOK3_HUMAN	https://www.uniprot.org/uniprot/O14730	KINASE	P0298687B	198	59092	7	4	1.34326e+08	1.33994e+08	1.39217e+08	1.30414e+08	1.32617e+08	1.40467e+08	1.3822e+08	1.33943e+08	1.46899e+08	1.33282e+08	1.37812e+08	1.3887e+08	1.287e+08	1.28006e+08	1.42408e+08	1.42274e+08	0.944136	0.941797	0.978511	0.916639	0.93212	0.987298	0.971504	0.941444	1.03251	0.936796	0.968636	0.976069	0.904592	0.899715	1.00094	1	4	7.4448	0.5738
RIPK2	O43353	RIPK2_HUMAN	https://www.uniprot.org/uniprot/O43353	KINASE	P0298687B	394	61194	21	3	1.21396e+08	1.17424e+08	1.22457e+08	1.22708e+08	1.19858e+08	1.19852e+08	1.24985e+08	1.25628e+08	1.34706e+08	1.26508e+08	1.31053e+08	1.38412e+08	1.3547e+08	1.33812e+08	1.39532e+08	1.31628e+08	0.922268	0.892091	0.930329	0.932236	0.910582	0.910537	0.949531	0.954422	1.02339	0.961105	0.995632	1.05154	1.02919	1.01659	1.06005	1	3	7.9053	0.7791
ROCK1	Q13464	ROCK1_HUMAN	https://www.uniprot.org/uniprot/Q13464	KINASE	P0298687B	1246	158173	44	27	1.41956e+09	1.52796e+09	1.48236e+09	1.49035e+09	1.49026e+09	1.48364e+09	1.46197e+09	1.47147e+09	1.42468e+09	1.37949e+09	1.42879e+09	1.42262e+09	1.398e+09	1.43085e+09	1.37874e+09	1.41884e+09	0.999963	1.07629	1.04486	1.0494	1.0498	1.04574	1.03038	1.03698	1.0031	0.972619	1.00572	1.00199	0.985888	1.0092	0.971913	1	27	8.2202	0.2171
ROCK2	O75116	ROCK2_HUMAN	https://www.uniprot.org/uniprot/O75116	KINASE	P0298687B	2025	160898	77	35	1.61096e+09	1.72948e+09	1.68723e+09	1.71786e+09	1.69784e+09	1.70292e+09	1.67674e+09	1.69585e+09	1.64953e+09	1.58628e+09	1.54159e+09	1.55837e+09	1.56599e+09	1.54832e+09	1.57579e+09	1.62842e+09	0.989344	1.06196	1.03657	1.05469	1.0431	1.04546	1.02989	1.04123	1.01303	0.973903	0.946809	0.956663	0.962352	0.951238	0.967345	1	35	8.6412	0.6012
MST1R	Q04912	RON_HUMAN	https://www.uniprot.org/uniprot/Q04912	KINASE	P0298687B	197	152270	4	3	6.9423e+07	8.99554e+07	8.20238e+07	8.90649e+07	8.8089e+07	8.05033e+07	7.39541e+07	7.20294e+07	7.26705e+07	9.13225e+07	9.31698e+07	8.49741e+07	9.63833e+07	8.9292e+07	8.05981e+07	8.76775e+07	0.7918	1.02598	0.935517	1.01582	1.00469	0.918174	0.843479	0.821526	0.828838	1.04157	1.06264	0.969166	1.09929	1.01841	0.919256	1	3	7.3458	0.4221
RPS6KA3	P51812	KS6A3_HUMAN	https://www.uniprot.org/uniprot/P51812	KINASE	P0298687B	381	83735	16	7	5.63871e+08	4.97537e+08	5.10746e+08	4.99115e+08	5.18541e+08	5.24448e+08	571769655	5.75642e+08	6.50371e+08	5.3161e+08	5.43807e+08	5.35081e+08	5.06432e+08	5.32743e+08	6.00758e+08	5.60887e+08	1.00093	0.888949	0.911045	0.893939	0.925068	0.936582	1.0186	1.0257	1.1604	0.948834	0.972217	0.954798	0.908	0.951822	1.07185	1	7	7.996	0.6968
RPS6KA1	Q15418	KS6A1_HUMAN	https://www.uniprot.org/uniprot/Q15418	KINASE	P0298687B	607	82722	23	4	2.4017e+08	2.10517e+08	2.1415e+08	2.10106e+08	2.35227e+08	2.3754e+08	2.31869e+08	2.39932e+08	2.71337e+08	2.13975e+08	2.21848e+08	2.19366e+08	2.45589e+08	2.36e+08	2.45144e+08	2.38644e+08	1.00612	0.883087	0.897363	0.881275	0.985683	0.994528	0.972012	1.0054	1.1351	0.896627	0.92962	0.91922	1.0291	0.987585	1.02657	1	4	7.623	0.7767
SCYL1	Q96KG9	SCYL1_HUMAN	https://www.uniprot.org/uniprot/Q96KG9	KINASE	P0298687B	595	89630	22	9	5.34922e+08	5.48507e+08	5.39062e+08	5.16386e+08	5.54704e+08	5.44729e+08	5.33815e+08	5.26995e+08	5.47631e+08	5.20204e+08	5.37793e+08	5.39222e+08	5.5435e+08	5.41572e+08	5.4436e+08	5.4297e+08	0.985323	1.00831	0.991916	0.950175	1.0201	1.00285	0.983383	0.970712	1.00807	0.957617	0.991131	0.993163	1.02082	0.997174	1.00328	1	9	8.2204	0.2435
SCYL2	Q6P3W7	SCYL2_HUMAN	https://www.uniprot.org/uniprot/Q6P3W7	KINASE	P0298687B	629	103708	31	9	5.35025e+08	5.36524e+08	5.38693e+08	5.43089e+08	5.36595e+08	5.46577e+08	5.39449e+08	5.27489e+08	5.28193e+08	5.26587e+08	5.36905e+08	5.26304e+08	5.36783e+08	5.26181e+08	5.15502e+08	5.23738e+08	1.02268	1.02437	1.02817	1.03647	1.02401	1.0416	1.03045	1.0073	1.00802	1.00419	1.02349	1.00456	1.02317	1.00474	0.984513	1	9	8.1958	0.2748
SCYL3	Q8IZE3	PACE1_HUMAN	https://www.uniprot.org/uniprot/Q8IZE3	KINASE	P0298687B	115	82857	6	3	7.61933e+07	7.81807e+07	8.65909e+07	8.62293e+07	8.67796e+07	8.28459e+07	8.37545e+07	8.31721e+07	8.17049e+07	8.58242e+07	8.02462e+07	8.52817e+07	8.41699e+07	8.1652e+07	8.37452e+07	8.50604e+07	0.895755	0.919119	1.01799	1.01374	1.02021	0.973966	0.984647	0.9778	0.960551	1.00898	0.943402	1.0026	0.98953	0.959929	0.984538	1	3	7.4746	0.9162
POMK	Q9H5K3	SG196_HUMAN	https://www.uniprot.org/uniprot/Q9H5K3	KINASE	P0298687B	199	40050	9	2	8.77327e+07	8.60559e+07	8.33021e+07	9.5429e+07	8.94054e+07	9.24684e+07	9.11137e+07	8.88041e+07	8.72198e+07	9.28286e+07	9.51109e+07	9.16991e+07	9.30021e+07	8.90596e+07	9.2169e+07	8.93274e+07	0.982147	0.963376	0.932548	1.06831	1.00087	1.03516	1.02	0.994141	0.976406	1.0392	1.06475	1.02655	1.04114	0.997002	1.03181	1	2	7.5123	0.2347
PRAG1	Q86YV5	PRAG1_HUMAN	https://www.uniprot.org/uniprot/Q86YV5	KINASE	P0298687B	49	149622	6	1	4.34136e+07	5.12833e+07	5.12903e+07	5.29497e+07	5.25569e+07	4.95353e+07	5.18265e+07	5.24297e+07	4.75949e+07	5.83604e+07	5.10654e+07	5.15024e+07	5.57287e+07	5.06066e+07	5.13562e+07	5.24633e+07	0.827505	0.97751	0.977643	1.00927	1.00178	0.944191	0.987864	0.99936	0.907204	1.11241	0.973356	0.981686	1.06224	0.964611	0.978898	1	1	7.3126	n/d
SLK	Q9H2G2	SLK_HUMAN	https://www.uniprot.org/uniprot/Q9H2G2	KINASE	P0298687B	1655	138994	67	29	1.96802e+09	2.09449e+09	2.04551e+09	2.09091e+09	2.03673e+09	2.00748e+09	1.9914e+09	2.01588e+09	1.98896e+09	2.01606e+09	2.04388e+09	1.99415e+09	2.07324e+09	2.05316e+09	1.93978e+09	2.00152e+09	0.984044	1.04637	1.02237	1.04501	1.01798	1.00384	0.995659	1.00736	0.992944	1.00681	1.0214	0.996338	1.03538	1.02577	0.969414	1	29	8.6262	0.4486
PXK	Q7Z7A4	PXK_HUMAN	https://www.uniprot.org/uniprot/Q7Z7A4	KINASE	P0298687B	126	64949	11	2	5.75294e+07	6.31259e+07	6.37695e+07	6.13292e+07	6.21947e+07	6.43699e+07	6.20519e+07	6.35403e+07	5.44392e+07	5.84279e+07	6.19435e+07	6.396e+07	6.33758e+07	5.9795e+07	6.02082e+07	5.73719e+07	1.00274	1.10029	1.11151	1.06898	1.08406	1.12197	1.08157	1.10752	0.948881	1.01841	1.07968	1.11483	1.10465	1.04223	1.04944	1	2	7.5039	0.4057
SMG1	Q96Q15	SMG1_HUMAN	https://www.uniprot.org/uniprot/Q96Q15	KINASE	P0298687B	295	410496	17	5	1.49678e+08	1.61474e+08	1.52619e+08	1.62114e+08	1.59115e+08	1.55645e+08	1.54981e+08	1.52757e+08	1.52148e+08	1.50606e+08	1.41553e+08	1.3731e+08	1.35581e+08	1.40004e+08	1.37729e+08	1.52356e+08	0.983669	1.05985	1.00173	1.06014	1.04824	1.02174	1.01907	1.00277	0.99913	0.988518	0.929092	0.901246	0.889036	0.917494	0.903997	1	5	7.4725	0.4904
SRC	P12931	SRC_HUMAN	https://www.uniprot.org/uniprot/P12931	KINASE	P0298687B	369	60588	15	5	2.20429e+08	1.97403e+08	1.9454e+08	1.88312e+08	1.94142e+08	1.9902e+08	2.07948e+08	2.04405e+08	2.39836e+08	2.00211e+08	2.19858e+08	2.22247e+08	2.13129e+08	2.1564e+08	2.38084e+08	2.18771e+08	1.00751	0.903603	0.888343	0.861419	0.88638	0.909484	0.950361	0.934251	1.09396	0.914271	1.00524	1.01608	0.973905	0.984859	1.0859	1	5	8.0262	0.4776
SRPK1	Q96SB4	SRPK1_HUMAN	https://www.uniprot.org/uniprot/Q96SB4	KINASE	P0298687B	269	74324	12	2	1.96154e+08	2.12136e+08	1.98038e+08	1.95771e+08	2.04736e+08	2.01947e+08	1.87403e+08	1.97792e+08	1.83787e+08	1.92542e+08	1.77835e+08	1.9208e+08	1.8435e+08	1.78493e+08	1.8316e+08	1.90167e+08	1.03148	1.11552	1.04139	1.02947	1.07661	1.06194	0.985468	1.0401	0.966452	1.01249	0.93515	1.01006	0.96941	0.938614	0.963154	1	2	7.7498	0.6945
SRPK2	P78362	SRPK2_HUMAN	https://www.uniprot.org/uniprot/P78362	KINASE	P0298687B	244	79028	11	4	1.66321e+08	1.76162e+08	1.63807e+08	1.55692e+08	1.70559e+08	1.66431e+08	1.65237e+08	1.65548e+08	1.42847e+08	1.44963e+08	1.31563e+08	1.34033e+08	1.39294e+08	1.38479e+08	1.39977e+08	1.41039e+08	1.17925	1.24903	1.1619	1.10389	1.2105	1.18103	1.17138	1.17377	1.01221	1.02782	0.931814	0.950321	0.987623	0.98213	0.992468	1	4	7.5709	0.9923
STK39	Q9UEW8	STK39_HUMAN	https://www.uniprot.org/uniprot/Q9UEW8	KINASE	P0298687B	214	59473	9	4	1.7865e+08	1.67944e+08	1.57766e+08	1.56147e+08	1.68146e+08	1.63479e+08	1.65585e+08	1.72311e+08	1.60146e+08	1.32925e+08	1.41263e+08	1.34019e+08	1.24204e+08	1.33462e+08	1.59152e+08	1.41289e+08	1.26395	1.18865	1.11662	1.10516	1.19009	1.15678	1.17148	1.21995	1.13346	0.940862	0.999818	0.950725	0.879103	0.944607	1.12835	1	4	7.9926	0.4021
MAP3K7	O43318	M3K7_HUMAN	https://www.uniprot.org/uniprot/O43318	KINASE	P0298687B	221	67195	4	1	5.42674e+07	5.55259e+07	5.80216e+07	6.12208e+07	6.03159e+07	6.05951e+07	5.60051e+07	5.53859e+07	5.92291e+07	6.05346e+07	5.70473e+07	5.29814e+07	5.617e+07	5.42022e+07	4.97386e+07	5.82768e+07	0.931201	0.952797	0.995622	1.05052	1.03499	1.03978	0.96102	0.950394	1.01634	1.03874	0.978903	0.909133	0.963849	0.930083	0.85349	1	1	7.6705	n/d
TAOK1	Q7L7X3	TAOK1_HUMAN	https://www.uniprot.org/uniprot/Q7L7X3	KINASE	P0298687B	610	116069	28	8	3.34421e+08	3.13144e+08	3.39316e+08	3.12855e+08	3.12535e+08	3.31745e+08	3.25282e+08	3.13017e+08	3.31427e+08	3.16581e+08	3.1878e+08	3.23791e+08	3.30216e+08	3.17172e+08	3.37826e+08	3.20256e+08	1.04534	0.977079	1.05886	0.978462	0.974634	1.03551	1.01588	0.977264	1.03437	0.989097	0.996766	1.01048	1.03273	0.991379	1.05517	1	8	8.0016	0.4921
TAOK3	Q9H2K8	TAOK3_HUMAN	https://www.uniprot.org/uniprot/Q9H2K8	KINASE	P0298687B	331	105405	15	5	1.6207e+08	1.49929e+08	1.46992e+08	1.40544e+08	1.46586e+08	1.5279e+08	1.61213e+08	1.65037e+08	1.74452e+08	1.49599e+08	1.53064e+08	1.53215e+08	1.49975e+08	1.56759e+08	1.71822e+08	1.62756e+08	0.995782	0.922177	0.898877	0.864539	0.901825	0.940415	0.988836	1.01384	1.07188	0.91916	0.940449	0.941378	0.921469	0.963149	1.05672	1	5	7.6457	0.5869
TBCK	Q8TEA7	TBCK_HUMAN	https://www.uniprot.org/uniprot/Q8TEA7	KINASE	P0298687B	89	100678	7	0	0	0	0	0	0	0	0	0	0	0	0	0	0	0	0	0	n/d	n/d	n/d	n/d	n/d	n/d	n/d	n/d	n/d	n/d	n/d	n/d	n/d	n/d	n/d	n/d	n/d	n/d	n/d
TBK1	Q9UHD2	TBK1_HUMAN	https://www.uniprot.org/uniprot/Q9UHD2	KINASE	P0298687B	589	83641	15	7	2.99904e+08	2.92639e+08	2.94496e+08	3.00937e+08	2.87269e+08	2.97379e+08	2.96368e+08	2.90772e+08	2.91287e+08	2.78893e+08	2.94548e+08	2.82705e+08	2.74894e+08	2.64541e+08	2.90748e+08	3.00147e+08	0.999189	0.975057	0.982761	1.00267	0.957095	0.991686	0.988474	0.96905	0.97048	0.929189	0.982914	0.941109	0.916183	0.880478	0.970201	1	7	7.6989	0.2354
TGFBR2	P37173	TGFR2_HUMAN	https://www.uniprot.org/uniprot/P37173	KINASE	P0298687B	126	67456	6	1	5.6642e+07	6.0411e+07	6.19731e+07	5.82019e+07	5.68221e+07	5.97077e+07	5.77401e+07	6.00003e+07	7.4729e+07	7.0272e+07	7.22565e+07	7.33222e+07	6.18651e+07	6.41673e+07	6.66658e+07	6.82459e+07	0.829969	0.885196	0.908085	0.852827	0.832608	0.874891	0.84606	0.879178	1.095	1.02969	1.05877	1.07438	0.906503	0.940236	0.976847	1	1	7.2207	n/d
TLK1	Q9UKI8	TLK1_HUMAN	https://www.uniprot.org/uniprot/Q9UKI8	KINASE	P0298687B	88	89022	3	1	2.09493e+07	2.0068e+07	1.95728e+07	2.01009e+07	2.24216e+07	2.45181e+07	2.26627e+07	2.21078e+07	2.55895e+07	2.21077e+07	2.34217e+07	2.11466e+07	2.57315e+07	2.37952e+07	2.58447e+07	2.44243e+07	0.857725	0.821642	0.801365	0.822987	0.918007	1.00384	0.927877	0.905157	1.04771	0.905152	0.95895	0.865802	1.05352	0.974246	1.05816	1	1	7.4516	n/d
TLK2	Q86UE8	TLK2_HUMAN	https://www.uniprot.org/uniprot/Q86UE8	KINASE	P0298687B	419	87660	13	4	8.9957e+07	8.06658e+07	8.13616e+07	8.4624e+07	7.6506e+07	8.03063e+07	8.78077e+07	8.56347e+07	9.53015e+07	8.31943e+07	8.97556e+07	8.66506e+07	8.13147e+07	7.9604e+07	8.68621e+07	8.40885e+07	1.06979	0.959296	0.967571	1.00637	0.909827	0.955022	1.04423	1.01839	1.13335	0.989365	1.0674	1.03047	0.967013	0.946669	1.03298	1	4	7.6439	0.4703
TRIO	O75962	TRIO_HUMAN	https://www.uniprot.org/uniprot/O75962	KINASE	P0298687B	1285	346896	41	11	3.8926e+08	4.16871e+08	4.18989e+08	4.24293e+08	4.18452e+08	4.1996e+08	4.0496e+08	4.07727e+08	4.22483e+08	4.03903e+08	3.91391e+08	3.80138e+08	3.69823e+08	3.77444e+08	3.96876e+08	4.02721e+08	0.966014	1.03258	1.03939	1.05323	1.03862	1.04181	1.00476	1.01166	1.04905	1.00263	0.970263	0.9435	0.916314	0.93607	0.984112	1	10	7.8668	0.154
TRRAP	Q9Y4A5	TRRAP_HUMAN	https://www.uniprot.org/uniprot/Q9Y4A5	KINASE	P0298687B	500	437595	24	5	2.4279e+08	2.20306e+08	2.24144e+08	2.01625e+08	2.06257e+08	2.22879e+08	2.29897e+08	2.33901e+08	2.39075e+08	2.1448e+08	2.26239e+08	2.2514e+08	2.11593e+08	2.10507e+08	2.28924e+08	2.12374e+08	1.14322	1.03735	1.05465	0.948748	0.971196	1.04947	1.08194	1.10136	1.12572	1.00991	1.06419	1.06011	0.996321	0.991206	1.07629	1	5	7.4582	0.1849
TTN	Q8WZ42	TITIN_HUMAN	https://www.uniprot.org/uniprot/Q8WZ42	KINASE	P0298687B	595	3994576	140	2	3.5657e+07	3.36599e+07	3.04467e+07	3.00135e+07	3.00279e+07	3.20644e+07	3.04983e+07	3.42196e+07	3.59317e+07	3.13949e+07	3.57404e+07	3.36241e+07	2.85314e+07	3.09923e+07	3.4869e+07	3.33483e+07	1.06923	1.00934	0.912991	0.900002	0.900435	0.961501	0.91454	1.02613	1.07747	0.941426	1.07173	1.00827	0.855557	0.929353	1.0456	1	2	7.7574	0.5327
TYRO3	Q06418	TYRO3_HUMAN	https://www.uniprot.org/uniprot/Q06418	KINASE	P0298687B	44	96904	4	2	1.28316e+08	1.24205e+08	1.17279e+08	1.18936e+08	1.17318e+08	1.203e+08	1.24564e+08	1.26062e+08	1.37063e+08	1.27292e+08	1.29186e+08	1.27123e+08	1.28835e+08	1.30555e+08	1.3428e+08	1.32573e+08	0.967888	0.936882	0.884635	0.897136	0.884929	0.907427	0.93959	0.950885	1.03387	0.960166	0.974448	0.958888	0.971807	0.984775	1.01288	1	2	7.047	0.6856
VRK1	Q99986	VRK1_HUMAN	https://www.uniprot.org/uniprot/Q99986	KINASE	P0298687B	339	45475	13	4	2.45438e+08	2.27072e+08	2.24872e+08	2.16264e+08	2.23237e+08	2.31104e+08	2.24454e+08	2.25176e+08	2.4132e+08	2.42046e+08	2.51119e+08	2.46787e+08	2.43676e+08	2.47624e+08	2.59571e+08	2.38732e+08	1.02705	0.951061	0.941941	0.904686	0.935094	0.967023	0.939865	0.943215	1.01061	1.01569	1.05141	1.03533	1.02441	1.03789	1.08716	1	4	7.9437	0.0458
VRK2	Q86Y07	VRK2_HUMAN	https://www.uniprot.org/uniprot/Q86Y07	KINASE	P0298687B	91	44410	3	1	2.50424e+07	2.66052e+07	2.69129e+07	2.33964e+07	2.88476e+07	2.75167e+07	2.45657e+07	2.21658e+07	2.73135e+07	3.38313e+07	3.44037e+07	3.4717e+07	3.00526e+07	2.8446e+07	2.79018e+07	2.56051e+07	0.978027	1.03906	1.05108	0.913742	1.12664	1.07466	0.959407	0.865681	1.06672	1.32127	1.34363	1.35587	1.1737	1.11095	1.0897	1	1	7.1827	n/d
WEE1	P30291	WEE1_HUMAN	https://www.uniprot.org/uniprot/P30291	KINASE	P0298687B	104	71597	8	2	3.76702e+07	3.99079e+07	3.86624e+07	4.05197e+07	4.12155e+07	3.71845e+07	3.88073e+07	3.82461e+07	3.92075e+07	4.03246e+07	4.08245e+07	3.79127e+07	3.99159e+07	3.79598e+07	4.08325e+07	3.78337e+07	0.995679	1.05482	1.0219	1.071	1.08939	0.982842	1.02574	1.0109	1.03631	1.06584	1.07905	1.00209	1.05504	1.00334	1.07926	1	2	7.0916	0.3294
WNK1	Q9H4A3	WNK1_HUMAN	https://www.uniprot.org/uniprot/Q9H4A3	KINASE	P0298687B	969	299721	37	12	5.95499e+08	6.36822e+08	6.03672e+08	6.2198e+08	6.33116e+08	6.09307e+08	5.98229e+08	6.09846e+08	5.64594e+08	5.79164e+08	5.78598e+08	573832016	5.9472e+08	5.67755e+08	5.64712e+08	5.65117e+08	1.05302	1.12799	1.07072	1.1038	1.11992	1.08051	1.0584	1.07785	0.996679	1.0255	1.02566	1.01723	1.05475	1.00518	1.00049	1	12	8.0311	0.0254
YES1	P07947	YES_HUMAN	https://www.uniprot.org/uniprot/P07947	kinase	P0298687B	116	60801	4	2	1.05977e+08	1.06043e+08	1.06824e+08	1.07777e+08	1.07967e+08	1.108e+08	1.06815e+08	1.0401e+08	9.12691e+07	9.29977e+07	9.56137e+07	9.03023e+07	9.04664e+07	9.79839e+07	1.07197e+08	9.5527e+07	1.10939	1.11009	1.11826	1.12824	1.13022	1.15988	1.11817	1.0888	0.955427	0.973522	1.00091	0.945306	0.947024	1.02572	1.12216	1	2	7.8108	0.7992
STK25	O00506	STK25_HUMAN	https://www.uniprot.org/uniprot/O00506	KINASE	P0298687B	80	48111	5	3	6.41501e+07	6.22333e+07	6.36084e+07	6.00733e+07	6.15729e+07	6.30428e+07	6.31259e+07	6.09099e+07	6.80272e+07	6.76206e+07	6.62522e+07	6.91249e+07	6.79079e+07	6.71519e+07	7.1979e+07	6.81673e+07	0.941069	0.912949	0.933121	0.881262	0.903261	0.924824	0.926044	0.893535	0.997945	0.991979	0.971905	1.01405	0.996195	0.985104	1.05592	1	3	7.4201	0.4943
MAP3K20	Q9NYL2	M3K20_HUMAN	https://www.uniprot.org/uniprot/Q9NYL2	KINASE	P0298687B	320	51582	16	5	1.99049e+08	1.89864e+08	1.90425e+08	1.87368e+08	1.84559e+08	1.91458e+08	1.95432e+08	2.00658e+08	2.15045e+08	1.9723e+08	1.97236e+08	1.94989e+08	1.92053e+08	1.93429e+08	2.05629e+08	2.01825e+08	0.984999	0.940734	0.944083	0.928367	0.915364	0.948632	0.968322	0.992186	1.0655	0.976861	0.97726	0.963463	0.951579	0.958397	1.01617	1	5	7.8331	0.2677
MAP4K4	O95819	M4K4_HUMAN	https://www.uniprot.org/uniprot/O95819	KINASE	P0298687B	1324	150912	41	11	4.51243e+08	4.84233e+08	5.01612e+08	5.18176e+08	4.93732e+08	4.87316e+08	4.68549e+08	4.70881e+08	4.80759e+08	4.90799e+08	4.95458e+08	4.81426e+08	4.81084e+08	4.85539e+08	4.97433e+08	4.91614e+08	0.920231	0.987776	1.01815	1.05326	1.00392	0.991746	0.953814	0.957284	0.97754	0.998822	1.00785	0.979046	0.977609	0.987927	1.00946	1	11	8.3178	0.5945
TNIK	Q9UKE5	TNIK_HUMAN	https://www.uniprot.org/uniprot/Q9UKE5	KINASE	P0298687B	520	154941	28	8	4.05875e+08	4.25136e+08	4.07734e+08	4.17166e+08	4.13275e+08	4.23383e+08	4.14766e+08	4.29446e+08	4.47065e+08	4.31094e+08	4.44057e+08	4.259e+08	4.40731e+08	4.37532e+08	4.45051e+08	4.43278e+08	0.916487	0.95897	0.9223	0.940995	0.933257	0.955035	0.936576	0.969898	1.00667	0.972777	1.00314	0.960154	0.994267	0.986642	1.00392	1	8	7.9218	0.1589
MINK1	Q8N4C8	MINK1_HUMAN	https://www.uniprot.org/uniprot/Q8N4C8	KINASE	P0298687B	315	149820	12	8	3.15679e+08	3.66123e+08	3.57285e+08	3.73035e+08	3.67724e+08	3.65847e+08	3.55987e+08	3.46868e+08	3.37764e+08	3.66266e+08	3.57814e+08	3.39698e+08	3.35493e+08	3.32012e+08	3.65383e+08	3.42156e+08	0.921883	1.06659	1.04461	1.08726	1.07114	1.06985	1.04144	1.01476	0.990619	1.06526	1.04143	0.991368	0.978533	0.969637	1.06446	1	8	7.9947	0.5141
BRD3	Q15059	BRD3_HUMAN	https://www.uniprot.org/uniprot/Q15059	KINASE, BROMO	P0298687B	326	79541	15	2	1.893e+08	1.40245e+08	1.43215e+08	1.40854e+08	1.40954e+08	1.36039e+08	1.28682e+08	1.32253e+08	1.54776e+08	1.18453e+08	1.34278e+08	1.3916e+08	1.27927e+08	1.28216e+08	1.21112e+08	1.23161e+08	1.53702	1.13871	1.16283	1.14366	1.14447	1.10456	1.04483	1.07383	1.2567	0.961779	1.09027	1.1299	1.0387	1.04104	0.983366	1	2	7.5633	0.195
BRD4	O60885	BRD4_HUMAN	https://www.uniprot.org/uniprot/O60885	KINASE, BROMO	P0298687B	197	152217	11	3	2.53321e+08	2.59268e+08	2.51974e+08	2.69622e+08	2.6604e+08	2.57704e+08	2.47421e+08	2.46282e+08	2.57264e+08	2.46912e+08	2.51015e+08	2.46518e+08	2.51892e+08	2.39782e+08	2.31144e+08	2.43684e+08	1.03777	1.06395	1.03402	1.10507	1.09162	1.05753	1.01533	1.00926	1.05573	1.01324	1.03008	1.01163	1.03368	0.983404	0.948539	1	3	7.6289	0.397
TRIM24	O15164	TIF1A_HUMAN	https://www.uniprot.org/uniprot/O15164	KINASE, BROMO	P0298687B	88	116830	3	1	7.28735e+06	6.56124e+06	7.23961e+06	8.58553e+06	7.79816e+06	8.38284e+06	6.58166e+06	7.76105e+06	7.29609e+06	7.0637e+06	7.45682e+06	8.51554e+06	8.43465e+06	7.54868e+06	5.72716e+06	7.85151e+06	0.928147	0.835666	0.922066	1.09349	0.993205	1.06767	0.838267	0.988478	0.92926	0.899662	0.949731	1.08457	1.07427	0.961431	0.729434	1	1	6.5948	n/d
TRIM33	Q9UPN9	TRI33_HUMAN	https://www.uniprot.org/uniprot/Q9UPN9	KINASE, BROMO	P0298687B	235	122532	11	4	1.45363e+08	1.60388e+08	1.59701e+08	1.68938e+08	1.63355e+08	1.64387e+08	1.62225e+08	1.59429e+08	1.60263e+08	1.6452e+08	1.59129e+08	1.63061e+08	1.63013e+08	1.58408e+08	1.50967e+08	1.56762e+08	0.927281	1.02313	1.01874	1.07767	1.04205	1.04864	1.03485	1.01701	1.02233	1.04949	1.0151	1.04018	1.03988	1.0105	0.963029	1	4	8.0273	1.5115
CARM1	Q86X55	CARM1_HUMAN	https://www.uniprot.org/uniprot/Q86X55	MT	P0298687B	486	65853	20	9	3.42109e+08	3.08643e+08	3.11098e+08	2.88641e+08	3.00234e+08	3.21983e+08	3.28411e+08	3.33612e+08	3.76271e+08	3.04638e+08	3.1991e+08	3.32802e+08	3.09033e+08	3.1734e+08	3.49517e+08	3.33517e+08	1.027	0.927091	0.933448	0.867207	0.901322	0.965882	0.985427	1.00103	1.12622	0.91415	0.95933	0.997367	0.927702	0.951988	1.04835	1	9	8.2977	0.4287
METTL26	Q96S19	MTL26_HUMAN	https://www.uniprot.org/uniprot/Q96S19	MT	P0298687B	77	22578	2	1	1.89945e+07	2.10031e+07	2.3661e+07	2.32908e+07	2.22703e+07	2.14518e+07	2.24364e+07	1.98699e+07	2.24236e+07	2.06826e+07	2.16066e+07	2.33412e+07	2.2674e+07	2.26428e+07	2.26141e+07	2.17385e+07	0.873772	0.966172	1.08844	1.07141	1.02446	0.986813	1.03211	0.914042	1.03152	0.951428	0.993932	1.07373	1.04304	1.0416	1.04028	1	1	7.2519	n/d
TRMT1L	Q7Z2T5	TRM1L_HUMAN	https://www.uniprot.org/uniprot/Q7Z2T5	MT	P0298687B	267	81746	16	7	2.75916e+08	2.72341e+08	2.77308e+08	2.60057e+08	2.73062e+08	2.65994e+08	2.64157e+08	2.74856e+08	2.43925e+08	2.37948e+08	2.30505e+08	2.35833e+08	2.26857e+08	2.2789e+08	2.42859e+08	2.31192e+08	1.19095	1.18198	1.19989	1.12522	1.18274	1.15176	1.14115	1.18639	1.0555	1.02976	0.997228	1.02113	0.982363	0.985322	1.0519	1	7	7.7953	0.2211
NDUFAF5	Q5TEU4	NDUF5_HUMAN	https://www.uniprot.org/uniprot/Q5TEU4	MT	P0298687B	223	38918	10	3	1.10465e+08	1.1096e+08	1.1387e+08	1.18459e+08	1.13177e+08	1.13324e+08	1.15255e+08	1.09772e+08	1.15239e+08	1.12405e+08	1.2951e+08	1.27401e+08	1.18774e+08	1.18917e+08	1.16306e+08	1.11948e+08	0.986761	0.991178	1.01717	1.05816	1.01098	1.0123	1.02954	0.980565	1.0294	1.00409	1.15688	1.13804	1.06098	1.06226	1.03893	1	3	7.5833	0.7253
CAMKMT	Q7Z624	CMKMT_HUMAN	https://www.uniprot.org/uniprot/Q7Z624	MT	P0298687B	50	36128	3	1	9.40615e+06	9.05957e+06	8.96145e+06	9.53351e+06	1.03593e+07	1.19468e+07	9.70337e+06	1.13852e+07	9.94155e+06	9.8545e+06	9.84096e+06	9.80209e+06	1.11927e+07	1.15226e+07	1.01612e+07	9.21007e+06	1.02129	0.98366	0.973006	1.03512	1.12478	1.29714	1.05356	1.23616	1.07942	1.06997	1.0685	1.06428	1.21527	1.25109	1.10327	1	1	7.5726	n/d
CDK5RAP1	Q96SZ6	CK5P1_HUMAN	https://www.uniprot.org/uniprot/Q96SZ6	MT	P0298687B	110	67688	3	2	9.65319e+06	9.74876e+06	1.23994e+07	1.108e+07	1.13104e+07	1.21261e+07	1.13666e+07	1.00875e+07	1.62304e+07	1.51357e+07	1.59929e+07	1.43321e+07	1.43059e+07	1.39442e+07	1.51892e+07	1.503e+07	0.642261	0.64862	0.824979	0.73719	0.752521	0.806796	0.756261	0.671157	1.07987	1.00703	1.06407	0.953565	0.951822	0.927756	1.01059	1	1	6.8374	n/d
CDKAL1	Q5VV42	CDKAL_HUMAN	https://www.uniprot.org/uniprot/Q5VV42	MT	P0298687B	369	65111	13	5	2.86461e+08	3.20914e+08	3.30066e+08	3.26344e+08	3.22663e+08	3.30196e+08	3.16339e+08	3.17508e+08	3.2444e+08	3.15709e+08	3.09586e+08	3.03732e+08	3.03941e+08	3.10239e+08	3.07381e+08	3.31165e+08	0.86588	0.969046	0.994516	0.984758	0.974327	0.997074	0.955452	0.958762	0.979693	0.952158	0.932359	0.915507	0.917794	0.93862	0.928179	1	5	7.891	0.2923
COMT	P21964	COMT_HUMAN	https://www.uniprot.org/uniprot/P21964	MT	P0298687B	471	30037	12	7	2.73608e+08	3.09995e+08	2.97902e+08	3.22224e+08	3.11252e+08	3.02488e+08	2.93643e+08	2.86294e+08	2.66259e+08	2.98351e+08	2.92841e+08	2.95091e+08	3.16162e+08	3.25611e+08	2.77584e+08	3.01239e+08	0.908277	1.03065	0.988341	1.06382	1.03068	1.00415	0.976694	0.951074	0.889607	0.987967	0.970329	0.979915	1.04811	1.08049	0.926265	1	7	8.6328	0.1863
COMTD1	Q86VU5	CMTD1_HUMAN	https://www.uniprot.org/uniprot/Q86VU5	MT	P0298687B	122	28808	4	1	7.67797e+07	8.75488e+07	8.83843e+07	1.08386e+08	8.25747e+07	7.56179e+07	7.83402e+07	7.43759e+07	7.54523e+07	1.11496e+08	9.98931e+07	8.9074e+07	9.93438e+07	8.3333e+07	7.57514e+07	8.25529e+07	0.930067	1.06052	1.07064	1.31293	1.00026	0.915993	0.94897	0.900948	0.913987	1.35061	1.21005	1.07899	1.20339	1.00945	0.91761	1	1	7.698	n/d
COQ5	Q5HYK3	COQ5_HUMAN	https://www.uniprot.org/uniprot/Q5HYK3	MT	P0298687B	160	37140	10	2	1.14693e+08	1.10055e+08	1.10323e+08	1.08084e+08	1.09746e+08	1.12603e+08	1.16391e+08	1.15787e+08	1.10853e+08	1.03897e+08	1.11471e+08	1.06254e+08	1.01858e+08	1.07131e+08	1.06887e+08	1.07013e+08	1.07177	1.02842	1.03093	1.01001	1.02554	1.05224	1.08763	1.08199	1.03588	0.97088	1.04166	0.992908	0.951827	1.00126	0.99882	1	2	8.3734	1.4136
CIAPIN1	Q6FI81	CPIN1_HUMAN	https://www.uniprot.org/uniprot/Q6FI81	MT	P0298687B	510	33582	23	9	4.24937e+08	3.93389e+08	3.60623e+08	3.89326e+08	4.18013e+08	4.0148e+08	3.85763e+08	3.97069e+08	5.03395e+08	4.39409e+08	4.54227e+08	4.14599e+08	4.32226e+08	4.3725e+08	4.64716e+08	4.4589e+08	0.951374	0.883851	0.808167	0.872941	0.938533	0.901443	0.866886	0.888301	1.12714	0.988446	1.01717	0.930289	0.971499	0.98154	1.04307	1	9	8.9481	0.415
DIMT1	Q9UNQ2	DIM1_HUMAN	https://www.uniprot.org/uniprot/Q9UNQ2	MT	P0298687B	252	35236	12	4	1.45901e+08	1.55536e+08	1.60262e+08	1.54899e+08	1.5139e+08	1.52595e+08	1.42615e+08	1.43086e+08	1.2881e+08	1.29582e+08	1.29692e+08	1.35209e+08	1.28889e+08	1.30158e+08	135751781	1.28093e+08	1.13848	1.21424	1.25103	1.20762	1.18294	1.19128	1.11337	1.11776	1.00569	1.0106	1.01308	1.05517	1.00707	1.01712	1.05823	1	4	7.9131	0.4868
DNMT1	P26358	DNMT1_HUMAN	https://www.uniprot.org/uniprot/P26358	MT	P0298687B	2213	184817	94	39	2.09047e+09	2.03377e+09	1.95548e+09	2.04577e+09	1.97336e+09	2.00039e+09	2.03367e+09	2.01731e+09	2.4387e+09	2.36383e+09	2.38993e+09	2.32337e+09	2.52679e+09	2.32487e+09	2.32855e+09	2.35921e+09	0.88674	0.862989	0.830383	0.866853	0.837623	0.849142	0.863557	0.856784	1.03284	1.00087	1.01239	0.98416	1.07122	0.986356	0.987412	1	38	8.7918	0.0519
DPH5	Q9H2P9	DPH5_HUMAN	https://www.uniprot.org/uniprot/Q9H2P9	MT	P0298687B	294	33005	12	6	3.36829e+08	3.19596e+08	2.99088e+08	2.92111e+08	3.14442e+08	3.10006e+08	3.1124e+08	3.24812e+08	3.73888e+08	3.40792e+08	3.50894e+08	3.45159e+08	3.59066e+08	3.71795e+08	3.67401e+08	3.66087e+08	0.920082	0.876591	0.815995	0.799628	0.857082	0.847791	0.849087	0.886119	1.02057	0.930468	0.959377	0.944449	0.981905	1.01545	1.00359	1	6	8.7166	0.3251
FBL	P22087	FBRL_HUMAN	https://www.uniprot.org/uniprot/P22087	MT	P0298687B	145	33784	9	3	9.70235e+07	1.15416e+08	1.13086e+08	1.12139e+08	1.12079e+08	1.04322e+08	1.08198e+08	1.01695e+08	8.00377e+07	8.97392e+07	8.13835e+07	8.09044e+07	8.81793e+07	8.14949e+07	7.96115e+07	8.30962e+07	1.16761	1.38895	1.36091	1.34951	1.34878	1.25544	1.30209	1.22382	0.963193	1.07994	0.97939	0.973623	1.06117	0.98073	0.958064	1	3	7.4609	0.9186
FTSJ1	Q9UET6	TRM7_HUMAN	https://www.uniprot.org/uniprot/Q9UET6	MT	P0298687B	265	36079	4	4	1.4446e+08	1.5682e+08	1.81315e+08	1.70325e+08	1.78717e+08	1.763e+08	1.68462e+08	1.63506e+08	1.88622e+08	1.62617e+08	1.78903e+08	1.95446e+08	1.8807e+08	1.92373e+08	1.81355e+08	1.77052e+08	0.815918	0.885732	1.02408	0.962007	1.00941	0.995757	0.951486	0.923492	1.06535	0.918472	1.01046	1.10389	1.06223	1.08654	1.02431	1	4	7.5037	0.1073
CMTR1	Q8N1G2	CMTR1_HUMAN	https://www.uniprot.org/uniprot/Q8N1G2	MT	P0298687B	380	95320	16	6	1.55813e+08	1.50898e+08	1.58304e+08	1.46831e+08	1.4661e+08	1.52081e+08	1.53422e+08	1.54197e+08	1.87913e+08	1.67735e+08	1.70292e+08	1.68936e+08	1.64992e+08	1.6936e+08	1.73993e+08	1.67768e+08	0.928739	0.898038	0.9442	0.875203	0.874253	0.905469	0.914118	0.918402	1.12031	1.00051	1.01571	1.00672	0.98492	1.00936	1.03748	1	6	7.6013	0.5521
GSTCD	Q8NEC7	GSTCD_HUMAN	https://www.uniprot.org/uniprot/Q8NEC7	MT	P0298687B	112	71078	9	2	6.79908e+07	6.78683e+07	6.64514e+07	6.54089e+07	6.77505e+07	6.78375e+07	6.86873e+07	7.02875e+07	7.69731e+07	6.57356e+07	7.10387e+07	7.23956e+07	6.76631e+07	6.74833e+07	7.14956e+07	6.66846e+07	1.01959	1.01775	0.996503	0.980868	1.01598	1.01729	1.03003	1.05403	1.15429	0.985768	1.06529	1.08564	1.01467	1.01198	1.07214	1	2	7.3535	0.4158
METTL14	Q9HCE5	MET14_HUMAN	https://www.uniprot.org/uniprot/Q9HCE5	MT	P0298687B	391	52150	15	5	2.77364e+08	2.71849e+08	2.77046e+08	2.68242e+08	2.72918e+08	2.74449e+08	2.68026e+08	2.72196e+08	2.77079e+08	2.53153e+08	2.58657e+08	2.58162e+08	2.71352e+08	2.66592e+08	2.74975e+08	2.7249e+08	1.01788	0.997647	1.01639	0.984408	0.999376	1.00533	0.983616	0.998921	1.01684	0.928156	0.949235	0.947418	0.995822	0.978355	1.00912	1	5	8.4492	0.9485
LCMT1	Q9UIC8	LCMT1_HUMAN	https://www.uniprot.org/uniprot/Q9UIC8	MT	P0298687B	288	38379	15	3	1.25212e+08	1.43895e+08	1.50516e+08	1.52971e+08	1.50432e+08	1.47923e+08	1.38179e+08	1.36396e+08	1.21747e+08	1.46146e+08	1.57359e+08	1.46219e+08	1.59131e+08	1.60285e+08	1.39336e+08	1.44558e+08	0.866171	0.995414	1.04122	1.0582	1.04063	1.02328	0.955877	0.943541	0.842206	1.01099	1.08856	1.01149	1.10081	1.1088	0.96388	1	3	8.0468	0.4406
MEPCE	Q7L2J0	MEPCE_HUMAN	https://www.uniprot.org/uniprot/Q7L2J0	MT	P0298687B	102	74354	6	2	2.62055e+07	3.49905e+07	3.72952e+07	3.6746e+07	3.6317e+07	3.74234e+07	3.54019e+07	3.63111e+07	3.30482e+07	3.80182e+07	2.85865e+07	2.98995e+07	3.13815e+07	3.38147e+07	3.1945e+07	3.36487e+07	0.778796	1.03988	1.10837	1.09205	1.0793	1.11218	1.0521	1.07912	0.982152	1.12985	0.849557	0.888577	0.932621	1.00493	0.949368	1	2	7.3797	0.0422
METTL16	Q86W50	MET16_HUMAN	https://www.uniprot.org/uniprot/Q86W50	MT	P0298687B	228	63620	9	4	2.41121e+08	2.54888e+08	2.35444e+08	2.31222e+08	2.44652e+08	2.34432e+08	2.40908e+08	2.42747e+08	2.64348e+08	2.39881e+08	2.51784e+08	2.55209e+08	2.54973e+08	2.45816e+08	2.56735e+08	2.56656e+08	0.939472	0.991974	0.917555	0.900937	0.953229	0.913411	0.93864	0.945377	1.03002	0.935159	0.980075	0.995737	0.992152	0.958036	1.00072	1	4	7.9537	0.4123
METTL1	Q9UBP6	TRMB_HUMAN	https://www.uniprot.org/uniprot/Q9UBP6	MT	P0298687B	482	31471	15	5	5.04766e+08	5.20522e+08	5.10145e+08	5.25827e+08	5.06009e+08	5.16946e+08	4.93538e+08	4.84472e+08	5.16181e+08	5.32671e+08	5.26043e+08	5.43718e+08	5.67083e+08	5.27579e+08	5.19838e+08	5.21238e+08	0.968563	0.997579	0.977221	1.00913	0.970042	0.991121	0.94595	0.929937	0.992258	1.02112	1.00903	1.04028	1.08676	1.01131	0.998712	1	5	8.3247	0.3183
EEF1AKMT2	Q5JPI9	EFMT2_HUMAN	https://www.uniprot.org/uniprot/Q5JPI9	MT	P0298687B	79	31830	1	0	0	0	0	0	0	0	0	0	0	0	0	0	0	0	0	0	n/d	n/d	n/d	n/d	n/d	n/d	n/d	n/d	n/d	n/d	n/d	n/d	n/d	n/d	n/d	n/d	n/d	n/d	n/d
NTMT1	Q9BV86	NTM1A_HUMAN	https://www.uniprot.org/uniprot/Q9BV86	MT	P0298687B	265	25387	13	1	7.91741e+07	7.13999e+07	6.51078e+07	6.71684e+07	6.59169e+07	6.59835e+07	6.20597e+07	6.28735e+07	7.43862e+07	6.93811e+07	7.02384e+07	6.90388e+07	6.84674e+07	7.1852e+07	7.13685e+07	6.9663e+07	1.13653	1.02493	0.934611	0.96419	0.946225	0.947181	0.890856	0.902539	1.0678	0.995954	1.00826	0.99104	0.982837	1.03142	1.02448	1	1	7.8742	n/d
METTL3	Q86U44	MTA70_HUMAN	https://www.uniprot.org/uniprot/Q86U44	MT	P0298687B	545	64473	17	9	6.2789e+08	6.11339e+08	6.3695e+08	6.27431e+08	6.08449e+08	6.46911e+08	6.37428e+08	6.36658e+08	6.50372e+08	6.37483e+08	6.59897e+08	6.60092e+08	6.55159e+08	6.47137e+08	6.45275e+08	6.46586e+08	0.973334	0.94622	0.98581	0.971468	0.941879	1.00077	0.987907	0.98584	1.00802	0.987582	1.02017	1.02148	1.0132	1.00219	0.998984	1	9	8.1327	0.1591
METTL7B	Q6UX53	MET7B_HUMAN	https://www.uniprot.org/uniprot/Q6UX53	MT	P0298687B	208	27774	8	3	5.41705e+07	5.99804e+07	5.7825e+07	5.75459e+07	5.66691e+07	5.98811e+07	6.14317e+07	5.93945e+07	5.9701e+07	6.15558e+07	5.92092e+07	6.73903e+07	6.4075e+07	6.53715e+07	6.32389e+07	6.19019e+07	0.875102	0.968958	0.934139	0.92963	0.915466	0.967353	0.994143	0.959494	0.964445	0.994407	0.9565	1.08866	1.0351	1.05605	1.0216	1	3	7.5177	0.8728
NDUFAF7	Q7L592	NDUF7_HUMAN	https://www.uniprot.org/uniprot/Q7L592	MT	P0298687B	168	49237	9	3	1.83166e+08	1.80981e+08	1.83268e+08	1.82097e+08	1.77805e+08	1.75828e+08	1.79725e+08	1.79288e+08	2.12461e+08	2.10687e+08	2.19992e+08	2.21366e+08	2.20712e+08	2.10463e+08	2.18853e+08	2.03443e+08	0.90033	0.889588	0.900832	0.895074	0.873979	0.864264	0.883419	0.881269	1.04432	1.03561	1.08135	1.0881	1.08488	1.03451	1.07575	1	3	7.6866	0.7901
MRM1	Q6IN84	MRM1_HUMAN	https://www.uniprot.org/uniprot/Q6IN84	MT	P0298687B	107	38638	3	2	1.21668e+08	1.34629e+08	1.18469e+08	1.21491e+08	1.13992e+08	1.18846e+08	1.1715e+08	1.18913e+08	1.0457e+08	1.08913e+08	9.64468e+07	1.03408e+08	9.89407e+07	9.27487e+07	9.25211e+07	9.39211e+07	1.29543	1.43343	1.26137	1.29354	1.2137	1.26538	1.24733	1.2661	1.11338	1.15963	1.02689	1.10101	1.05344	0.987517	0.985094	1	2	7.5017	0.3134
METTL13	Q8N6R0	MET13_HUMAN	https://www.uniprot.org/uniprot/Q8N6R0	MT	P0298687B	116	78767	10	1	3.95325e+07	4.40936e+07	4.17163e+07	4.22222e+07	4.09782e+07	3.95142e+07	4.19081e+07	3.64984e+07	3.79744e+07	3.75726e+07	3.65891e+07	3.19003e+07	3.27979e+07	3.36951e+07	3.60547e+07	3.68239e+07	1.07356	1.19742	1.13286	1.1466	1.11282	1.07306	1.13807	0.991162	1.03124	1.02033	0.993626	0.866295	0.890671	0.915035	0.979112	1	1	7.5287	n/d
MTR	Q99707	METH_HUMAN	https://www.uniprot.org/uniprot/Q99707	MT	P0298687B	674	140526	22	9	3.59048e+08	3.88554e+08	3.84148e+08	3.78226e+08	3.90577e+08	3.88096e+08	3.78448e+08	3.74732e+08	3.88201e+08	3.66602e+08	3.50809e+08	3.53027e+08	3.55555e+08	3.59241e+08	3.72146e+08	3.73641e+08	0.961002	1.03751	1.02659	1.01023	1.04582	1.0371	1.01072	1.0026	1.03953	0.977943	0.938686	0.944669	0.949411	0.962151	0.993068	1	9	8.1258	0.2147
N6AMT1	Q9Y5N5	HEMK2_HUMAN	https://www.uniprot.org/uniprot/Q9Y5N5	MT	P0298687B	94	22900	3	1	3.70291e+07	3.81909e+07	3.17118e+07	3.44703e+07	3.59701e+07	3.19365e+07	3.47896e+07	3.29794e+07	3.78535e+07	3.81818e+07	3.92019e+07	3.58584e+07	3.94334e+07	4.17061e+07	3.67292e+07	3.90204e+07	0.948967	0.978743	0.812698	0.883393	0.921827	0.818456	0.891575	0.845184	0.970095	0.978509	1.00465	0.918966	1.01059	1.06883	0.941281	1	1	7.7124	n/d
NNMT	P40261	NNMT_HUMAN	https://www.uniprot.org/uniprot/P40261	MT	P0298687B	168	29574	12	3	2.01204e+08	2.41938e+08	2.34293e+08	2.9177e+08	2.60063e+08	2.33652e+08	2.29463e+08	2.19722e+08	1.66545e+08	2.07327e+08	2.0478e+08	1.90037e+08	2.40401e+08	1.92047e+08	1.65771e+08	1.70601e+08	1.17938	1.42108	1.37334	1.71025	1.52439	1.37454	1.34923	1.28793	0.976225	1.21527	1.20035	1.11393	1.40914	1.12571	0.971687	1	3	7.961	1.3431
NOP2	P46087	NOP2_HUMAN	https://www.uniprot.org/uniprot/P46087	MT	P0298687B	63	92859	4	0	0	0	0	0	0	0	0	0	0	0	0	0	0	0	0	0	n/d	n/d	n/d	n/d	n/d	n/d	n/d	n/d	n/d	n/d	n/d	n/d	n/d	n/d	n/d	n/d	n/d	n/d	n/d
NSUN2	Q08J23	NSUN2_HUMAN	https://www.uniprot.org/uniprot/Q08J23	MT	P0298687B	1237	86470	38	18	1.03411e+09	1.03133e+09	1.04623e+09	1.00135e+09	1.00804e+09	1.03405e+09	1.07277e+09	1.04777e+09	1.34141e+09	1.2371e+09	1.21278e+09	1.21032e+09	1.20214e+09	1.15917e+09	1.23246e+09	1.23757e+09	0.835771	0.836158	0.845023	0.811793	0.816469	0.835988	0.866693	0.849531	1.08339	0.999634	0.980394	0.978164	0.971452	0.936998	0.995705	1	18	8.2619	0.1799
NSUN5	Q96P11	NSUN5_HUMAN	https://www.uniprot.org/uniprot/Q96P11	MT	P0298687B	294	50410	11	5	1.07412e+08	1.39621e+08	1.35406e+08	1.3224e+08	1.34244e+08	1.35958e+08	1.3327e+08	1.3405e+08	1.26453e+08	1.20318e+08	1.23708e+08	1.24544e+08	1.28406e+08	1.23227e+08	1.19968e+08	1.19549e+08	0.898782	1.16498	1.13425	1.10838	1.1262	1.1403	1.11478	1.12129	1.05775	1.00643	1.03565	1.04178	1.07409	1.03075	1.00444	1	5	7.8164	0.2423
NSUN6	Q8TEA1	NSUN6_HUMAN	https://www.uniprot.org/uniprot/Q8TEA1	MT	P0298687B	176	51770	6	3	1.34865e+08	1.391e+08	1.42616e+08	1.24323e+08	1.34172e+08	1.31572e+08	1.28825e+08	1.32805e+08	1.42075e+08	1.39527e+08	1.35052e+08	1.45391e+08	1.35425e+08	1.43866e+08	1.3964e+08	1.40706e+08	0.958493	0.988586	1.01358	0.883565	0.953567	0.935085	0.915566	0.943851	1.00973	0.991627	0.959817	1.0333	0.96247	1.02246	0.992429	1	3	7.3482	0.1648
PCMT1	P22061	PIMT_HUMAN	https://www.uniprot.org/uniprot/P22061	MT	P0298687B	208	24679	13	4	2.13617e+08	2.29215e+08	2.12292e+08	2.24272e+08	2.27069e+08	2.29176e+08	2.17168e+08	2.21244e+08	2.14947e+08	2.17954e+08	2.24148e+08	2.27371e+08	2.33192e+08	2.26439e+08	2.23604e+08	2.22843e+08	0.958641	1.02845	0.952567	1.00666	1.01891	1.02819	0.972605	0.992886	0.966433	0.978235	1.00457	1.02043	1.04848	1.01673	1.00381	1	4	9.0869	0.6109
TRMT10C	Q7L0Y3	MRRP1_HUMAN	https://www.uniprot.org/uniprot/Q7L0Y3	MT	P0298687B	391	47346	16	4	3.09154e+08	3.14185e+08	3.51273e+08	3.34744e+08	3.23886e+08	3.25279e+08	3.40754e+08	3.22663e+08	3.62662e+08	3.57207e+08	3.56532e+08	3.71369e+08	3.45791e+08	3.3978e+08	3.50937e+08	3.47552e+08	0.892751	0.905417	1.00891	0.963191	0.931697	0.933698	0.982596	0.928737	1.04341	1.02785	1.0277	1.06647	0.993067	0.975855	1.01132	1	4	8.1999	0.7016
TRMT10A	Q8TBZ6	TM10A_HUMAN	https://www.uniprot.org/uniprot/Q8TBZ6	MT	P0298687B	268	39718	10	4	1.0378e+08	1.07943e+08	1.06836e+08	1.09694e+08	1.05023e+08	1.04738e+08	1.03293e+08	1.03093e+08	1.15278e+08	1.17533e+08	1.15343e+08	1.11918e+08	1.19644e+08	1.10635e+08	1.14044e+08	1.09771e+08	0.945421	0.983343	0.973259	0.9993	0.956744	0.954149	0.940987	0.939157	1.05016	1.07071	1.05075	1.01956	1.08994	1.00787	1.03893	1	4	7.232	0.6385
RNMT	O43148	MCES_HUMAN	https://www.uniprot.org/uniprot/O43148	MT	P0298687B	858	57724	30	13	1.45262e+09	1.43105e+09	1.42226e+09	1.43762e+09	1.41311e+09	1.46704e+09	1.40904e+09	1.38465e+09	1.38164e+09	1.43466e+09	1.44896e+09	1.48346e+09	1.52537e+09	1.44721e+09	1.42532e+09	1.4275e+09	1.01508	1.00355	0.996002	1.00668	0.991312	1.02713	0.987639	0.971521	0.967913	1.00534	1.01653	1.03834	1.07087	1.01348	0.998476	1	13	8.7995	0.4451
MRM3	Q9HC36	MRM3_HUMAN	https://www.uniprot.org/uniprot/Q9HC36	MT	P0298687B	209	47019	12	4	6.8784e+07	7.34583e+07	7.10553e+07	7.26087e+07	6.8626e+07	6.79998e+07	7.18583e+07	6.99401e+07	6.33401e+07	6.32085e+07	6.37285e+07	6.47862e+07	6.43948e+07	6.27657e+07	6.39745e+07	6.17936e+07	1.11313	1.18877	1.14988	1.17502	1.11057	1.10043	1.16288	1.13183	1.02503	1.0229	1.03131	1.04843	1.0421	1.01573	1.03529	1	4	7.6281	0.4537
SMS	P52788	SPSY_HUMAN	https://www.uniprot.org/uniprot/P52788	MT	P0298687B	582	41268	21	10	6.62018e+08	6.76498e+08	6.81834e+08	6.80171e+08	6.87505e+08	7.07466e+08	6.86811e+08	6.89753e+08	6.75583e+08	6.67095e+08	7.02722e+08	6.9817e+08	6.99557e+08	7.41956e+08	7.17114e+08	7.05166e+08	0.937497	0.960579	0.964026	0.96658	0.976171	1.00415	0.973438	0.977747	0.955915	0.945083	0.995758	0.990976	0.992029	1.05216	1.01409	1	10	8.2898	0.2098
SRM	P19623	SPEE_HUMAN	https://www.uniprot.org/uniprot/P19623	MT	P0298687B	514	33824	23	7	2.91565e+08	2.76438e+08	2.71494e+08	2.67574e+08	2.56704e+08	2.71531e+08	2.72034e+08	2.81114e+08	3.1904e+08	2.79383e+08	2.99286e+08	2.91094e+08	2.84912e+08	2.90673e+08	3.02601e+08	2.92198e+08	0.996318	0.944181	0.929208	0.916581	0.877281	0.928053	0.930757	0.962843	1.09007	0.956145	1.02169	0.994279	0.975458	0.994218	1.03613	1	7	8.2664	0.8267
TARBP1	Q13395	TARB1_HUMAN	https://www.uniprot.org/uniprot/Q13395	MT	P0298687B	374	181673	10	6	3.10046e+08	3.11704e+08	3.1458e+08	3.10545e+08	3.03401e+08	3.14162e+08	3.18533e+08	3.06131e+08	3.02072e+08	2.9384e+08	3.13168e+08	3.12236e+08	3.13567e+08	3.01254e+08	3.08388e+08	3.04921e+08	1.01886	1.02342	1.03206	1.01845	0.995255	1.03171	1.04482	1.00381	0.994755	0.96162	1.02818	1.02397	1.02721	0.987496	1.01161	1	6	7.488	0.5361
TFB1M	Q8WVM0	TFB1M_HUMAN	https://www.uniprot.org/uniprot/Q8WVM0	MT	P0298687B	217	39542	9	2	4.046e+07	4.59341e+07	4.86303e+07	4.10538e+07	4.58079e+07	4.43228e+07	4.39896e+07	4.40998e+07	4.44622e+07	4.2865e+07	4.39126e+07	4.2832e+07	4.26498e+07	4.37247e+07	4.63107e+07	4.23859e+07	0.954562	1.08371	1.14732	0.968573	1.08073	1.0457	1.03784	1.04043	1.04899	1.0113	1.03602	1.01053	1.00623	1.03158	1.0926	1	2	7.0894	0.0242
TFB2M	Q9H5Q4	TFB2M_HUMAN	https://www.uniprot.org/uniprot/Q9H5Q4	MT	P0298687B	269	45348	12	4	1.31255e+08	1.41082e+08	1.38323e+08	1.42195e+08	1.35942e+08	1.46832e+08	1.31351e+08	1.36498e+08	1.51193e+08	1.47097e+08	1.60385e+08	1.59158e+08	1.54574e+08	1.54335e+08	1.55499e+08	1.57194e+08	0.834983	0.897501	0.879951	0.904582	0.864804	0.934081	0.835599	0.868339	0.961824	0.935766	1.0203	1.01249	0.98333	0.98181	0.989218	1	4	8.1434	0.7191
THUMPD2	Q9BTF0	THUM2_HUMAN	https://www.uniprot.org/uniprot/Q9BTF0	MT	P0298687B	138	56432	6	3	1.05698e+08	1.06609e+08	1.05641e+08	1.18343e+08	1.07483e+08	1.01007e+08	1.0675e+08	1.03827e+08	1.01668e+08	1.16702e+08	1.06748e+08	1.08634e+08	1.13668e+08	1.01634e+08	1.01676e+08	1.02917e+08	1.02702	1.03587	1.02646	1.14988	1.04436	0.981439	1.03723	1.00884	0.987857	1.13394	1.03722	1.05555	1.10446	0.987531	0.987937	1	3	7.1699	0.1978
THUMPD3	Q9BV44	THUM3_HUMAN	https://www.uniprot.org/uniprot/Q9BV44	MT	P0298687B	188	57002	7	3	1.1395e+08	9.81891e+07	9.8796e+07	9.1233e+07	8.7938e+07	9.66276e+07	1.11761e+08	1.0841e+08	1.47792e+08	1.11275e+08	1.13341e+08	1.18053e+08	1.09626e+08	1.15451e+08	1.30977e+08	1.2348e+08	0.923083	0.795181	0.796888	0.738847	0.712163	0.780815	0.905096	0.877955	1.19689	0.901159	0.917886	0.956049	0.887803	0.936893	1.06058	1	3	7.754	0.66
TPMT	P51580	TPMT_HUMAN	https://www.uniprot.org/uniprot/P51580	MT	P0298687B	262	28180	8	5	2.17696e+08	1.83491e+08	2.00712e+08	1.82932e+08	1.86665e+08	2.02079e+08	2.02621e+08	2.13698e+08	2.24461e+08	1.77757e+08	2.01786e+08	2.07847e+08	1.82715e+08	1.97033e+08	2.1505e+08	2.02285e+08	1.07633	0.907286	0.992099	0.903061	0.922783	0.998984	1.00195	1.05642	1.11119	0.878519	0.996632	1.02642	0.903256	0.973204	1.06283	1	5	8.0303	0.0584
TRMT1	Q9NXH9	TRM1_HUMAN	https://www.uniprot.org/uniprot/Q9NXH9	MT	P0298687B	983	72233	41	18	5.45686e+08	5.5019e+08	5.42344e+08	5.20302e+08	5.34506e+08	5.36104e+08	5.39463e+08	5.40313e+08	6.04963e+08	5.65665e+08	5.76741e+08	5.85206e+08	5.76841e+08	5.76281e+08	5.7535e+08	5.59717e+08	0.974211	0.981524	0.969516	0.92922	0.954644	0.95842	0.963987	0.964163	1.07917	1.01154	1.03033	1.0463	1.0313	1.03082	1.02784	1	18	8.7213	0.2008
TRMT11	Q7Z4G4	TRM11_HUMAN	https://www.uniprot.org/uniprot/Q7Z4G4	MT	P0298687B	72	53420	4	2	5.6971e+07	5.629e+07	5.29092e+07	5.04364e+07	5.11761e+07	5.5517e+07	5.54239e+07	5.21064e+07	5.67973e+07	5.19679e+07	5.42278e+07	5.81855e+07	5.6002e+07	5.62966e+07	5.72041e+07	5.4471e+07	1.0459	1.03339	0.971329	0.925932	0.939512	1.0192	1.0175	0.956591	1.04271	0.954048	0.995535	1.06819	1.02811	1.03352	1.05018	1	2	7.7527	0.4765
TRMT2B	Q96GJ1	TRM2_HUMAN	https://www.uniprot.org/uniprot/Q96GJ1	MT	P0298687B	95	51485	6	2	1.07456e+08	8.85957e+07	8.30407e+07	8.64517e+07	8.63941e+07	8.95255e+07	9.53838e+07	9.5852e+07	1.08127e+08	8.36176e+07	9.37256e+07	9.63609e+07	8.89394e+07	9.60536e+07	1.05569e+08	1.02185e+08	1.05159	0.867013	0.812651	0.846032	0.845468	0.876112	0.933443	0.938025	1.05815	0.818297	0.917215	0.943005	0.870377	0.939997	1.03312	1	2	7.8597	0.0568
TRMT61A	Q96FX7	TRM61_HUMAN	https://www.uniprot.org/uniprot/Q96FX7	MT	P0298687B	380	31381	12	7	2.00096e+08	2.19082e+08	2.04504e+08	2.15614e+08	2.15058e+08	2.06214e+08	2.06283e+08	2.15102e+08	2.21142e+08	2.25821e+08	2.36998e+08	2.32167e+08	2.4945e+08	2.44103e+08	2.26357e+08	2.28659e+08	0.875718	0.957906	0.894046	0.945633	0.940374	0.90087	0.901767	0.940796	0.966258	0.987427	1.03494	1.01264	1.08986	1.0644	0.989968	1	7	8.0186	0.1271
TRMT61B	Q9BVS5	TR61B_HUMAN	https://www.uniprot.org/uniprot/Q9BVS5	MT	P0298687B	372	52965	16	6	2.88235e+08	2.6608e+08	2.7239e+08	2.64478e+08	2.63454e+08	2.63776e+08	2.6732e+08	2.7619e+08	2.92915e+08	2.7464e+08	2.79665e+08	2.88799e+08	2.89146e+08	2.77478e+08	2.78223e+08	2.81894e+08	1.02512	0.943784	0.966363	0.936311	0.932576	0.934804	0.946421	0.978207	1.03817	0.971901	0.993941	1.02615	1.02376	0.985887	0.986977	1	6	7.6839	0.0425
TYW3	Q6IPR3	TYW3_HUMAN	https://www.uniprot.org/uniprot/Q6IPR3	MT	P0298687B	253	29794	6	3	4.83804e+07	4.58551e+07	5.15662e+07	5.09602e+07	5.29225e+07	5.30075e+07	5.41401e+07	5.70047e+07	5.73271e+07	5.18707e+07	5.19417e+07	5.06434e+07	5.65652e+07	5.68063e+07	5.7411e+07	5.74627e+07	0.841944	0.797998	0.897386	0.88684	0.920988	0.922469	0.942179	0.99203	0.99764	0.902686	0.903921	0.881326	0.984382	0.988578	0.999102	1	3	7.5572	1.1174
BUD23	O43709	BUD23_HUMAN	https://www.uniprot.org/uniprot/O43709	MT	P0298687B	106	33845	6	2	2.85758e+08	2.77942e+08	3.00239e+08	2.98771e+08	2.89026e+08	2.94175e+08	2.91096e+08	2.97181e+08	3.25942e+08	3.00686e+08	3.17973e+08	3.08867e+08	3.11869e+08	3.0997e+08	3.17122e+08	3.10404e+08	0.920602	0.895421	0.967253	0.962523	0.93113	0.947716	0.937797	0.957402	1.05006	0.968692	1.02439	0.995049	1.00472	0.998603	1.02164	1	2	7.7378	0.3196
ELP3	Q9H9T3	ELP3_HUMAN	https://www.uniprot.org/uniprot/Q9H9T3	MT, HAT	P0298687B	382	60647	14	5	9.89632e+07	1.01889e+08	1.05494e+08	1.04128e+08	1.03793e+08	1.07261e+08	1.11418e+08	1.0313e+08	1.15718e+08	1.04854e+08	1.13186e+08	1.09562e+08	1.10634e+08	1.08732e+08	1.10487e+08	1.06489e+08	0.92911	0.956803	0.990661	0.97651	0.973919	1.00743	1.04628	0.967665	1.088	0.986062	1.06289	1.02886	1.03892	1.02117	1.03754	1	5	7.9687	0.0949
AASS	Q9UDR5	AASS_HUMAN	https://www.uniprot.org/uniprot/Q9UDR5	OXIDOREDUCTASE	P0298687B	358	102131	12	6	3.12886e+08	3.20737e+08	3.29599e+08	3.37155e+08	3.36879e+08	3.36901e+08	3.37971e+08	3.36252e+08	3.32283e+08	3.32412e+08	3.30166e+08	3.35038e+08	3.46893e+08	3.3736e+08	3.31716e+08	3.30496e+08	0.947255	0.970397	0.996515	1.02127	1.01893	1.01938	1.02262	1.01742	1.00541	1.00406	0.99924	1.0132	1.04845	1.02073	1.00376	1	6	7.6766	0.3786
ACAD10	Q6JQN1	ACD10_HUMAN	https://www.uniprot.org/uniprot/Q6JQN1	OXIDOREDUCTASE	P0298687B	242	122339	14	4	1.11472e+08	1.20076e+08	1.27492e+08	1.21775e+08	1.23472e+08	1.33608e+08	1.33358e+08	1.29595e+08	1.32022e+08	1.26134e+08	1.28178e+08	1.28436e+08	1.25599e+08	1.21463e+08	1.22216e+08	1.17858e+08	0.945814	1.01881	1.08128	1.03346	1.04763	1.13412	1.13151	1.09958	1.11967	1.07022	1.08855	1.09042	1.06567	1.0309	1.03593	1	4	7.4419	0.4208
ACAD11	Q709F0	ACD11_HUMAN	https://www.uniprot.org/uniprot/Q709F0	OXIDOREDUCTASE	P0298687B	20	87282	3	0	0	0	0	0	0	0	0	0	0	0	0	0	0	0	0	0	n/d	n/d	n/d	n/d	n/d	n/d	n/d	n/d	n/d	n/d	n/d	n/d	n/d	n/d	n/d	n/d	n/d	n/d	n/d
ACAD8	Q9UKU7	ACAD8_HUMAN	https://www.uniprot.org/uniprot/Q9UKU7	OXIDOREDUCTASE	P0298687B	203	45069	6	3	1.8144e+08	1.75516e+08	1.66305e+08	1.5466e+08	1.66167e+08	1.66575e+08	1.67578e+08	1.7427e+08	1.84665e+08	1.55958e+08	1.64242e+08	1.80918e+08	1.61117e+08	1.62719e+08	1.76854e+08	1.69238e+08	1.0721	1.0371	0.982667	0.913856	0.98185	0.984262	0.990187	1.02973	1.09115	0.921526	0.970476	1.06901	0.952012	0.961478	1.045	1	3	7.7409	0.3734
ACAD9	Q9H845	ACAD9_HUMAN	https://www.uniprot.org/uniprot/Q9H845	OXIDOREDUCTASE	P0298687B	547	68760	23	10	5.72715e+08	5.52266e+08	5.58037e+08	5.39533e+08	5.49734e+08	5.62322e+08	5.62835e+08	5.64947e+08	6.17436e+08	5.99597e+08	6.28798e+08	6.14367e+08	6.3284e+08	6.10125e+08	5.97709e+08	5.99747e+08	0.957646	0.920541	0.930337	0.90229	0.915947	0.937567	0.938585	0.941624	1.02973	0.995518	1.04929	1.02471	1.04997	1.01858	0.997547	1	10	8.2743	0.4782
ACADM	P11310	ACADM_HUMAN	https://www.uniprot.org/uniprot/P11310	OXIDOREDUCTASE	P0298687B	624	47019	23	10	4.92221e+08	4.96639e+08	4.80747e+08	4.80093e+08	4.77245e+08	4.91782e+08	4.80828e+08	4.85986e+08	4.77996e+08	4.64759e+08	4.8147e+08	4.94196e+08	4.9445e+08	4.85842e+08	4.79496e+08	4.64866e+08	1.05771	1.06673	1.03308	1.03041	1.02651	1.05738	1.03444	1.04528	1.02706	0.99983	1.03526	1.0597	1.06401	1.04494	1.03163	1	10	8.6711	0.0928
ACADS	P16219	ACADS_HUMAN	https://www.uniprot.org/uniprot/P16219	OXIDOREDUCTASE	P0298687B	168	44297	5	3	1.91479e+08	1.95645e+08	1.92498e+08	1.94525e+08	2.02394e+08	1.99801e+08	2.00941e+08	1.98163e+08	1.97889e+08	1.96025e+08	1.96045e+08	2.02162e+08	2.0029e+08	1.99493e+08	1.94831e+08	1.9072e+08	1.00398	1.02582	1.00933	1.01995	1.06121	1.04762	1.05359	1.03903	1.03759	1.02782	1.02792	1.06	1.05018	1.046	1.02156	1	3	7.4881	0.9384
ACADSB	P45954	ACDSB_HUMAN	https://www.uniprot.org/uniprot/P45954	OXIDOREDUCTASE	P0298687B	305	47485	12	5	2.81346e+08	2.81471e+08	2.69316e+08	2.64119e+08	2.76965e+08	2.74079e+08	2.70874e+08	2.74946e+08	2.9206e+08	2.7453e+08	2.93498e+08	2.90101e+08	2.82785e+08	2.83859e+08	2.94474e+08	2.83678e+08	0.991779	0.989735	0.948115	0.933806	0.977457	0.968724	0.954863	0.969218	1.02955	0.967821	1.03462	1.02264	0.995156	1.00001	1.03798	1	5	7.8079	0.2107
ACADVL	P49748	ACADV_HUMAN	https://www.uniprot.org/uniprot/P49748	OXIDOREDUCTASE	P0298687B	872	70389	35	13	1.4145e+09	1.2429e+09	1.29142e+09	1.14308e+09	1.22633e+09	1.33632e+09	1.31471e+09	1.33609e+09	1.21531e+09	1.10302e+09	1.11542e+09	1.1773e+09	1.25032e+09	1.22026e+09	1.27089e+09	1.23873e+09	1.13884	1.00352	1.04043	0.925075	0.990876	1.07727	1.06196	1.07615	0.984961	0.894377	0.904353	0.953489	1.00913	0.985094	1.02593	1	13	9.0659	0.1797
ACOX1	Q15067	ACOX1_HUMAN	https://www.uniprot.org/uniprot/Q15067	OXIDOREDUCTASE	P0298687B	615	74667	25	10	2.94221e+08	2.80967e+08	2.78384e+08	2.74256e+08	2.72238e+08	2.85357e+08	2.85672e+08	2.85859e+08	3.15067e+08	2.64808e+08	2.96766e+08	2.96426e+08	2.86847e+08	2.94877e+08	3.04303e+08	2.85472e+08	1.03031	0.983035	0.975126	0.962143	0.954993	0.997862	1.00081	1.00114	1.10239	0.927041	1.03867	1.03726	1.0043	1.03471	1.06707	1	10	8.0673	0.1715
ACOX3	O15254	ACOX3_HUMAN	https://www.uniprot.org/uniprot/O15254	OXIDOREDUCTASE	P0298687B	398	77628	9	6	2.03495e+08	2.04401e+08	1.96055e+08	1.98201e+08	1.98489e+08	2.07628e+08	2.11606e+08	2.12037e+08	2.01493e+08	1.97011e+08	2.04827e+08	2.08796e+08	2.03737e+08	1.99977e+08	2.12432e+08	1.99424e+08	1.01915	1.02296	0.981586	0.997056	0.993385	1.04016	1.06031	1.06368	1.01177	0.987899	1.02835	1.04699	1.01977	1.0025	1.06554	1	6	7.9925	0.4535
ADH5	P11766	ADHX_HUMAN	https://www.uniprot.org/uniprot/P11766	OXIDOREDUCTASE	P0298687B	482	39724	25	9	6.41506e+08	5.38017e+08	5.25933e+08	5.28242e+08	5.54583e+08	5.78623e+08	6.16835e+08	5.95598e+08	6.47534e+08	5.21059e+08	5.5053e+08	5.74201e+08	5.24071e+08	5.76155e+08	6.27594e+08	6.04275e+08	1.05893	0.891683	0.871043	0.875432	0.920541	0.957314	1.02027	0.98854	1.07025	0.863216	0.912129	0.949336	0.868708	0.954365	1.03729	1	9	8.9193	0.3852
ADI1	Q9BV57	MTND_HUMAN	https://www.uniprot.org/uniprot/Q9BV57	OXIDOREDUCTASE	P0298687B	412	21498	17	5	1.65476e+08	1.43669e+08	1.43374e+08	1.29453e+08	1.35602e+08	1.49068e+08	1.5512e+08	1.58024e+08	1.7488e+08	1.36379e+08	1.48103e+08	1.49832e+08	1.27383e+08	1.40583e+08	1.61601e+08	1.52198e+08	1.08468	0.944564	0.941686	0.852619	0.894044	0.980137	1.01839	1.03887	1.1481	0.89691	0.972173	0.984755	0.840339	0.925179	1.06187	1	5	8.2185	0.6206
ADO	Q96SZ5	AEDO_HUMAN	https://www.uniprot.org/uniprot/Q96SZ5	OXIDOREDUCTASE	P0298687B	517	29751	14	6	1.96892e+08	2.0188e+08	1.95561e+08	2.01203e+08	2.07053e+08	2.07861e+08	2.02172e+08	2.04431e+08	2.07938e+08	1.99282e+08	2.11469e+08	2.14301e+08	2.07045e+08	2.13499e+08	2.08096e+08	2.05785e+08	0.957274	0.98262	0.951959	0.976944	1.00309	1.00925	0.981856	0.993677	1.0094	0.968191	1.02822	1.04184	1.00646	1.0377	1.01105	1	6	8.1332	0.1766
AIFM1	O95831	AIFM1_HUMAN	https://www.uniprot.org/uniprot/O95831	OXIDOREDUCTASE	P0298687B	1068	66900	44	14	1.17176e+09	1.15418e+09	1.14962e+09	1.12931e+09	1.1584e+09	1.17015e+09	1.15749e+09	1.17205e+09	1.23486e+09	1.21803e+09	1.21144e+09	1.19514e+09	1.26419e+09	1.22894e+09	1.19197e+09	1.21012e+09	0.968911	0.954397	0.949771	0.932128	0.957092	0.96671	0.956932	0.968345	1.02099	1.00621	1.0007	0.98793	1.04574	1.01567	0.984263	1	14	9.2645	0.3778
AKR1A1	P14550	AK1A1_HUMAN	https://www.uniprot.org/uniprot/P14550	OXIDOREDUCTASE	P0298687B	528	36573	17	9	4.94769e+08	4.85187e+08	4.74334e+08	4.7912e+08	4.98945e+08	4.98804e+08	5.07818e+08	5.0812e+08	4.93225e+08	4.5053e+08	4.60334e+08	4.80685e+08	4.65577e+08	4.77762e+08	4.81473e+08	4.61792e+08	1.06884	1.05064	1.02639	1.03668	1.07915	1.08023	1.0984	1.09813	1.06621	0.974799	0.997589	1.04039	1.00727	1.0347	1.04213	1	9	8.8081	0.2499
AKR1B1	P15121	ALDR_HUMAN	https://www.uniprot.org/uniprot/P15121	OXIDOREDUCTASE	P0298687B	384	35853	21	5	7.22722e+08	6.41166e+08	6.73706e+08	6.59748e+08	6.63159e+08	6.9206e+08	7.14177e+08	6.99859e+08	7.06412e+08	6.34327e+08	7.15275e+08	7.36395e+08	6.72484e+08	7.03817e+08	7.32576e+08	7.15487e+08	1.00971	0.897612	0.937764	0.921147	0.926839	0.965939	0.996182	0.976948	0.988499	0.888965	0.996108	1.02604	0.938747	0.983573	1.02234	1	5	8.7654	0.4538
AKR1C3	P42330	AK1C3_HUMAN	https://www.uniprot.org/uniprot/P42330	OXIDOREDUCTASE	P0298687B	314	36853	12	3	6.53531e+07	6.41155e+07	6.29798e+07	6.25123e+07	6.2398e+07	6.57438e+07	6.54139e+07	6.33164e+07	1.08048e+08	8.32407e+07	8.13251e+07	7.78256e+07	7.834e+07	8.06091e+07	7.91277e+07	8.22577e+07	0.794492	0.779446	0.765639	0.759956	0.758567	0.799242	0.795231	0.769731	1.31353	1.01195	0.989847	0.946119	0.952372	0.979958	0.961949	1	3	7.72	1.0727
AKR7A2	O43488	ARK72_HUMAN	https://www.uniprot.org/uniprot/O43488	OXIDOREDUCTASE	P0298687B	165	39589	14	4	1.30613e+08	1.3254e+08	1.26407e+08	1.34478e+08	1.24261e+08	1.29296e+08	1.32103e+08	1.28965e+08	1.2007e+08	1.27632e+08	1.27886e+08	1.31235e+08	1.35294e+08	1.24042e+08	1.22112e+08	1.2505e+08	1.04723	1.0615	1.01	1.0742	0.993692	1.03327	1.05603	1.03537	0.962989	1.01715	1.02155	1.05146	1.08192	0.992948	0.980025	1	4	7.9019	0.9848
ALDH18A1	P54886	P5CS_HUMAN	https://www.uniprot.org/uniprot/P54886	OXIDOREDUCTASE	P0298687B	677	87301	22	13	5.79233e+08	6.36287e+08	6.39005e+08	6.36796e+08	6.24121e+08	6.45866e+08	6.59349e+08	6.51057e+08	5.82004e+08	6.32428e+08	6.40056e+08	6.17888e+08	6.59893e+08	6.22815e+08	6.2015e+08	6.08302e+08	0.956237	1.04589	1.05048	1.04507	1.02548	1.06149	1.08466	1.07116	0.960753	1.03676	1.05185	1.01676	1.08204	1.02181	1.02161	1	12	8.2203	0.3783
ALDH1A3	P47895	AL1A3_HUMAN	https://www.uniprot.org/uniprot/P47895	OXIDOREDUCTASE	P0298687B	420	56108	14	7	2.67805e+08	2.84925e+08	3.08422e+08	2.87356e+08	2.78151e+08	2.901e+08	2.76793e+08	2.85706e+08	2.90273e+08	2.77058e+08	2.96883e+08	2.92777e+08	2.62765e+08	2.73858e+08	2.8764e+08	2.77849e+08	0.966309	1.02547	1.11164	1.03529	1.0018	1.04235	0.996216	1.02818	1.04519	0.996965	1.06936	1.05511	0.944335	0.986219	1.03521	1	7	7.7873	0.5223
ALDH1B1	P30837	AL1B1_HUMAN	https://www.uniprot.org/uniprot/P30837	OXIDOREDUCTASE	P0298687B	1051	57206	34	11	5.83811e+08	5.8377e+08	5.57343e+08	5.84546e+08	5.92074e+08	6.04723e+08	5.89708e+08	6.01891e+08	5.61466e+08	5.57258e+08	5.70239e+08	5.61661e+08	5.75432e+08	5.62639e+08	5.62583e+08	5.44199e+08	1.07346	1.07466	1.02598	1.0756	1.0885	1.11243	1.08402	1.1074	1.03331	1.02481	1.04927	1.03345	1.05753	1.0335	1.035	1	11	8.9051	0.0681
ALDH1L2	Q3SY69	AL1L2_HUMAN	https://www.uniprot.org/uniprot/Q3SY69	OXIDOREDUCTASE	P0298687B	844	101745	23	15	9.69621e+08	1.01774e+09	9.98685e+08	9.91498e+08	1.03976e+09	1.01694e+09	9.90995e+08	1.0216e+09	8.60257e+08	8.15795e+08	8.37181e+08	8.47535e+08	8.39502e+08	8.41378e+08	8.62967e+08	8.29246e+08	1.17119	1.23019	1.20538	1.19463	1.25348	1.22635	1.19541	1.23225	1.03752	0.984628	1.01009	1.02258	1.0124	1.01501	1.0417	1	15	8.1591	0.3079
ALDH2	P05091	ALDH2_HUMAN	https://www.uniprot.org/uniprot/P05091	OXIDOREDUCTASE	P0298687B	494	56381	15	7	2.71358e+08	2.77283e+08	2.64245e+08	2.52401e+08	2.70037e+08	2.70318e+08	2.7009e+08	2.72196e+08	2.64209e+08	2.53631e+08	2.61325e+08	2.54008e+08	2.61889e+08	2.62035e+08	2.5343e+08	2.53459e+08	1.0704	1.09485	1.04156	0.992801	1.06841	1.06623	1.06495	1.07327	1.04321	0.998799	1.02996	1.00171	1.02844	1.03427	0.999887	1	7	8.8196	0.4919
ALDH3A2	P51648	AL3A2_HUMAN	https://www.uniprot.org/uniprot/P51648	OXIDOREDUCTASE	P0298687B	204	57669	15	6	2.4214e+08	2.30143e+08	2.31957e+08	2.19582e+08	2.2678e+08	2.25027e+08	2.31382e+08	2.44008e+08	2.96547e+08	2.21475e+08	2.21007e+08	2.26715e+08	2.18464e+08	2.25081e+08	2.25151e+08	2.342e+08	1.03348	0.984795	0.99342	0.941776	0.969892	0.962374	0.990821	1.04396	1.26407	0.94881	0.944286	0.967582	0.93281	0.960327	0.960957	1	6	8.3018	0.3121
ALDH4A1	P30038	AL4A1_HUMAN	https://www.uniprot.org/uniprot/P30038	OXIDOREDUCTASE	P0298687B	344	61719	12	5	2.39171e+08	2.25531e+08	2.05466e+08	2.09432e+08	2.14464e+08	2.09105e+08	2.12313e+08	2.11929e+08	2.13346e+08	1.78911e+08	1.93643e+08	1.87327e+08	1.81638e+08	1.86615e+08	2.09508e+08	1.9607e+08	1.21725	1.15026	1.04792	1.06814	1.09534	1.06648	1.08232	1.08046	1.08427	0.912483	0.988158	0.954893	0.926917	0.951317	1.06757	1	5	8.0656	0.4324
ALDH5A1	P51649	SSDH_HUMAN	https://www.uniprot.org/uniprot/P51649	OXIDOREDUCTASE	P0298687B	280	58653	9	6	2.94907e+08	2.81566e+08	2.96695e+08	2.79903e+08	2.86314e+08	2.912e+08	2.93723e+08	2.98581e+08	2.81743e+08	2.65452e+08	2.78571e+08	2.76841e+08	2.74459e+08	2.78019e+08	2.706e+08	2.70175e+08	1.09343	1.03991	1.09827	1.03466	1.05974	1.07886	1.08858	1.10449	1.0443	0.981881	1.03158	1.02485	1.01565	1.02872	1.00157	1	5	7.7751	0.4333
ALDH6A1	Q02252	MMSA_HUMAN	https://www.uniprot.org/uniprot/Q02252	OXIDOREDUCTASE	P0298687B	315	57839	10	7	3.97278e+08	3.30114e+08	3.30674e+08	3.35847e+08	3.28223e+08	3.44925e+08	3.46585e+08	3.42814e+08	3.72967e+08	3.22065e+08	3.35941e+08	3.34696e+08	3.15345e+08	3.08767e+08	3.25546e+08	2.99161e+08	1.3306	1.10293	1.10376	1.12155	1.09584	1.15297	1.15758	1.15012	1.24895	1.07656	1.12302	1.11895	1.05255	1.03153	1.09089	1	7	7.9578	0.339
ALDH7A1	P49419	AL7A1_HUMAN	https://www.uniprot.org/uniprot/P49419	OXIDOREDUCTASE	P0298687B	642	58486	26	12	8.14047e+08	7.2042e+08	6.73122e+08	6.48536e+08	7.19815e+08	7.19957e+08	7.26582e+08	7.61361e+08	7.67779e+08	6.30943e+08	6.73258e+08	6.86809e+08	6.56033e+08	6.6828e+08	7.36403e+08	6.87923e+08	1.18319	1.04748	0.978076	0.94429	1.04831	1.04892	1.05645	1.10703	1.11313	0.919663	0.979583	1.00046	0.954585	0.972711	1.06864	1	11	8.9635	0.3235
ALDH9A1	P49189	AL9A1_HUMAN	https://www.uniprot.org/uniprot/P49189	OXIDOREDUCTASE	P0298687B	780	53801	38	11	7.8107e+08	7.02712e+08	7.14971e+08	6.62506e+08	6.87955e+08	7.21482e+08	7.29653e+08	7.46877e+08	8.07457e+08	6.8008e+08	7.05528e+08	7.23119e+08	6.94681e+08	7.20927e+08	7.68796e+08	7.2338e+08	1.07754	0.971367	0.986922	0.916744	0.952149	0.997973	1.00898	1.03271	1.11557	0.942122	0.976603	0.999989	0.962439	0.999162	1.0624	1	11	9.0468	0.3814
ALKBH2	Q6NS38	ALKB2_HUMAN	https://www.uniprot.org/uniprot/Q6NS38	OXIDOREDUCTASE	P0298687B	78	29322	4	2	6.38601e+07	7.01246e+07	7.555e+07	7.42916e+07	7.33679e+07	7.32858e+07	7.13169e+07	7.85785e+07	1.12785e+08	9.23799e+07	9.7249e+07	1.12028e+08	9.19179e+07	9.43712e+07	1.01024e+08	9.84537e+07	0.648631	0.71226	0.767366	0.754584	0.745202	0.744368	0.72437	0.798126	1.14556	0.938309	0.987764	1.13787	0.933616	0.958534	1.0261	1	2	7.3634	0.2964
ALKBH4	Q9NXW9	ALKB4_HUMAN	https://www.uniprot.org/uniprot/Q9NXW9	OXIDOREDUCTASE	P0298687B	70	33837	3	0	0	0	0	0	0	0	0	0	0	0	0	0	0	0	0	0	n/d	n/d	n/d	n/d	n/d	n/d	n/d	n/d	n/d	n/d	n/d	n/d	n/d	n/d	n/d	n/d	n/d	n/d	n/d
ASPH	Q12797	ASPH_HUMAN	https://www.uniprot.org/uniprot/Q12797	OXIDOREDUCTASE	P0298687B	1362	85862	59	23	1.56087e+09	1.59133e+09	1.54269e+09	1.55263e+09	1.5841e+09	1.58663e+09	1.57905e+09	1.59543e+09	1.34513e+09	1.34547e+09	1.3556e+09	1.36036e+09	1.41091e+09	1.3957e+09	1.35922e+09	1.36945e+09	1.14059	1.1626	1.12679	1.13391	1.15652	1.15886	1.15389	1.16517	0.982304	0.983206	0.989625	0.993123	1.03157	1.01936	0.992786	1	23	9.1305	0.2046
BCKDHA	P12694	ODBA_HUMAN	https://www.uniprot.org/uniprot/P12694	OXIDOREDUCTASE	P0298687B	74	50790	5	1	2.39029e+07	1.91684e+07	2.00817e+07	1.92966e+07	2.07069e+07	1.92728e+07	2.19985e+07	2.31561e+07	2.33307e+07	2.03881e+07	2.31794e+07	2.13165e+07	2.26498e+07	1.95836e+07	2.12689e+07	2.30692e+07	1.03614	0.830907	0.870497	0.836465	0.897597	0.835434	0.953587	1.00377	1.01134	0.883781	1.00478	0.924022	0.981821	0.848905	0.921961	1	1	7.2987	n/d
BCKDHB	P21953	ODBB_HUMAN	https://www.uniprot.org/uniprot/P21953	OXIDOREDUCTASE	P0298687B	104	43122	4	2	1.5246e+08	1.45766e+08	1.4103e+08	1.36671e+08	1.52458e+08	1.43628e+08	1.44917e+08	1.45005e+08	1.55027e+08	1.46061e+08	1.42505e+08	1.388e+08	1.54049e+08	1.50599e+08	1.48984e+08	1.46659e+08	1.03956	0.993917	0.961622	0.931898	1.03955	0.979334	0.988127	0.988727	1.05706	0.995926	0.971679	0.94642	1.05039	1.02687	1.01585	1	2	7.9328	0.7016
BDH1	Q02338	BDH_HUMAN	https://www.uniprot.org/uniprot/Q02338	OXIDOREDUCTASE	P0298687B	434	38157	23	8	3.10248e+08	3.23945e+08	3.12581e+08	2.95626e+08	3.16001e+08	3.22834e+08	3.23393e+08	3.20669e+08	3.65142e+08	3.08269e+08	3.07938e+08	3.12307e+08	3.05413e+08	3.05099e+08	3.25957e+08	3.10104e+08	1.00097	1.04482	1.00778	0.954516	1.01965	1.04072	1.04135	1.0334	1.176	0.993764	0.99301	1.00646	0.985718	0.983542	1.05077	1	8	8.3548	0.3623
BDH2	Q9BUT1	BDH2_HUMAN	https://www.uniprot.org/uniprot/Q9BUT1	OXIDOREDUCTASE	P0298687B	312	26724	9	4	3.39501e+08	3.16446e+08	3.03096e+08	3.17639e+08	3.15018e+08	3.29898e+08	3.38236e+08	3.38676e+08	3.11506e+08	2.81494e+08	2.9248e+08	2.89906e+08	2.73099e+08	2.9135e+08	3.04673e+08	3.03954e+08	1.11695	1.0411	0.997175	1.04502	1.0364	1.08536	1.11278	1.11423	1.02485	0.926105	0.962249	0.953782	0.898488	0.958534	1.00236	1	4	7.8122	0.198
BLVRA	P53004	BIEA_HUMAN	https://www.uniprot.org/uniprot/P53004	OXIDOREDUCTASE	P0298687B	222	33428	12	3	1.25776e+08	1.06992e+08	9.92515e+07	9.26774e+07	1.0301e+08	1.04422e+08	1.07042e+08	1.15506e+08	1.07824e+08	8.30797e+07	9.43364e+07	9.2497e+07	8.59163e+07	8.77978e+07	1.02001e+08	9.04701e+07	1.39025	1.18263	1.09706	1.0244	1.13861	1.15422	1.18318	1.27673	1.19182	0.918311	1.04273	1.0224	0.949665	0.970461	1.12746	1	3	8.2106	0.4067
BLVRB	P30043	BLVRB_HUMAN	https://www.uniprot.org/uniprot/P30043	OXIDOREDUCTASE	P0298687B	224	22119	14	4	1.26343e+08	1.17321e+08	1.09677e+08	1.15157e+08	1.15665e+08	1.1856e+08	1.17737e+08	1.18536e+08	1.22675e+08	1.05542e+08	1.17428e+08	1.12306e+08	1.02892e+08	1.14609e+08	1.20619e+08	1.14996e+08	1.09354	1.02329	0.954079	1.00139	1.00635	1.0315	1.02405	1.0334	1.06543	0.917787	1.01708	0.977402	0.894744	0.997935	1.04905	1	4	8.8227	0.4314
CAT	P04040	CATA_HUMAN	https://www.uniprot.org/uniprot/P04040	OXIDOREDUCTASE	P0298687B	496	59755	12	7	2.79055e+08	2.94847e+08	3.12832e+08	3.04055e+08	3.03165e+08	3.14936e+08	3.13546e+08	3.03625e+08	2.77914e+08	2.78344e+08	2.81523e+08	2.95397e+08	2.93527e+08	2.88155e+08	3.20261e+08	2.7784e+08	1.00437	1.06387	1.12681	1.09361	1.09528	1.13341	1.12796	1.09543	1.00027	1.00263	1.01374	1.06342	1.05518	1.03877	1.15265	1	6	7.9404	0.4696
CBR1	P16152	CBR1_HUMAN	https://www.uniprot.org/uniprot/P16152	OXIDOREDUCTASE	P0298687B	804	30375	35	9	9.14638e+08	8.3461e+08	8.46451e+08	8.0429e+08	8.42104e+08	8.30691e+08	8.36708e+08	8.39281e+08	9.11948e+08	7.81898e+08	8.31771e+08	8.49279e+08	8.40425e+08	8.67406e+08	8.83485e+08	8.52346e+08	1.06781	0.977163	0.990522	0.943816	0.984003	0.974389	0.981223	0.98395	1.06924	0.917411	0.975869	0.997793	0.983675	1.01794	1.03608	1	9	8.8413	0.3417
CBR3	O75828	CBR3_HUMAN	https://www.uniprot.org/uniprot/O75828	OXIDOREDUCTASE	P0298687B	251	30850	9	4	1.96142e+08	2.08909e+08	1.84788e+08	2.08213e+08	1.94993e+08	1.88864e+08	1.91794e+08	1.8862e+08	1.76833e+08	1.82812e+08	1.83312e+08	1.82866e+08	1.8451e+08	1.7739e+08	1.80999e+08	1.7949e+08	1.09277	1.1639	1.02951	1.16003	1.08637	1.05222	1.06855	1.05087	0.985195	1.01851	1.0213	1.01881	1.02797	0.9883	1.00841	1	4	7.6104	0.3916
CHCHD4	Q8N4Q1	MIA40_HUMAN	https://www.uniprot.org/uniprot/Q8N4Q1	OXIDOREDUCTASE	P0298687B	124	17385	4	3	1.33218e+08	1.08399e+08	9.3723e+07	1.30704e+08	1.25424e+08	1.26343e+08	1.22077e+08	1.19457e+08	1.44904e+08	1.48969e+08	1.48824e+08	1.42581e+08	1.63101e+08	1.42286e+08	1.36416e+08	1.37336e+08	0.970017	0.789301	0.682437	0.951711	0.913268	0.919957	0.888897	0.869817	1.05511	1.08471	1.08365	1.03819	1.18761	1.03605	0.993301	1	3	7.4395	0.678
CHDH	Q8NE62	CHDH_HUMAN	https://www.uniprot.org/uniprot/Q8NE62	OXIDOREDUCTASE	P0298687B	203	65358	8	3	9.11042e+07	8.54638e+07	7.79969e+07	7.69127e+07	7.85935e+07	8.13009e+07	8.62101e+07	8.33987e+07	7.60992e+07	7.70928e+07	7.50499e+07	7.65503e+07	7.49145e+07	7.46061e+07	7.27792e+07	7.89286e+07	1.15426	1.0828	0.988196	0.974459	0.995755	1.03006	1.09225	1.05663	0.964153	0.976741	0.950858	0.969868	0.949143	0.945236	0.92209	1	3	7.6042	0.3554
COQ6	Q9Y2Z9	COQ6_HUMAN	https://www.uniprot.org/uniprot/Q9Y2Z9	OXIDOREDUCTASE	P0298687B	80	42873	1	1	2.75275e+06	2.59201e+06	2.6429e+06	3.95145e+06	3.42157e+06	3.38024e+06	3.33616e+06	3.6541e+06	3.13985e+06	4.06217e+06	2.73406e+06	3.36347e+06	3.80439e+06	3.35137e+06	3.83707e+06	3.47883e+06	0.791286	0.745082	0.759708	1.13586	0.98354	0.971658	0.958988	1.05038	0.902559	1.16768	0.785914	0.96684	1.09358	0.96336	1.10298	1	1	7.7686	n/d
CPOX	P36551	HEM6_HUMAN	https://www.uniprot.org/uniprot/P36551	OXIDOREDUCTASE	P0298687B	434	50151	17	7	2.60003e+08	2.85835e+08	2.85315e+08	2.98939e+08	3.00588e+08	2.88235e+08	2.82161e+08	2.82886e+08	2.82541e+08	2.86557e+08	2.81464e+08	2.93436e+08	3.08602e+08	2.99358e+08	2.96714e+08	2.99011e+08	0.87247	0.959362	0.952442	0.996398	1.00536	0.962876	0.944726	0.946442	0.943866	0.958431	0.944493	0.982317	1.03283	1.00091	0.992498	1	7	8.5836	0.9382
CRYL1	Q9Y2S2	CRYL1_HUMAN	https://www.uniprot.org/uniprot/Q9Y2S2	OXIDOREDUCTASE	P0298687B	55	35419	3	1	2.16805e+07	2.13576e+07	2.33067e+07	2.16962e+07	2.20492e+07	2.2833e+07	2.33119e+07	2.156e+07	2.13514e+07	2.31775e+07	2.25845e+07	1.99308e+07	2.21549e+07	2.17015e+07	2.19587e+07	1.98218e+07	1.09377	1.07748	1.17581	1.09456	1.11237	1.15191	1.17607	1.08769	1.07717	1.16929	1.13937	1.0055	1.1177	1.09483	1.1078	1	1	7.4273	n/d
CRYZ	Q08257	QOR_HUMAN	https://www.uniprot.org/uniprot/Q08257	OXIDOREDUCTASE	P0298687B	531	35206	31	10	7.81408e+08	6.93127e+08	7.0798e+08	6.36464e+08	6.90292e+08	7.31993e+08	7.58551e+08	7.71638e+08	8.16667e+08	6.27875e+08	6.62768e+08	6.83157e+08	6.60146e+08	7.25987e+08	7.25685e+08	7.19216e+08	1.08794	0.966651	0.984311	0.889344	0.962541	1.01894	1.05486	1.07261	1.13226	0.875985	0.923645	0.949586	0.920362	1.00906	1.00857	1	10	9.2272	0.5129
CRYZL1	O95825	QORL1_HUMAN	https://www.uniprot.org/uniprot/O95825	OXIDOREDUCTASE	P0298687B	270	38696	9	2	9.14669e+07	8.91739e+07	9.12169e+07	8.291e+07	8.9437e+07	9.02075e+07	8.98955e+07	9.08283e+07	9.15491e+07	8.65273e+07	8.54714e+07	8.73943e+07	8.82434e+07	9.1581e+07	9.57371e+07	8.99442e+07	1.01693	0.991435	1.01415	0.921794	0.994361	1.00293	0.999458	1.00983	1.01784	0.962011	0.95027	0.971649	0.98109	1.0182	1.06441	1	2	7.8167	1.1536
CTBP1	Q13363	CTBP1_HUMAN	https://www.uniprot.org/uniprot/Q13363	OXIDOREDUCTASE	P0298687B	994	47535	55	10	5.62577e+08	5.78912e+08	5.63418e+08	5.83177e+08	5.66823e+08	5.65238e+08	5.60168e+08	5.61851e+08	5.86973e+08	5.87957e+08	6.13605e+08	5.93337e+08	6.29747e+08	6.01609e+08	5.75812e+08	5.74771e+08	0.97642	1.00664	0.979137	1.01352	0.986409	0.98343	0.974439	0.977764	1.02121	1.02144	1.06676	1.03215	1.09536	1.04543	1.00066	1	10	9.2201	0.1347
CTBP2	P56545	CTBP2_HUMAN	https://www.uniprot.org/uniprot/P56545	OXIDOREDUCTASE	P0298687B	338	48944	15	6	2.78348e+08	2.40208e+08	2.40126e+08	2.36178e+08	2.43494e+08	2.47315e+08	2.542e+08	2.56757e+08	3.0434e+08	2.49667e+08	2.66673e+08	2.68508e+08	2.5738e+08	2.62281e+08	2.75233e+08	2.67115e+08	1.04323	0.901064	0.899373	0.884491	0.909556	0.925776	0.951609	0.961297	1.13846	0.935782	0.997733	1.00534	0.962938	0.98192	1.02968	1	6	8.5866	0.2679
CYB5R1	Q9UHQ9	NB5R1_HUMAN	https://www.uniprot.org/uniprot/Q9UHQ9	OXIDOREDUCTASE	P0298687B	116	34094	6	3	1.43068e+08	1.45289e+08	1.37931e+08	1.34076e+08	1.36386e+08	1.42418e+08	1.37246e+08	1.40043e+08	1.30382e+08	1.28823e+08	1.359e+08	1.42241e+08	1.3342e+08	1.34222e+08	1.36416e+08	1.31224e+08	1.08849	1.10718	1.05111	1.02173	1.0374	1.08512	1.04589	1.06656	0.994309	0.981702	1.036	1.08395	1.01528	1.02284	1.03956	1	3	7.8857	1.4465
CYB5R2	Q6BCY4	NB5R2_HUMAN	https://www.uniprot.org/uniprot/Q6BCY4	OXIDOREDUCTASE	P0298687B	402	31458	17	8	4.67477e+08	4.55479e+08	4.84503e+08	4.58442e+08	4.57073e+08	4.6702e+08	4.63915e+08	4.75968e+08	4.84911e+08	4.32884e+08	4.66354e+08	4.77147e+08	4.43066e+08	4.54343e+08	4.68554e+08	4.5491e+08	1.02708	1.00188	1.06425	1.00748	1.00585	1.02651	1.01954	1.04666	1.06521	0.951663	1.02522	1.04875	0.97326	0.998959	1.03078	1	8	8.3041	0.3007
CYB5R3	P00387	NB5R3_HUMAN	https://www.uniprot.org/uniprot/P00387	OXIDOREDUCTASE	P0298687B	501	38226	23	6	4.70198e+08	4.49081e+08	4.87065e+08	4.84956e+08	4.5768e+08	4.83957e+08	4.89972e+08	4.90501e+08	4.97168e+08	4.56308e+08	4.95082e+08	5.09355e+08	4.75246e+08	4.70849e+08	4.84558e+08	4.67295e+08	1.00665	0.962038	1.03858	1.034	0.980585	1.03517	1.04771	1.05247	1.06809	0.976757	1.0594	1.09006	1.01605	1.00873	1.03782	1	6	8.7888	0.2873
CYB5R4	Q7L1T6	NB5R4_HUMAN	https://www.uniprot.org/uniprot/Q7L1T6	OXIDOREDUCTASE	P0298687B	131	59473	4	1	4.80793e+07	4.12855e+07	3.95896e+07	3.76405e+07	4.17474e+07	4.31902e+07	4.43208e+07	4.28283e+07	4.87372e+07	3.91487e+07	4.35053e+07	4.45237e+07	4.32316e+07	4.64334e+07	4.94117e+07	4.74118e+07	1.01408	0.870785	0.835016	0.793905	0.880527	0.910959	0.934806	0.903325	1.02795	0.825717	0.917605	0.939085	0.911831	0.979364	1.04218	1	1	7.3176	n/d
CYBA	P13498	CY24A_HUMAN	https://www.uniprot.org/uniprot/P13498	OXIDOREDUCTASE	P0298687B	45	21012	4	1	7.91349e+07	9.1111e+07	8.78714e+07	9.18678e+07	9.68423e+07	8.8388e+07	8.50214e+07	8.62941e+07	8.71044e+07	9.4711e+07	9.65785e+07	9.71136e+07	1.05953e+08	9.77325e+07	8.84873e+07	8.77768e+07	0.901547	1.03798	1.00108	1.04661	1.10328	1.00696	0.968609	0.983108	0.99234	1.079	1.10027	1.10637	1.20708	1.11342	1.00809	1	1	8.2756	n/d
CYBRD1	Q53TN4	CYBR1_HUMAN	https://www.uniprot.org/uniprot/Q53TN4	OXIDOREDUCTASE	P0298687B	45	31641	1	0	0	0	0	0	0	0	0	0	0	0	0	0	0	0	0	0	n/d	n/d	n/d	n/d	n/d	n/d	n/d	n/d	n/d	n/d	n/d	n/d	n/d	n/d	n/d	n/d	n/d	n/d	n/d
CYP20A1	Q6UW02	CP20A_HUMAN	https://www.uniprot.org/uniprot/Q6UW02	OXIDOREDUCTASE	P0298687B	440	52432	12	5	2.89456e+08	2.50535e+08	2.62385e+08	2.57052e+08	2.49659e+08	2.65887e+08	2.56652e+08	2.5903e+08	3.09451e+08	2.58673e+08	2.86207e+08	2.83949e+08	2.64455e+08	2.59395e+08	2.86589e+08	2.47264e+08	1.16847	1.0132	1.06173	1.04035	1.0067	1.07576	1.0377	1.04601	1.25705	1.04522	1.15946	1.14771	1.0674	1.04713	1.15853	1	5	7.853	0.6843
CYP2J2	P51589	CP2J2_HUMAN	https://www.uniprot.org/uniprot/P51589	OXIDOREDUCTASE	P0298687B	187	57610	10	1	3.69487e+07	3.90982e+07	4.15802e+07	3.58333e+07	3.58354e+07	4.05335e+07	4.33578e+07	4.20052e+07	3.98504e+07	4.30197e+07	4.13408e+07	4.25096e+07	4.41264e+07	3.92984e+07	3.95244e+07	3.98944e+07	0.926162	0.980043	1.04226	0.898204	0.898256	1.01602	1.08681	1.05291	0.998897	1.07834	1.03625	1.06555	1.10608	0.98506	0.990724	1	1	7.3276	n/d
CYP4F11	Q9HBI6	CP4FB_HUMAN	https://www.uniprot.org/uniprot/Q9HBI6	OXIDOREDUCTASE	P0298687B	324	60145	8	4	1.42109e+08	1.27437e+08	1.22473e+08	1.19636e+08	1.12267e+08	1.18104e+08	1.26104e+08	1.21517e+08	1.44304e+08	1.20784e+08	1.34179e+08	1.27509e+08	1.19838e+08	1.18759e+08	1.25282e+08	1.22609e+08	1.15904	1.03938	0.998894	0.975755	0.915653	0.963258	1.02851	0.991096	1.17694	0.985113	1.09437	1.03996	0.977399	0.968602	1.0218	1	4	7.5472	0.0986
DCXR	Q7Z4W1	DCXR_HUMAN	https://www.uniprot.org/uniprot/Q7Z4W1	OXIDOREDUCTASE	P0298687B	351	25913	14	6	2.05217e+08	1.90354e+08	1.74068e+08	1.80277e+08	1.90926e+08	1.89358e+08	2.00964e+08	1.98744e+08	2.30848e+08	2.0317e+08	2.14957e+08	2.137e+08	2.04736e+08	2.16094e+08	2.26927e+08	2.1204e+08	0.966081	0.897601	0.819842	0.850266	0.900373	0.893028	0.946774	0.937114	1.08707	0.961001	1.01456	1.00806	0.965503	1.0188	1.07067	1	6	8.2496	0.2815
DECR1	Q16698	DECR_HUMAN	https://www.uniprot.org/uniprot/Q16698	OXIDOREDUCTASE	P0298687B	350	34994	26	5	2.83191e+08	2.8934e+08	2.68066e+08	2.7181e+08	2.8192e+08	2.84536e+08	2.84517e+08	2.89374e+08	2.64491e+08	2.54581e+08	2.54505e+08	2.56363e+08	2.6413e+08	2.63623e+08	2.57766e+08	2.54044e+08	1.11407	1.13749	1.05495	1.06844	1.10745	1.11982	1.1191	1.13839	1.03848	0.999508	0.998508	1.00703	1.0391	1.03746	1.01519	1	5	8.3176	1.0417
DECR2	Q9NUI1	DECR2_HUMAN	https://www.uniprot.org/uniprot/Q9NUI1	OXIDOREDUCTASE	P0298687B	125	30777	11	3	1.50886e+08	1.46778e+08	1.32418e+08	1.48131e+08	1.47808e+08	1.41159e+08	1.41385e+08	1.41105e+08	1.51218e+08	1.48843e+08	1.53665e+08	1.47732e+08	1.44624e+08	1.52475e+08	1.51299e+08	1.40709e+08	1.07232	1.04374	0.941079	1.05223	1.04764	1.00286	1.00356	1.00282	1.07469	1.05694	1.09208	1.0499	1.02782	1.08119	1.07769	1	3	8.1189	0.3951
DEGS1	O15121	DEGS1_HUMAN	https://www.uniprot.org/uniprot/O15121	OXIDOREDUCTASE	P0298687B	150	37866	6	2	8.56894e+07	9.18837e+07	8.44941e+07	7.98962e+07	9.00148e+07	8.88549e+07	8.5101e+07	9.00513e+07	1.02254e+08	1.03832e+08	9.65037e+07	1.00324e+08	1.033e+08	9.77562e+07	1.00641e+08	1.00825e+08	0.849883	0.911319	0.838028	0.792425	0.892783	0.881279	0.844047	0.893145	1.01417	1.02983	0.957141	0.995029	1.02455	0.969564	0.998173	1	2	7.3751	2.3081
DHCR24	Q15392	DHC24_HUMAN	https://www.uniprot.org/uniprot/Q15392	OXIDOREDUCTASE	P0298687B	458	60101	32	7	4.2386e+08	3.32914e+08	3.5759e+08	3.26982e+08	3.19051e+08	3.57109e+08	3.64087e+08	3.59747e+08	4.06256e+08	3.05043e+08	3.44737e+08	3.60934e+08	3.23737e+08	3.22098e+08	3.70409e+08	3.1839e+08	1.33254	1.04938	1.12508	1.02943	1.00581	1.12399	1.14422	1.13019	1.27487	0.961116	1.08123	1.1335	1.01815	1.01185	1.16302	1	7	9.1913	0.3095
DHCR7	Q9UBM7	DHCR7_HUMAN	https://www.uniprot.org/uniprot/Q9UBM7	OXIDOREDUCTASE	P0298687B	115	54489	7	2	8.01338e+07	6.55665e+07	6.41109e+07	5.68643e+07	6.08129e+07	6.43825e+07	6.04889e+07	6.20136e+07	6.10243e+07	4.67622e+07	5.00296e+07	5.37575e+07	4.88694e+07	4.9988e+07	5.46632e+07	4.41158e+07	1.81644	1.48624	1.45324	1.28898	1.37848	1.4594	1.37114	1.4057	1.38328	1.05999	1.13405	1.21856	1.10775	1.13311	1.23908	1	2	8.5359	1.3149
DHODH	Q02127	PYRD_HUMAN	https://www.uniprot.org/uniprot/Q02127	OXIDOREDUCTASE	P0298687B	400	42867	13	6	3.38336e+08	3.13375e+08	3.31269e+08	3.19458e+08	3.19077e+08	3.26236e+08	3.30562e+08	3.34218e+08	3.6143e+08	3.24743e+08	3.32655e+08	3.43324e+08	3.26208e+08	3.32259e+08	3.44762e+08	3.29088e+08	1.02706	0.952525	1.00772	0.971252	0.969579	0.990913	1.00459	1.01532	1.09834	0.989066	1.01198	1.04194	0.99222	1.00886	1.04763	1	6	7.8376	0.5384
DHRS1	Q96LJ7	DHRS1_HUMAN	https://www.uniprot.org/uniprot/Q96LJ7	OXIDOREDUCTASE	P0298687B	305	33909	11	4	4.59917e+08	4.4101e+08	4.42374e+08	4.42578e+08	4.47495e+08	4.69865e+08	4.56047e+08	4.38784e+08	4.34366e+08	3.51797e+08	3.44727e+08	3.48343e+08	3.39843e+08	3.42179e+08	3.47749e+08	3.36231e+08	1.36786	1.31163	1.31569	1.31629	1.33092	1.39745	1.35635	1.30501	1.29187	1.0463	1.02527	1.03602	1.01074	1.01769	1.03426	1	4	8.2562	0.2408
DHRS13	Q6UX07	DHR13_HUMAN	https://www.uniprot.org/uniprot/Q6UX07	OXIDOREDUCTASE	P0298687B	39	35845	2	1	9.58633e+06	8.30186e+06	7.4773e+06	8.14762e+06	7.79822e+06	8.31642e+06	8.67866e+06	8.50817e+06	1.0923e+07	6.98048e+06	8.07027e+06	8.86884e+06	6.95373e+06	7.26474e+06	8.2931e+06	7.04847e+06	1.36006	1.17782	1.06084	1.15594	1.10637	1.17989	1.23128	1.20709	1.54971	0.990353	1.14497	1.25826	0.986558	1.03068	1.17658	1	1	6.7385	n/d
DHRS4	Q9BTZ2	DHRS4_HUMAN	https://www.uniprot.org/uniprot/Q9BTZ2	OXIDOREDUCTASE	P0298687B	163	29537	13	5	2.41331e+08	2.38686e+08	2.27752e+08	2.16464e+08	2.29484e+08	2.19844e+08	2.2623e+08	2.31656e+08	2.3601e+08	2.25205e+08	2.35745e+08	2.20032e+08	2.33082e+08	2.30299e+08	2.3785e+08	2.23491e+08	1.08052	1.06566	1.01487	0.96235	1.02347	0.983134	1.01275	1.03653	1.0552	1.00737	1.04934	0.987027	1.04154	1.0306	1.0642	1	5	8.4068	0.1644
DHRS7	Q9Y394	DHRS7_HUMAN	https://www.uniprot.org/uniprot/Q9Y394	OXIDOREDUCTASE	P0298687B	238	38298	11	5	3.73182e+08	3.63398e+08	3.71475e+08	3.63519e+08	3.95381e+08	3.85452e+08	3.885e+08	3.95479e+08	3.81901e+08	3.57345e+08	3.65971e+08	3.70496e+08	3.76218e+08	3.78054e+08	3.81873e+08	3.81609e+08	0.979445	0.95339	0.972726	0.950577	1.03538	1.01046	1.01894	1.03703	0.999633	0.934816	0.959082	0.969491	0.98433	0.991031	1.00084	1	5	8.4246	0.6138
DHTKD1	Q96HY7	DHTK1_HUMAN	https://www.uniprot.org/uniprot/Q96HY7	OXIDOREDUCTASE	P0298687B	709	103076	29	12	6.78443e+08	617810404	6.37181e+08	6.05435e+08	6.07937e+08	6.50621e+08	6.56317e+08	6.58117e+08	6.31981e+08	5.59387e+08	5.85774e+08	6.05418e+08	5.62429e+08	5.72296e+08	6.11398e+08	5.78944e+08	1.16803	1.06776	1.09648	1.04472	1.04988	1.12205	1.13277	1.1363	1.09014	0.966217	1.01178	1.04368	0.973587	0.99123	1.05536	1	12	8.2692	0.3569
DLD	P09622	DLDH_HUMAN	https://www.uniprot.org/uniprot/P09622	OXIDOREDUCTASE	P0298687B	779	54177	60	14	1.01768e+09	9.77277e+08	9.19351e+08	9.23716e+08	9.46649e+08	9.77392e+08	9.90989e+08	9.94773e+08	9.12765e+08	9.13664e+08	9.18403e+08	9.28121e+08	9.5328e+08	9.46763e+08	9.5171e+08	9.4089e+08	1.08377	1.04165	0.978827	0.983474	1.00644	1.03919	1.05332	1.05749	0.973214	0.974104	0.976572	0.986566	1.01367	1.00598	1.01149	1	14	9.2083	0.1951
DNAJC10	Q8IXB1	DJC10_HUMAN	https://www.uniprot.org/uniprot/Q8IXB1	OXIDOREDUCTASE	P0298687B	882	91079	28	14	7.49805e+08	7.04708e+08	7.04317e+08	6.76725e+08	6.99932e+08	7.19577e+08	7.26182e+08	7.29145e+08	6.86723e+08	6.01323e+08	6.07147e+08	6.27645e+08	5.97779e+08	6.05472e+08	6.43073e+08	6.12542e+08	1.22395	1.15221	1.1496	1.10438	1.14284	1.17464	1.18557	1.19131	1.11583	0.980902	0.991179	1.02519	0.97517	0.988271	1.04902	1	14	8.646	0.7354
DOHH	Q9BU89	DOHH_HUMAN	https://www.uniprot.org/uniprot/Q9BU89	OXIDOREDUCTASE	P0298687B	254	32904	8	3	1.09163e+08	1.07879e+08	1.07649e+08	1.2335e+08	1.13506e+08	1.17097e+08	1.14071e+08	1.06737e+08	1.08029e+08	1.16245e+08	1.13827e+08	1.15454e+08	1.22987e+08	1.13658e+08	1.11574e+08	1.09433e+08	0.997534	0.985806	0.983696	1.12718	1.03722	1.07003	1.04238	0.975365	0.987171	1.06225	1.04015	1.05502	1.12386	1.03861	1.01956	1	3	7.6724	0.3824
DUS1L	Q6P1R4	DUS1L_HUMAN	https://www.uniprot.org/uniprot/Q6P1R4	OXIDOREDUCTASE	P0298687B	85	53230	3	2	1.35174e+08	1.47908e+08	1.54754e+08	1.54065e+08	1.45861e+08	1.50522e+08	1.43082e+08	1.4129e+08	1.53803e+08	1.63763e+08	1.80363e+08	1.81874e+08	1.75082e+08	1.79262e+08	1.69084e+08	1.68467e+08	0.80238	0.877968	0.918605	0.914515	0.865815	0.893484	0.849317	0.83868	0.912959	0.972082	1.07062	1.07958	1.03927	1.06408	1.00366	1	2	7.6087	0.2388
DUS2	Q9NX74	DUS2L_HUMAN	https://www.uniprot.org/uniprot/Q9NX74	OXIDOREDUCTASE	P0298687B	240	55050	9	1	5.45918e+07	5.72812e+07	6.46613e+07	6.60536e+07	6.22367e+07	6.36463e+07	5.97496e+07	6.13131e+07	6.77991e+07	6.91067e+07	7.23448e+07	7.34924e+07	6.97815e+07	6.91301e+07	6.94131e+07	7.07816e+07	0.77127	0.809267	0.913533	0.933203	0.879277	0.899193	0.844141	0.866229	0.957863	0.976337	1.02208	1.0383	0.98587	0.976668	0.980666	1	1	7.3856	n/d
DUS3L	Q96G46	DUS3L_HUMAN	https://www.uniprot.org/uniprot/Q96G46	OXIDOREDUCTASE	P0298687B	198	72593	7	4	1.44581e+08	1.60486e+08	1.58368e+08	1.61287e+08	1.53675e+08	1.51796e+08	1.45731e+08	1.51965e+08	1.67994e+08	1.65889e+08	1.77145e+08	1.75018e+08	1.65658e+08	1.6143e+08	1.58821e+08	1.778e+08	0.813166	0.902624	0.890712	0.907128	0.864315	0.853749	0.819639	0.854697	0.944852	0.93301	0.99632	0.984357	0.931712	0.90793	0.893258	1	4	7.7515	0.4555
EGLN1	Q9GZT9	EGLN1_HUMAN	https://www.uniprot.org/uniprot/Q9GZT9	OXIDOREDUCTASE	P0298687B	255	46020	11	5	2.05945e+08	2.44458e+08	2.27167e+08	2.27884e+08	2.33891e+08	2.27803e+08	2.19917e+08	2.21075e+08	2.7768e+08	2.76262e+08	2.68599e+08	2.67614e+08	2.69707e+08	2.6997e+08	2.61308e+08	2.73331e+08	0.753002	0.891594	0.829445	0.831903	0.852638	0.830824	0.803824	0.808684	1.01591	1.00951	0.982884	0.978983	0.987611	0.986741	0.953722	1	5	7.8367	0.2131
EHHADH	Q08426	ECHP_HUMAN	https://www.uniprot.org/uniprot/Q08426	OXIDOREDUCTASE	P0298687B	437	79494	18	7	2.43342e+08	2.48154e+08	2.35896e+08	2.47445e+08	2.40517e+08	2.36614e+08	2.39125e+08	2.40235e+08	2.25421e+08	2.18073e+08	2.30141e+08	2.22944e+08	2.21513e+08	2.23199e+08	2.19876e+08	2.18559e+08	1.11404	1.13316	1.07862	1.12779	1.1004	1.08089	1.0941	1.09917	1.03517	0.997929	1.05424	1.02007	1.01349	1.02018	1.00612	1	7	7.7923	0.3881
ERO1A	Q96HE7	ERO1A_HUMAN	https://www.uniprot.org/uniprot/Q96HE7	OXIDOREDUCTASE	P0298687B	815	54392	33	10	3.37845e+08	3.13535e+08	2.98327e+08	2.88959e+08	3.09363e+08	3.16441e+08	3.15755e+08	3.17568e+08	3.48156e+08	2.89813e+08	3.08024e+08	3.18099e+08	3.07402e+08	3.14183e+08	3.23729e+08	2.97793e+08	1.13494	1.05032	1.00162	0.97115	1.03907	1.06417	1.06017	1.06623	1.17135	0.973933	1.03468	1.06832	1.03378	1.05457	1.08649	1	10	8.8681	0.4339
ERO1B	Q86YB8	ERO1B_HUMAN	https://www.uniprot.org/uniprot/Q86YB8	OXIDOREDUCTASE	P0298687B	139	53543	6	1	9.27251e+06	1.01031e+07	7.5793e+06	6.45691e+06	8.17271e+06	7.45477e+06	8.34532e+06	7.22588e+06	8.52704e+06	7.66929e+06	9.27931e+06	6.91353e+06	7.0469e+06	7.15955e+06	7.60033e+06	8.10199e+06	1.14447	1.24699	0.935487	0.796954	1.00873	0.920116	1.03003	0.891865	1.05246	0.946594	1.14531	0.853314	0.869774	0.883678	0.938083	1	1	7.1566	n/d
ETFDH	Q16134	ETFD_HUMAN	https://www.uniprot.org/uniprot/Q16134	OXIDOREDUCTASE	P0298687B	198	68495	10	4	1.72955e+08	1.80214e+08	1.83545e+08	1.86104e+08	1.88256e+08	1.84119e+08	1.84323e+08	1.86594e+08	1.72132e+08	1.77275e+08	1.89131e+08	1.84999e+08	1.92708e+08	1.8896e+08	1.72701e+08	1.84196e+08	0.938974	0.97838	0.996465	1.01036	1.02204	0.999582	1.00069	1.01302	0.934503	0.962426	1.02679	1.00436	1.04621	1.02586	0.937596	1	4	7.6523	0.197
ETHE1	O95571	ETHE1_HUMAN	https://www.uniprot.org/uniprot/O95571	OXIDOREDUCTASE	P0298687B	216	27873	11	4	2.55734e+08	2.48874e+08	2.40628e+08	2.40188e+08	2.49854e+08	2.49653e+08	2.52365e+08	2.48888e+08	2.5075e+08	2.37544e+08	2.57954e+08	2.50137e+08	2.56662e+08	2.42575e+08	2.55654e+08	2.46418e+08	1.03975	1.01123	0.973998	0.975536	1.01395	1.0145	1.02349	1.01213	1.0176	0.962691	1.04696	1.01635	1.04135	0.984521	1.03753	1	4	8.7062	0.437
FADS2	O95864	FADS2_HUMAN	https://www.uniprot.org/uniprot/O95864	OXIDOREDUCTASE	P0298687B	302	52259	11	5	1.75575e+08	1.66648e+08	1.82427e+08	1.7234e+08	1.67886e+08	1.85823e+08	1.7863e+08	1.87029e+08	1.84283e+08	1.50576e+08	1.57025e+08	1.64835e+08	1.60179e+08	1.62299e+08	1.64704e+08	1.61271e+08	1.0887	1.03334	1.13118	1.06863	1.04249	1.15465	1.11632	1.16046	1.14269	0.933976	0.973668	1.02222	0.993244	1.00637	1.02129	1	5	8.0505	1.2355
FADS3	Q9Y5Q0	FADS3_HUMAN	https://www.uniprot.org/uniprot/Q9Y5Q0	OXIDOREDUCTASE	P0298687B	175	51144	8	3	8.12567e+07	8.73368e+07	8.60137e+07	8.39132e+07	8.41195e+07	8.61486e+07	8.37134e+07	8.75298e+07	8.35018e+07	7.77624e+07	8.53045e+07	8.35096e+07	8.02688e+07	7.95343e+07	8.24733e+07	7.80564e+07	1.041	1.11889	1.10194	1.07503	1.07768	1.10367	1.07247	1.12137	1.06976	0.996233	1.09286	1.06986	1.02834	1.01893	1.05659	1	3	7.5143	1.0863
FAR1	Q8WVX9	FACR1_HUMAN	https://www.uniprot.org/uniprot/Q8WVX9	OXIDOREDUCTASE	P0298687B	99	59356	5	3	6.74874e+07	6.28129e+07	6.1204e+07	5.6087e+07	5.75342e+07	6.22451e+07	6.57253e+07	6.45534e+07	9.21293e+07	7.41413e+07	7.87505e+07	7.98797e+07	7.45174e+07	7.69983e+07	8.32704e+07	7.51574e+07	0.897947	0.835752	0.814344	0.74626	0.765516	0.828196	0.874501	0.85891	1.22582	0.98648	1.04781	1.06283	0.991484	1.02449	1.10795	1	3	7.4364	0.3852
FASN	P49327	FAS_HUMAN	https://www.uniprot.org/uniprot/P49327	OXIDOREDUCTASE	P0298687B	4519	273423	275	69	8.30323e+09	7.83314e+09	8.2196e+09	7.81564e+09	8.01387e+09	8.46576e+09	8.23632e+09	8.25864e+09	8.18846e+09	7.42072e+09	7.79272e+09	8.05768e+09	7.86907e+09	7.96945e+09	8.19316e+09	7.87875e+09	1.05365	0.994382	1.04272	0.991277	1.01713	1.07446	1.04526	1.0485	1.03976	0.942003	0.989814	1.02225	0.998323	1.01137	1.03998	1	69	9.6627	0.3247
FDFT1	P37268	FDFT_HUMAN	https://www.uniprot.org/uniprot/P37268	OXIDOREDUCTASE	P0298687B	386	48115	16	7	5.22305e+08	4.63813e+08	4.40098e+08	4.30413e+08	4.49137e+08	4.71981e+08	4.75286e+08	4.73339e+08	4.70372e+08	3.73942e+08	4.07903e+08	4.19135e+08	3.94587e+08	4.19761e+08	4.48396e+08	4.01276e+08	1.30024	1.15538	1.09774	1.07421	1.11628	1.17747	1.18325	1.17746	1.17049	0.931316	1.01756	1.04572	0.982706	1.04269	1.11439	1	7	8.2113	0.6359
FDXR	P22570	ADRO_HUMAN	https://www.uniprot.org/uniprot/P22570	OXIDOREDUCTASE	P0298687B	363	58303	14	7	2.44758e+08	2.49411e+08	2.41748e+08	2.41742e+08	2.43982e+08	2.43387e+08	2.43296e+08	2.45739e+08	2.40478e+08	2.36875e+08	2.53912e+08	251496448	2.47351e+08	2.52769e+08	2.52634e+08	2.40624e+08	1.01606	1.03607	1.00423	1.00365	1.01402	1.01201	1.01212	1.02151	0.999494	0.984519	1.05524	1.04422	1.02609	1.05047	1.04991	1	7	7.8349	0.0888
FOXRED1	Q96CU9	FXRD1_HUMAN	https://www.uniprot.org/uniprot/Q96CU9	OXIDOREDUCTASE	P0298687B	232	53811	14	5	2.84662e+08	2.59175e+08	2.48287e+08	2.36649e+08	2.47438e+08	2.62911e+08	2.60747e+08	2.69109e+08	2.94457e+08	2.52038e+08	2.71602e+08	2.77828e+08	2.52842e+08	2.66201e+08	2.96119e+08	2.69568e+08	1.05408	0.961714	0.920397	0.877885	0.917774	0.97643	0.966754	0.997977	1.0894	0.934972	1.00838	1.03072	0.939418	0.987442	1.09788	1	5	8.2796	0.694
FTH1	P02794	FRIH_HUMAN	https://www.uniprot.org/uniprot/P02794	OXIDOREDUCTASE	P0298687B	420	21225	15	6	2.12151e+08	1.93312e+08	1.8346e+08	2.03058e+08	2.03528e+08	2.03335e+08	1.96851e+08	2.0014e+08	1.97126e+08	1.92653e+08	2.00749e+08	1.99066e+08	1.91084e+08	1.83253e+08	1.914e+08	1.92319e+08	1.10442	1.0049	0.954386	1.05532	1.05832	1.05638	1.0238	1.04066	1.02557	1.00259	1.04389	1.0339	0.993577	0.952283	0.993266	1	6	8.4888	0.9519
FTO	Q9C0B1	FTO_HUMAN	https://www.uniprot.org/uniprot/Q9C0B1	OXIDOREDUCTASE	P0298687B	322	58281	11	5	2.68556e+08	2.68078e+08	2.70044e+08	2.73887e+08	2.75115e+08	2.71164e+08	2.80185e+08	2.82852e+08	2.71136e+08	2.65003e+08	2.86825e+08	2.72112e+08	2.88044e+08	2.81313e+08	2.70754e+08	2.7101e+08	0.992453	0.987597	0.996898	1.01152	1.01446	1.00029	1.03385	1.0434	1.00103	0.977394	1.05703	1.00479	1.06425	1.03746	0.998551	1	5	8.1187	0.2088
G6PD	P11413	G6PD_HUMAN	https://www.uniprot.org/uniprot/P11413	OXIDOREDUCTASE	P0298687B	1381	62468	73	20	9.28912e+08	8.47585e+08	8.20606e+08	8.28099e+08	8.81917e+08	9.05593e+08	9.261e+08	9.41753e+08	1.08247e+09	9.22535e+08	9.53498e+08	9.72093e+08	9.42602e+08	996750707	1.02635e+09	9.88872e+08	0.940113	0.859152	0.832133	0.838312	0.892825	0.915892	0.936568	0.951242	1.09308	0.932223	0.96645	0.98312	0.954716	1.00814	1.03756	1	20	9.1338	0.0894
GCDH	Q92947	GCDH_HUMAN	https://www.uniprot.org/uniprot/Q92947	OXIDOREDUCTASE	P0298687B	699	48127	23	11	4.77242e+08	4.77378e+08	4.64303e+08	4.44492e+08	4.4251e+08	4.62679e+08	4.63234e+08	4.5888e+08	4.72108e+08	4.32344e+08	4.59611e+08	4.912e+08	4.71718e+08	4.61602e+08	4.84418e+08	4.74842e+08	1.00616	1.00452	0.97704	0.936904	0.932304	0.975151	0.976724	0.96739	0.996294	0.910023	0.968706	1.03343	0.991017	0.971819	1.01917	1	11	8.2857	0.1431
GFER	P55789	ALR_HUMAN	https://www.uniprot.org/uniprot/P55789	OXIDOREDUCTASE	P0298687B	96	15029	7	1	2.63402e+07	2.48697e+07	2.4969e+07	2.91137e+07	2.65472e+07	2.87239e+07	2.54239e+07	2.56872e+07	2.79269e+07	2.75498e+07	2.79219e+07	2.41946e+07	2.70666e+07	2.55035e+07	2.71631e+07	2.53551e+07	1.03885	0.980857	0.984773	1.14824	1.04702	1.13287	1.00271	1.0131	1.10143	1.08656	1.10123	0.954229	1.0675	1.00585	1.07131	1	1	7.9062	n/d
GLDC	P23378	GCSP_HUMAN	https://www.uniprot.org/uniprot/P23378	OXIDOREDUCTASE	P0298687B	416	112729	20	4	1.65601e+08	1.38874e+08	1.44231e+08	1.32759e+08	1.33507e+08	1.47091e+08	1.53638e+08	1.5766e+08	1.92533e+08	1.568e+08	1.64541e+08	1.78113e+08	1.6951e+08	1.69037e+08	1.79791e+08	1.76785e+08	0.936734	0.785553	0.816073	0.750964	0.755194	0.832034	0.869044	0.891816	1.08908	0.886952	0.93074	1.00807	0.958845	0.956126	1.017	1	4	7.7055	0.3026
GLUD1	P00367	DHE3_HUMAN	https://www.uniprot.org/uniprot/P00367	OXIDOREDUCTASE	P0298687B	1272	61397	62	21	1.24868e+09	1.15962e+09	1.15458e+09	1.11998e+09	1.23067e+09	1.23881e+09	1.26532e+09	1.27795e+09	1.2532e+09	1.12775e+09	1.19331e+09	1.22318e+09	1.22523e+09	1.22947e+09	1.24855e+09	1.21836e+09	1.02502	0.953221	0.948215	0.919452	1.01027	1.01641	1.03824	1.04985	1.02728	0.926001	0.97847	1.00435	1.00576	1.00912	1.02464	1	20	9.295	0.4786
GMPR2	Q9P2T1	GMPR2_HUMAN	https://www.uniprot.org/uniprot/Q9P2T1	OXIDOREDUCTASE	P0298687B	645	37874	34	10	4.29594e+08	4.26652e+08	4.26773e+08	4.23377e+08	4.31174e+08	4.39854e+08	4.36074e+08	4.3398e+08	4.24636e+08	3.97658e+08	4.16313e+08	4.12657e+08	4.22769e+08	4.18085e+08	4.15479e+08	4.09504e+08	1.04902	1.0412	1.04222	1.0342	1.05095	1.0738	1.06456	1.05781	1.03597	0.969733	1.01581	1.00762	1.03217	1.02134	1.01463	1	10	8.6436	0.153
GPD1	P21695	GPDA_HUMAN	https://www.uniprot.org/uniprot/P21695	OXIDOREDUCTASE	P0298687B	23	37567	3	1	8.62868e+06	8.27816e+06	8.38477e+06	8.43815e+06	8.34817e+06	8.56786e+06	8.41436e+06	8.74543e+06	7.83435e+06	7.72366e+06	9.06884e+06	7.66889e+06	8.21291e+06	8.27695e+06	8.07335e+06	7.44403e+06	1.15914	1.11205	1.12637	1.13355	1.12146	1.15097	1.13035	1.17483	1.05243	1.03756	1.21827	1.03021	1.10329	1.11189	1.08454	1	1	6.7654	n/d
GPD1L	Q8N335	GPD1L_HUMAN	https://www.uniprot.org/uniprot/Q8N335	OXIDOREDUCTASE	P0298687B	394	38418	11	5	1.22586e+08	1.3e+08	1.19466e+08	1.25715e+08	1.22978e+08	1.20837e+08	1.20382e+08	1.23084e+08	1.14221e+08	1.16575e+08	1.21282e+08	1.21183e+08	1.18116e+08	1.25496e+08	1.15313e+08	1.18143e+08	1.03529	1.10031	1.01119	1.0633	1.04263	1.02122	1.01895	1.04209	0.966292	0.986726	1.02657	1.02582	1.00109	1.06464	0.975889	1	5	8.1486	0.2516
GPD2	P43304	GPDM_HUMAN	https://www.uniprot.org/uniprot/P43304	OXIDOREDUCTASE	P0298687B	1825	80852	58	27	1.32991e+09	1.23576e+09	1.24188e+09	1.20027e+09	1.2005e+09	1.26964e+09	1.30047e+09	1.30182e+09	1.40261e+09	1.24403e+09	1.31992e+09	1.32848e+09	1.28817e+09	1.27996e+09	1.36565e+09	1.31235e+09	1.01337	0.945607	0.94658	0.9153	0.91616	0.967969	0.990733	0.993113	1.0689	0.94895	1.0056	1.0122	0.982827	0.976783	1.0402	1	27	8.9874	0.3067
GPX1	P07203	GPX1_HUMAN	https://www.uniprot.org/uniprot/P07203	OXIDOREDUCTASE	P0298687B	279	21938	12	2	6.04836e+07	5.95748e+07	5.91916e+07	6.36489e+07	6.12581e+07	6.32742e+07	6.02808e+07	6.3078e+07	6.3624e+07	5.9714e+07	6.05501e+07	6.21174e+07	6.4353e+07	6.40398e+07	6.23725e+07	6.39192e+07	0.94625	0.932032	0.926038	0.995771	0.958368	0.989909	0.943078	0.98684	0.995381	0.93421	0.94729	0.971811	1.00679	1.00189	0.975802	1	2	8.1346	1.8184
GPX4	P36969	GPX4_HUMAN	https://www.uniprot.org/uniprot/P36969	OXIDOREDUCTASE	P0298687B	311	22024	20	7	3.64602e+08	3.50918e+08	3.42782e+08	3.42095e+08	3.52468e+08	3.52013e+08	3.57135e+08	3.67828e+08	3.55362e+08	3.29858e+08	3.48709e+08	3.48173e+08	3.63318e+08	3.5032e+08	3.59922e+08	3.51139e+08	1.03492	0.999596	0.974545	0.973928	1.00445	1.0027	1.01749	1.04716	1.01421	0.938378	0.9963	0.991417	1.03504	0.998398	1.02476	1	7	8.449	0.2443
GPX7	Q96SL4	GPX7_HUMAN	https://www.uniprot.org/uniprot/Q96SL4	OXIDOREDUCTASE	P0298687B	123	20996	3	1	1.49956e+07	1.6682e+07	1.57137e+07	1.69133e+07	1.55801e+07	1.64451e+07	1.63173e+07	1.56008e+07	1.23426e+07	1.40721e+07	1.33507e+07	1.37299e+07	1.29757e+07	1.15761e+07	1.40985e+07	1.31886e+07	1.13701	1.26488	1.19146	1.28242	1.18133	1.24691	1.23722	1.1829	0.93585	1.06698	1.01229	1.04104	0.983857	0.877734	1.06899	1	1	7.944	n/d
GPX8	Q8TED1	GPX8_HUMAN	https://www.uniprot.org/uniprot/Q8TED1	OXIDOREDUCTASE	P0298687B	265	23881	8	5	1.79685e+08	1.83907e+08	1.83158e+08	1.82421e+08	1.89732e+08	1.8721e+08	1.84455e+08	1.84269e+08	1.70866e+08	1.62081e+08	1.71732e+08	1.73108e+08	1.69555e+08	1.67537e+08	1.71401e+08	1.64765e+08	1.09024	1.11531	1.11254	1.10605	1.15181	1.13622	1.1192	1.11824	1.03652	0.983705	1.0416	1.04896	1.02967	1.01855	1.04003	1	5	8.7463	0.3296
GRHPR	Q9UBQ7	GRHPR_HUMAN	https://www.uniprot.org/uniprot/Q9UBQ7	OXIDOREDUCTASE	P0298687B	270	35668	12	4	1.61706e+08	1.412e+08	1.43237e+08	1.26662e+08	1.38256e+08	1.48577e+08	1.55987e+08	1.55821e+08	1.82834e+08	1.29969e+08	1.39417e+08	1.51144e+08	1.32613e+08	1.44893e+08	1.57897e+08	1.46043e+08	1.10725	0.966835	0.980785	0.867288	0.94668	1.01735	1.06809	1.06695	1.25192	0.889933	0.954627	1.03493	0.908038	0.992121	1.08117	1	4	7.6329	0.2805
GSR	P00390	GSHR_HUMAN	https://www.uniprot.org/uniprot/P00390	OXIDOREDUCTASE	P0298687B	771	56256	30	11	3.75419e+08	3.6258e+08	3.48326e+08	3.47109e+08	3.58993e+08	3.69921e+08	3.76383e+08	3.80525e+08	3.83828e+08	3.53649e+08	3.77535e+08	3.79486e+08	3.70235e+08	3.83398e+08	3.82284e+08	3.79416e+08	0.991723	0.956555	0.917478	0.913834	0.945346	0.974324	0.99243	1.0028	1.01171	0.931208	0.995408	1.00074	0.976884	1.01048	1.00831	1	11	8.7924	0.2769
GSTO1	P78417	GSTO1_HUMAN	https://www.uniprot.org/uniprot/P78417	OXIDOREDUCTASE	P0298687B	368	27566	17	6	2.62835e+08	2.90815e+08	2.66214e+08	2.77478e+08	2.73238e+08	2.77891e+08	2.8194e+08	2.72371e+08	2.54614e+08	2.55646e+08	2.66248e+08	2.58282e+08	2.65117e+08	2.67523e+08	2.56036e+08	2.65636e+08	0.989563	1.09004	1.00232	1.04372	1.02698	1.04676	1.06021	1.02659	0.960707	0.962575	1.00152	0.973244	0.998431	1.00644	0.964517	1	6	9.1674	0.1005
H6PD	O95479	G6PE_HUMAN	https://www.uniprot.org/uniprot/O95479	OXIDOREDUCTASE	P0298687B	483	88892	14	7	3.04877e+08	2.89911e+08	2.87715e+08	2.77548e+08	2.80464e+08	2.85702e+08	2.91419e+08	2.9159e+08	2.69449e+08	2.47423e+08	2.5286e+08	2.50836e+08	2.59754e+08	2.41721e+08	2.56713e+08	2.49192e+08	1.22356	1.16217	1.1541	1.11421	1.12571	1.14633	1.16866	1.17006	1.0775	0.994099	1.01411	1.00695	1.04316	0.972011	1.03004	1	7	8.1456	0.2204
HADH	Q16836	HCDH_HUMAN	https://www.uniprot.org/uniprot/Q16836	OXIDOREDUCTASE	P0298687B	411	34293	18	6	3.84362e+08	4.23234e+08	4.17368e+08	4.54503e+08	4.32626e+08	4.29238e+08	4.14869e+08	4.24675e+08	3.76643e+08	4.03272e+08	4.07531e+08	4.2759e+08	4.35626e+08	4.12446e+08	3.75384e+08	4.1459e+08	0.926347	1.02034	1.00541	1.09399	1.04171	1.03486	1.00062	1.02331	0.905549	0.968334	0.983691	1.03131	1.05187	0.994939	0.905663	1	6	8.4717	0.9764
HADHA	P40939	ECHA_HUMAN	https://www.uniprot.org/uniprot/P40939	OXIDOREDUCTASE	P0298687B	909	82999	52	13	9.547e+08	9.19399e+08	9.13821e+08	8.83164e+08	8.90857e+08	9.4125e+08	9.54335e+08	9.6234e+08	8.84195e+08	8.40394e+08	8.40556e+08	8.37047e+08	8.22486e+08	8.09408e+08	8.62348e+08	7.98408e+08	1.19652	1.15118	1.14507	1.10639	1.11613	1.17918	1.194	1.20308	1.10374	1.04795	1.05184	1.04825	1.03086	1.0139	1.0795	1	13	9.0878	0.0785
HEPHL1	Q6MZM0	HPHL1_HUMAN	https://www.uniprot.org/uniprot/Q6MZM0	OXIDOREDUCTASE	P0298687B	51	131601	4	1	7.6233e+06	6.89254e+06	6.70674e+06	5.45695e+06	6.59733e+06	6.93157e+06	6.10991e+06	6.3957e+06	1.01671e+07	8.34929e+06	9.02108e+06	8.56478e+06	8.1664e+06	8.01619e+06	8.7587e+06	9.45272e+06	0.806466	0.729159	0.709504	0.577289	0.697929	0.733288	0.646366	0.676599	1.07558	0.883268	0.954336	0.906065	0.863921	0.84803	0.92658	1	1	5.8326	n/d
HIBADH	P31937	3HIDH_HUMAN	https://www.uniprot.org/uniprot/P31937	OXIDOREDUCTASE	P0298687B	361	35329	9	4	2.1004e+08	2.01384e+08	1.99866e+08	2.17987e+08	2.09528e+08	2.1513e+08	2.16932e+08	2.14151e+08	2.0896e+08	2.09511e+08	2.13597e+08	2.19767e+08	2.17143e+08	2.05244e+08	2.13706e+08	2.13679e+08	0.983921	0.942462	0.935357	1.02037	0.978733	1.00679	1.01545	1.00221	0.977913	0.981625	1.00182	1.02849	1.01621	0.960064	1.00013	1	4	8.2716	1.1472
HIF1AN	Q9NWT6	HIF1N_HUMAN	https://www.uniprot.org/uniprot/Q9NWT6	OXIDOREDUCTASE	P0298687B	44	40285	3	1	4.675e+07	4.95467e+07	6.10951e+07	5.39132e+07	4.9102e+07	4.9253e+07	4.66799e+07	4.81976e+07	5.07168e+07	4.73025e+07	5.08669e+07	4.92237e+07	5.1513e+07	4.6475e+07	5.37775e+07	5.16614e+07	0.904931	0.959067	1.18261	1.04359	0.950459	0.953382	0.903575	0.932952	0.981716	0.915626	0.984621	0.952814	0.997127	0.899608	1.04096	1	1	7.3427	n/d
HMOX1	P09601	HMOX1_HUMAN	https://www.uniprot.org/uniprot/P09601	OXIDOREDUCTASE	P0298687B	49	32818	2	1	3.02087e+07	3.13423e+07	3.07342e+07	3.29258e+07	2.9402e+07	3.26807e+07	3.03282e+07	2.84778e+07	3.80488e+07	3.58623e+07	3.40762e+07	3.42851e+07	3.33201e+07	3.62654e+07	3.81064e+07	3.60347e+07	0.838322	0.869781	0.852906	0.913724	0.815936	0.906923	0.841638	0.790289	1.05589	0.995216	0.94565	0.951447	0.924666	1.0064	1.05749	1	1	7.3138	n/d
HPDL	Q96IR7	HPDL_HUMAN	https://www.uniprot.org/uniprot/Q96IR7	OXIDOREDUCTASE	P0298687B	143	39385	3	2	3.56517e+07	3.57565e+07	3.32946e+07	3.44853e+07	3.27748e+07	3.24314e+07	3.23186e+07	3.48223e+07	3.9264e+07	3.85684e+07	4.25436e+07	3.92965e+07	3.64765e+07	3.65311e+07	3.77725e+07	3.4878e+07	1.02218	1.02519	0.954603	0.988741	0.939699	0.929852	0.926619	0.998403	1.12575	1.10581	1.21978	1.12668	1.04583	1.0474	1.08299	1	2	7.4359	1.2669
HSD17B10	Q99714	HCD2_HUMAN	https://www.uniprot.org/uniprot/Q99714	OXIDOREDUCTASE	P0298687B	432	26923	13	6	7.45695e+08	6.68853e+08	6.59052e+08	7.021e+08	6.66264e+08	7.21339e+08	7.10117e+08	6.76922e+08	7.25776e+08	6.99647e+08	7.04112e+08	7.23703e+08	7.19584e+08	6.74463e+08	7.06232e+08	7.20651e+08	1.03486	0.930288	0.914988	0.976737	0.927252	1.00095	0.985284	0.940796	1.00722	0.971477	0.978444	1.00423	0.99856	0.937626	0.98018	1	6	9.0483	0.5686
HSD17B11	Q8NBQ5	DHB11_HUMAN	https://www.uniprot.org/uniprot/Q8NBQ5	OXIDOREDUCTASE	P0298687B	138	32935	6	3	8.16648e+07	8.21417e+07	7.59492e+07	7.59992e+07	7.70691e+07	7.70848e+07	7.82257e+07	8.21136e+07	8.51964e+07	7.1966e+07	8.5742e+07	8.32532e+07	7.8028e+07	7.49176e+07	8.81386e+07	7.52573e+07	1.08514	1.09148	1.00919	1.00986	1.02408	1.02428	1.03944	1.0911	1.13207	0.956266	1.13932	1.10625	1.03682	0.995486	1.17116	1	3	7.2079	0.5979
HSD17B12	Q53GQ0	DHB12_HUMAN	https://www.uniprot.org/uniprot/Q53GQ0	OXIDOREDUCTASE	P0298687B	293	34324	20	5	3.92742e+08	3.45802e+08	3.40341e+08	3.18058e+08	3.37274e+08	3.54232e+08	3.55645e+08	3.77952e+08	4.14528e+08	3.12156e+08	3.3738e+08	3.54944e+08	3.15717e+08	3.6201e+08	3.5672e+08	3.46184e+08	1.13679	0.997904	0.983703	0.917785	0.973555	1.02541	1.02692	1.09164	1.19828	0.901365	0.974251	1.02465	0.912612	1.04624	1.03054	1	5	8.9071	0.3935
HSD17B4	P51659	DHB4_HUMAN	https://www.uniprot.org/uniprot/P51659	OXIDOREDUCTASE	P0298687B	814	79685	38	13	8.09823e+08	7.69842e+08	7.17993e+08	6.98453e+08	7.22979e+08	7.38539e+08	7.46552e+08	7.63134e+08	7.86955e+08	6.99895e+08	7.38808e+08	7.58761e+08	7.26795e+08	7.39928e+08	7.59642e+08	7.39019e+08	1.09504	1.04096	0.971156	0.945941	0.978457	0.999843	1.01034	1.03353	1.0646	0.946944	0.997827	1.02683	0.982426	1.00181	1.02883	1	13	8.8357	0.0484
HSD17B7	P56937	DHB7_HUMAN	https://www.uniprot.org/uniprot/P56937	OXIDOREDUCTASE	P0298687B	266	38206	8	4	2.45296e+08	2.42481e+08	2.48797e+08	2.4655e+08	2.44426e+08	2.57082e+08	2.47426e+08	2.47335e+08	2.33333e+08	2.20381e+08	2.4042e+08	2.48203e+08	2.35322e+08	2.28222e+08	2.46587e+08	2.30104e+08	1.06484	1.05348	1.08061	1.07109	1.06224	1.11731	1.07469	1.07401	1.01464	0.957744	1.04611	1.07921	1.02311	0.993619	1.07242	1	4	8.2979	0.1952
HSD17B8	Q92506	DHB8_HUMAN	https://www.uniprot.org/uniprot/Q92506	OXIDOREDUCTASE	P0298687B	98	26973	4	1	7.36974e+07	6.63205e+07	6.06919e+07	6.38512e+07	6.04601e+07	6.3384e+07	6.98202e+07	6.8778e+07	7.56156e+07	6.88555e+07	7.0711e+07	7.1913e+07	6.86635e+07	6.96081e+07	7.24632e+07	6.77168e+07	1.08832	0.97938	0.89626	0.942916	0.892838	0.936016	1.03106	1.01567	1.11664	1.01682	1.04422	1.06197	1.01398	1.02793	1.07009	1	1	7.7374	n/d
HSDL2	Q6YN16	HSDL2_HUMAN	https://www.uniprot.org/uniprot/Q6YN16	OXIDOREDUCTASE	P0298687B	276	45394	15	3	2.03496e+08	1.7355e+08	1.65485e+08	1.42456e+08	1.66915e+08	1.63538e+08	1.88258e+08	1.96152e+08	2.45186e+08	1.72679e+08	1.75586e+08	1.89361e+08	1.64013e+08	1.90265e+08	2.02654e+08	1.94658e+08	1.0454	0.891562	0.850131	0.731829	0.85748	0.840129	0.967121	1.00768	1.25957	0.88709	0.902024	0.972788	0.84257	0.977433	1.04108	1	3	7.7352	0.244
HTATIP2	Q9BUP3	HTAI2_HUMAN	https://www.uniprot.org/uniprot/Q9BUP3	OXIDOREDUCTASE	P0298687B	360	30130	19	8	3.87289e+08	3.89365e+08	3.78593e+08	3.76078e+08	3.85822e+08	3.83603e+08	3.94338e+08	3.83063e+08	3.94868e+08	3.69435e+08	3.73069e+08	3.7361e+08	3.84617e+08	3.83539e+08	3.73478e+08	3.7247e+08	1.04042	1.04436	1.01376	1.00679	1.03158	1.02727	1.05842	1.02866	1.06292	0.989635	1.00267	1.00401	1.02863	1.02877	1.00274	1	7	8.5166	0.2105
IDH1	O75874	IDHC_HUMAN	https://www.uniprot.org/uniprot/O75874	OXIDOREDUCTASE	P0298687B	659	46659	29	10	1.30538e+09	1.27248e+09	1.28056e+09	1.25672e+09	1.31101e+09	1.32961e+09	1.3116e+09	1.30786e+09	1.09231e+09	1.03939e+09	1.07606e+09	1.06212e+09	1.10635e+09	1.12976e+09	1.11487e+09	1.10634e+09	1.18291	1.15023	1.15598	1.13161	1.18343	1.20148	1.18445	1.18336	0.993045	0.936531	0.970668	0.959347	0.99617	1.01843	1.00994	1	10	9.1263	0.2391
IDH2	P48735	IDHP_HUMAN	https://www.uniprot.org/uniprot/P48735	OXIDOREDUCTASE	P0298687B	868	50909	69	13	1.90552e+09	1.89465e+09	1.85963e+09	1.80951e+09	1.92105e+09	1.95472e+09	1.92116e+09	1.9304e+09	1.77366e+09	1.69439e+09	1.70327e+09	1.74535e+09	1.83816e+09	1.83333e+09	1.77351e+09	1.75607e+09	1.08007	1.07517	1.05711	1.03014	1.09156	1.11109	1.09247	1.09795	1.00981	0.964924	0.97179	0.995136	1.04642	1.044	1.0096	1	13	9.3284	0.2211
IDH3A	P50213	IDH3A_HUMAN	https://www.uniprot.org/uniprot/P50213	OXIDOREDUCTASE	P0298687B	402	39591	11	5	6.8605e+07	6.98349e+07	6.30433e+07	6.63083e+07	6.43808e+07	6.60122e+07	6.6011e+07	6.64354e+07	6.78234e+07	6.85275e+07	7.56757e+07	6.59454e+07	7.07947e+07	7.09274e+07	6.51411e+07	6.57165e+07	1.03833	1.0623	0.959322	1.00901	0.979674	1.0045	1.00448	1.01094	1.03086	1.04278	1.15155	1.00423	1.07727	1.07929	0.991244	1	5	8.1764	0.2718
IDH3B	O43837	IDH3B_HUMAN	https://www.uniprot.org/uniprot/O43837	OXIDOREDUCTASE	P0298687B	438	42183	17	6	2.41013e+08	2.2862e+08	2.2589e+08	2.1539e+08	2.19992e+08	2.24728e+08	2.21655e+08	2.29095e+08	2.42417e+08	2.21369e+08	2.43649e+08	2.38167e+08	2.30487e+08	2.39519e+08	2.44546e+08	2.34432e+08	1.03063	0.977895	0.96418	0.916486	0.938057	0.959223	0.947078	0.978621	1.03652	0.94282	1.0356	1.01576	0.981408	1.02209	1.04461	1	6	8.5305	0.1018
IDH3G	P51553	IDH3G_HUMAN	https://www.uniprot.org/uniprot/P51553	OXIDOREDUCTASE	P0298687B	91	42794	5	3	1.29137e+08	1.13921e+08	1.07207e+08	1.04277e+08	1.05949e+08	1.10427e+08	1.18812e+08	1.1803e+08	1.23198e+08	1.05548e+08	1.13805e+08	1.1333e+08	1.07467e+08	1.13917e+08	1.21345e+08	1.11955e+08	1.15347	1.01756	0.957591	0.931421	0.946351	0.986348	1.06125	1.05426	1.10042	0.94277	1.01653	1.01228	0.959908	1.01752	1.08387	1	3	8.4484	0.6144
IFI30	P13284	GILT_HUMAN	https://www.uniprot.org/uniprot/P13284	OXIDOREDUCTASE	P0298687B	97	27963	8	2	1.18917e+08	1.17122e+08	9.21603e+07	1.28692e+08	1.38034e+08	1.33416e+08	1.25981e+08	1.26535e+08	1.26781e+08	1.3129e+08	1.31529e+08	1.33586e+08	1.54928e+08	1.39079e+08	1.30569e+08	1.34286e+08	0.885546	0.872183	0.686297	0.95834	1.02791	0.99352	0.938151	0.942275	0.944109	0.977688	0.979468	0.994784	1.15372	1.03569	0.972315	1	2	8.0462	0.2049
IL4I1	Q96RQ9	OXLA_HUMAN	https://www.uniprot.org/uniprot/Q96RQ9	OXIDOREDUCTASE	P0298687B	409	65327	13	6	7.38959e+07	6.93948e+07	6.81957e+07	7.46954e+07	7.13329e+07	7.1167e+07	7.58254e+07	7.31645e+07	6.69921e+07	6.18951e+07	6.10434e+07	6.42145e+07	58897828	5.52609e+07	6.76434e+07	5.70126e+07	1.2941	1.21117	1.19546	1.31083	1.2522	1.24827	1.33139	1.28564	1.17624	1.08564	1.06965	1.12421	1.03461	0.969275	1.18644	1	6	7.9096	0.4436
IMPDH1	P20839	IMDH1_HUMAN	https://www.uniprot.org/uniprot/P20839	OXIDOREDUCTASE	P0298687B	647	64319	31	14	9.49523e+08	9.38684e+08	9.18787e+08	9.39572e+08	9.26559e+08	8.983e+08	8.56043e+08	8.44584e+08	9.30358e+08	9.43722e+08	9.5141e+08	9.34438e+08	9.46145e+08	9.45621e+08	9.57813e+08	9.26498e+08	1.02838	1.01345	0.991669	1.01457	0.999356	0.969027	0.922417	0.912159	1.00693	1.01764	1.0262	1.00838	1.01862	1.02055	1.03344	1	14	8.7361	0.2529
IMPDH2	P12268	IMDH2_HUMAN	https://www.uniprot.org/uniprot/P12268	OXIDOREDUCTASE	P0298687B	1412	55804	71	19	2.09427e+09	1.98313e+09	2.04101e+09	2.0223e+09	1.99031e+09	1.99472e+09	1.89369e+09	1.91317e+09	2.26034e+09	2.06927e+09	2.16236e+09	2.22934e+09	2.06792e+09	2.14199e+09	2.237e+09	2.16525e+09	0.968016	0.918266	0.944416	0.934746	0.918709	0.921511	0.873932	0.882263	1.04427	0.957622	0.998782	1.0284	0.95531	0.989429	1.03324	1	18	9.3529	0.2618
IVD	P26440	IVD_HUMAN	https://www.uniprot.org/uniprot/P26440	OXIDOREDUCTASE	P0298687B	448	46319	18	7	3.50033e+08	3.17036e+08	3.21798e+08	2.99388e+08	3.14667e+08	3.22436e+08	3.30588e+08	3.34312e+08	3.6209e+08	3.11431e+08	3.24635e+08	3.19447e+08	3.20597e+08	3.34537e+08	3.42177e+08	3.31095e+08	1.05841	0.954823	0.97152	0.905284	0.95279	0.977235	0.998626	1.01016	1.09338	0.940229	0.981803	0.965996	0.971288	1.01099	1.03429	1	7	8.457	0.3692
JMJD1C	Q15652	JHD2C_HUMAN	https://www.uniprot.org/uniprot/Q15652	OXIDOREDUCTASE	P0298687B	428	284522	21	4	2.26108e+08	2.3279e+08	2.37186e+08	2.31485e+08	2.37019e+08	2.27513e+08	2.40275e+08	2.4475e+08	2.57559e+08	2.57084e+08	2.5097e+08	2.61335e+08	2.52766e+08	2.49879e+08	2.47425e+08	2.56786e+08	0.881167	0.906126	0.924273	0.901561	0.923022	0.887747	0.935702	0.953941	1.00579	1.00134	0.977349	1.01928	0.984344	0.974202	0.963698	1	4	7.3164	0.3581
JMJD4	Q9H9V9	JMJD4_HUMAN	https://www.uniprot.org/uniprot/Q9H9V9	OXIDOREDUCTASE	P0298687B	41	52493	2	0	0	0	0	0	0	0	0	0	0	0	0	0	0	0	0	0	n/d	n/d	n/d	n/d	n/d	n/d	n/d	n/d	n/d	n/d	n/d	n/d	n/d	n/d	n/d	n/d	n/d	n/d	n/d
JMJD6	Q6NYC1	JMJD6_HUMAN	https://www.uniprot.org/uniprot/Q6NYC1	OXIDOREDUCTASE	P0298687B	117	47626	5	1	2.12174e+07	2.02439e+07	2.09668e+07	1.8768e+07	1.916e+07	2.04955e+07	1.96638e+07	2.05774e+07	3.37758e+07	2.43752e+07	2.43484e+07	2.57707e+07	2.27441e+07	2.42485e+07	2.57011e+07	2.43345e+07	0.871909	0.831903	0.86161	0.771253	0.787359	0.842241	0.808063	0.845609	1.38798	1.00167	1.00057	1.05902	0.934646	0.996469	1.05616	1	1	7.238	n/d
KCNAB2	Q13303	KCAB2_HUMAN	https://www.uniprot.org/uniprot/Q13303	OXIDOREDUCTASE	P0298687B	95	39287	6	0	0	0	0	0	0	0	0	0	0	0	0	0	0	0	0	0	n/d	n/d	n/d	n/d	n/d	n/d	n/d	n/d	n/d	n/d	n/d	n/d	n/d	n/d	n/d	n/d	n/d	n/d	n/d
KDM1A	O60341	KDM1A_HUMAN	https://www.uniprot.org/uniprot/O60341	OXIDOREDUCTASE	P0298687B	668	95154	29	9	4.55421e+08	4.54478e+08	4.43912e+08	4.43766e+08	4.5352e+08	4.49102e+08	4.51951e+08	4.63309e+08	4.35699e+08	4.3306e+08	4.49769e+08	4.39205e+08	4.49799e+08	4.38843e+08	4.40393e+08	4.33393e+08	1.04775	1.0475	1.02161	1.02409	1.04465	1.03412	1.04066	1.06865	1.0035	0.999587	1.0366	1.01274	1.0367	1.0125	1.01589	1	9	8.2782	0.2305
KDM1B	Q8NB78	KDM1B_HUMAN	https://www.uniprot.org/uniprot/Q8NB78	OXIDOREDUCTASE	P0298687B	34	92097	1	1	9.02743e+06	8.95228e+06	1.02034e+07	9.64216e+06	7.53153e+06	9.77965e+06	1.02161e+07	8.85659e+06	9.9855e+06	1.09576e+07	9.0609e+06	1.18552e+07	1.04796e+07	9.78277e+06	1.14145e+07	9.48393e+06	0.951866	0.943941	1.07586	1.01668	0.794135	1.03118	1.07721	0.933852	1.05289	1.15538	0.955395	1.25003	1.10499	1.03151	1.20356	1	1	7.2548	n/d
KDM2A	Q9Y2K7	KDM2A_HUMAN	https://www.uniprot.org/uniprot/Q9Y2K7	OXIDOREDUCTASE	P0298687B	200	132791	8	2	2.28506e+07	3.07382e+07	2.88967e+07	3.0258e+07	2.88315e+07	2.89068e+07	2.89747e+07	3.04384e+07	4.16736e+07	3.85563e+07	3.99944e+07	3.62357e+07	3.74921e+07	3.71056e+07	3.58639e+07	3.86523e+07	0.591183	0.795248	0.747607	0.782826	0.745919	0.747868	0.749624	0.787492	1.07817	0.997517	1.03472	0.937478	0.969983	0.959983	0.927858	1	2	7.2749	0.5202
KDM3B	Q7LBC6	KDM3B_HUMAN	https://www.uniprot.org/uniprot/Q7LBC6	OXIDOREDUCTASE	P0298687B	179	191579	9	4	8.90823e+07	9.86036e+07	9.94387e+07	9.79563e+07	9.68866e+07	9.57442e+07	1.01065e+08	9.73309e+07	1.17948e+08	1.07156e+08	1.12315e+08	1.11405e+08	1.12293e+08	1.08529e+08	1.06051e+08	1.15373e+08	0.772124	0.85465	0.861889	0.84904	0.839768	0.829867	0.875988	0.843619	1.02232	0.928778	0.973494	0.96561	0.973303	0.940682	0.919201	1	4	7.5965	0.5825
KDSR	Q06136	KDSR_HUMAN	https://www.uniprot.org/uniprot/Q06136	OXIDOREDUCTASE	P0298687B	117	36187	7	1	9.58902e+07	8.74805e+07	8.42956e+07	7.92029e+07	9.04076e+07	9.03111e+07	8.77025e+07	9.38506e+07	9.79357e+07	8.24566e+07	8.65014e+07	8.29011e+07	8.97678e+07	9.00522e+07	9.12683e+07	8.94008e+07	1.07259	0.97852	0.942896	0.885931	1.01126	1.01018	0.981004	1.04977	1.09547	0.922325	0.967568	0.927297	1.00411	1.00729	1.02089	1	1	8.051	n/d
KIAA1191	Q96A73	P33MX_HUMAN	https://www.uniprot.org/uniprot/Q96A73	OXIDOREDUCTASE	P0298687B	56	31312	3	1	1.08957e+08	1.01019e+08	9.5983e+07	1.26907e+08	1.10775e+08	1.15001e+08	1.10009e+08	1.05854e+08	1.09597e+08	1.07358e+08	1.10227e+08	1.13686e+08	1.18858e+08	1.06297e+08	1.00122e+08	1.15402e+08	0.944149	0.875364	0.831726	1.09969	0.9599	0.99652	0.953266	0.917263	0.949692	0.930292	0.955155	0.985125	1.02995	0.921103	0.867596	1	1	7.7166	n/d
L2HGDH	Q9H9P8	L2HDH_HUMAN	https://www.uniprot.org/uniprot/Q9H9P8	OXIDOREDUCTASE	P0298687B	499	50315	16	7	2.9479e+08	2.68747e+08	2.58624e+08	2.57727e+08	2.70465e+08	2.79832e+08	2.82056e+08	2.92139e+08	3.01566e+08	2.50334e+08	2.77824e+08	2.75354e+08	2.45831e+08	2.78158e+08	2.87717e+08	2.77562e+08	1.05627	0.967915	0.934092	0.929363	0.975715	1.00809	1.0164	1.05254	1.08458	0.90224	1.00109	0.992465	0.887196	1.00302	1.03506	1	7	8.181	0.3425
LDHA	P00338	LDHA_HUMAN	https://www.uniprot.org/uniprot/P00338	OXIDOREDUCTASE	P0298687B	1021	36688	82	15	7.48309e+08	6.63123e+08	6.6962e+08	6.26682e+08	6.85653e+08	7.1442e+08	7.10922e+08	7.0751e+08	8.35007e+08	6.99729e+08	8.15235e+08	7.91136e+08	7.44731e+08	7.96531e+08	8.49828e+08	7.72918e+08	0.969092	0.858446	0.865158	0.810359	0.885998	0.924283	0.920527	0.91675	1.08143	0.905043	1.04885	1.023	0.964158	1.03081	1.10055	1	15	9.8858	0.4345
LDHB	P07195	LDHB_HUMAN	https://www.uniprot.org/uniprot/P07195	OXIDOREDUCTASE	P0298687B	767	36638	71	15	1.35823e+09	1.24515e+09	1.22442e+09	1.20599e+09	1.2657e+09	1.31666e+09	1.32264e+09	1.32859e+09	1.36018e+09	1.20233e+09	1.27817e+09	1.27528e+09	1.24485e+09	1.32304e+09	1.36167e+09	1.28805e+09	1.05345	0.967349	0.950944	0.936297	0.983065	1.02198	1.02686	1.03172	1.05571	0.933367	0.992869	0.990151	0.967875	1.02749	1.05706	1	15	9.5596	0.059
LDHC	P07864	LDHC_HUMAN	https://www.uniprot.org/uniprot/P07864	OXIDOREDUCTASE	P0298687B	11	36311	2	0	0	0	0	0	0	0	0	0	0	0	0	0	0	0	0	0	n/d	n/d	n/d	n/d	n/d	n/d	n/d	n/d	n/d	n/d	n/d	n/d	n/d	n/d	n/d	n/d	n/d	n/d	n/d
P3H1	Q32P28	P3H1_HUMAN	https://www.uniprot.org/uniprot/Q32P28	OXIDOREDUCTASE	P0298687B	592	83393	17	8	3.74953e+08	3.84209e+08	4.25685e+08	4.16815e+08	4.04943e+08	4.02096e+08	3.93581e+08	3.80807e+08	3.40062e+08	3.48899e+08	3.67752e+08	3.64127e+08	3.72152e+08	3.5413e+08	3.4484e+08	3.39787e+08	1.10276	1.12815	1.24812	1.22402	1.1899	1.18154	1.15874	1.1199	0.999803	1.02556	1.07994	1.07364	1.09421	1.04184	1.01504	1	8	7.8832	0.6067
P3H2	Q8IVL5	P3H2_HUMAN	https://www.uniprot.org/uniprot/Q8IVL5	OXIDOREDUCTASE	P0298687B	457	80984	20	7	2.11331e+08	2.25315e+08	2.28809e+08	2.36595e+08	2.29772e+08	2.23035e+08	2.19642e+08	2.11658e+08	2.62599e+08	2.97865e+08	2.88479e+08	2.72624e+08	3.01131e+08	2.72369e+08	2.63233e+08	2.63872e+08	0.802644	0.858147	0.868443	0.896628	0.874157	0.846711	0.834398	0.803393	0.996756	1.12436	1.09174	1.03376	1.13897	1.02982	0.998504	1	7	8.0501	0.0619
LOXL4	Q96JB6	LOXL4_HUMAN	https://www.uniprot.org/uniprot/Q96JB6	OXIDOREDUCTASE	P0298687B	55	84483	2	1	2.49612e+06	2.23874e+06	2.40164e+06	2.59451e+06	2.61635e+06	2.26713e+06	2.21188e+06	2.06953e+06	2.1916e+06	2.04442e+06	1.98865e+06	2.03842e+06	2.51777e+06	2.46627e+06	2.17921e+06	2.09156e+06	1.19343	1.07037	1.14826	1.24047	1.25091	1.08394	1.05753	0.989467	1.04783	0.977463	0.950801	0.974596	1.20378	1.17915	1.04191	1	1	6.7857	n/d
MDH1	P40925	MDHC_HUMAN	https://www.uniprot.org/uniprot/P40925	OXIDOREDUCTASE	P0298687B	966	38627	73	18	1.71435e+09	1.67047e+09	1.61416e+09	1.64137e+09	1.72912e+09	1.7504e+09	1.73839e+09	1.7091e+09	1.6284e+09	1.54896e+09	1.60425e+09	1.67528e+09	1.65525e+09	1.724e+09	1.69735e+09	1.71279e+09	1.00167	0.976825	0.942886	0.956583	1.00982	1.02196	1.01474	0.998789	0.954033	0.906321	0.936394	0.977902	0.966645	1.00614	0.99209	1	18	9.8849	0.138
MDH2	P40926	MDHM_HUMAN	https://www.uniprot.org/uniprot/P40926	OXIDOREDUCTASE	P0298687B	1133	35503	100	19	1.8856e+09	1.94357e+09	1.82274e+09	1.86495e+09	1.96595e+09	1.95164e+09	1.94457e+09	1.95078e+09	1.86645e+09	1.84882e+09	1.92053e+09	1.92681e+09	2.00673e+09	1.98604e+09	1.90857e+09	1.92249e+09	0.980953	1.0116	0.949041	0.970403	1.02256	1.01521	1.01148	1.01455	0.971231	0.962242	0.9992	1.00188	1.04431	1.03303	0.992386	1	19	9.9455	0.0509
ME1	P48163	MAOX_HUMAN	https://www.uniprot.org/uniprot/P48163	OXIDOREDUCTASE	P0298687B	453	64149	28	7	5.54138e+08	5.28076e+08	5.15288e+08	4.78331e+08	4.98352e+08	5.27698e+08	5.38794e+08	5.43887e+08	5.65374e+08	4.80164e+08	5.03809e+08	5.13583e+08	4.84316e+08	5.00753e+08	5.27079e+08	5.13194e+08	1.08058	1.02913	1.00502	0.932464	0.971952	1.02896	1.04926	1.05984	1.10266	0.934594	0.982145	1.00038	0.943234	0.973031	1.02705	1	7	8.7232	0.2641
ME2	P23368	MAOM_HUMAN	https://www.uniprot.org/uniprot/P23368	OXIDOREDUCTASE	P0298687B	502	65443	21	10	3.80505e+08	3.36838e+08	3.60762e+08	3.41281e+08	3.48538e+08	3.78691e+08	3.99434e+08	3.92989e+08	4.58127e+08	3.84549e+08	3.98715e+08	4.12233e+08	4.26265e+08	4.06454e+08	4.21086e+08	3.87546e+08	0.987566	0.873041	0.931953	0.884176	0.898426	0.977192	1.03095	1.01399	1.18103	0.993314	1.02845	1.067	1.09948	1.04872	1.08555	1	9	8.2954	0.1813
ME3	Q16798	MAON_HUMAN	https://www.uniprot.org/uniprot/Q16798	OXIDOREDUCTASE	P0298687B	40	67068	4	1	4.02971e+07	3.47489e+07	3.19765e+07	3.34993e+07	3.14899e+07	3.22846e+07	3.22178e+07	3.1811e+07	2.72751e+07	2.3561e+07	2.74771e+07	3.0937e+07	2.68657e+07	2.68763e+07	2.76071e+07	2.70388e+07	1.49034	1.28515	1.18261	1.23893	1.16462	1.19401	1.19154	1.17649	1.00874	0.871377	1.01621	1.14417	0.993596	0.993987	1.02102	1	1	7.3328	n/d
MECR	Q9BV79	MECR_HUMAN	https://www.uniprot.org/uniprot/Q9BV79	OXIDOREDUCTASE	P0298687B	349	40461	12	4	7.14324e+07	7.20316e+07	7.29008e+07	7.64583e+07	7.67932e+07	7.52426e+07	7.30818e+07	7.08542e+07	7.08977e+07	6.92452e+07	7.89919e+07	7.59358e+07	8.17261e+07	7.66331e+07	7.05048e+07	6.97318e+07	1.02439	1.03298	1.04544	1.09657	1.10336	1.07903	1.04804	1.0161	1.01672	0.992219	1.1328	1.08897	1.17201	1.09897	1.01098	1	4	8.0586	0.2636
MICAL1	Q8TDZ2	MICA1_HUMAN	https://www.uniprot.org/uniprot/Q8TDZ2	OXIDOREDUCTASE	P0298687B	43	119820	3	1	4.18254e+07	4.60028e+07	4.7662e+07	4.89723e+07	4.66326e+07	4.90816e+07	4.64666e+07	4.5967e+07	5.12887e+07	4.46047e+07	4.40973e+07	4.177e+07	3.75998e+07	4.32131e+07	5.5894e+07	4.41931e+07	0.946425	1.04095	1.0785	1.10814	1.0552	1.11062	1.05145	1.04014	1.16056	1.00931	0.997832	0.94517	0.850806	0.977826	1.26477	1	1	7.2084	n/d
MICAL2	O94851	MICA2_HUMAN	https://www.uniprot.org/uniprot/O94851	OXIDOREDUCTASE	P0298687B	538	111651	16	9	4.14946e+08	4.14049e+08	4.04775e+08	4.19086e+08	3.89421e+08	4.03968e+08	4.00737e+08	3.9459e+08	3.44238e+08	3.49497e+08	3.65801e+08	3.60227e+08	3.72119e+08	3.50819e+08	3.62003e+08	3.56951e+08	1.16235	1.16228	1.13443	1.17666	1.09103	1.13228	1.12332	1.10705	0.96066	0.979796	1.02454	1.01102	1.04429	0.982549	1.01517	1	9	8.1175	0.083
MICAL3	Q7RTP6	MICA3_HUMAN	https://www.uniprot.org/uniprot/Q7RTP6	OXIDOREDUCTASE	P0298687B	978	224292	33	18	6.41937e+08	6.79392e+08	6.23071e+08	6.66204e+08	6.34757e+08	6.22469e+08	6.3562e+08	6.22461e+08	6.43608e+08	6.58693e+08	6.38442e+08	6.1274e+08	6.55147e+08	6.09165e+08	6.26173e+08	6.32025e+08	1.01499	1.0736	0.988088	1.05467	1.00711	0.989597	1.00797	0.987142	1.01849	1.03921	1.00876	0.970373	1.03611	0.965875	0.991105	1	18	8.216	1.0265
RIOX2	Q8IUF8	RIOX2_HUMAN	https://www.uniprot.org/uniprot/Q8IUF8	OXIDOREDUCTASE	P0298687B	127	52800	6	3	1.59615e+08	1.54046e+08	1.46318e+08	1.43615e+08	1.45589e+08	1.42144e+08	1.46237e+08	1.51903e+08	1.93677e+08	1.73134e+08	1.72873e+08	1.75089e+08	1.64586e+08	1.76699e+08	1.77611e+08	1.81666e+08	0.878618	0.847964	0.805422	0.790547	0.801412	0.782449	0.804979	0.836166	1.06612	0.953039	0.951601	0.9638	0.905985	0.972662	0.977681	1	3	7.3855	0.338
MSRA	Q9UJ68	MSRA_HUMAN	https://www.uniprot.org/uniprot/Q9UJ68	OXIDOREDUCTASE	P0298687B	164	26132	4	3	5.83506e+07	6.01403e+07	6.84188e+07	6.21893e+07	6.01625e+07	6.15e+07	6.25443e+07	6.12192e+07	6.63445e+07	6.64963e+07	6.86693e+07	6.65504e+07	5.91297e+07	6.38949e+07	5.80262e+07	6.10013e+07	0.956548	0.985886	1.1216	1.01947	0.98625	1.00818	1.0253	1.00357	1.08759	1.09008	1.1257	1.09097	0.969319	1.04744	0.95123	1	3	7.237	0.6412
MSRB2	Q9Y3D2	MSRB2_HUMAN	https://www.uniprot.org/uniprot/Q9Y3D2	OXIDOREDUCTASE	P0298687B	86	19536	2	1	5.31491e+07	5.16023e+07	5.53578e+07	5.729e+07	4.84338e+07	5.25146e+07	5.3158e+07	5.59202e+07	5.96606e+07	5.70981e+07	6.03309e+07	6.53255e+07	6.22724e+07	5.53124e+07	5.77314e+07	5.59544e+07	0.949865	0.92222	0.989339	1.02387	0.865595	0.938526	0.950025	0.99939	1.06624	1.02044	1.07822	1.16748	1.11291	0.988527	1.03176	1	1	7.0337	n/d
MTHFD1	P11586	C1TC_HUMAN	https://www.uniprot.org/uniprot/P11586	OXIDOREDUCTASE	P0298687B	1832	101558	95	32	1.79662e+09	1.76702e+09	1.71492e+09	1.72169e+09	1.7946e+09	1.78545e+09	1.76295e+09	1.8023e+09	1.83611e+09	1.70807e+09	1.76859e+09	1.76101e+09	1.84309e+09	1.85039e+09	1.88108e+09	1.81055e+09	0.992958	0.977744	0.948048	0.952289	0.992714	0.985376	0.973253	0.994859	1.01242	0.943355	0.977377	0.974131	1.01763	1.02297	1.0382	1	32	9.2063	0.1185
MTHFD2	P13995	MTDC_HUMAN	https://www.uniprot.org/uniprot/P13995	OXIDOREDUCTASE	P0298687B	691	37895	29	10	5.19912e+08	5.79088e+08	5.62979e+08	5.64798e+08	5.80573e+08	5.77193e+08	5.442e+08	5.44133e+08	6.0392e+08	6.33304e+08	6.37346e+08	6.41247e+08	6.79939e+08	6.3542e+08	6.08304e+08	6.10468e+08	0.854151	0.94992	0.925576	0.924206	0.949737	0.945519	0.892567	0.89231	0.991926	1.03525	1.04402	1.05084	1.1133	1.04115	0.997624	1	10	8.9303	0.1494
MTHFR	P42898	MTHR_HUMAN	https://www.uniprot.org/uniprot/P42898	OXIDOREDUCTASE	P0298687B	119	78964	4	2	7.46445e+07	7.82909e+07	7.72372e+07	7.99536e+07	7.1945e+07	7.35699e+07	7.90642e+07	7.55822e+07	7.56877e+07	6.92838e+07	7.56032e+07	7.06217e+07	6.62807e+07	6.96464e+07	7.95147e+07	7.32365e+07	1.01923	1.06902	1.05463	1.09172	0.982366	1.00455	1.07957	1.03203	1.03347	0.946029	1.03232	0.964297	0.905024	0.950981	1.08573	1	2	7.646	0.1671
MT-ND4	P03905	NU4M_HUMAN	https://www.uniprot.org/uniprot/P03905	OXIDOREDUCTASE	P0298687B	36	51580	2	1	3.23954e+06	5.37322e+06	7.26689e+06	1.01655e+07	9.56361e+06	8.66077e+06	7.37351e+06	6.61044e+06	1.36784e+06	4.0351e+06	8.69142e+06	8.53289e+06	1.02481e+07	7.85534e+06	8.13452e+06	8.69492e+06	0.372578	0.617972	0.835763	1.16913	1.09991	0.996073	0.848025	0.760264	0.157315	0.464075	0.999598	0.981366	1.17863	0.90344	0.935549	1	1	8.0562	n/d
NDOR1	Q9UHB4	NDOR1_HUMAN	https://www.uniprot.org/uniprot/Q9UHB4	OXIDOREDUCTASE	P0298687B	87	67687	2	1	5.57554e+07	5.65457e+07	5.94404e+07	5.81846e+07	5.57636e+07	5.60645e+07	5.3473e+07	5.15528e+07	6.41699e+07	5.7959e+07	6.3081e+07	6.54237e+07	5.61345e+07	5.78379e+07	6.22352e+07	6.07058e+07	0.918453	0.931471	0.979155	0.958467	0.918588	0.923544	0.880854	0.849223	1.05706	0.954751	1.03913	1.07772	0.924697	0.952757	1.02519	1	1	7.3166	n/d
NDUFS1	P28331	NDUS1_HUMAN	https://www.uniprot.org/uniprot/P28331	OXIDOREDUCTASE	P0298687B	541	80996	29	9	5.13916e+08	4.68415e+08	4.49598e+08	4.68968e+08	4.65241e+08	4.5292e+08	4.56244e+08	4.6977e+08	9.50439e+08	8.73669e+08	8.71185e+08	8.08353e+08	8.33823e+08	7.62764e+08	7.91086e+08	7.65583e+08	0.671155	0.610517	0.587638	0.6101	0.607767	0.592106	0.596342	0.613461	1.24219	1.13907	1.1384	1.05546	1.08938	0.996665	1.03389	1	9	8.1926	0.0155
NDUFS2	O75306	NDUS2_HUMAN	https://www.uniprot.org/uniprot/O75306	OXIDOREDUCTASE	P0298687B	313	51851	22	4	1.12862e+08	1.06393e+08	1.03283e+08	1.0509e+08	1.04097e+08	1.0531e+08	1.03385e+08	1.02753e+08	1.8948e+08	1.67154e+08	1.64483e+08	1.68084e+08	1.64094e+08	1.50629e+08	1.61794e+08	1.52891e+08	0.738186	0.695872	0.675534	0.687351	0.680859	0.690231	0.678413	0.672068	1.23932	1.09329	1.07631	1.10033	1.07327	0.985204	1.06007	1	4	7.9827	0.2621
NDUFS3	O75489	NDUS3_HUMAN	https://www.uniprot.org/uniprot/O75489	OXIDOREDUCTASE	P0298687B	449	30241	9	6	2.18095e+08	1.89539e+08	1.84804e+08	1.84721e+08	1.67344e+08	1.81512e+08	1.8077e+08	1.70865e+08	3.84113e+08	3.36089e+08	3.62596e+08	3.50532e+08	3.15703e+08	3.07459e+08	3.36834e+08	3.15099e+08	0.692052	0.602459	0.587055	0.586475	0.531144	0.577113	0.574583	0.544659	1.21902	1.0671	1.15142	1.11238	1.00313	0.976476	1.07114	1	6	8.1811	0.2735
NDUFS7	O75251	NDUS7_HUMAN	https://www.uniprot.org/uniprot/O75251	OXIDOREDUCTASE	P0298687B	76	23563	2	0	0	0	0	0	0	0	0	0	0	0	0	0	0	0	0	0	n/d	n/d	n/d	n/d	n/d	n/d	n/d	n/d	n/d	n/d	n/d	n/d	n/d	n/d	n/d	n/d	n/d	n/d	n/d
NDUFS8	O00217	NDUS8_HUMAN	https://www.uniprot.org/uniprot/O00217	OXIDOREDUCTASE	P0298687B	148	23705	9	2	1.52179e+08	1.50405e+08	1.53139e+08	1.67391e+08	1.59186e+08	1.58199e+08	1.53117e+08	1.50474e+08	2.36958e+08	2.39111e+08	2.47878e+08	2.29141e+08	2.49735e+08	2.25208e+08	2.19606e+08	2.19528e+08	0.693211	0.685129	0.697584	0.762505	0.72513	0.720635	0.697485	0.685443	1.0794	1.0892	1.12914	1.04379	1.1376	1.02587	1.00036	1	2	7.6737	0.741
NDUFV1	P49821	NDUV1_HUMAN	https://www.uniprot.org/uniprot/P49821	OXIDOREDUCTASE	P0298687B	474	50817	15	6	5.04213e+08	4.63439e+08	5.08142e+08	5.07038e+08	4.73439e+08	4.89063e+08	5.15966e+08	4.95181e+08	9.16958e+08	8.70588e+08	9.10324e+08	8.73223e+08	8.57748e+08	8.17344e+08	8.2789e+08	7.88433e+08	0.640562	0.588936	0.645596	0.641765	0.601067	0.620866	0.655212	0.629484	1.16817	1.10262	1.15222	1.1051	1.08468	1.03722	1.05086	1	6	8.0317	0.3083
NDUFV2	P19404	NDUV2_HUMAN	https://www.uniprot.org/uniprot/P19404	OXIDOREDUCTASE	P0298687B	343	27391	20	5	2.08274e+08	1.96687e+08	1.90179e+08	2.06869e+08	1.93946e+08	2.03877e+08	2.04473e+08	2.09972e+08	3.46198e+08	3.37521e+08	3.47475e+08	3.30921e+08	3.30304e+08	3.09556e+08	3.16729e+08	3.00287e+08	0.694802	0.654748	0.633333	0.688798	0.647052	0.679898	0.681798	0.700129	1.15257	1.12458	1.15387	1.10201	1.10002	1.03144	1.05432	1	5	8.1184	0.6271
NNT	Q13423	NNTM_HUMAN	https://www.uniprot.org/uniprot/Q13423	OXIDOREDUCTASE	P0298687B	974	113894	46	17	1.12951e+09	9.92722e+08	9.5275e+08	1.00867e+09	9.56075e+08	9.64145e+08	9.59223e+08	9.62695e+08	1.1583e+09	1.09532e+09	1.13565e+09	1.13617e+09	1.17031e+09	1.11441e+09	1.09695e+09	1.09939e+09	1.02646	0.902626	0.866497	0.9171	0.86923	0.877029	0.872767	0.875795	1.05186	0.996325	1.03303	1.03184	1.06458	1.01357	0.997499	1	17	8.6442	0.0892
NQO2	P16083	NQO2_HUMAN	https://www.uniprot.org/uniprot/P16083	OXIDOREDUCTASE	P0298687B	104	25918	2	2	3.8938e+07	3.68178e+07	3.74982e+07	3.65052e+07	3.80763e+07	4.16409e+07	4.14989e+07	3.92634e+07	3.99878e+07	3.94936e+07	3.88383e+07	4.46148e+07	4.03015e+07	3.94706e+07	3.87567e+07	3.99521e+07	0.974618	0.92155	0.93858	0.913724	0.95305	1.04227	1.03872	0.982763	1.00089	0.988525	0.972121	1.11671	1.00875	0.987948	0.97008	1	2	6.9321	0.211
NSDHL	Q15738	NSDHL_HUMAN	https://www.uniprot.org/uniprot/Q15738	OXIDOREDUCTASE	P0298687B	421	41900	35	8	9.27244e+08	8.66489e+08	8.53127e+08	8.30274e+08	8.74223e+08	8.76834e+08	8.92098e+08	9.21452e+08	8.89288e+08	8.11565e+08	8.66307e+08	8.6572e+08	8.60867e+08	9.16423e+08	9.00617e+08	8.90849e+08	1.04301	0.974738	0.961617	0.93552	0.98421	0.986455	1.00502	1.03844	0.999168	0.914678	0.976363	0.974577	0.966935	1.02826	1.01326	1	8	9.3316	0.1291
NXN	Q6DKJ4	NXN_HUMAN	https://www.uniprot.org/uniprot/Q6DKJ4	OXIDOREDUCTASE	P0298687B	575	48392	22	9	5.41733e+08	4.73989e+08	4.54595e+08	4.33501e+08	4.65453e+08	4.75488e+08	5.11806e+08	5.08291e+08	6.1544e+08	4.61786e+08	4.90591e+08	5.02783e+08	4.30852e+08	4.58332e+08	5.52684e+08	4.68141e+08	1.15671	1.00688	0.968149	0.922312	0.990636	1.01401	1.09138	1.08379	1.30788	0.984295	1.04758	1.07083	0.92078	0.978395	1.17911	1	9	8.2155	0.1861
OGDH	Q02218	ODO1_HUMAN	https://www.uniprot.org/uniprot/Q02218	OXIDOREDUCTASE	P0298687B	1091	115934	44	12	8.1864e+08	7.68627e+08	8.10754e+08	7.94119e+08	7.82665e+08	7.92668e+08	7.69807e+08	7.64765e+08	8.07727e+08	8.13473e+08	7.71959e+08	7.94445e+08	8.49348e+08	7.74097e+08	7.58201e+08	7.88916e+08	1.04152	0.977499	1.02795	1.00708	0.991854	1.00501	0.977242	0.972444	1.02743	1.03184	0.980036	1.00909	1.07787	0.982068	0.962934	1	11	8.4869	0.7208
OGDHL	Q9ULD0	OGDHL_HUMAN	https://www.uniprot.org/uniprot/Q9ULD0	OXIDOREDUCTASE	P0298687B	82	114480	3	1	5.23861e+07	4.59936e+07	4.53542e+07	3.81584e+07	4.30653e+07	4.72872e+07	4.97251e+07	4.93075e+07	4.34556e+07	3.70543e+07	3.16677e+07	3.67623e+07	3.93944e+07	3.72925e+07	4.08648e+07	3.82236e+07	1.37052	1.20328	1.18655	0.998294	1.12667	1.23712	1.3009	1.28998	1.13688	0.969409	0.828485	0.96177	1.03063	0.975642	1.0691	1	1	7.1461	n/d
OGFOD1	Q8N543	OGFD1_HUMAN	https://www.uniprot.org/uniprot/Q8N543	OXIDOREDUCTASE	P0298687B	155	63245	14	5	1.32753e+08	1.19529e+08	1.17951e+08	1.21489e+08	1.16962e+08	1.22554e+08	1.27897e+08	1.29133e+08	2.03359e+08	1.73189e+08	1.67681e+08	1.73816e+08	1.58512e+08	1.61208e+08	1.78659e+08	1.69702e+08	0.78227	0.705347	0.69559	0.710363	0.68696	0.720811	0.754118	0.760765	1.1976	1.01953	0.98809	1.02313	0.934722	0.952961	1.05278	1	5	8.1171	0.1254
OGFOD2	Q6N063	OGFD2_HUMAN	https://www.uniprot.org/uniprot/Q6N063	OXIDOREDUCTASE	P0298687B	101	38996	8	2	7.96117e+07	8.56873e+07	8.58888e+07	8.31439e+07	8.82643e+07	8.45135e+07	8.23535e+07	8.58405e+07	9.7112e+07	8.51205e+07	8.76622e+07	8.58055e+07	8.85817e+07	8.85695e+07	9.07642e+07	9.34793e+07	0.85165	0.916644	0.918799	0.889436	0.944212	0.904087	0.880981	0.918283	1.03886	0.910581	0.937771	0.917909	0.947607	0.947477	0.970955	1	2	7.599	0.0012
OGFOD3	Q6PK18	OGFD3_HUMAN	https://www.uniprot.org/uniprot/Q6PK18	OXIDOREDUCTASE	P0298687B	109	36635	4	3	9.34061e+07	8.70213e+07	9.14213e+07	8.70299e+07	8.76435e+07	8.46774e+07	9.62079e+07	9.35756e+07	1.12147e+08	1.35342e+08	1.36072e+08	1.16379e+08	1.20413e+08	1.05463e+08	1.12197e+08	1.03832e+08	0.899593	0.838101	0.880477	0.838184	0.844093	0.815527	0.926577	0.901226	1.08009	1.30347	1.31051	1.12085	1.1597	1.01571	1.08057	1	3	7.4624	0.6954
P4HA1	P13674	P4HA1_HUMAN	https://www.uniprot.org/uniprot/P13674	OXIDOREDUCTASE	P0298687B	1162	61049	43	18	8.64407e+08	9.27004e+08	8.60021e+08	8.76507e+08	9.10718e+08	8.83298e+08	8.78551e+08	8.69721e+08	9.0676e+08	9.78422e+08	9.78686e+08	9.27307e+08	1.02661e+09	9.89744e+08	9.58143e+08	9.48963e+08	0.910739	0.972226	0.906582	0.92393	0.958783	0.930891	0.926444	0.916447	0.956974	1.03003	1.02974	0.977241	1.08155	1.04234	1.00642	1	18	9.0178	0.351
P4HA2	O15460	P4HA2_HUMAN	https://www.uniprot.org/uniprot/O15460	OXIDOREDUCTASE	P0298687B	391	60901	20	7	3.80667e+08	4.11525e+08	4.23094e+08	4.16293e+08	4.04853e+08	4.043e+08	4.07279e+08	4.01958e+08	4.74132e+08	5.00382e+08	5.0245e+08	5.01245e+08	5.06363e+08	4.86916e+08	4.68529e+08	4.60863e+08	0.826673	0.894293	0.918935	0.90578	0.878236	0.877326	0.884558	0.872318	1.02847	1.08616	1.09086	1.08821	1.0981	1.05618	1.01675	1	7	8.1987	0.3817
P4HTM	Q9NXG6	P4HTM_HUMAN	https://www.uniprot.org/uniprot/Q9NXG6	OXIDOREDUCTASE	P0298687B	93	63112	4	3	8.52948e+07	9.74253e+07	9.49626e+07	9.14303e+07	9.49646e+07	9.77087e+07	9.69107e+07	9.60923e+07	1.09863e+08	1.10023e+08	1.11568e+08	1.0865e+08	1.11055e+08	1.07509e+08	1.06548e+08	1.06123e+08	0.803738	0.918045	0.894838	0.861554	0.894858	0.920715	0.913196	0.905484	1.03525	1.03675	1.05131	1.02382	1.04648	1.01307	1.00401	1	3	7.5164	0.2736
PAM	P19021	AMD_HUMAN	https://www.uniprot.org/uniprot/P19021	OXIDOREDUCTASE	P0298687B	31	108402	2	0	0	0	0	0	0	0	0	0	0	0	0	0	0	0	0	0	n/d	n/d	n/d	n/d	n/d	n/d	n/d	n/d	n/d	n/d	n/d	n/d	n/d	n/d	n/d	n/d	n/d	n/d	n/d
PCYOX1	Q9UHG3	PCYOX_HUMAN	https://www.uniprot.org/uniprot/Q9UHG3	OXIDOREDUCTASE	P0298687B	522	56639	25	8	5.13502e+08	4.64952e+08	4.4716e+08	4.37373e+08	4.4986e+08	4.60294e+08	4.82988e+08	4.91192e+08	5.28184e+08	4.20916e+08	4.61584e+08	4.63243e+08	4.55894e+08	4.52006e+08	4.74173e+08	4.46323e+08	1.15165	1.04054	1.0009	0.978741	1.00735	1.03151	1.082	1.10089	1.18426	0.943198	1.03332	1.03763	1.01983	1.01378	1.06116	1	7	8.4559	0.3289
PCYOX1L	Q8NBM8	PCYXL_HUMAN	https://www.uniprot.org/uniprot/Q8NBM8	OXIDOREDUCTASE	P0298687B	68	54646	3	1	3.17518e+07	2.79248e+07	2.44724e+07	2.53299e+07	2.52018e+07	2.48148e+07	2.52581e+07	2.68739e+07	3.26468e+07	2.79787e+07	2.80976e+07	2.88939e+07	2.52066e+07	2.56465e+07	2.68262e+07	2.64788e+07	1.19914	1.05461	0.924229	0.956613	0.951773	0.937159	0.9539	1.01492	1.23294	1.05665	1.06114	1.09121	0.951956	0.96857	1.01312	1	1	7.286	n/d
PDHA1	P08559	ODPA_HUMAN	https://www.uniprot.org/uniprot/P08559	OXIDOREDUCTASE	P0298687B	654	47579	33	12	3.56297e+08	3.07264e+08	3.14006e+08	3.3068e+08	3.11497e+08	3.31213e+08	3.14246e+08	3.18938e+08	3.53268e+08	3.36044e+08	3.4376e+08	3.37527e+08	3.31976e+08	3.24261e+08	3.36209e+08	3.23497e+08	1.10157	0.951388	0.971561	1.02273	0.964264	1.02496	0.972705	0.987301	1.089	1.03923	1.06302	1.04287	1.02466	1.00242	1.03891	1	12	9.0145	0.053
PDHB	P11177	ODPB_HUMAN	https://www.uniprot.org/uniprot/P11177	OXIDOREDUCTASE	P0298687B	313	39233	15	5	4.29111e+08	4.03361e+08	4.31044e+08	4.2845e+08	4.08613e+08	4.35701e+08	4.22732e+08	4.10145e+08	4.27559e+08	4.59999e+08	5.16438e+08	4.71379e+08	4.69181e+08	4.44567e+08	4.57447e+08	4.44792e+08	0.964553	0.907792	0.970575	0.964198	0.918389	0.981846	0.950724	0.923026	0.963155	1.03554	1.15664	1.05717	1.05547	0.99932	1.02664	1	5	8.1832	0.5009
PGD	P52209	6PGD_HUMAN	https://www.uniprot.org/uniprot/P52209	OXIDOREDUCTASE	P0298687B	1120	53139	58	19	1.56745e+09	1.51219e+09	1.44725e+09	1.46164e+09	1.52417e+09	1.53375e+09	1.52906e+09	1.54385e+09	1.53614e+09	1.38725e+09	1.43987e+09	1.45714e+09	1.43077e+09	1.50871e+09	1.50341e+09	1.4603e+09	1.07318	1.03636	0.991621	1.00151	1.04396	1.05053	1.04721	1.05683	1.05083	0.951083	0.98683	0.997209	0.980221	1.03317	1.02862	1	19	9.4456	0.2867
PHGDH	O43175	SERA_HUMAN	https://www.uniprot.org/uniprot/O43175	OXIDOREDUCTASE	P0298687B	1423	56650	141	17	3.26113e+09	3.30881e+09	3.24588e+09	3.31203e+09	3.33173e+09	3.3843e+09	3.33446e+09	3.27144e+09	3.0204e+09	3056944909	3.14655e+09	3.17678e+09	3.11987e+09	3.12514e+09	3.13814e+09	3.11061e+09	1.04862	1.06547	1.04379	1.06471	1.0712	1.08795	1.072	1.05204	0.970969	0.982451	1.0129	1.02108	1.00343	1.00483	1.00901	1	17	10.0195	0.1065
PHYH	O14832	PAHX_HUMAN	https://www.uniprot.org/uniprot/O14832	OXIDOREDUCTASE	P0298687B	84	38538	6	2	1.01995e+08	1.04827e+08	1.053e+08	9.61888e+07	9.90057e+07	9.90302e+07	9.99949e+07	1.05226e+08	1.11609e+08	1.05049e+08	1.17035e+08	1.08772e+08	1.10917e+08	1.11384e+08	1.08777e+08	1.07998e+08	0.94442	0.970636	0.975021	0.890654	0.916737	0.916964	0.925897	0.974329	1.03344	0.972691	1.08368	1.00717	1.02702	1.03135	1.00721	1	2	7.1941	0.0693
PHYHD1	Q5SRE7	PHYD1_HUMAN	https://www.uniprot.org/uniprot/Q5SRE7	OXIDOREDUCTASE	P0298687B	470	32410	12	7	3.14038e+08	3.02533e+08	3.1377e+08	3.09782e+08	3.12659e+08	3.18465e+08	3.20885e+08	3.20538e+08	3.74333e+08	2.9043e+08	3.06777e+08	3.12005e+08	2.93495e+08	2.95928e+08	3.23086e+08	3.14342e+08	0.99916	0.964041	0.999669	0.986099	0.996649	1.01708	1.02253	1.02054	1.18907	0.923655	0.975869	0.993123	0.933873	0.943077	1.02784	1	7	7.9458	0.2358
PIR	O00625	PIR_HUMAN	https://www.uniprot.org/uniprot/O00625	OXIDOREDUCTASE	P0298687B	276	32113	9	4	2.2961e+08	2.39327e+08	2.38804e+08	2.34077e+08	2.37763e+08	2.40964e+08	2.34659e+08	2.36229e+08	2.48507e+08	2.32486e+08	2.48471e+08	2.47426e+08	2.37439e+08	2.48878e+08	2.39747e+08	2.41768e+08	0.949714	0.989905	0.98774	0.968187	0.983436	0.996677	0.970992	0.977092	1.02787	0.961608	1.02772	1.0234	0.982045	1.02941	0.990698	1	4	7.4625	0.6539
PLOD1	Q02809	PLOD1_HUMAN	https://www.uniprot.org/uniprot/Q02809	OXIDOREDUCTASE	P0298687B	748	88271	42	15	9.09646e+08	9.15631e+08	8.90983e+08	8.94389e+08	9.33267e+08	9.27379e+08	9.13321e+08	9.2582e+08	8.73502e+08	8.68773e+08	8.59427e+08	8.4397e+08	8.89061e+08	8.86545e+08	8.48768e+08	8.29203e+08	1.09446	1.10331	1.07379	1.07804	1.12394	1.11724	1.1004	1.11562	1.05131	1.04766	1.03744	1.01527	1.07319	1.06871	1.02306	1	15	8.7598	0.1429
PLOD2	O00469	PLOD2_HUMAN	https://www.uniprot.org/uniprot/O00469	OXIDOREDUCTASE	P0298687B	517	87097	37	11	5.51147e+08	5.51023e+08	5.09403e+08	5.13124e+08	5.43457e+08	5.33567e+08	5.39399e+08	5.48073e+08	6.58295e+08	6.21483e+08	6.13203e+08	6.15165e+08	6.19074e+08	6.0745e+08	6.23909e+08	6.11927e+08	0.901029	0.901115	0.833604	0.840333	0.887823	0.872627	0.881482	0.896057	1.07841	1.01561	1.00324	1.00581	1.01215	0.992674	1.01937	1	11	8.618	0.1476
PLOD3	O60568	PLOD3_HUMAN	https://www.uniprot.org/uniprot/O60568	OXIDOREDUCTASE	P0298687B	682	84784	39	15	9.91622e+08	9.09528e+08	8.95695e+08	8.69975e+08	9.31397e+08	9.57e+08	9.50656e+08	9.46533e+08	8.98543e+08	7.83819e+08	8.20801e+08	8.18894e+08	7.81567e+08	7.98412e+08	8.48759e+08	7.85977e+08	1.26124	1.15976	1.14034	1.10678	1.185	1.2173	1.21067	1.20461	1.14156	0.997666	1.04411	1.04192	0.993762	1.01646	1.07878	1	15	8.7225	0.3792
PNPO	Q9NVS9	PNPO_HUMAN	https://www.uniprot.org/uniprot/Q9NVS9	OXIDOREDUCTASE	P0298687B	736	29988	19	7	2.54331e+08	2.46941e+08	2.43532e+08	2.52718e+08	2.55114e+08	2.66302e+08	2.60505e+08	2.58729e+08	2.65169e+08	2.3715e+08	2.54692e+08	2.68976e+08	2.58711e+08	2.60416e+08	2.6314e+08	2.67035e+08	0.953442	0.92607	0.91326	0.946257	0.953917	0.998869	0.975681	0.970468	0.99205	0.887752	0.951331	1.00744	0.969799	0.975291	0.984996	1	7	8.4955	1.0455
POR	P16435	NCPR_HUMAN	https://www.uniprot.org/uniprot/P16435	OXIDOREDUCTASE	P0298687B	716	76689	32	11	5.38949e+08	5.52102e+08	5.32189e+08	5.31162e+08	5.38371e+08	5.53284e+08	5.47958e+08	5.58822e+08	5.87718e+08	5.49541e+08	5.62547e+08	5.53132e+08	5.46521e+08	5.56663e+08	5.84904e+08	5.73232e+08	0.939766	0.96429	0.928919	0.927101	0.939617	0.965825	0.956928	0.973325	1.02421	0.958571	0.982645	0.965438	0.954928	0.97195	1.01971	1	11	8.8314	0.2398
PPOX	P50336	PPOX_HUMAN	https://www.uniprot.org/uniprot/P50336	OXIDOREDUCTASE	P0298687B	526	50765	17	10	4.03211e+08	4.15636e+08	4.10123e+08	4.06874e+08	4.15382e+08	4.18321e+08	4.25552e+08	4.22727e+08	4.12971e+08	3.98514e+08	4.08899e+08	4.10282e+08	4.1028e+08	4.16188e+08	4.08821e+08	3.99694e+08	1.01008	1.04097	1.02549	1.01985	1.0398	1.04678	1.06481	1.05794	1.03226	0.997284	1.02266	1.02644	1.02791	1.04153	1.0216	1	10	8.083	0.2791
PRDX1	Q06830	PRDX1_HUMAN	https://www.uniprot.org/uniprot/Q06830	OXIDOREDUCTASE	P0298687B	963	22110	124	12	1.46153e+09	1.36818e+09	1.36643e+09	1.34909e+09	1.39977e+09	1.48176e+09	1.48901e+09	1.49239e+09	1.59005e+09	1.40531e+09	1.47214e+09	1.4932e+09	1.43856e+09	1.50075e+09	1.50826e+09	1.49294e+09	0.977601	0.916886	0.915832	0.904985	0.938118	0.990018	0.995924	0.997941	1.0623	0.941509	0.986093	1.00024	0.963742	1.00531	1.00973	1	12	10.0985	0.3499
PRDX2	P32119	PRDX2_HUMAN	https://www.uniprot.org/uniprot/P32119	OXIDOREDUCTASE	P0298687B	645	21892	31	7	3.2135e+08	3.13381e+08	3.00175e+08	2.96274e+08	3.08524e+08	3.29792e+08	3.27769e+08	3.29781e+08	3.37726e+08	3.04707e+08	3.10036e+08	3.32247e+08	3.25508e+08	3.38591e+08	3.4318e+08	3.40039e+08	0.945105	0.918532	0.884382	0.874155	0.907149	0.97	0.964276	0.969221	0.992064	0.897197	0.911498	0.976538	0.958155	0.995332	1.0078	1	7	9.2596	1.4185
PRDX3	P30048	PRDX3_HUMAN	https://www.uniprot.org/uniprot/P30048	OXIDOREDUCTASE	P0298687B	373	27692	23	5	8.47642e+08	8.03127e+08	7.49726e+08	7.66136e+08	7.86977e+08	8.0172e+08	7.97113e+08	7.91401e+08	8.15726e+08	7.70201e+08	7.74951e+08	7.788e+08	7.82122e+08	7.82767e+08	7.80176e+08	7.71841e+08	1.09758	1.04534	0.971653	0.99468	1.02261	1.0387	1.03396	1.02818	1.06025	0.999117	1.00782	1.00963	1.01431	1.01502	1.0125	1	5	8.9835	1.3048
PRDX4	Q13162	PRDX4_HUMAN	https://www.uniprot.org/uniprot/Q13162	OXIDOREDUCTASE	P0298687B	426	30540	17	5	2.68229e+08	2.59513e+08	2.77474e+08	2.8065e+08	2.76714e+08	2.88396e+08	2.77868e+08	2.9073e+08	3.02657e+08	2.7869e+08	2.90527e+08	3.1623e+08	3.05458e+08	2.88194e+08	2.92019e+08	2.80188e+08	0.957098	0.925048	0.988128	0.996871	0.987317	1.02837	0.991722	1.03751	1.07491	0.993516	1.03428	1.12563	1.08938	1.02857	1.04068	1	5	8.1936	1.5291
PRDX5	P30044	PRDX5_HUMAN	https://www.uniprot.org/uniprot/P30044	OXIDOREDUCTASE	P0298687B	378	22086	29	6	9.49679e+08	8.30494e+08	9.23208e+08	9.7299e+08	8.66801e+08	9.86022e+08	9.39018e+08	8.87586e+08	9.04709e+08	8.73109e+08	8.79544e+08	9.64048e+08	9.15328e+08	8.7649e+08	8.79194e+08	9.22521e+08	1.02619	0.901031	0.999074	1.05377	0.942554	1.06745	1.01684	0.964255	0.980017	0.946913	0.95479	1.0415	0.992446	0.952147	0.953179	1	6	8.9394	1.3298
PRDX6	P30041	PRDX6_HUMAN	https://www.uniprot.org/uniprot/P30041	OXIDOREDUCTASE	P0298687B	1245	25035	95	18	1.01398e+09	9.37247e+08	9.2893e+08	9.21866e+08	9.6135e+08	9.86956e+08	9.97457e+08	1.00139e+09	1.02725e+09	9.11783e+08	9.61954e+08	9.74453e+08	9.40678e+08	9.88199e+08	1.01146e+09	9.90083e+08	1.02336	0.948102	0.937375	0.930865	0.971522	0.996956	1.0071	1.01121	1.03772	0.921216	0.972029	0.984193	0.948845	0.998217	1.02125	1	18	9.8621	0.2258
PTGR1	Q14914	PTGR1_HUMAN	https://www.uniprot.org/uniprot/Q14914	OXIDOREDUCTASE	P0298687B	342	35869	18	7	7.11795e+08	6.72398e+08	6.53153e+08	6.5702e+08	6.58059e+08	6.72111e+08	6.86527e+08	6.75443e+08	6.64851e+08	5.81658e+08	6.42686e+08	6.40264e+08	6.32585e+08	6.4461e+08	6.48731e+08	6.41704e+08	1.10989	1.05028	1.01519	1.02168	1.02464	1.04621	1.07006	1.05184	1.0359	0.907641	0.998888	0.994926	0.986061	1.00465	1.00993	1	7	8.695	0.5995
PTGR2	Q8N8N7	PTGR2_HUMAN	https://www.uniprot.org/uniprot/Q8N8N7	OXIDOREDUCTASE	P0298687B	111	38499	6	3	9.62938e+07	9.42313e+07	9.42378e+07	9.77024e+07	9.60982e+07	9.6016e+07	9.60504e+07	9.168e+07	1.07645e+08	9.62301e+07	9.69507e+07	9.44725e+07	9.38879e+07	9.73194e+07	9.27007e+07	9.27832e+07	1.03784	1.01561	1.01568	1.05302	1.03573	1.03484	1.03521	0.98811	1.16017	1.03715	1.04492	1.01821	1.01191	1.04889	0.999112	1	3	8.2716	1.4033
PTGS1	P23219	PGH1_HUMAN	https://www.uniprot.org/uniprot/P23219	OXIDOREDUCTASE	P0298687B	59	56084	4	1	2.55005e+07	2.60874e+07	2.29175e+07	2.37744e+07	2.62234e+07	2.55872e+07	2.58589e+07	2.62223e+07	2.02574e+07	2.00811e+07	2.19499e+07	2.11517e+07	2.12971e+07	2.10874e+07	2.20951e+07	1.95464e+07	1.30462	1.33464	1.17247	1.21631	1.3416	1.30905	1.32295	1.34154	1.03638	1.02736	1.12297	1.08213	1.08957	1.07884	1.13039	1	1	7.4764	n/d
PXDN	Q92626	PXDN_HUMAN	https://www.uniprot.org/uniprot/Q92626	OXIDOREDUCTASE	P0298687B	1170	165273	36	14	7.78277e+08	7.70103e+08	7.35271e+08	7.06159e+08	7.13138e+08	7.37001e+08	7.25571e+08	7.04557e+08	7.40179e+08	7.62735e+08	7.4605e+08	7.4602e+08	7.61416e+08	7.23908e+08	7.49295e+08	7.28264e+08	1.06801	1.0579	1.00788	0.969375	0.978613	1.01082	0.996383	0.968602	1.01624	1.04699	1.0247	1.02315	1.04484	0.993492	1.02919	1	14	8.2256	0.4433
PYCR1	P32322	P5CR1_HUMAN	https://www.uniprot.org/uniprot/P32322	OXIDOREDUCTASE	P0298687B	988	35980	38	11	1.20495e+09	1.1226e+09	1.10188e+09	1.11228e+09	1.11495e+09	1.16882e+09	1.17099e+09	1.14873e+09	1.16918e+09	1.09101e+09	1.14293e+09	1.16535e+09	1.15226e+09	1.13212e+09	1.13341e+09	1.11147e+09	1.07953	1.00969	0.990813	0.998246	1.00321	1.05159	1.05242	1.03437	1.05313	0.980913	1.02737	1.04604	1.03497	1.01962	1.02086	1	11	9.206	0.2206
PYCR2	Q96C36	P5CR2_HUMAN	https://www.uniprot.org/uniprot/Q96C36	OXIDOREDUCTASE	P0298687B	562	33637	35	9	8.83703e+08	9.0397e+08	8.06019e+08	8.34783e+08	8.74001e+08	8.91409e+08	8.8079e+08	8.7279e+08	8.86074e+08	8.70118e+08	8.50894e+08	8.43147e+08	9.20523e+08	9.11964e+08	8.64252e+08	8.87259e+08	0.996709	1.01747	0.907961	0.93983	0.983577	1.0044	0.992473	0.983559	0.998883	0.980771	0.959026	0.950283	1.03708	1.02749	0.973909	1	9	8.9226	0.2403
PYROXD1	Q8WU10	PYRD1_HUMAN	https://www.uniprot.org/uniprot/Q8WU10	OXIDOREDUCTASE	P0298687B	43	55792	1	1	2.62154e+07	2.41089e+07	2.39608e+07	2.45442e+07	2.45345e+07	2.64575e+07	2.77403e+07	2.68659e+07	3.27441e+07	2.64637e+07	2.70329e+07	2.67587e+07	2.72578e+07	2.69819e+07	2.95956e+07	2.79522e+07	0.937865	0.862505	0.857205	0.878076	0.87773	0.946524	0.992419	0.961138	1.17143	0.946747	0.96711	0.957302	0.975158	0.965286	1.05879	1	1	7.422	n/d
QDPR	P09417	DHPR_HUMAN	https://www.uniprot.org/uniprot/P09417	OXIDOREDUCTASE	P0298687B	529	25789	23	8	5.03664e+08	4.85371e+08	4.91951e+08	5.04127e+08	4.88895e+08	5.0661e+08	5.01245e+08	4.94944e+08	4.88036e+08	4.89443e+08	4.98815e+08	5.19999e+08	5.03136e+08	5.15609e+08	4.97763e+08	5.14252e+08	0.980118	0.943678	0.957928	0.979966	0.952077	0.985982	0.975619	0.963806	0.951868	0.951403	0.9719	1.01145	0.97747	1.00353	0.968694	1	8	7.8516	0.8162
QSOX1	O00391	QSOX1_HUMAN	https://www.uniprot.org/uniprot/O00391	OXIDOREDUCTASE	P0298687B	403	82577	13	4	1.00667e+08	1.14501e+08	1.07709e+08	1.12134e+08	1.08538e+08	1.11405e+08	1.09587e+08	1.07265e+08	1.10979e+08	1.11521e+08	1.11374e+08	1.11303e+08	1.10432e+08	1.10872e+08	1.1043e+08	1.05774e+08	0.951716	1.08226	1.01346	1.05817	1.02532	1.0531	1.03605	1.01462	1.05043	1.05556	1.05215	1.05229	1.04338	1.04918	1.04616	1	4	7.9137	0.1321
QSOX2	Q6ZRP7	QSOX2_HUMAN	https://www.uniprot.org/uniprot/Q6ZRP7	OXIDOREDUCTASE	P0298687B	428	77528	19	7	3.15217e+08	3.25024e+08	3.04847e+08	3.23614e+08	3.14273e+08	3.17353e+08	3.09226e+08	3.10218e+08	3.79735e+08	3.68726e+08	3.77472e+08	3.86941e+08	3.88288e+08	3.69431e+08	3.61175e+08	3.56225e+08	0.884197	0.914019	0.856692	0.903648	0.880049	0.890878	0.868442	0.869706	1.07102	1.0328	1.05793	1.08772	1.08822	1.03723	1.0147	1	7	8.2333	0.1415
RDH10	Q8IZV5	RDH10_HUMAN	https://www.uniprot.org/uniprot/Q8IZV5	OXIDOREDUCTASE	P0298687B	110	38087	2	1	1.71714e+07	1.70602e+07	1.407e+07	1.47889e+07	1.52334e+07	1.37935e+07	1.63821e+07	1.54607e+07	1.71182e+07	1.57183e+07	1.58727e+07	1.78543e+07	1.73098e+07	1.515e+07	1.71973e+07	1.42422e+07	1.20568	1.19787	0.987915	1.03839	1.0696	0.9685	1.15025	1.08556	1.20194	1.10364	1.11449	1.25362	1.21539	1.06374	1.20749	1	1	7.2121	n/d
RDH11	Q8TC12	RDH11_HUMAN	https://www.uniprot.org/uniprot/Q8TC12	OXIDOREDUCTASE	P0298687B	164	35386	5	2	4.62989e+08	4.69552e+08	5.17093e+08	4.99866e+08	4.91852e+08	5.1231e+08	4.90507e+08	4.8779e+08	4.86962e+08	4.72385e+08	4.33964e+08	4.68007e+08	4.6141e+08	4.40537e+08	4.63564e+08	4.789e+08	0.966777	0.98048	1.07975	1.04378	1.02705	1.06976	1.02424	1.01856	1.01683	0.986396	0.906169	0.977253	0.963478	0.919894	0.967978	1	2	8.0328	0.6441
RDH13	Q8NBN7	RDH13_HUMAN	https://www.uniprot.org/uniprot/Q8NBN7	OXIDOREDUCTASE	P0298687B	252	35932	8	3	1.52982e+08	1.55108e+08	1.47614e+08	1.45168e+08	1.4916e+08	1.55835e+08	1.48884e+08	1.53722e+08	1.61846e+08	1.56235e+08	1.60368e+08	164614886	1.60928e+08	1.63835e+08	1.59937e+08	1.56657e+08	0.97654	0.990111	0.942274	0.92666	0.952145	0.994755	0.95038	0.981265	1.03312	0.997304	1.02369	1.0508	1.02727	1.04582	1.02094	1	3	7.5721	0.5014
RDH14	Q9HBH5	RDH14_HUMAN	https://www.uniprot.org/uniprot/Q9HBH5	OXIDOREDUCTASE	P0298687B	403	36864	12	7	4.45518e+08	4.69707e+08	4.61079e+08	4.54925e+08	4.66013e+08	4.75847e+08	4.62687e+08	4.58351e+08	4.3662e+08	4.36942e+08	4.63815e+08	4.61006e+08	4.57765e+08	4.58093e+08	4.46324e+08	4.42195e+08	1.00886	1.0621	1.0417	1.02878	1.05348	1.07542	1.04577	1.03586	0.989444	0.988524	1.04734	1.04164	1.03625	1.03603	1.00944	1	6	8.2338	0.7322
RETSAT	Q6NUM9	RETST_HUMAN	https://www.uniprot.org/uniprot/Q6NUM9	OXIDOREDUCTASE	P0298687B	148	66819	8	3	1.3511e+08	1.42879e+08	1.43744e+08	1.46469e+08	1.38437e+08	1.50697e+08	1.45601e+08	1.41449e+08	1.35325e+08	1.46191e+08	1.49988e+08	1.50333e+08	1.41304e+08	1.43391e+08	1.5528e+08	1.43749e+08	0.939905	0.993945	0.999964	1.01892	0.963047	1.04833	1.01288	0.984001	0.941401	1.01699	1.0434	1.04581	0.982992	0.997512	1.08021	1	3	7.6189	0.538
RRM1	P23921	RIR1_HUMAN	https://www.uniprot.org/uniprot/P23921	OXIDOREDUCTASE	P0298687B	490	90069	22	8	5.03712e+08	4.7184e+08	4.86987e+08	4.58898e+08	4.66527e+08	4.77379e+08	4.71709e+08	4.69463e+08	5.42507e+08	4.97984e+08	5.32993e+08	5.39105e+08	5.17098e+08	5.35675e+08	5.43323e+08	5.13185e+08	0.982111	0.919302	0.947283	0.896593	0.910057	0.93099	0.919263	0.916974	1.05791	0.96893	1.04053	1.05171	1.00739	1.04295	1.05945	1	8	8.211	0.7759
RRM2	P31350	RIR2_HUMAN	https://www.uniprot.org/uniprot/P31350	OXIDOREDUCTASE	P0298687B	305	51092	19	3	1.4731e+08	1.49574e+08	1.40259e+08	1.42342e+08	1.44594e+08	1.39466e+08	1.40364e+08	1.46027e+08	1.76834e+08	1.7067e+08	1.74459e+08	1.63748e+08	1.70838e+08	1.75539e+08	1.6961e+08	1.65679e+08	0.889128	0.902794	0.846572	0.859143	0.872737	0.841781	0.847206	0.881381	1.06733	1.03012	1.05299	0.988346	1.03113	1.05951	1.02372	1	3	7.7591	1.096
RRM2B	Q7LG56	RIR2B_HUMAN	https://www.uniprot.org/uniprot/Q7LG56	OXIDOREDUCTASE	P0298687B	109	48787	5	2	1.30278e+08	1.35775e+08	1.40651e+08	1.37801e+08	1.31023e+08	1.43121e+08	1.42693e+08	1.41478e+08	1.22304e+08	1.14442e+08	1.13027e+08	1.18579e+08	1.09115e+08	1.15432e+08	1.184e+08	1.1908e+08	1.09404	1.1402	1.18114	1.15721	1.10029	1.20188	1.1983	1.18809	1.02708	0.961046	0.949162	0.995787	0.916311	0.96936	0.994285	1	2	7.6197	0.0891
SCCPDH	Q8NBX0	SCPDL_HUMAN	https://www.uniprot.org/uniprot/Q8NBX0	OXIDOREDUCTASE	P0298687B	241	47151	10	3	1.97202e+08	1.96014e+08	1.73801e+08	1.68907e+08	1.80193e+08	1.85382e+08	1.78582e+08	1.86811e+08	1.88098e+08	1.66642e+08	1.81674e+08	1.80283e+08	1.8479e+08	1.90276e+08	1.90132e+08	1.89051e+08	1.04312	1.03683	0.919336	0.893446	0.953145	0.980595	0.944625	0.988153	0.994962	0.881466	0.960982	0.95362	0.977464	1.00648	1.00572	1	3	8.4523	1.5998
SCD	O00767	ACOD_HUMAN	https://www.uniprot.org/uniprot/O00767	OXIDOREDUCTASE	P0298687B	207	41522	10	3	1.38709e+08	1.35179e+08	1.39986e+08	1.39296e+08	1.39682e+08	1.47752e+08	1.42764e+08	1.42479e+08	1.66238e+08	1.3959e+08	1.56816e+08	1.55431e+08	1.43865e+08	1.38591e+08	1.5275e+08	1.31599e+08	1.05403	1.02668	1.06373	1.05849	1.06143	1.12275	1.08484	1.08268	1.26322	1.06072	1.19162	1.1811	1.09321	1.05313	1.16073	1	3	7.9556	1.1901
SDHA	P31040	SDHA_HUMAN	https://www.uniprot.org/uniprot/P31040	OXIDOREDUCTASE	P0298687B	913	72691	42	15	6.42785e+08	6.01769e+08	6.10403e+08	5.78234e+08	5.93409e+08	6.16013e+08	6.44649e+08	6.32337e+08	6.74956e+08	6.10492e+08	6.47724e+08	6.61952e+08	6.47202e+08	6.37382e+08	6.57203e+08	6.5272e+08	0.987372	0.924177	0.93791	0.887694	0.910012	0.9443	0.987156	0.968436	1.03583	0.937851	0.993186	1.0135	0.992244	0.97634	1.00656	1	15	8.8501	0.1068
SDHB	P21912	SDHB_HUMAN	https://www.uniprot.org/uniprot/P21912	OXIDOREDUCTASE	P0298687B	343	31629	19	3	1.19526e+08	1.31923e+08	1.22588e+08	1.3342e+08	1.32472e+08	1.27236e+08	1.23273e+08	1.24267e+08	1.00145e+08	1.23199e+08	1.16004e+08	1.12585e+08	1.30832e+08	1.24021e+08	1.10766e+08	1.16491e+08	1.02754	1.13079	1.05233	1.14535	1.13718	1.09224	1.05821	1.06675	0.859905	1.05802	0.996467	0.966466	1.1231	1.06464	0.951841	1	3	7.7398	1.6609
SDR39U1	Q9NRG7	D39U1_HUMAN	https://www.uniprot.org/uniprot/Q9NRG7	OXIDOREDUCTASE	P0298687B	91	31076	3	2	6.58757e+07	7.00341e+07	6.53193e+07	6.52824e+07	6.39734e+07	6.80233e+07	6.49339e+07	6.617e+07	7.24216e+07	6.57697e+07	6.63485e+07	7.09422e+07	7.02238e+07	6.89568e+07	7.11113e+07	6.67897e+07	0.986316	1.04858	0.977985	0.977433	0.957833	1.01847	0.972214	0.990723	1.08432	0.984728	0.993394	1.06217	1.05142	1.03245	1.06471	1	2	7.4195	0.3487
SOD1	P00441	SODC_HUMAN	https://www.uniprot.org/uniprot/P00441	OXIDOREDUCTASE	P0298687B	598	15936	67	11	9.60658e+08	1.00866e+09	9.79229e+08	1.03106e+09	1.02449e+09	1.01386e+09	9.88694e+08	1.0026e+09	9.63704e+08	9.95302e+08	1.02107e+09	1.02111e+09	1.03303e+09	1.04704e+09	1.00517e+09	1.04065e+09	0.925733	0.970793	0.941201	0.989369	0.986021	0.974822	0.950806	0.96485	0.926529	0.9545	0.981001	0.980824	0.992503	1.00789	0.967908	1	11	9.8842	0.4015
SOD2	P04179	SODM_HUMAN	https://www.uniprot.org/uniprot/P04179	OXIDOREDUCTASE	P0298687B	86	24722	5	2	3.53544e+07	3.04858e+07	3.20993e+07	3.29483e+07	3.0913e+07	3.28839e+07	3.39768e+07	3.43705e+07	4.14594e+07	3.86272e+07	4.00766e+07	4.73014e+07	5.46132e+07	4.85441e+07	4.76572e+07	4.81996e+07	0.7335	0.632491	0.665966	0.683581	0.641354	0.682243	0.704919	0.713086	0.860161	0.801401	0.831471	0.981364	1.13306	1.00715	0.988747	1	2	8.2735	0.5974
SORD	Q00796	DHSO_HUMAN	https://www.uniprot.org/uniprot/Q00796	OXIDOREDUCTASE	P0298687B	624	38324	27	9	4.46288e+08	4.82437e+08	4.51875e+08	4.61472e+08	4.57209e+08	4.53197e+08	4.59888e+08	4.60469e+08	4.44173e+08	4.42928e+08	4.51936e+08	4.60044e+08	4.62893e+08	4.71509e+08	4.45641e+08	4.5097e+08	0.989069	1.06986	1.00157	1.02319	1.01429	1.00872	1.01886	1.02094	0.983586	0.981761	1.00323	1.0192	1.0289	1.04397	0.987557	1	9	8.459	0.8693
SPR	P35270	SPRE_HUMAN	https://www.uniprot.org/uniprot/P35270	OXIDOREDUCTASE	P0298687B	163	28048	12	2	1.94597e+08	1.92987e+08	1.79711e+08	1.95464e+08	1.86679e+08	1.85271e+08	1.79805e+08	1.79991e+08	1.22682e+08	1.42543e+08	1.22135e+08	1.20959e+08	1.2453e+08	1.12578e+08	1.13274e+08	1.1831e+08	1.64481	1.6312	1.51899	1.65214	1.57788	1.56598	1.51978	1.52136	1.03696	1.20483	1.03234	1.02239	1.05258	0.951555	0.957438	1	2	7.7056	0.2411
SQLE	Q14534	ERG1_HUMAN	https://www.uniprot.org/uniprot/Q14534	OXIDOREDUCTASE	P0298687B	353	63922	26	6	5.64474e+08	5.52782e+08	5.43038e+08	5.56989e+08	5.3977e+08	5.60155e+08	5.50636e+08	5.55897e+08	4.64783e+08	4.29604e+08	4.7825e+08	4.79866e+08	4.6266e+08	4.67501e+08	4.73718e+08	4.51866e+08	1.24749	1.22338	1.19963	1.23218	1.19315	1.23785	1.21822	1.23108	1.03152	0.950188	1.05803	1.0593	1.02479	1.03433	1.04842	1	6	8.018	0.7375
SQOR	Q9Y6N5	SQOR_HUMAN	https://www.uniprot.org/uniprot/Q9Y6N5	OXIDOREDUCTASE	P0298687B	743	49960	28	15	8.41655e+08	7.80188e+08	7.60186e+08	7.30133e+08	7.5648e+08	7.76133e+08	7.99337e+08	8.22087e+08	9.07159e+08	7.29916e+08	7.51989e+08	7.83586e+08	7.6123e+08	7.46493e+08	7.99484e+08	7.71164e+08	1.09121	1.01232	0.987009	0.948071	0.982439	1.00734	1.03676	1.06594	1.17574	0.946508	0.975481	1.01679	0.988381	0.96806	1.03727	1	15	8.6035	0.3461
STEAP3	Q658P3	STEA3_HUMAN	https://www.uniprot.org/uniprot/Q658P3	OXIDOREDUCTASE	P0298687B	257	55651	11	4	1.94008e+08	2.04571e+08	2.14853e+08	2.04209e+08	2.1661e+08	2.26742e+08	2.25684e+08	2.24759e+08	2.10183e+08	2.0096e+08	2.07119e+08	2.02365e+08	2.09944e+08	2.08174e+08	2.10809e+08	2.09367e+08	0.926639	0.979848	1.03003	0.975365	1.03535	1.08299	1.07794	1.07284	1.00389	0.960051	0.992965	0.966554	1.00278	0.995206	1.00411	1	3	7.6538	0.8172
STEAP4	Q687X5	STEA4_HUMAN	https://www.uniprot.org/uniprot/Q687X5	OXIDOREDUCTASE	P0298687B	66	51981	4	1	1.33804e+08	1.39384e+08	1.43229e+08	1.38014e+08	1.36452e+08	1.48108e+08	1.43596e+08	1.35544e+08	1.20098e+08	1.20749e+08	1.18191e+08	1.20793e+08	1.14915e+08	1.13502e+08	1.13528e+08	1.17849e+08	1.13538	1.18273	1.21536	1.1711	1.15785	1.25676	1.21847	1.15014	1.01908	1.0246	1.0029	1.02498	0.975101	0.963111	0.963333	1	1	7.4333	n/d
SUMF1	Q8NBK3	SUMF1_HUMAN	https://www.uniprot.org/uniprot/Q8NBK3	OXIDOREDUCTASE	P0298687B	179	40556	4	3	2.39089e+08	2.50162e+08	2.37365e+08	2.36444e+08	2.37722e+08	2.38811e+08	2.43149e+08	2.39132e+08	2.47133e+08	2.54577e+08	2.50614e+08	2.56232e+08	2.63343e+08	2.5326e+08	2.57358e+08	2.42926e+08	0.984205	1.02979	0.977107	0.973318	0.978578	0.983063	1.00092	0.984384	1.01732	1.04796	1.03165	1.05477	1.08405	1.04254	1.05941	1	3	7.8117	0.2368
TECR	Q9NZ01	TECR_HUMAN	https://www.uniprot.org/uniprot/Q9NZ01	OXIDOREDUCTASE	P0298687B	171	36034	10	5	1.52833e+08	1.47169e+08	1.49789e+08	1.4648e+08	1.50405e+08	1.55596e+08	1.505e+08	1.52863e+08	1.45875e+08	1.44454e+08	1.50998e+08	1.60939e+08	1.53094e+08	1.44783e+08	1.44167e+08	1.43046e+08	1.06463	1.03058	1.04733	1.02286	1.05452	1.0864	1.05082	1.06572	1.01464	1.01059	1.05615	1.12968	1.07105	1.01242	1.00575	1	5	8.7486	0.9402
TM7SF2	O76062	ERG24_HUMAN	https://www.uniprot.org/uniprot/O76062	OXIDOREDUCTASE	P0298687B	45	46405	2	2	6.06448e+07	5.7137e+07	5.33636e+07	4.827e+07	5.46402e+07	5.61679e+07	5.2006e+07	6.00283e+07	4.59501e+07	4.24139e+07	4.60851e+07	4.27459e+07	4.98167e+07	4.54201e+07	4.71325e+07	4.11625e+07	1.4733	1.38808	1.29641	1.17267	1.32743	1.36454	1.26343	1.45832	1.11631	1.0304	1.11959	1.03847	1.21024	1.10343	1.14504	1	1	8.8174	n/d
TMLHE	Q9NVH6	TMLH_HUMAN	https://www.uniprot.org/uniprot/Q9NVH6	OXIDOREDUCTASE	P0298687B	198	49517	9	5	2.07372e+08	1.87112e+08	1.95127e+08	1.89423e+08	1.86319e+08	1.94524e+08	1.93579e+08	1.95527e+08	1.75889e+08	1.69774e+08	1.84026e+08	1.88666e+08	1.71977e+08	1.75358e+08	1.83552e+08	1.7717e+08	1.17047	1.05605	1.10135	1.06823	1.05164	1.09795	1.09262	1.10019	0.992768	0.958021	1.0387	1.06489	0.970689	0.989773	1.03469	1	5	7.747	0.5703
TP53I3	Q53FA7	QORX_HUMAN	https://www.uniprot.org/uniprot/Q53FA7	OXIDOREDUCTASE	P0298687B	308	35536	15	7	5.77493e+08	5.85024e+08	5.97292e+08	6.00116e+08	6.01594e+08	6.16823e+08	5.9367e+08	5.93848e+08	5.69992e+08	5.64373e+08	5.71744e+08	5.81348e+08	5.74475e+08	6.02796e+08	5.96922e+08	5.76075e+08	1.00362	1.01612	1.03571	1.03952	1.04409	1.06786	1.03057	1.03253	0.99213	0.977962	0.993471	1.01004	0.997005	1.04593	1.0362	1	6	8.2409	0.1865
TSTA3	Q13630	FCL_HUMAN	https://www.uniprot.org/uniprot/Q13630	OXIDOREDUCTASE	P0298687B	440	35892	29	7	3.72466e+08	3.6205e+08	3.44508e+08	3.45604e+08	3.50943e+08	3.5538e+08	3.71629e+08	3.64922e+08	3.87223e+08	3.49945e+08	3.74508e+08	3.63659e+08	3.53126e+08	3.8383e+08	3.92543e+08	3.80914e+08	0.977772	0.950225	0.904511	0.909869	0.922703	0.933213	0.975354	0.957982	1.01639	0.91869	0.982838	0.955493	0.927862	1.00794	1.03036	1	7	8.3545	1.424
TXNDC12	O95881	TXD12_HUMAN	https://www.uniprot.org/uniprot/O95881	OXIDOREDUCTASE	P0298687B	230	19206	15	6	3.69198e+08	3.90067e+08	3.59779e+08	3.76974e+08	3.86326e+08	3.87498e+08	3.76777e+08	3.78106e+08	3.38175e+08	3.67244e+08	3.60236e+08	3.6177e+08	3.89213e+08	3.82242e+08	3.55443e+08	3.76893e+08	0.979258	1.03563	0.954747	0.999142	1.02545	1.02886	1.00019	1.00199	0.897333	0.973449	0.958806	0.960162	1.03126	1.01355	0.944831	1	6	9.0448	0.6579
TXNRD2	Q9NNW7	TRXR2_HUMAN	https://www.uniprot.org/uniprot/Q9NNW7	OXIDOREDUCTASE	P0298687B	484	56356	16	7	3.27735e+08	3.09035e+08	2.97281e+08	3.10127e+08	2.91697e+08	3.02207e+08	3.04965e+08	3.02961e+08	3.4334e+08	2.95661e+08	3.26097e+08	3.27141e+08	3.16537e+08	3.14963e+08	3.22048e+08	3.09311e+08	1.05829	0.998514	0.959436	1.00181	0.942712	0.976292	0.986082	0.979392	1.11052	0.956798	1.0534	1.05666	1.02254	1.01763	1.04265	1	7	8.2671	0.1139
TXNRD1	Q16881	TRXR1_HUMAN	https://www.uniprot.org/uniprot/Q16881	OXIDOREDUCTASE	P0298687B	1424	65416	97	21	2.00527e+09	1.77554e+09	1.74582e+09	1.70534e+09	1.78034e+09	1.8217e+09	1.80541e+09	1.87148e+09	2.21325e+09	1.80825e+09	1.9188e+09	1.95624e+09	1.90091e+09	1.97548e+09	2.07777e+09	1.92712e+09	1.03858	0.920817	0.905851	0.883893	0.922821	0.945457	0.936601	0.97092	1.1473	0.938099	0.996316	1.01476	0.985196	1.02454	1.07811	1	21	9.6643	0.1875
TYW5	A2RUC4	TYW5_HUMAN	https://www.uniprot.org/uniprot/A2RUC4	OXIDOREDUCTASE	P0298687B	431	36547	23	5	2.20669e+08	2.10061e+08	2.12044e+08	2.06519e+08	2.04167e+08	2.11444e+08	2.1662e+08	2.14487e+08	2.36869e+08	2.00638e+08	2.17557e+08	2.24232e+08	2.21641e+08	2.30264e+08	2.34641e+08	2.17719e+08	1.01732	0.966787	0.974589	0.948101	0.940855	0.971182	0.996236	0.985159	1.09185	0.922141	0.999939	1.02927	1.01734	1.05778	1.07879	1	5	7.9608	0.2049
UGDH	O60701	UGDH_HUMAN	https://www.uniprot.org/uniprot/O60701	OXIDOREDUCTASE	P0298687B	958	55023	49	13	5.69091e+08	5.62786e+08	5.63314e+08	5.67141e+08	5.89002e+08	6.04593e+08	6.04768e+08	6.05341e+08	5.74077e+08	5.56317e+08	5.9007e+08	6.01529e+08	5.83659e+08	6.1615e+08	6.17311e+08	6.16945e+08	0.923304	0.916514	0.917479	0.922654	0.954404	0.979439	0.979955	0.981447	0.932952	0.904923	0.958218	0.975614	0.947703	0.998586	1.00075	1	13	8.8466	0.4381
UQCRFS1	P47985	UCRI_HUMAN	https://www.uniprot.org/uniprot/P47985	OXIDOREDUCTASE	P0298687B	219	29668	13	4	2.66773e+08	2.20938e+08	2.62554e+08	2.60742e+08	2.35993e+08	2.61265e+08	2.4591e+08	2.4804e+08	4.59044e+08	4.35412e+08	4.33021e+08	4.2955e+08	4.31399e+08	4.04439e+08	4.34159e+08	4.12723e+08	0.64791	0.53638	0.632503	0.627728	0.571593	0.630579	0.595938	0.600957	1.1118	1.0565	1.05199	1.04095	1.04528	0.980029	1.05322	1	4	8.8219	0.3068
VAT1	Q99536	VAT1_HUMAN	https://www.uniprot.org/uniprot/Q99536	OXIDOREDUCTASE	P0298687B	1039	41920	36	9	7.8157e+08	7.60979e+08	7.72753e+08	7.83542e+08	7.7219e+08	8.07552e+08	8.17536e+08	8.16122e+08	7.59051e+08	7.06927e+08	7.28647e+08	7.32854e+08	7.36321e+08	7.17274e+08	7.43371e+08	7.21576e+08	1.08195	1.05492	1.0708	1.08543	1.07062	1.11958	1.13322	1.13332	1.05197	0.979694	1.01128	1.01532	1.02189	0.996092	1.02987	1	9	8.9539	0.9903
VKORC1	Q9BQB6	VKOR1_HUMAN	https://www.uniprot.org/uniprot/Q9BQB6	OXIDOREDUCTASE	P0298687B	163	18234	15	2	2.01758e+08	1.87408e+08	1.80507e+08	1.79532e+08	1.81975e+08	1.92014e+08	1.80318e+08	1.83618e+08	2.0729e+08	1.83251e+08	2.00673e+08	2.15374e+08	1.99909e+08	1.96851e+08	2.094e+08	1.72041e+08	1.17273	1.08932	1.04921	1.04354	1.05774	1.1161	1.04811	1.06729	1.20489	1.06516	1.16802	1.25188	1.16199	1.14421	1.21873	1	2	8.3941	0.0558
ZADH2	Q8N4Q0	PTGR3_HUMAN	https://www.uniprot.org/uniprot/Q8N4Q0	OXIDOREDUCTASE	P0298687B	363	40140	13	5	1.48702e+08	1.47243e+08	1.43957e+08	1.42981e+08	1.47982e+08	1.47008e+08	1.45833e+08	1.46051e+08	1.50998e+08	1.451e+08	1.58167e+08	1.53847e+08	1.5273e+08	1.54076e+08	1.52002e+08	1.48471e+08	1.00156	0.991728	0.969605	0.959767	0.99671	0.990149	0.981952	0.98413	1.01702	0.976923	1.06531	1.03621	1.02869	1.03775	1.02378	1	5	7.7344	0.2345
CBR4	Q8N4T8	CBR4_HUMAN	https://www.uniprot.org/uniprot/Q8N4T8	OXIDOREDUCTASE, PROTEASE	P0298687B	169	25301	5	3	1.11245e+08	1.08227e+08	1.00831e+08	1.00832e+08	1.08504e+08	1.07129e+08	1.09335e+08	1.12684e+08	1.11506e+08	1.08283e+08	1.11848e+08	1.0962e+08	1.13699e+08	1.18563e+08	1.17836e+08	1.13514e+08	0.980009	0.953425	0.888271	0.888279	0.955861	0.943747	0.963181	0.99269	0.982312	0.953919	0.985325	0.965694	1.00163	1.04448	1.03808	1	3	7.8834	0.5534
GAPDH	P04406	G3P_HUMAN	https://www.uniprot.org/uniprot/P04406	OXIDOREDUCTASE, contaminant	P0298687B	1268	36053	156	22	4.21205e+09	4.38153e+09	4.31487e+09	4.34418e+09	4.31304e+09	4.40053e+09	4.31901e+09	4.2808e+09	4.2527e+09	4.27074e+09	4.28995e+09	4.47955e+09	4.57476e+09	4.56455e+09	4.36095e+09	4.4869e+09	0.938489	0.976323	0.960887	0.966524	0.960519	0.980164	0.962442	0.953943	0.948517	0.951656	0.95588	0.997903	1.018	1.01665	0.972426	1	22	10.2094	0.0436
PADI1	Q9ULC6	PADI1_HUMAN	https://www.uniprot.org/uniprot/Q9ULC6	PADI	P0298687B	474	74665	19	6	2.63422e+08	2.67293e+08	2.68452e+08	2.61606e+08	2.6536e+08	2.73753e+08	2.71426e+08	2.70704e+08	2.77102e+08	2.67541e+08	2.87584e+08	2.85862e+08	2.7479e+08	2.82746e+08	2.85831e+08	2.90384e+08	0.907575	0.915784	0.920196	0.898799	0.910691	0.940511	0.935469	0.931566	0.958081	0.919791	0.989991	0.980999	0.943352	0.973107	0.983591	1	6	8.0645	0.2844
PADI2	Q9Y2J8	PADI2_HUMAN	https://www.uniprot.org/uniprot/Q9Y2J8	PADI	P0298687B	511	75563	32	8	1.00897e+09	8.13377e+08	9.15581e+08	8.54257e+08	8.23517e+08	9.19453e+08	9.52896e+08	9.52504e+08	9.04645e+08	7.45557e+08	7.74827e+08	8.22762e+08	7.58966e+08	7.14127e+08	8.69378e+08	7.85257e+08	1.28224	1.04149	1.16428	1.08836	1.05109	1.17142	1.21215	1.21329	1.15107	0.952332	0.987942	1.04804	0.968831	0.911749	1.10684	1	8	8.5496	0.1872
PARP1	P09874	PARP1_HUMAN	https://www.uniprot.org/uniprot/P09874	PARP	P0298687B	1338	113082	49	19	1.30064e+09	1.12908e+09	1.09426e+09	9.74962e+08	8.05628e+08	7.38819e+08	7.55757e+08	7.75445e+08	1.38788e+09	1.12947e+09	1.07036e+09	1.09691e+09	9.75476e+08	6.97128e+08	6.64729e+08	7.30338e+08	1.78161	1.54389	1.49717	1.33167	1.10267	1.01157	1.03429	1.06137	1.89908	1.54339	1.46345	1.49981	1.3344	0.954096	0.910513	1	19	8.5388	0.0703
ZC3HAV1	Q7Z2W4	ZCCHV_HUMAN	https://www.uniprot.org/uniprot/Q7Z2W4	PARP	P0298687B	549	101430	24	10	3.11198e+08	3.38753e+08	3.25568e+08	332115180	3.31597e+08	3.29553e+08	3.16722e+08	3.16507e+08	3.29384e+08	3.41904e+08	3.25425e+08	3.26678e+08	3.15554e+08	3.13262e+08	3.19787e+08	3.34863e+08	0.928059	1.01189	0.972289	0.993441	0.988563	0.983649	0.945933	0.944601	0.982155	1.022	0.971583	0.974455	0.941725	0.9358	0.955612	1	9	7.906	0.1686
PARP14	Q460N5	PAR14_HUMAN	https://www.uniprot.org/uniprot/Q460N5	PARP	P0298687B	73	202798	8	0	0	0	0	0	0	0	0	0	0	0	0	0	0	0	0	0	n/d	n/d	n/d	n/d	n/d	n/d	n/d	n/d	n/d	n/d	n/d	n/d	n/d	n/d	n/d	n/d	n/d	n/d	n/d
PARP16	Q8N5Y8	PAR16_HUMAN	https://www.uniprot.org/uniprot/Q8N5Y8	PARP	P0298687B	36	36469	5	1	2.26287e+07	2.45739e+07	2.31322e+07	2.36095e+07	2.35463e+07	2.25543e+07	2.41801e+07	2.17613e+07	2.27154e+07	2.2287e+07	2.25309e+07	2.26092e+07	2.43703e+07	2.35789e+07	2.40676e+07	2.26977e+07	0.996964	1.08266	1.01914	1.04017	1.03739	0.993685	1.06531	0.958745	1.00078	0.981907	0.992653	0.996102	1.07369	1.03883	1.06036	1	1	7.2114	n/d
PARP2	Q9UGN5	PARP2_HUMAN	https://www.uniprot.org/uniprot/Q9UGN5	PARP	P0298687B	75	66205	4	2	7.00224e+07	6.84952e+07	5.2844e+07	4.88472e+07	4.81655e+07	4.73876e+07	4.88006e+07	4.74571e+07	7.38601e+07	7.16544e+07	6.65444e+07	7.04765e+07	6.27041e+07	4.73253e+07	4.61264e+07	4.30685e+07	1.62584	1.59038	1.22697	1.13417	1.11835	1.10028	1.13309	1.1019	1.71494	1.66373	1.54508	1.63638	1.45591	1.09884	1.071	1	2	7.8835	0.5222
PARP4	Q9UKK3	PARP4_HUMAN	https://www.uniprot.org/uniprot/Q9UKK3	PARP	P0298687B	617	192592	27	9	3.18352e+08	3.23628e+08	3.24913e+08	3.04677e+08	3.21344e+08	3.29363e+08	3.13432e+08	3.10933e+08	2.85725e+08	2.80762e+08	2.73529e+08	2.66234e+08	2.76927e+08	2.72657e+08	2.76143e+08	2.7544e+08	1.15711	1.17492	1.18086	1.10609	1.16768	1.19524	1.1387	1.12936	1.03723	1.01879	0.99313	0.967204	1.0059	0.990089	1.00145	1	9	8.1432	0.0709
PPP4C	P60510	PP4C_HUMAN	https://www.uniprot.org/uniprot/P60510	PHOSPHATASE	P0298687B	321	35080	10	4	1.28241e+08	1.20825e+08	1.23961e+08	1.13405e+08	1.21592e+08	1.20516e+08	1.27938e+08	1.28191e+08	1.39537e+08	1.26351e+08	1.27208e+08	1.24908e+08	1.29865e+08	1.27655e+08	1.28723e+08	1.26556e+08	1.01351	0.95471	0.981774	0.898283	0.961807	0.952491	1.01219	1.01149	1.10264	0.997723	1.00428	0.986612	1.02648	1.00757	1.01655	1	4	8.4509	1.0905
MDP1	Q86V88	MGDP1_HUMAN	https://www.uniprot.org/uniprot/Q86V88	PHOSPHATASE	P0298687B	109	20109	6	2	1.25179e+08	1.19404e+08	1.13233e+08	1.07699e+08	1.17493e+08	1.20676e+08	1.20829e+08	1.199e+08	1.41434e+08	1.14824e+08	1.23246e+08	1.19783e+08	1.17379e+08	1.19688e+08	1.2781e+08	1.27048e+08	0.985294	0.93984	0.891267	0.847707	0.924798	0.949844	0.951052	0.943737	1.11324	0.90379	0.970075	0.942817	0.9239	0.942076	1.006	1	2	7.7205	0.4945
CTDP1	Q9Y5B0	CTDP1_HUMAN	https://www.uniprot.org/uniprot/Q9Y5B0	PHOSPHATASE	P0298687B	208	104398	10	2	2.33542e+07	26762709	2.58534e+07	2.52718e+07	2.89329e+07	2.84526e+07	2.81053e+07	2.79254e+07	3.11277e+07	3.15946e+07	2.7675e+07	2.49149e+07	2.96126e+07	2.68629e+07	2.70708e+07	2.80484e+07	0.832638	0.954161	0.921741	0.901007	1.03154	1.01441	1.00203	0.995616	1.10979	1.12643	0.986686	0.888283	1.05577	0.957734	0.965145	1	1	6.8094	n/d
DNAJC6	O75061	AUXI_HUMAN	https://www.uniprot.org/uniprot/O75061	PHOSPHATASE	P0298687B	61	105673	6	0	0	0	0	0	0	0	0	0	0	0	0	0	0	0	0	0	n/d	n/d	n/d	n/d	n/d	n/d	n/d	n/d	n/d	n/d	n/d	n/d	n/d	n/d	n/d	n/d	n/d	n/d	n/d
DUSP23	Q9BVJ7	DUS23_HUMAN	https://www.uniprot.org/uniprot/Q9BVJ7	PHOSPHATASE	P0298687B	338	16588	12	7	1.77323e+08	1.58241e+08	1.59901e+08	1.60217e+08	1.62826e+08	1.69602e+08	1.63351e+08	1.7152e+08	1.93998e+08	1.60852e+08	1.88844e+08	1.95225e+08	1.66855e+08	1.73053e+08	1.87365e+08	1.79032e+08	0.988743	0.884044	0.894555	0.895844	0.909396	0.947307	0.912411	0.958038	1.0814	0.897341	1.05309	1.09068	0.932892	0.966784	1.04689	1	7	8.0105	0.3461
DUSP3	P51452	DUS3_HUMAN	https://www.uniprot.org/uniprot/P51452	PHOSPHATASE	P0298687B	513	20478	17	5	1.11899e+09	9.84246e+08	1.06325e+09	1.15883e+09	1.01928e+09	1.12962e+09	1.08591e+09	1.0245e+09	1.15191e+09	1.14527e+09	1.20646e+09	1.22739e+09	1.16714e+09	1.12191e+09	1.16012e+09	1.18782e+09	0.942019	0.830164	0.895486	0.97542	0.859593	0.95098	0.914391	0.863033	0.970055	0.964367	1.01428	1.03495	0.982553	0.945607	0.978512	1	5	8.6546	0.3246
ILKAP	Q9H0C8	ILKAP_HUMAN	https://www.uniprot.org/uniprot/Q9H0C8	PHOSPHATASE	P0298687B	92	42906	3	2	1.09097e+08	1.0526e+08	1.02232e+08	1.00681e+08	9.55637e+07	1.03007e+08	1.07693e+08	1.09771e+08	1.28773e+08	1.12333e+08	1.15723e+08	1.16286e+08	1.01023e+08	1.16044e+08	1.10601e+08	1.1275e+08	0.9676	0.933568	0.906714	0.892958	0.847572	0.913585	0.955148	0.973575	1.14211	0.996299	1.02637	1.03136	0.895989	1.02921	0.980938	1	2	7.6414	0.0187
MTM1	Q13496	MTM1_HUMAN	https://www.uniprot.org/uniprot/Q13496	PHOSPHATASE	P0298687B	137	69931	5	3	9.51373e+07	8.19144e+07	8.40695e+07	8.67381e+07	8.57744e+07	9.14715e+07	9.5037e+07	9.99267e+07	1.00524e+08	8.45154e+07	9.5067e+07	9.39236e+07	8.82471e+07	8.75093e+07	9.62686e+07	8.45766e+07	1.12487	0.968524	0.994005	1.02556	1.01416	1.08152	1.12368	1.18149	1.18856	0.999277	1.12403	1.11052	1.0434	1.03468	1.13824	1	3	7.3542	0.4394
MTMR3	Q13615	MTMR3_HUMAN	https://www.uniprot.org/uniprot/Q13615	PHOSPHATASE	P0298687B	328	133617	7	4	2.48506e+08	2.65217e+08	2.79821e+08	2.79621e+08	2.65369e+08	2.67123e+08	2.64041e+08	2.64576e+08	2.54834e+08	2.78676e+08	2.76782e+08	2.75562e+08	2.82961e+08	2.73334e+08	2.57333e+08	2.65039e+08	0.937621	1.00067	1.05577	1.05502	1.00125	1.00787	0.996235	0.998254	0.961497	1.05145	1.04431	1.03971	1.06762	1.0313	0.970925	1	4	7.473	0.2677
PDP1	Q9P0J1	PDP1_HUMAN	https://www.uniprot.org/uniprot/Q9P0J1	PHOSPHATASE	P0298687B	217	63695	6	3	1.13616e+08	1.12968e+08	1.03807e+08	1.12461e+08	1.04347e+08	1.07287e+08	1.04639e+08	1.01026e+08	1.06593e+08	1.27307e+08	1.24061e+08	1.20275e+08	1.22566e+08	1.09703e+08	1.18251e+08	1.11533e+08	1.01868	1.01287	0.930733	1.00833	0.935576	0.961937	0.93819	0.9058	0.955706	1.14143	1.11233	1.07839	1.09892	0.983592	1.06023	1	3	7.8176	0.6788
PGP	A6NDG6	PGP_HUMAN	https://www.uniprot.org/uniprot/A6NDG6	PHOSPHATASE	P0298687B	206	34006	8	3	1.3533e+08	1.2619e+08	1.23545e+08	1.28913e+08	1.26004e+08	1.34343e+08	1.31183e+08	1.35771e+08	1.33655e+08	1.24894e+08	1.31355e+08	1.31005e+08	1.23369e+08	1.32788e+08	1.39186e+08	1.35108e+08	1.00164	0.933997	0.914417	0.954148	0.932622	0.994343	0.970952	1.00491	0.989246	0.924405	0.972225	0.969635	0.913114	0.982833	1.03019	1	3	7.811	0.8825
ACP1	P24666	PPAC_HUMAN	https://www.uniprot.org/uniprot/P24666	PHOSPHATASE	P0298687B	305	18042	20	5	2.51094e+08	2.42328e+08	2.29837e+08	2.42144e+08	2.39838e+08	2.46866e+08	2.41288e+08	2.43887e+08	2.56022e+08	2.40888e+08	2.40181e+08	2.45261e+08	2.4291e+08	2.49822e+08	2.58101e+08	2.52234e+08	0.996302	0.960728	0.911282	0.95848	0.954317	0.979342	0.957219	0.966981	1.01502	0.957161	0.9519	0.971989	0.96303	0.99083	1.02282	1	5	8.5926	0.745
PPM1A	P35813	PPM1A_HUMAN	https://www.uniprot.org/uniprot/P35813	PHOSPHATASE	P0298687B	312	42447	13	4	9.63032e+07	9.5886e+07	9.34155e+07	9.48302e+07	9.91619e+07	9.45879e+07	9.4788e+07	98405907	8.99536e+07	8.86099e+07	9.20367e+07	9.47234e+07	9.70802e+07	9.63259e+07	9.18164e+07	9.03506e+07	1.06691	1.06106	1.03516	1.05094	1.10016	1.0478	1.04894	1.09022	0.993758	0.9812	1.01737	1.04875	1.07491	1.06644	1.01392	1	4	8.2564	0.343
PPM1B	O75688	PPM1B_HUMAN	https://www.uniprot.org/uniprot/O75688	PHOSPHATASE	P0298687B	592	52642	24	9	2.94278e+08	3.22172e+08	3.09895e+08	3.15523e+08	3.16185e+08	3.14892e+08	3.14234e+08	3.17539e+08	3.02316e+08	3.09101e+08	3.10255e+08	3.07463e+08	3.056e+08	3.13754e+08	3.15718e+08	3.14145e+08	0.937653	1.02413	0.985822	1.00248	1.00592	1.00324	1.00025	1.01178	0.96149	0.982938	0.98638	0.97695	0.97311	0.999643	1.0047	1	9	8.2673	0.6018
PPM1H	Q9ULR3	PPM1H_HUMAN	https://www.uniprot.org/uniprot/Q9ULR3	PHOSPHATASE	P0298687B	69	56447	3	0	0	0	0	0	0	0	0	0	0	0	0	0	0	0	0	0	n/d	n/d	n/d	n/d	n/d	n/d	n/d	n/d	n/d	n/d	n/d	n/d	n/d	n/d	n/d	n/d	n/d	n/d	n/d
PPM1G	O15355	PPM1G_HUMAN	https://www.uniprot.org/uniprot/O15355	PHOSPHATASE	P0298687B	546	59271	17	9	5.21725e+08	5.37624e+08	5.07577e+08	5.29302e+08	5.16705e+08	5.15105e+08	5.00819e+08	4.88933e+08	4.95148e+08	4.8094e+08	4.68922e+08	4.70516e+08	4.84426e+08	4.5343e+08	4.23935e+08	4.7012e+08	1.1091	1.14042	1.07834	1.1228	1.0958	1.09307	1.0639	1.03867	1.05429	1.02147	0.997866	0.99939	1.02912	0.964131	0.902386	1	9	8.5092	0.6505
PPM1F	P49593	PPM1F_HUMAN	https://www.uniprot.org/uniprot/P49593	PHOSPHATASE	P0298687B	241	49830	7	4	7.69128e+07	84362422	8.3849e+07	8.05147e+07	8.82329e+07	8.69211e+07	8.66236e+07	8.64445e+07	8.75525e+07	8.30568e+07	8.57211e+07	8.20303e+07	8.86473e+07	9.1323e+07	8.68272e+07	8.58008e+07	0.896411	0.983236	0.977252	0.938392	1.02835	1.01306	1.00959	1.0075	1.02042	0.96802	0.999072	0.956055	1.03318	1.06436	1.01196	1	4	7.47	0.1463
PHPT1	Q9NRX4	PHP14_HUMAN	https://www.uniprot.org/uniprot/Q9NRX4	PHOSPHATASE	P0298687B	202	13832	11	5	2.67903e+08	2.57092e+08	2.36579e+08	2.67291e+08	2.59497e+08	2.56526e+08	2.60447e+08	2.59226e+08	2.39667e+08	237376881	2.51905e+08	2.45235e+08	2.42782e+08	2.3919e+08	2.4959e+08	2.39873e+08	1.11552	1.06997	0.986793	1.11382	1.08262	1.06995	1.0878	1.07826	0.999437	0.985924	1.05191	1.02119	1.0135	0.995963	1.03918	1	5	8.6219	1.1132
PPP1CA	P62136	PP1A_HUMAN	https://www.uniprot.org/uniprot/P62136	PHOSPHATASE	P0298687B	170	37512	11	2	1.40869e+08	1.52547e+08	1.43938e+08	1.38213e+08	1.4812e+08	1.48308e+08	1.41969e+08	1.55149e+08	1.42143e+08	1.41049e+08	1.32238e+08	1.33686e+08	1.40943e+08	1.52346e+08	1.40315e+08	1.43016e+08	0.98499	1.06665	1.00645	0.966414	1.03569	1.037	0.992683	1.08484	0.993898	0.986248	0.924637	0.934763	0.985504	1.06523	0.981115	1	2	8.3154	1.0693
PPP1CB	P62140	PP1B_HUMAN	https://www.uniprot.org/uniprot/P62140	PHOSPHATASE	P0298687B	450	37186	24	3	1.38193e+08	1.44368e+08	1.46391e+08	1.48974e+08	1.39452e+08	1.44767e+08	1.38194e+08	1.40088e+08	1.44988e+08	1.37447e+08	1.39038e+08	1.485e+08	1.44418e+08	1.41237e+08	1.39863e+08	1.38831e+08	0.99541	1.04074	1.05512	1.07592	1.00448	1.04429	0.994656	1.00852	1.04689	0.992181	1.00149	1.0697	1.04025	1.01733	1.00744	1	3	8.4911	0.2262
PPP1CC	P36873	PP1G_HUMAN	https://www.uniprot.org/uniprot/P36873	PHOSPHATASE	P0298687B	78	38518	2	2	4.5974e+07	3.38773e+07	3.2699e+07	2.91441e+07	3.13451e+07	3.71976e+07	3.84248e+07	4.09764e+07	5.06599e+07	3.57021e+07	4.18179e+07	4.02453e+07	3.36661e+07	3.61609e+07	4.52276e+07	4.23479e+07	1.08563	0.799977	0.772152	0.688207	0.740181	0.878383	0.907362	0.967614	1.19628	0.843067	0.987485	0.950351	0.79499	0.853902	1.068	1	2	7.0334	0.1741
PPP2CB	P62714	PP2AB_HUMAN	https://www.uniprot.org/uniprot/P62714	PHOSPHATASE	P0298687B	717	35575	30	8	1.00914e+09	1.00943e+09	9.97464e+08	9.68803e+08	9.68715e+08	9.86086e+08	9.99973e+08	1.02085e+09	1.13518e+09	1.04769e+09	1.06851e+09	1.0406e+09	1.05565e+09	1.06125e+09	1.07695e+09	1.05411e+09	0.956378	0.955203	0.94583	0.916938	0.915535	0.934199	0.947436	0.96774	1.07655	0.992627	1.01134	0.986664	1.00004	1.00533	1.02076	1	7	8.4905	0.1253
PPP3CA	Q08209	PP2BA_HUMAN	https://www.uniprot.org/uniprot/Q08209	PHOSPHATASE	P0298687B	649	58687	43	7	1.39075e+09	1.42626e+09	1.46509e+09	1.47604e+09	1.42785e+09	1.45411e+09	1.41458e+09	1.39446e+09	1.33533e+09	1.39913e+09	1.40414e+09	1.43797e+09	1.52797e+09	1.42169e+09	1.36568e+09	1.42426e+09	0.976054	1.00336	1.02829	1.0364	1.0044	1.02069	0.994174	0.979129	0.939395	0.98346	0.989596	1.00875	1.07144	1.00071	0.959024	1	7	8.7732	0.3967
PPP3CB	P16298	PP2BB_HUMAN	https://www.uniprot.org/uniprot/P16298	PHOSPHATASE	P0298687B	265	59123	8	2	2.50415e+07	2.81545e+07	2.68736e+07	2.8689e+07	2.44551e+07	2.52565e+07	2.65465e+07	22687975	2.5156e+07	2.13939e+07	2.60354e+07	2.7755e+07	2.54056e+07	2.51362e+07	2.47279e+07	2.40317e+07	1.04202	1.17155	1.11825	1.1938	1.01762	1.05096	1.10464	0.944084	1.04678	0.890237	1.08338	1.15493	1.05717	1.04596	1.02897	1	2	7.1729	0.3052
PPM1L	Q5SGD2	PPM1L_HUMAN	https://www.uniprot.org/uniprot/Q5SGD2	PHOSPHATASE	P0298687B	125	41053	2	2	4.89342e+07	4.96067e+07	5.12147e+07	5.26099e+07	5.02663e+07	5.12196e+07	5.05582e+07	4.74387e+07	5.55084e+07	5.70113e+07	5.54078e+07	5.54848e+07	5.65252e+07	5.59382e+07	5.5136e+07	5.31277e+07	0.921066	0.933725	0.963992	0.990253	0.94614	0.964085	0.951635	0.892918	1.04481	1.0731	1.04292	1.04436	1.06395	1.0529	1.0378	1	2	7.2672	0.1725
PPP5C	P53041	PPP5_HUMAN	https://www.uniprot.org/uniprot/P53041	PHOSPHATASE	P0298687B	517	56878	21	6	4.9462e+08	4.44127e+08	4.61858e+08	4.36323e+08	4.44271e+08	4.50946e+08	4.65129e+08	4.65854e+08	5.00093e+08	4.33647e+08	4.40689e+08	4.46339e+08	4.48887e+08	4.39673e+08	4.75149e+08	4.50556e+08	1.09658	0.985182	1.02379	0.965682	0.986808	1.00056	1.03274	1.03339	1.11067	0.961782	0.978222	0.98918	0.996011	0.975459	1.05462	1	6	8.5453	0.5069
PPP6C	O00743	PPP6_HUMAN	https://www.uniprot.org/uniprot/O00743	PHOSPHATASE	P0298687B	172	38946	17	6	3.74318e+08	3.40426e+08	3.39838e+08	3.3933e+08	3.33711e+08	3.50966e+08	3.58993e+08	3.5263e+08	3.75784e+08	3.44019e+08	3.55497e+08	3.41589e+08	3.45063e+08	3.4653e+08	3.59478e+08	3.51612e+08	1.06151	0.968025	0.966866	0.965803	0.950083	0.997583	1.02121	1.0029	1.06539	0.978734	1.01136	0.971585	0.982604	0.985646	1.02084	1	6	8.4313	0.5247
PTP4A1	Q93096	TP4A1_HUMAN	https://www.uniprot.org/uniprot/Q93096	PHOSPHATASE	P0298687B	137	19815	3	0	0	0	0	0	0	0	0	0	0	0	0	0	0	0	0	0	n/d	n/d	n/d	n/d	n/d	n/d	n/d	n/d	n/d	n/d	n/d	n/d	n/d	n/d	n/d	n/d	n/d	n/d	n/d
PTP4A2	Q12974	TP4A2_HUMAN	https://www.uniprot.org/uniprot/Q12974	PHOSPHATASE	P0298687B	40	19127	3	1	2.29516e+07	2.3879e+07	2.46086e+07	2.33971e+07	2.20979e+07	2.47998e+07	2.34574e+07	2.1824e+07	2.29869e+07	2.57251e+07	2.66257e+07	2.78532e+07	2.3588e+07	2.48921e+07	2.44797e+07	2.69502e+07	0.851632	0.886043	0.913115	0.868161	0.819954	0.920209	0.870399	0.80979	0.852939	0.954541	0.98796	1.0335	0.875245	0.923632	0.908331	1	1	7.8349	n/d
PTPN11	Q06124	PTN11_HUMAN	https://www.uniprot.org/uniprot/Q06124	PHOSPHATASE	P0298687B	1005	68436	46	20	1.91042e+09	1.85232e+09	1.93458e+09	1.93539e+09	1.8817e+09	1.94931e+09	1.92424e+09	1.86456e+09	1.87798e+09	1.83302e+09	1.93234e+09	1.9994e+09	1.93294e+09	1.95129e+09	1.90705e+09	1.9325e+09	0.988103	0.961441	0.999698	0.999629	0.972744	1.00713	0.99562	0.966664	0.972321	0.949182	1.00097	1.03431	0.9992	1.00949	0.987517	1	20	8.8539	0.1088
PTPN12	Q05209	PTN12_HUMAN	https://www.uniprot.org/uniprot/Q05209	PHOSPHATASE	P0298687B	766	88105	21	10	4.03568e+08	4.81468e+08	4.70568e+08	4.74487e+08	4.87461e+08	4.86941e+08	4.70223e+08	4.71973e+08	4.98881e+08	4.63031e+08	4.56839e+08	4.59827e+08	4.71102e+08	4.2207e+08	4.43161e+08	4.47009e+08	0.901475	1.07567	1.05255	1.06034	1.09033	1.08843	1.05259	1.05577	1.11506	1.03542	1.02212	1.02665	1.05196	0.944922	0.990431	1	10	8.2073	0.2117
PTPN14	Q15678	PTN14_HUMAN	https://www.uniprot.org/uniprot/Q15678	PHOSPHATASE	P0298687B	336	135259	13	2	6.53633e+07	7.01505e+07	7.46213e+07	7.1626e+07	7.19004e+07	7.2606e+07	6.45885e+07	6.69363e+07	6.47274e+07	7.22501e+07	6.5459e+07	6.54026e+07	6.69969e+07	6.26651e+07	6.39945e+07	6.67834e+07	0.978736	1.05042	1.11736	1.07251	1.07662	1.08719	0.967135	1.00229	0.969214	1.08186	0.980169	0.979324	1.0032	0.938333	0.95824	1	2	7.4387	0.4919
PTPN23	Q9H3S7	PTN23_HUMAN	https://www.uniprot.org/uniprot/Q9H3S7	PHOSPHATASE	P0298687B	760	178971	29	12	4.63806e+08	5.0271e+08	4.95355e+08	5.03921e+08	5.09616e+08	5.12367e+08	5.13365e+08	5.19662e+08	4.86897e+08	4.63829e+08	4.51468e+08	4.61046e+08	4.57104e+08	4.28879e+08	4.33144e+08	4.68268e+08	0.99082	1.07245	1.0571	1.0758	1.08797	1.0939	1.09613	1.10952	1.03985	0.989264	0.962317	0.985298	0.975764	0.916273	0.926688	1	12	7.889	0.0957
PTPN1	P18031	PTN1_HUMAN	https://www.uniprot.org/uniprot/P18031	PHOSPHATASE	P0298687B	532	49966	19	11	4.24342e+08	3.99992e+08	4.16727e+08	3.98446e+08	4.06212e+08	4.25554e+08	4.19426e+08	4.27577e+08	4.58267e+08	3.9594e+08	3.94108e+08	3.85609e+08	3.83841e+08	3.8908e+08	4.20541e+08	4.02898e+08	1.05495	0.991229	1.03423	0.987151	1.00555	1.05367	1.04108	1.05958	1.13749	0.982759	0.97684	0.955545	0.952931	0.964473	1.04363	1	11	8.4394	0.0436
PTPN2	P17706	PTN2_HUMAN	https://www.uniprot.org/uniprot/P17706	PHOSPHATASE	P0298687B	199	48473	8	4	1.77432e+08	1.81331e+08	1.73985e+08	1.75007e+08	1.74805e+08	1.74767e+08	1.68444e+08	1.67766e+08	1.76514e+08	1.66511e+08	1.67922e+08	1.61515e+08	1.71318e+08	1.67415e+08	1.5706e+08	1.66652e+08	1.06469	1.08808	1.044	1.05014	1.04892	1.04869	1.01075	1.00668	1.05918	0.999154	1.00762	0.969174	1.028	1.00458	0.942446	1	4	7.6515	0.2295
PTPN9	P43378	PTN9_HUMAN	https://www.uniprot.org/uniprot/P43378	PHOSPHATASE	P0298687B	79	68019	8	1	8.02226e+07	8.1955e+07	7.61037e+07	7.0663e+07	7.3309e+07	7.70098e+07	7.07927e+07	7.82026e+07	6.82823e+07	5.84579e+07	5.88672e+07	5.85713e+07	5.3651e+07	5.76431e+07	6.35522e+07	6.69044e+07	1.19906	1.22496	1.1375	1.05618	1.09573	1.15104	1.05812	1.16887	1.02059	0.873752	0.87987	0.875447	0.801905	0.861574	0.949896	1	1	7.6515	n/d
PTPN6	P29350	PTN6_HUMAN	https://www.uniprot.org/uniprot/P29350	PHOSPHATASE	P0298687B	56	70130	3	1	8.36351e+07	8.67447e+07	9.07333e+07	9.01529e+07	8.61461e+07	9.06618e+07	8.62742e+07	8.63607e+07	6.53675e+07	6.29589e+07	6.19573e+07	6.38872e+07	6.14849e+07	6.15772e+07	6.42723e+07	6.38121e+07	1.31065	1.35938	1.42188	1.41279	1.35	1.42076	1.352	1.35336	1.02438	0.98663	0.970934	1.00118	0.96353	0.964978	1.00721	1	1	7.5045	n/d
PTPRA	P18433	PTPRA_HUMAN	https://www.uniprot.org/uniprot/P18433	PHOSPHATASE	P0298687B	224	90599	13	2	6.46916e+07	6.9369e+07	6.70605e+07	6.44736e+07	6.50817e+07	6.62854e+07	6.16854e+07	6.64534e+07	5.82658e+07	5.72366e+07	6.21086e+07	5.66103e+07	6.05214e+07	5.6612e+07	5.76803e+07	5.97304e+07	1.08306	1.16137	1.12272	1.07941	1.08959	1.10974	1.03273	1.11256	0.975479	0.95825	1.03982	0.947764	1.01324	0.947792	0.965678	1	2	7.1984	0.7756
PTPRE	P23469	PTPRE_HUMAN	https://www.uniprot.org/uniprot/P23469	PHOSPHATASE	P0298687B	32	71381	3	0	0	0	0	0	0	0	0	0	0	0	0	0	0	0	0	0	n/d	n/d	n/d	n/d	n/d	n/d	n/d	n/d	n/d	n/d	n/d	n/d	n/d	n/d	n/d	n/d	n/d	n/d	n/d
PTPRF	P10586	PTPRF_HUMAN	https://www.uniprot.org/uniprot/P10586	PHOSPHATASE	P0298687B	270	212876	17	4	1.74562e+08	1.99477e+08	1.84148e+08	1.84432e+08	1.88743e+08	1.88573e+08	1.77239e+08	1.84141e+08	2.02661e+08	2.04264e+08	1.96413e+08	2.0465e+08	1.91221e+08	1.59291e+08	1.86843e+08	1.85216e+08	0.942478	1.07577	0.994231	0.995766	1.01904	1.01812	0.956942	0.995535	1.0977	1.10284	1.06045	1.10492	1.03242	0.860025	1.00878	1	4	7.2643	0.4071
PTPRJ	Q12913	PTPRJ_HUMAN	https://www.uniprot.org/uniprot/Q12913	PHOSPHATASE	P0298687B	743	145940	29	13	1.05784e+09	1.04396e+09	1.02111e+09	1.19955e+09	1.13273e+09	1.1537e+09	1.0968e+09	1.06724e+09	1.00811e+09	1.06433e+09	9.81957e+08	1.01931e+09	1.06884e+09	9.8781e+08	9.72484e+08	1.01857e+09	1.04139	1.02818	1.00373	1.17352	1.11072	1.1316	1.0792	1.0493	0.989866	1.04383	0.964415	1.00055	1.04797	0.96933	0.953711	1	13	8.3397	0.0414
PTPRK	Q15262	PTPRK_HUMAN	https://www.uniprot.org/uniprot/Q15262	PHOSPHATASE	P0298687B	174	164611	6	2	3.04315e+07	3.49235e+07	3.32467e+07	3.2759e+07	3.50075e+07	3.50237e+07	3.4444e+07	3.40062e+07	3.05053e+07	3.30574e+07	2.9506e+07	2.98319e+07	3.01911e+07	3.01815e+07	3.05382e+07	3.07209e+07	0.99058	1.1368	1.08222	1.06634	1.13953	1.14006	1.12119	1.10694	0.99298	1.07605	0.960454	0.97106	0.982754	0.982442	0.994053	1	2	6.9464	0.7092
PTPMT1	Q8WUK0	PTPM1_HUMAN	https://www.uniprot.org/uniprot/Q8WUK0	PHOSPHATASE	P0298687B	66	22843	7	1	3.54021e+07	3.22942e+07	3.19767e+07	3.27424e+07	3.26839e+07	3.4673e+07	3.61593e+07	3.54529e+07	3.5394e+07	3.15466e+07	3.41208e+07	3.68503e+07	3.3952e+07	3.3986e+07	3.62098e+07	3.48154e+07	1.01685	0.927583	0.918464	0.940457	0.938775	0.995909	1.0386	1.01831	1.01662	0.90611	0.980048	1.05845	0.9752	0.976177	1.04005	1	1	7.9434	n/d
RPAP2	Q8IXW5	RPAP2_HUMAN	https://www.uniprot.org/uniprot/Q8IXW5	PHOSPHATASE	P0298687B	236	69508	5	2	7.67195e+07	8.33363e+07	8.25555e+07	7.98968e+07	7.7463e+07	7.99516e+07	7.34824e+07	7.4269e+07	79740600	7.72425e+07	8.04046e+07	8.2858e+07	7.64433e+07	7.7315e+07	7.44673e+07	7.32915e+07	1.04677	1.13705	1.1264	1.09012	1.05692	1.09087	1.0026	1.01334	1.08799	1.05391	1.09705	1.13053	1.043	1.0549	1.01604	1	2	7.3923	0.1051
SSH1	Q8WYL5	SSH1_HUMAN	https://www.uniprot.org/uniprot/Q8WYL5	PHOSPHATASE	P0298687B	242	115510	8	1	5.38423e+07	5.77324e+07	5.18636e+07	5.68869e+07	5.57575e+07	5.4913e+07	5.5881e+07	5.64136e+07	4.40688e+07	4.60817e+07	4.7025e+07	4.22307e+07	4.56698e+07	4.67289e+07	4.74365e+07	4.59459e+07	1.17186	1.25653	1.1288	1.23813	1.21355	1.19517	1.21623	1.22783	0.959146	1.00296	1.02349	0.919141	0.993991	1.01704	1.03244	1	1	7.2691	n/d
SSH3	Q8TE77	SSH3_HUMAN	https://www.uniprot.org/uniprot/Q8TE77	PHOSPHATASE	P0298687B	186	72995	6	2	1.367e+08	1.74344e+08	1.65913e+08	1.82581e+08	1.77071e+08	1.6673e+08	1.60226e+08	1.5895e+08	1.23324e+08	1.58937e+08	1.4803e+08	1.43569e+08	1.55367e+08	1.58084e+08	1.31674e+08	1.50032e+08	0.911143	1.16205	1.10585	1.21695	1.18022	1.1113	1.06794	1.05944	0.821988	1.05935	0.986658	0.956923	1.03556	1.05367	0.877642	1	2	7.4907	0.0337
SSU72	Q9NP77	SSU72_HUMAN	https://www.uniprot.org/uniprot/Q9NP77	PHOSPHATASE	P0298687B	39	22574	2	2	5.57597e+07	6.87439e+07	7.56534e+07	7.93656e+07	6.8645e+07	7.27638e+07	7.08791e+07	6.20539e+07	6.4935e+07	7.25692e+07	6.69414e+07	6.7086e+07	7.18178e+07	6.97385e+07	6.24096e+07	7.15452e+07	0.779364	0.960846	1.05742	1.10931	0.959463	1.01703	0.990689	0.867338	0.907608	1.01431	0.935651	0.937672	1.00381	0.974748	0.87231	1	2	7.3929	0.4226
UBLCP1	Q8WVY7	UBCP1_HUMAN	https://www.uniprot.org/uniprot/Q8WVY7	PHOSPHATASE	P0298687B	274	36804	15	5	2.1559e+08	1.96139e+08	1.91213e+08	1.75528e+08	1.86421e+08	1.97429e+08	2.09041e+08	2.16887e+08	2.547e+08	1.93944e+08	1.98754e+08	1.9781e+08	1.81488e+08	1.96604e+08	2.17519e+08	2.05695e+08	1.04811	0.948819	0.927594	0.85066	0.904268	0.959813	1.01625	1.05441	1.23824	0.942394	0.966254	0.961666	0.881329	0.955805	1.05749	1	5	8.1051	0.1147
PSMD7	P51665	PSMD7_HUMAN	https://www.uniprot.org/uniprot/P51665	PROTEASE	P0298687B	384	37025	15	4	1.74587e+08	1.83645e+08	1.73195e+08	1.67379e+08	1.98441e+08	1.95564e+08	1.88742e+08	1.93216e+08	1.64727e+08	1.46085e+08	1.60917e+08	1.70035e+08	1.66188e+08	1.81733e+08	1.66125e+08	1.7288e+08	1.00715	1.05783	1.00182	0.956288	1.14504	1.13113	1.09099	1.11592	0.952841	0.840249	0.927039	0.982608	0.961294	1.0478	0.961963	1	4	8.5675	1.675
TNFAIP3	P21580	TNAP3_HUMAN	https://www.uniprot.org/uniprot/P21580	PROTEASE	P0298687B	50	89613	9	1	3.17122e+07	3.2265e+07	3.67102e+07	3.70089e+07	3.65457e+07	3.3648e+07	3.39444e+07	3.42197e+07	3.52692e+07	3.71877e+07	3.52471e+07	3.70582e+07	3.75756e+07	3.55013e+07	3.63944e+07	3.79185e+07	0.836326	0.850904	0.968135	0.976012	0.963797	0.887377	0.895193	0.902455	0.930132	0.980727	0.929549	0.977312	0.990958	0.936254	0.959807	1	1	7.3771	n/d
ASAH1	Q13510	ASAH1_HUMAN	https://www.uniprot.org/uniprot/Q13510	PROTEASE	P0298687B	135	46503	7	3	1.61902e+08	1.32433e+08	1.07117e+08	1.39999e+08	1.41039e+08	1.3649e+08	1.34515e+08	1.33748e+08	1.69258e+08	1.29504e+08	1.43244e+08	1.44113e+08	1.3409e+08	1.20554e+08	1.30572e+08	1.08525e+08	1.49184	1.22031	0.987025	1.29002	1.2996	1.25768	1.23949	1.23242	1.55963	1.19331	1.31992	1.32793	1.23557	1.11085	1.20315	1	3	7.4832	0.681
APEH	P13798	ACPH_HUMAN	https://www.uniprot.org/uniprot/P13798	PROTEASE	P0298687B	850	81224	32	10	5.56399e+08	5.21337e+08	5.06475e+08	5.07453e+08	5.25347e+08	5.17713e+08	5.33265e+08	5.45243e+08	5.17961e+08	4.81384e+08	5.01566e+08	4.93717e+08	4.90067e+08	5.06565e+08	5.07421e+08	4.93735e+08	1.12435	1.05239	1.02633	1.02903	1.0601	1.04902	1.07889	1.10327	1.04615	0.974834	1.01506	0.999924	0.993286	1.0247	1.02764	1	10	8.9875	0.0697
ADAM10	O14672	ADA10_HUMAN	https://www.uniprot.org/uniprot/O14672	PROTEASE	P0298687B	471	84141	17	8	2.84443e+08	2.65707e+08	2.49616e+08	2.72766e+08	2.49148e+08	2.53857e+08	2.64275e+08	2.62172e+08	2.71698e+08	2.59246e+08	2.72693e+08	2.67794e+08	2.54435e+08	2.57249e+08	2.59355e+08	2.6655e+08	1.07003	0.997325	0.937436	1.02299	0.934893	0.953894	0.990215	0.983255	1.01929	0.973189	1.02297	1.00731	0.955388	0.965779	0.972603	1	8	8.424	0.3854
ADAM15	Q13444	ADA15_HUMAN	https://www.uniprot.org/uniprot/Q13444	PROTEASE	P0298687B	209	92958	11	3	1.34668e+08	1.30194e+08	1.27187e+08	1.29562e+08	1.20394e+08	1.27997e+08	1.26089e+08	1.28393e+08	1.5091e+08	1.42825e+08	1.4525e+08	1.45266e+08	1.41981e+08	1.38118e+08	1.39824e+08	1.38409e+08	0.972975	0.940652	0.918922	0.93608	0.869842	0.924776	0.91099	0.927636	1.09032	1.03191	1.04943	1.04954	1.02581	0.997903	1.01022	1	3	7.8243	0.5477
ADAM17	P78536	ADA17_HUMAN	https://www.uniprot.org/uniprot/P78536	PROTEASE	P0298687B	465	93020	18	8	4.2502e+08	4.12924e+08	4.12562e+08	4.39102e+08	4.25979e+08	4.2638e+08	4.11567e+08	4.1523e+08	4.50444e+08	4.57752e+08	4.67458e+08	4.5635e+08	4.67112e+08	4.44497e+08	4.4861e+08	4.4783e+08	0.948832	0.921789	0.922907	0.979344	0.950905	0.950507	0.9217	0.929303	1.00759	1.02214	1.04378	1.01864	1.04344	0.992066	1.00199	1	8	8.0177	0.0649
ADAM8	P78325	ADAM8_HUMAN	https://www.uniprot.org/uniprot/P78325	PROTEASE	P0298687B	130	78849	6	1	2.2185e+07	2.21728e+07	2.4349e+07	2.30125e+07	2.3925e+07	2.2324e+07	2.31182e+07	2.44267e+07	2.96882e+07	2.81071e+07	2.87441e+07	2.78802e+07	2.49536e+07	2.7388e+07	2.8656e+07	2.33484e+07	0.950173	0.94965	1.04285	0.985611	1.02469	0.956124	0.99014	1.04618	1.27153	1.20381	1.2311	1.19409	1.06875	1.17301	1.22732	1	1	7.2698	n/d
ADAM9	Q13443	ADAM9_HUMAN	https://www.uniprot.org/uniprot/Q13443	PROTEASE	P0298687B	657	90555	23	13	1.42639e+09	1.182e+09	1.10922e+09	1.42352e+09	1.31012e+09	1.32568e+09	1.18949e+09	1.16734e+09	1.37767e+09	1.44197e+09	1.46897e+09	1.35883e+09	1.45993e+09	1.33771e+09	1.38581e+09	1.38094e+09	1.03212	0.857138	0.804587	1.02902	0.948326	0.95943	0.86252	0.848036	0.998437	1.04272	1.0634	0.984443	1.0568	0.969447	1.00344	1	13	8.564	0.1187
ADAMTS12	P58397	ATS12_HUMAN	https://www.uniprot.org/uniprot/P58397	PROTEASE	P0298687B	49	177674	3	0	0	0	0	0	0	0	0	0	0	0	0	0	0	0	0	0	n/d	n/d	n/d	n/d	n/d	n/d	n/d	n/d	n/d	n/d	n/d	n/d	n/d	n/d	n/d	n/d	n/d	n/d	n/d
AFG3L2	Q9Y4W6	AFG32_HUMAN	https://www.uniprot.org/uniprot/Q9Y4W6	PROTEASE	P0298687B	401	88583	18	8	3.2039e+08	3.15921e+08	3.2266e+08	3.32211e+08	3.15391e+08	3.17054e+08	3.15927e+08	3.19875e+08	3.919e+08	3.90136e+08	3.90931e+08	3.97738e+08	4.07309e+08	4.0026e+08	3.82708e+08	3.88606e+08	0.828955	0.816872	0.82915	0.852298	0.811935	0.816684	0.812727	0.824665	1.00891	1.00491	1.00635	1.02382	1.04923	1.02938	0.985425	1	8	8.1574	0.5384
PPAT	Q06203	PUR1_HUMAN	https://www.uniprot.org/uniprot/Q06203	PROTEASE	P0298687B	505	57398	21	9	5.48368e+08	4.62866e+08	4.50155e+08	4.30653e+08	4.57502e+08	4.73779e+08	4.93718e+08	5.03134e+08	5.56186e+08	4.46775e+08	4.83057e+08	4.92426e+08	4.54989e+08	4.82372e+08	5.16953e+08	4.92192e+08	1.1139	0.940232	0.914826	0.875739	0.93028	0.962868	1.00335	1.02191	1.12894	0.907819	0.981864	1.0004	0.924824	0.981553	1.051	1	9	8.5769	0.2174
ACY1	Q03154	ACY1_HUMAN	https://www.uniprot.org/uniprot/Q03154	PROTEASE	P0298687B	630	45884	30	9	1.28312e+09	1.31213e+09	1.35511e+09	1.36068e+09	1.31763e+09	1.37258e+09	1.32118e+09	1.28935e+09	1.29388e+09	1.31166e+09	1.33773e+09	1.41511e+09	1.39042e+09	1.36338e+09	1.36093e+09	1.35917e+09	0.946828	0.968749	0.996696	1.00176	0.97114	1.0095	0.974551	0.951456	0.955792	0.965566	0.986591	1.04156	1.02533	1.00432	1.00534	1	9	8.782	0.2539
AMZ2	Q86W34	AMZ2_HUMAN	https://www.uniprot.org/uniprot/Q86W34	PROTEASE	P0298687B	61	41263	2	1	5.89991e+07	6.43738e+07	6.82678e+07	6.54595e+07	6.11471e+07	6.42935e+07	6.32101e+07	6.16993e+07	6.59252e+07	6.04636e+07	6.96973e+07	6.92212e+07	6.21625e+07	6.60456e+07	6.53853e+07	6.51459e+07	0.905646	0.988148	1.04792	1.00481	0.938618	0.986916	0.970286	0.947094	1.01196	0.928127	1.06987	1.06256	0.954204	1.01381	1.00368	1	1	7.4518	n/d
RNPEP	Q9H4A4	AMPB_HUMAN	https://www.uniprot.org/uniprot/Q9H4A4	PROTEASE	P0298687B	767	72595	25	9	2.79718e+08	2.58388e+08	2.59247e+08	2.49745e+08	2.56443e+08	2.68104e+08	2.72241e+08	2.77148e+08	3.03501e+08	2.39824e+08	2.53239e+08	2.49589e+08	2.42357e+08	2.44057e+08	2.65424e+08	2.56034e+08	1.09304	1.00669	1.01255	0.973353	0.999899	1.04658	1.06096	1.0819	1.18486	0.937375	0.988032	0.974695	0.947243	0.953342	1.03497	1	9	8.6424	0.4636
ANPEP	P15144	AMPN_HUMAN	https://www.uniprot.org/uniprot/P15144	PROTEASE	P0298687B	136	109538	5	1	6.00974e+07	6.03084e+07	5.70996e+07	6.22597e+07	6.36264e+07	6.23303e+07	6.48795e+07	6.79223e+07	5.50173e+07	5.00784e+07	5.33035e+07	5.2249e+07	5.49222e+07	5.00451e+07	5.29274e+07	5.40446e+07	1.112	1.1159	1.05653	1.15201	1.17729	1.15331	1.20048	1.25678	1.018	0.926613	0.986288	0.966776	1.01624	0.925997	0.979328	1	1	7.2053	n/d
XPNPEP1	Q9NQW7	XPP1_HUMAN	https://www.uniprot.org/uniprot/Q9NQW7	PROTEASE	P0298687B	980	74797	41	13	7.02826e+08	6.76398e+08	6.83287e+08	6.82699e+08	6.74751e+08	6.89018e+08	7.04995e+08	6.98815e+08	7.16757e+08	6.82327e+08	6.97901e+08	6.99291e+08	7.197e+08	7.08673e+08	7.03647e+08	7.04018e+08	0.998544	0.961344	0.970545	0.968745	0.958637	0.978161	1.00108	0.992692	1.01923	0.967821	0.99189	0.994226	1.02039	1.00527	1.00009	1	12	8.5889	0.4884
ASNS	P08243	ASNS_HUMAN	https://www.uniprot.org/uniprot/P08243	PROTEASE	P0298687B	1278	62168	74	19	1.34209e+09	1.25598e+09	1.27349e+09	1.24112e+09	1.27989e+09	1.32668e+09	1.31868e+09	1.33575e+09	1.35908e+09	1.22589e+09	1.29148e+09	1.31369e+09	1.30931e+09	1.29718e+09	1.3731e+09	1.29889e+09	1.0339	0.967248	0.980224	0.95453	0.984823	1.02132	1.01502	1.02852	1.04718	0.943611	0.993346	1.01132	1.0059	0.998057	1.05795	1	19	9.2452	0.4381
DNPEP	Q9ULA0	DNPEP_HUMAN	https://www.uniprot.org/uniprot/Q9ULA0	PROTEASE	P0298687B	313	52428	8	4	2.76434e+08	2.76416e+08	2.84797e+08	2.8106e+08	2.83564e+08	2.86083e+08	2.86431e+08	2.84047e+08	3.07645e+08	2.87077e+08	2.90074e+08	2.85378e+08	2.88506e+08	2.92755e+08	2.96794e+08	2.98803e+08	0.9253	0.926266	0.953127	0.942535	0.949785	0.958394	0.958595	0.950617	1.02959	0.962621	0.970799	0.956604	0.968931	0.981794	0.993964	1	4	8.0282	0.2247
IMMP1L	Q96LU5	IMP1L_HUMAN	https://www.uniprot.org/uniprot/Q96LU5	PROTEASE	P0298687B	52	18504	1	1	2.45924e+07	2.41923e+07	2.3437e+07	2.40466e+07	2.35885e+07	2.21852e+07	2.30271e+07	2.52748e+07	2.75888e+07	2.93444e+07	2.97641e+07	2.76145e+07	2.93803e+07	2.80869e+07	2.71192e+07	2.71263e+07	0.906588	0.891841	0.863997	0.886467	0.869582	0.817848	0.848884	0.931746	1.01705	1.08177	1.09724	1.018	1.08309	1.03541	0.99974	1	1	7.0126	n/d
ATXN3	P54252	ATX3_HUMAN	https://www.uniprot.org/uniprot/P54252	PROTEASE	P0298687B	224	41780	12	4	2.03092e+08	2.31833e+08	2.25695e+08	2.34227e+08	2.25281e+08	2.32345e+08	2.26074e+08	2.25816e+08	2.21614e+08	2.15962e+08	2.2842e+08	2.20211e+08	2.20055e+08	2.18202e+08	2.1331e+08	2.19741e+08	0.924594	1.05477	1.02733	1.06592	1.02624	1.05832	1.02877	1.02729	1.0084	0.981786	1.0395	1.00341	0.999694	0.992996	0.970731	1	4	7.8426	0.678
ATG4B	Q9Y4P1	ATG4B_HUMAN	https://www.uniprot.org/uniprot/Q9Y4P1	PROTEASE	P0298687B	183	52529	5	2	1.00246e+08	1.02911e+08	1.14971e+08	1.03919e+08	9.71287e+07	1.11411e+08	1.00372e+08	1.06299e+08	1.19256e+08	1.01242e+08	1.00929e+08	1.02166e+08	9.31109e+07	9.81446e+07	1.01749e+08	1.03168e+08	0.971676	0.997504	1.1144	1.00728	0.94146	1.0799	0.972897	1.03035	1.15593	0.98133	0.978298	0.99029	0.902515	0.951307	0.986248	1	2	7.3534	0.7146
ATG4C	Q96DT6	ATG4C_HUMAN	https://www.uniprot.org/uniprot/Q96DT6	PROTEASE	P0298687B	68	52497	3	1	1.06428e+08	1.04219e+08	1.05762e+08	1.07965e+08	1.06435e+08	1.05576e+08	9.87176e+07	1.05837e+08	9.6478e+07	8.96784e+07	9.70149e+07	9.96635e+07	9.39376e+07	9.18297e+07	9.72107e+07	9.37448e+07	1.1353	1.11173	1.12819	1.15169	1.13537	1.12621	1.05305	1.12899	1.02916	0.956623	1.03488	1.06314	1.00206	0.979572	1.03697	1	n/d	n/d	n/d
BLMH	Q13867	BLMH_HUMAN	https://www.uniprot.org/uniprot/Q13867	PROTEASE	P0298687B	801	52562	37	14	1075367067	9.89678e+08	1068863636	9.8348e+08	1.00203e+09	1.07659e+09	1.07833e+09	1.08465e+09	1.1424e+09	9.54056e+08	1.0469e+09	1.06665e+09	9.88837e+08	1.04409e+09	1.27357e+09	1.01386e+09	1.06133	0.975431	1.04982	0.968033	0.986706	1.05973	1.06321	1.06981	1.12792	0.941521	1.03019	1.04986	0.97548	1.02989	1.25221	1	14	8.2339	0.2958
BRCC3	P46736	BRCC3_HUMAN	https://www.uniprot.org/uniprot/P46736	PROTEASE	P0298687B	114	33149	6	3	6.74865e+07	5.7909e+07	6.61098e+07	5.97581e+07	6.04068e+07	6.57794e+07	6.83861e+07	6.44554e+07	7.18378e+07	6.06785e+07	6.01192e+07	6.56681e+07	6.01357e+07	6.13635e+07	7.00788e+07	5.89722e+07	1.14438	0.981971	1.12104	1.01333	1.02433	1.11543	1.15963	1.09298	1.21816	1.02893	1.01945	1.11354	1.01973	1.04055	1.18834	1	3	7.6913	0.8717
CAPN1	P07384	CAN1_HUMAN	https://www.uniprot.org/uniprot/P07384	PROTEASE	P0298687B	1188	81889	68	20	1.31742e+09	1.19544e+09	1.20553e+09	1.13421e+09	1.20286e+09	1.26947e+09	1.26489e+09	1.27958e+09	1.28202e+09	1.09291e+09	1.18716e+09	1.15388e+09	1.13736e+09	1.15348e+09	1.22868e+09	1.15273e+09	1.1428	1.03562	1.04277	0.979505	1.04276	1.09934	1.09733	1.11018	1.11276	0.946615	1.02685	1.00014	0.983126	1.00007	1.0672	1	20	9.321	0.1998
CAPN2	P17655	CAN2_HUMAN	https://www.uniprot.org/uniprot/P17655	PROTEASE	P0298687B	728	79994	47	11	8.14119e+08	7.35927e+08	7.47492e+08	7.03247e+08	7.30251e+08	7.62264e+08	7.74129e+08	7.64915e+08	7.98167e+08	6.93758e+08	7.29165e+08	7.27813e+08	6.9676e+08	7.4106e+08	7.78077e+08	7.4275e+08	1.0962	0.991193	1.00738	0.946821	0.983452	1.02631	1.04222	1.03057	1.07566	0.934034	0.982317	0.980718	0.938043	0.997814	1.04791	1	11	8.8347	0.6015
CAPN7	Q9Y6W3	CAN7_HUMAN	https://www.uniprot.org/uniprot/Q9Y6W3	PROTEASE	P0298687B	87	92651	5	0	0	0	0	0	0	0	0	0	0	0	0	0	0	0	0	0	n/d	n/d	n/d	n/d	n/d	n/d	n/d	n/d	n/d	n/d	n/d	n/d	n/d	n/d	n/d	n/d	n/d	n/d	n/d
CPS1	P31327	CPSM_HUMAN	https://www.uniprot.org/uniprot/P31327	PROTEASE	P0298687B	432	165648	17	6	2.25865e+08	2.37075e+08	2.23008e+08	2.32639e+08	2.34935e+08	2.47027e+08	2.49635e+08	2.54403e+08	2.41818e+08	2.34562e+08	2.35556e+08	2.33671e+08	2.4255e+08	2.483e+08	2.39952e+08	2.41093e+08	0.93624	0.983334	0.925062	0.964934	0.974455	1.0219	1.03209	1.05229	1.00369	0.972574	0.976651	0.968525	1.00595	1.02989	0.995265	1	5	7.6508	0.139
CARD8	Q9Y2G2	CARD8_HUMAN	https://www.uniprot.org/uniprot/Q9Y2G2	PROTEASE	P0298687B	48	60651	6	1	3.56329e+07	3.52937e+07	3.64299e+07	3.75518e+07	3.33034e+07	3.68791e+07	3.52802e+07	3.45338e+07	3.54185e+07	3.2155e+07	3.4662e+07	3.46347e+07	3.67457e+07	3.40978e+07	3.23266e+07	3.40073e+07	1.0478	1.03783	1.07124	1.10423	0.979303	1.08445	1.03743	1.01548	1.0415	0.945535	1.01925	1.01845	1.08052	1.00266	0.95058	1	1	7.253	n/d
CNDP2	Q96KP4	CNDP2_HUMAN	https://www.uniprot.org/uniprot/Q96KP4	PROTEASE	P0298687B	800	52878	33	10	4.92077e+08	4.78995e+08	5.11745e+08	5.09469e+08	5.04847e+08	5.06368e+08	4.93357e+08	4.9596e+08	4.42762e+08	4.35651e+08	4.57597e+08	4.4845e+08	4.72323e+08	4.62923e+08	4.58819e+08	4.45834e+08	1.10433	1.08068	1.14852	1.14329	1.1335	1.13521	1.10664	1.11263	0.995019	0.979953	1.02986	1.00801	1.06004	1.03794	1.02976	1	10	8.7598	0.5269
CASP2	P42575	CASP2_HUMAN	https://www.uniprot.org/uniprot/P42575	PROTEASE	P0298687B	58	50685	2	1	4.9951e+07	5.17522e+07	5.34662e+07	5.09805e+07	5.20983e+07	5.21022e+07	5.25429e+07	5.03733e+07	5.30967e+07	4.98219e+07	5.39555e+07	5.28726e+07	5.33084e+07	4.9095e+07	5.14964e+07	5.01141e+07	0.996745	1.03269	1.06689	1.01729	1.03959	1.03967	1.04846	1.00517	1.05952	0.994169	1.07665	1.05504	1.06374	0.979664	1.02758	1	1	7.3366	n/d
CASP3	P42574	CASP3_HUMAN	https://www.uniprot.org/uniprot/P42574	PROTEASE	P0298687B	371	31608	18	4	1.2943e+08	1.23397e+08	1.21002e+08	1.1446e+08	1.21977e+08	1.23944e+08	1.24335e+08	1.30591e+08	1.36875e+08	1.18911e+08	1.24891e+08	1.2502e+08	1.25433e+08	1.29171e+08	1.32942e+08	1.33774e+08	0.972001	0.922424	0.90701	0.855624	0.912126	0.928585	0.92962	0.980141	1.02318	0.889249	0.932903	0.934561	0.937645	0.967229	0.994854	1	4	8.2565	0.3115
CASP4	P49662	CASP4_HUMAN	https://www.uniprot.org/uniprot/P49662	PROTEASE	P0298687B	152	43262	9	4	2.43563e+08	2.55053e+08	2.471e+08	2.52686e+08	2.47181e+08	2.44623e+08	2.40042e+08	2.40839e+08	2.52208e+08	2.46633e+08	2.57148e+08	2.54386e+08	2.49084e+08	2.48933e+08	2.48001e+08	2.46135e+08	0.989548	1.03482	1.00392	1.02662	1.00425	0.995549	0.975243	0.978482	1.02526	1.00093	1.04474	1.03352	1.01208	1.01137	1.00562	1	4	8.0158	0.836
CASP6	P55212	CASP6_HUMAN	https://www.uniprot.org/uniprot/P55212	PROTEASE	P0298687B	226	33310	11	4	3.62992e+08	3.6357e+08	3.37221e+08	3.42773e+08	3.29378e+08	3.27493e+08	3.39378e+08	3.45739e+08	3.20718e+08	3.02535e+08	3.30402e+08	3.29446e+08	3.27282e+08	3.25197e+08	3.20268e+08	3.17984e+08	1.13743	1.1389	1.0603	1.07548	1.03847	1.03064	1.06742	1.08675	1.00903	0.951408	1.03957	1.03675	1.02908	1.02268	1.00682	1	4	8.2771	0.5803
CASP7	P55210	CASP7_HUMAN	https://www.uniprot.org/uniprot/P55210	PROTEASE	P0298687B	84	37814	8	2	5.25069e+07	5.27527e+07	5.02012e+07	5.16672e+07	5.3523e+07	5.30844e+07	5.17631e+07	5.47596e+07	5.40998e+07	5.12973e+07	4.91087e+07	4.92211e+07	5.21279e+07	5.09437e+07	5.12728e+07	5.49458e+07	0.955613	0.960087	0.91365	0.940331	0.974106	0.966124	0.942075	0.996611	0.984603	0.933598	0.893767	0.895812	0.948715	0.927162	0.933152	1	2	7.8223	0.5205
CASP8	Q14790	CASP8_HUMAN	https://www.uniprot.org/uniprot/Q14790	PROTEASE	P0298687B	114	57700	8	1	3.89869e+07	3.66296e+07	3.74305e+07	3.40384e+07	3.42268e+07	3.66877e+07	3.77581e+07	3.828e+07	4.26118e+07	3.32249e+07	3.68621e+07	3.28166e+07	2.9803e+07	3.57537e+07	3.73614e+07	3.75125e+07	1.0393	0.976464	0.997816	0.907389	0.912411	0.978015	1.00655	1.02046	1.13594	0.885703	0.982662	0.874818	0.794484	0.953116	0.995973	1	1	7.9324	n/d
CTSB	P07858	CATB_HUMAN	https://www.uniprot.org/uniprot/P07858	PROTEASE	P0298687B	432	37821	17	8	5.1559e+08	4.90795e+08	4.7903e+08	4.93454e+08	5.22624e+08	5.23908e+08	5.29262e+08	5.22043e+08	4.8882e+08	4.67601e+08	4.97334e+08	5.0507e+08	4.95701e+08	4.93768e+08	5.11123e+08	4.95556e+08	1.04291	0.995435	0.971183	1.00117	1.05403	1.05808	1.06756	1.05345	0.986311	0.944462	1.00371	1.01989	1.00029	0.996143	1.03064	1	8	8.6489	0.9451
CTSD	P07339	CATD_HUMAN	https://www.uniprot.org/uniprot/P07339	PROTEASE	P0298687B	575	44552	26	7	6.6314e+08	6.69391e+08	6.06005e+08	6.23307e+08	6.49259e+08	6.53664e+08	6.58148e+08	6.62752e+08	6.68578e+08	6.4793e+08	6.67113e+08	6.64865e+08	6.73256e+08	6.8845e+08	6.72381e+08	6.57274e+08	1.00985	1.01954	0.922343	0.948899	0.988333	0.994077	1.00137	1.00872	1.01797	0.985237	1.01498	1.01204	1.02428	1.04733	1.02216	1	7	8.9441	0.7041
CTSL	P07711	CATL1_HUMAN	https://www.uniprot.org/uniprot/P07711	PROTEASE	P0298687B	151	37564	4	1	1.05941e+07	1.02793e+07	8.38133e+06	1.05586e+07	1.02913e+07	1.0651e+07	9.73202e+06	8.51275e+06	1.01502e+07	1.15203e+07	1.07644e+07	9.26528e+06	1.15124e+07	1.05854e+07	1.02181e+07	9.74542e+06	1.08708	1.05478	0.860028	1.08344	1.05601	1.09293	0.998625	0.873512	1.04154	1.18213	1.10456	0.950731	1.18132	1.08619	1.0485	1	1	7.7221	n/d
CTSS	P25774	CATS_HUMAN	https://www.uniprot.org/uniprot/P25774	PROTEASE	P0298687B	378	37495	12	7	2.07258e+08	2.16293e+08	2.08865e+08	2.08357e+08	1.9891e+08	2.06949e+08	2.11659e+08	2.14213e+08	1.6347e+08	1.70441e+08	1.77634e+08	1.74014e+08	1.8268e+08	1.83001e+08	1.77421e+08	1.77288e+08	1.16902	1.22239	1.17927	1.17571	1.12246	1.16668	1.19384	1.20748	0.921896	0.962724	1.00575	0.98092	1.03209	1.03391	0.998859	1	7	8.3558	0.4748
CTSV	O60911	CATL2_HUMAN	https://www.uniprot.org/uniprot/O60911	PROTEASE	P0298687B	75	37329	3	1	5.94522e+07	6.04621e+07	5.11592e+07	5.33719e+07	5.22814e+07	5.40109e+07	5.32192e+07	5.65502e+07	5.69221e+07	5.58882e+07	5.72219e+07	5.60369e+07	5.3776e+07	5.38776e+07	7.57886e+07	5.71175e+07	1.04087	1.05856	0.895684	0.934422	0.91533	0.94561	0.931749	0.990068	0.996579	0.978478	1.00183	0.981081	0.941499	0.943277	1.32689	1	1	7.4043	n/d
CTSZ	Q9UBR2	CATZ_HUMAN	https://www.uniprot.org/uniprot/Q9UBR2	PROTEASE	P0298687B	326	33868	19	4	7.21055e+08	8.1761e+08	8.07142e+08	8.62047e+08	8.95581e+08	8.87778e+08	8.45532e+08	8.32473e+08	8.04372e+08	8.20662e+08	7.92512e+08	7.86946e+08	8.83288e+08	8.1932e+08	8.39864e+08	8.44803e+08	0.854233	0.970819	0.955558	1.02029	1.0594	1.04922	1.00279	0.986823	0.952279	0.970476	0.938858	0.932833	1.04521	0.969426	0.993991	1	4	8.8491	1.0467
PRSS2	P07478	TRY2_HUMAN	https://www.uniprot.org/uniprot/P07478	PROTEASE	P0298687B	54	26487	2	0	0	0	0	0	0	0	0	0	0	0	0	0	0	0	0	0	n/d	n/d	n/d	n/d	n/d	n/d	n/d	n/d	n/d	n/d	n/d	n/d	n/d	n/d	n/d	n/d	n/d	n/d	n/d
PRSS3P2	Q8NHM4	TRY6_HUMAN	https://www.uniprot.org/uniprot/Q8NHM4	PROTEASE	P0298687B	54	26537	2	0	0	0	0	0	0	0	0	0	0	0	0	0	0	0	0	0	n/d	n/d	n/d	n/d	n/d	n/d	n/d	n/d	n/d	n/d	n/d	n/d	n/d	n/d	n/d	n/d	n/d	n/d	n/d
ABHD14B	Q96IU4	ABHEB_HUMAN	https://www.uniprot.org/uniprot/Q96IU4	PROTEASE	P0298687B	135	22345	8	3	8.02586e+07	7.1893e+07	6.81249e+07	7.18839e+07	7.18777e+07	7.46331e+07	8.05347e+07	7.76275e+07	8.17656e+07	7.00884e+07	7.77155e+07	7.67264e+07	6.48813e+07	7.81026e+07	7.96288e+07	7.68881e+07	1.04384	0.935034	0.886027	0.934915	0.934835	0.970671	1.04743	1.00962	1.06344	0.911564	1.01076	0.997897	0.843841	1.0158	1.03564	1	3	7.7503	1.117
OTUD7B	Q6GQQ9	OTU7B_HUMAN	https://www.uniprot.org/uniprot/Q6GQQ9	PROTEASE	P0298687B	202	92525	6	3	1.54429e+08	1.68709e+08	1.70503e+08	1.75203e+08	1.72575e+08	1.71573e+08	1.65533e+08	1.70678e+08	1.85126e+08	1.78848e+08	175745102	1.75475e+08	1.72662e+08	1.74842e+08	1.72823e+08	1.84164e+08	0.83854	0.916083	0.925824	0.951343	0.937074	0.931632	0.898837	0.926773	1.00522	0.971137	0.954287	0.95282	0.937545	0.949383	0.938419	1	3	7.5782	0.605
SUPT16H	Q9Y5B9	SP16H_HUMAN	https://www.uniprot.org/uniprot/Q9Y5B9	PROTEASE	P0298687B	810	119912	31	11	4.34331e+08	5.67826e+08	5.78105e+08	5.6205e+08	5.42671e+08	5.63148e+08	5.76082e+08	5.72164e+08	5.37136e+08	5.38917e+08	4.76218e+08	4.88221e+08	4.9231e+08	4.81905e+08	5.04753e+08	5.05177e+08	0.859422	1.12472	1.14286	1.11227	1.07532	1.11521	1.14069	1.13126	1.06113	1.06634	0.942463	0.967061	0.976016	0.954355	1.00061	1	11	8.1265	0.4
COPS6	Q7L5N1	CSN6_HUMAN	https://www.uniprot.org/uniprot/Q7L5N1	PROTEASE	P0298687B	358	36163	16	5	2.65028e+08	2.426e+08	2.56794e+08	2.46435e+08	2.43188e+08	2.63538e+08	2.57428e+08	2.50915e+08	2.70271e+08	2.47608e+08	2.61333e+08	2.60234e+08	2.46235e+08	2.42735e+08	2.60538e+08	2.5088e+08	1.05787	0.966999	1.0219	0.980288	0.966976	1.04847	1.02654	1.0005	1.07667	0.983917	1.03778	1.034	0.980824	0.967513	1.03839	1	5	8.6267	0.2758
LNPEP	Q9UIQ6	LCAP_HUMAN	https://www.uniprot.org/uniprot/Q9UIQ6	PROTEASE	P0298687B	526	117348	21	8	6.7586e+08	6.07163e+08	5.7883e+08	6.37703e+08	6.12313e+08	6.39708e+08	6.42754e+08	6.31331e+08	6.38021e+08	6.11052e+08	6.33681e+08	6.29693e+08	6.61185e+08	5.90966e+08	6.07395e+08	6.02313e+08	1.12268	1.00832	0.960737	1.05925	1.01688	1.06209	1.06789	1.05005	1.05994	1.0159	1.05177	1.04641	1.09715	0.982522	1.01036	1	8	8.0278	0.4116
NPEPPS	P55786	PSA_HUMAN	https://www.uniprot.org/uniprot/P55786	PROTEASE	P0298687B	1238	103275	54	24	1.2888e+09	1.26565e+09	1.33774e+09	1.30402e+09	1.2912e+09	1.33705e+09	1.30424e+09	1.27835e+09	1.28614e+09	1.24635e+09	1.31999e+09	1.31723e+09	1.33534e+09	1.32349e+09	1.30605e+09	1.27875e+09	1.01275	0.98952	1.04566	1.01795	1.00959	1.04617	1.02048	1.00229	1.00995	0.973214	1.03244	1.03004	1.04022	1.03478	1.02492	1	24	9.1049	0.2807
EPHX2	P34913	HYES_HUMAN	https://www.uniprot.org/uniprot/P34913	PROTEASE	P0298687B	118	62615	3	2	6.20033e+07	5.87217e+07	6.38879e+07	6.39156e+07	6.38156e+07	6.32469e+07	6.3567e+07	6.53743e+07	6.42758e+07	6.00572e+07	6.55685e+07	6.80837e+07	6.50577e+07	6.46734e+07	6.36425e+07	5.96879e+07	1.03879	0.983813	1.07037	1.07083	1.06916	1.05963	1.06499	1.09527	1.07687	1.00619	1.09852	1.14066	1.08997	1.08353	1.06625	1	2	7.2882	0.3376
DPYSL2	Q16555	DPYL2_HUMAN	https://www.uniprot.org/uniprot/Q16555	PROTEASE	P0298687B	454	62293	10	4	1.95353e+08	1.83085e+08	1.97612e+08	1.97597e+08	1.86326e+08	2.03526e+08	2.08857e+08	2.00751e+08	1.94696e+08	1.86002e+08	1.9205e+08	1.91437e+08	1.986e+08	1.86464e+08	1.9748e+08	1.90894e+08	1.02136	0.959381	1.03519	1.03512	0.977875	1.06729	1.09324	1.05262	1.01889	0.975807	1.00645	1.00399	1.04037	0.976306	1.03447	1	4	7.9168	0.1575
DPYSL3	Q14195	DPYL3_HUMAN	https://www.uniprot.org/uniprot/Q14195	PROTEASE	P0298687B	899	73910	34	11	7.67914e+08	8.13319e+08	8.24831e+08	8.45502e+08	8.35488e+08	8.30949e+08	8.15179e+08	8.09952e+08	8.14522e+08	8.31293e+08	8.47662e+08	8.68995e+08	8.64719e+08	8.62107e+08	8.38686e+08	8.38845e+08	0.916135	0.97013	0.982667	1.00758	0.994481	0.989688	0.971748	0.965206	0.971239	0.992064	1.01186	1.03579	1.03097	1.02775	1.00087	1	11	8.58	0.3169
DPP8	Q6V1X1	DPP8_HUMAN	https://www.uniprot.org/uniprot/Q6V1X1	PROTEASE	P0298687B	280	103357	8	5	2.85981e+08	2.62745e+08	2.72203e+08	2.70988e+08	2.66342e+08	2.93272e+08	2.95805e+08	2.90085e+08	3.08311e+08	2.72118e+08	2.79453e+08	2.73241e+08	2.69274e+08	2.75216e+08	2.98149e+08	2.73443e+08	1.04749	0.958248	0.995463	0.992161	0.973524	1.07184	1.08285	1.05998	1.12751	0.994248	1.02183	0.997917	0.987025	1.00688	1.09006	1	5	7.5726	0.3698
DPP9	Q86TI2	DPP9_HUMAN	https://www.uniprot.org/uniprot/Q86TI2	PROTEASE	P0298687B	632	101668	20	10	3.38241e+08	2.83542e+08	2.99029e+08	2.76978e+08	2.72586e+08	2.9907e+08	3.10357e+08	3.12148e+08	3.53379e+08	2.79609e+08	3.1014e+08	3.208e+08	2.86199e+08	2.9342e+08	3.45075e+08	2.94955e+08	1.15002	0.962909	1.01565	0.941262	0.925258	1.01675	1.0533	1.05787	1.19939	0.947451	1.04943	1.08897	0.97095	0.994822	1.17047	1	10	8.2819	0.4735
CTSC	P53634	CATC_HUMAN	https://www.uniprot.org/uniprot/P53634	PROTEASE	P0298687B	262	51853	12	2	7.30902e+07	7.69574e+07	7.67753e+07	6.9841e+07	7.28357e+07	7.83413e+07	7.68934e+07	7.93459e+07	8.00526e+07	7.03271e+07	7.49514e+07	8.06527e+07	7.0437e+07	7.84231e+07	7.138e+07	7.64146e+07	0.956496	1.0071	1.00472	0.913974	0.953165	1.02521	1.00627	1.03836	1.04761	0.920337	0.980853	1.05546	0.921774	1.02628	0.934114	1	2	7.9325	0.5569
DPP7	Q9UHL4	DPP2_HUMAN	https://www.uniprot.org/uniprot/Q9UHL4	PROTEASE	P0298687B	199	54341	12	3	1.40512e+08	1.35006e+08	1.43286e+08	1.39947e+08	1.41172e+08	1.46289e+08	1.42196e+08	1.40011e+08	1.48783e+08	1.37276e+08	1.38125e+08	1.43738e+08	1.47654e+08	1.4115e+08	1.35939e+08	1.399e+08	1.00437	0.965489	1.02325	1.00034	1.00944	1.04567	1.01641	1.00079	1.06304	0.978763	0.987313	1.02743	1.05543	1.00894	0.971687	1	3	8.1072	0.4748
DPP3	Q9NY33	DPP3_HUMAN	https://www.uniprot.org/uniprot/Q9NY33	PROTEASE	P0298687B	855	82588	35	15	9.6027e+08	8.24055e+08	7.70069e+08	7.21959e+08	7.89353e+08	8.33235e+08	8.62676e+08	8.76133e+08	9.2035e+08	7.28146e+08	7.53765e+08	7.42678e+08	7.03881e+08	7.96658e+08	8.6938e+08	7.99111e+08	1.20301	1.03147	0.964334	0.903517	0.987392	1.04115	1.07817	1.09526	1.15186	0.91188	0.945184	0.929834	0.88088	0.997274	1.08832	1	15	9.2208	0.0671
DPP4	P27487	DPP4_HUMAN	https://www.uniprot.org/uniprot/P27487	PROTEASE	P0298687B	61	88278	2	1	7.00781e+07	7.7929e+07	6.32192e+07	7.27689e+07	6.1437e+07	6.3582e+07	6.32357e+07	6.36032e+07	8.30025e+07	9.36887e+07	8.95325e+07	8.29985e+07	8.59564e+07	8.06161e+07	7.70962e+07	8.37964e+07	0.83629	0.92998	0.754439	0.868401	0.73317	0.758767	0.754635	0.75902	0.990525	1.11805	1.06845	0.990478	1.02578	0.962047	0.920042	1	1	7.615	n/d
PARK7	Q99497	PARK7_HUMAN	https://www.uniprot.org/uniprot/Q99497	PROTEASE	P0298687B	678	19891	46	11	8.31032e+08	8.01384e+08	7.43213e+08	7.76807e+08	8.03541e+08	8.06193e+08	8.3719e+08	841540024	8.26828e+08	7.58673e+08	7.82493e+08	7.82758e+08	8.24552e+08	8.42365e+08	8.02564e+08	8.41744e+08	0.988206	0.955327	0.88466	0.924958	0.95576	0.957813	0.995	0.999092	0.983091	0.903977	0.931004	0.93089	0.980217	1.00057	0.953348	1	11	9.4134	0.9974
DDI2	Q5TDH0	DDI2_HUMAN	https://www.uniprot.org/uniprot/Q5TDH0	PROTEASE	P0298687B	623	46571	17	9	5.11503e+08	5.42154e+08	5.19278e+08	5.268e+08	5.31957e+08	5.28968e+08	5.21068e+08	5.0528e+08	4.94773e+08	5.04732e+08	5.30202e+08	5.30231e+08	5.19804e+08	5.0714e+08	4.97673e+08	5.12072e+08	0.996864	1.0546	1.01404	1.0294	1.03959	1.03261	1.01601	0.986937	0.966261	0.984999	1.03634	1.0346	1.01513	0.991102	0.971918	1	9	8.3887	0.1916
DAG1	Q14118	DAG1_HUMAN	https://www.uniprot.org/uniprot/Q14118	PROTEASE	P0298687B	254	97440	15	3	5.24862e+07	44508045	3.95127e+07	4.61616e+07	4.63813e+07	4.98188e+07	4.66892e+07	4.59866e+07	6.49122e+07	5.60102e+07	5.75823e+07	5.94743e+07	5.99759e+07	5.04644e+07	5.67103e+07	5.40288e+07	0.971448	0.823783	0.731326	0.854388	0.858454	0.922079	0.864154	0.851149	1.20144	1.03667	1.06577	1.10079	1.11007	0.934028	1.04963	1	3	7.6896	0.5404
CKAP2	Q8WWK9	CKAP2_HUMAN	https://www.uniprot.org/uniprot/Q8WWK9	PROTEASE	P0298687B	276	76986	16	4	7.82636e+07	1.02369e+08	9.88265e+07	1.07949e+08	1.06275e+08	9.82079e+07	1.01164e+08	9.93786e+07	1.01274e+08	1.08014e+08	1.04164e+08	1.05592e+08	1.08691e+08	1.10081e+08	1.03463e+08	1.07524e+08	0.72787	0.952055	0.91911	1.00396	0.988386	0.913357	0.940849	0.924245	0.94187	1.00455	0.968749	0.98203	1.01086	1.02378	0.962227	1	4	7.4123	0.3248
CKB	P12277	KCRB_HUMAN	https://www.uniprot.org/uniprot/P12277	PROTEASE	P0298687B	997	42644	93	12	3.35657e+09	3.14144e+09	3.29625e+09	3.142e+09	3.18444e+09	3.32492e+09	3.23257e+09	3.23829e+09	3.36598e+09	2.99088e+09	3.14955e+09	3.31249e+09	3.13681e+09	3.18877e+09	3.32446e+09	3.24972e+09	1.03262	0.966785	1.01398	0.966352	0.981791	1.0228	0.996926	0.996946	1.03721	0.920268	0.969009	1.01925	0.964896	0.984877	1.02309	1	12	9.2747	0.4905
ERAP1	Q9NZ08	ERAP1_HUMAN	https://www.uniprot.org/uniprot/Q9NZ08	PROTEASE	P0298687B	500	107840	25	9	4.85797e+08	4.39933e+08	4.16209e+08	4.09877e+08	4.4181e+08	4.35378e+08	4.49687e+08	4.56973e+08	4.50613e+08	3.80372e+08	4.03492e+08	3.92182e+08	3.91428e+08	3.98953e+08	4.12561e+08	3.8508e+08	1.26205	1.14095	1.08132	1.06438	1.14658	1.13129	1.16921	1.18715	1.16918	0.987418	1.04732	1.01904	1.01547	1.03639	1.07168	1	9	8.1556	0.1517
ECE1	P42892	ECE1_HUMAN	https://www.uniprot.org/uniprot/P42892	PROTEASE	P0298687B	667	85807	31	11	4.16991e+08	4.32383e+08	4.1906e+08	4.51459e+08	4.27183e+08	4.48193e+08	4.31477e+08	4.39752e+08	4.33944e+08	4.41594e+08	4.5587e+08	4.59083e+08	4.7644e+08	4.26128e+08	4.26314e+08	4.32096e+08	0.965607	1.00069	0.967866	1.045	0.989212	1.03695	0.998573	1.01745	1.00317	1.02073	1.05302	1.06073	1.10193	0.986942	0.986935	1	11	8.7677	0.0629
EPHX1	P07099	HYEP_HUMAN	https://www.uniprot.org/uniprot/P07099	PROTEASE	P0298687B	571	52948	20	9	3.39968e+08	2.6807e+08	2.78712e+08	2.79888e+08	2.74577e+08	2.97979e+08	3.02084e+08	2.98425e+08	3.90756e+08	3.18253e+08	3.47385e+08	3.48438e+08	3.23681e+08	3.12447e+08	3.5627e+08	3.19328e+08	1.06733	0.838899	0.872807	0.875164	0.859369	0.930359	0.946219	0.935262	1.22729	0.996898	1.08772	1.08901	1.01367	0.978404	1.11871	1	9	8.6015	0.486
ESD	P10768	ESTD_HUMAN	https://www.uniprot.org/uniprot/P10768	PROTEASE	P0298687B	405	31462	24	7	5.59873e+08	5.54618e+08	5.02597e+08	5.02843e+08	5.52822e+08	5.47456e+08	5.51567e+08	5.64229e+08	5.46996e+08	5.0546e+08	5.41856e+08	5.10765e+08	5.475e+08	5.6227e+08	5.61515e+08	5.46991e+08	1.02375	1.0142	0.92126	0.921325	1.01094	1.00152	1.00937	1.0321	1.00187	0.926603	0.989867	0.934795	0.997041	1.02925	1.02934	1	7	9.2665	0.2412
ACOT1	Q86TX2	ACOT1_HUMAN	https://www.uniprot.org/uniprot/Q86TX2	PROTEASE	P0298687B	296	46277	16	0	0	0	0	0	0	0	0	0	0	0	0	0	0	0	0	0	n/d	n/d	n/d	n/d	n/d	n/d	n/d	n/d	n/d	n/d	n/d	n/d	n/d	n/d	n/d	n/d	n/d	n/d	n/d
ACOT2	P49753	ACOT2_HUMAN	https://www.uniprot.org/uniprot/P49753	PROTEASE	P0298687B	26	53218	1	1	2.50901e+07	2.52838e+07	2.39845e+07	2.42542e+07	2.43274e+07	2.45607e+07	2.4555e+07	2.42351e+07	2.41599e+07	2.45789e+07	2.62216e+07	2.63417e+07	2.53961e+07	2.4377e+07	2.5593e+07	2.57449e+07	0.974566	0.98209	0.931624	0.942099	0.944943	0.954002	0.953783	0.941356	0.938436	0.954713	1.01852	1.02318	0.986452	0.946867	0.994102	1	1	8.687	n/d
EIF3F	O00303	EIF3F_HUMAN	https://www.uniprot.org/uniprot/O00303	PROTEASE	P0298687B	216	37563	13	5	2.7816e+08	2.8205e+08	2.7305e+08	2.85054e+08	2.78661e+08	2.89073e+08	2.84865e+08	2.80767e+08	2.80756e+08	2.65719e+08	2.62286e+08	2.65131e+08	2.50776e+08	2.56129e+08	2.62405e+08	2.62652e+08	1.05904	1.07427	1.03931	1.08543	1.06065	1.09946	1.08469	1.07006	1.0682	1.01232	0.998695	1.00944	0.956516	0.975363	0.99879	1	5	8.3046	0.2167
PITRM1	Q5JRX3	PREP_HUMAN	https://www.uniprot.org/uniprot/Q5JRX3	PROTEASE	P0298687B	1142	117411	33	19	1.25329e+09	1.18301e+09	1.15407e+09	1.16394e+09	1.17939e+09	1.17319e+09	1.16931e+09	1.17455e+09	1.20495e+09	1.13844e+09	1.13329e+09	1.1582e+09	1.21929e+09	1.14808e+09	1.1014e+09	1.12268e+09	1.1158	1.05357	1.02701	1.03632	1.04918	1.04479	1.0411	1.04522	1.07383	1.01338	1.0086	1.03086	1.08521	1.02154	0.980489	1	19	8.4653	0.1435
OTULIN	Q96BN8	OTUL_HUMAN	https://www.uniprot.org/uniprot/Q96BN8	PROTEASE	P0298687B	190	40262	8	4	1.85956e+08	1.81018e+08	1.67243e+08	1.66925e+08	1.76125e+08	1.74216e+08	1.77057e+08	1.89276e+08	2.16338e+08	1.67887e+08	1.80011e+08	1.85888e+08	1.62485e+08	1.81972e+08	1.84421e+08	1.75934e+08	1.05988	1.0289	0.95172	0.949553	1.0023	0.990358	1.00639	1.07584	1.23153	0.954266	1.02499	1.05948	0.924827	1.0365	1.05143	1	3	7.8622	0.8111
ZMPSTE24	O75844	FACE1_HUMAN	https://www.uniprot.org/uniprot/O75844	PROTEASE	P0298687B	245	54812	14	5	3.93055e+08	3.58614e+08	3.62694e+08	3.50837e+08	3.44682e+08	3.66826e+08	3.69326e+08	3.66282e+08	4.21702e+08	3.7236e+08	3.90519e+08	3.75218e+08	3.81549e+08	3.71177e+08	4.01458e+08	3.83754e+08	1.02442	0.936681	0.948014	0.914939	0.899579	0.957758	0.962669	0.954987	1.0971	0.970247	1.01948	0.979932	0.994554	0.967226	1.04749	1	5	8.1997	0.3017
FURIN	P09958	FURIN_HUMAN	https://www.uniprot.org/uniprot/P09958	PROTEASE	P0298687B	78	86677	4	1	1.84058e+07	2.51346e+07	2.16389e+07	2.1898e+07	2.21591e+07	2.31204e+07	2.52177e+07	2.26975e+07	2.38e+07	2.50764e+07	2.71501e+07	2.90544e+07	2.66187e+07	2.46606e+07	2.59654e+07	2.59237e+07	0.709999	0.969562	0.834715	0.844711	0.854782	0.891864	0.972765	0.875551	0.918078	0.967314	1.04731	1.12077	1.02681	0.951277	1.00161	1	1	7.4488	n/d
ERMP1	Q7Z2K6	ERMP1_HUMAN	https://www.uniprot.org/uniprot/Q7Z2K6	PROTEASE	P0298687B	362	100230	15	6	1.66553e+08	1.60453e+08	1.56122e+08	1.56491e+08	1.59424e+08	1.64825e+08	1.62219e+08	1.66162e+08	1.58109e+08	1.56491e+08	1.63671e+08	1.61472e+08	1.61878e+08	1.56255e+08	1.63577e+08	1.58952e+08	1.04756	1.00944	0.982193	0.984514	1.00328	1.03694	1.02075	1.04548	0.994694	0.984513	1.03029	1.01456	1.01947	0.983449	1.02836	1	6	8.0705	0.2227
GGH	Q92820	GGH_HUMAN	https://www.uniprot.org/uniprot/Q92820	PROTEASE	P0298687B	364	35964	23	7	3.4185e+08	3.16973e+08	2.74543e+08	2.81324e+08	3.18456e+08	3.10794e+08	3.15019e+08	3.34987e+08	3.10824e+08	2.56957e+08	2.85517e+08	2.91326e+08	2.87856e+08	2.82234e+08	2.93249e+08	2.71318e+08	1.25829	1.16721	1.01307	1.0372	1.17378	1.14569	1.16192	1.23606	1.1463	0.949224	1.05248	1.074	1.06021	1.04058	1.08072	1	7	8.6737	0.8131
GGT7	Q9UJ14	GGT7_HUMAN	https://www.uniprot.org/uniprot/Q9UJ14	PROTEASE	P0298687B	133	70466	4	1	3.66646e+06	3.05221e+06	3.15085e+06	3.45747e+06	3.6975e+06	3.71209e+06	3.21565e+06	3.36808e+06	3.30818e+06	3.69075e+06	3.38937e+06	2.89714e+06	2.85762e+06	2.85848e+06	2.90291e+06	3.51975e+06	1.04168	0.867166	0.895191	0.982306	1.0505	1.05465	0.9136	0.956908	0.939889	1.04858	0.962957	0.823109	0.811881	0.812126	0.824747	1	1	7.6981	n/d
GFPT1	Q06210	GFPT1_HUMAN	https://www.uniprot.org/uniprot/Q06210	PROTEASE	P0298687B	1205	78806	59	20	1.23932e+09	1.08912e+09	1.09243e+09	1.05531e+09	1.08777e+09	1.12456e+09	1.15572e+09	1.16488e+09	1.23057e+09	1.03133e+09	1.08186e+09	1.14781e+09	1.0918e+09	1.10006e+09	1.14382e+09	1.08812e+09	1.14176	1.00162	1.00455	0.971272	1.00174	1.03624	1.0623	1.07257	1.13016	0.947536	0.994305	1.04989	1.00062	1.00613	1.05192	1	20	8.9979	0.2265
AGA	P20933	ASPG_HUMAN	https://www.uniprot.org/uniprot/P20933	PROTEASE	P0298687B	192	37208	10	4	3.95811e+08	3.99338e+08	4.11392e+08	4.31699e+08	4.24478e+08	4.3191e+08	4.12303e+08	4.18608e+08	3.8322e+08	3.99533e+08	4.12744e+08	4.07222e+08	4.20768e+08	3.92827e+08	4.02315e+08	3.95517e+08	1.0007	1.00879	1.04014	1.09148	1.07177	1.09112	1.04206	1.05838	0.968911	1.00961	1.04445	1.02959	1.06292	0.9934	1.01758	1	4	8.2585	0.2862
PIGK	Q92643	GPI8_HUMAN	https://www.uniprot.org/uniprot/Q92643	PROTEASE	P0298687B	341	45251	14	5	1.36799e+08	1.13491e+08	1.18643e+08	1.07256e+08	1.14106e+08	1.17068e+08	1.30518e+08	1.38382e+08	1.57254e+08	1.15155e+08	1.17645e+08	1.17456e+08	1.14837e+08	1.15939e+08	1.28726e+08	1.18883e+08	1.15071	0.955009	0.997983	0.905661	0.959822	0.984733	1.09787	1.16402	1.31405	0.968642	0.992932	0.988	0.965973	0.974763	1.0828	1	5	7.7391	0.5793
GMPS	P49915	GUAA_HUMAN	https://www.uniprot.org/uniprot/P49915	PROTEASE	P0298687B	1678	76715	85	22	1.70385e+09	1.62123e+09	1.58349e+09	1.52239e+09	1.5524e+09	1.57696e+09	1.60087e+09	1.60131e+09	1.77225e+09	1.63001e+09	1.703e+09	1.70053e+09	1.68801e+09	1.74414e+09	1.77489e+09	1.7079e+09	0.997249	0.949415	0.927303	0.891813	0.910658	0.923541	0.937577	0.937734	1.03683	0.954571	0.999049	0.995701	0.989309	1.02111	1.0393	1	22	9.4733	0.3281
GDA	Q9Y2T3	GUAD_HUMAN	https://www.uniprot.org/uniprot/Q9Y2T3	PROTEASE	P0298687B	547	52837	14	8	8.13455e+08	6.85924e+08	7.73092e+08	7.45974e+08	7.2349e+08	7.85754e+08	8.00711e+08	7.70652e+08	7.3356e+08	6.51041e+08	6.70839e+08	6.86089e+08	6.40032e+08	6.40476e+08	7.1991e+08	6.84316e+08	1.18834	1.00352	1.12988	1.09177	1.05856	1.14674	1.1716	1.12604	1.07052	0.951541	0.980307	1.00189	0.937863	0.936791	1.05162	1	8	8.1539	0.2915
HGFAC	Q04756	HGFA_HUMAN	https://www.uniprot.org/uniprot/Q04756	PROTEASE	P0298687B	54	70681	2	1	9.54043e+06	8.27867e+06	8.25302e+06	8.88038e+06	9.64236e+06	9.46809e+06	8.12712e+06	8.68851e+06	1.02021e+07	1.27442e+07	1.18196e+07	1.13551e+07	1.34235e+07	1.07433e+07	1.14935e+07	1.1573e+07	0.82437	0.715344	0.713127	0.767336	0.833177	0.818119	0.702249	0.750757	0.88154	1.1012	1.02131	0.981171	1.1599	0.928309	0.993132	1	1	8.2036	n/d
HTRA2	O43464	HTRA2_HUMAN	https://www.uniprot.org/uniprot/O43464	PROTEASE	P0298687B	69	48840	5	1	5.99344e+06	4.57624e+06	6.12812e+06	5.25785e+06	5.45194e+06	6.22083e+06	6.02851e+06	5.81189e+06	5.74465e+06	6.17843e+06	5.11234e+06	5.31368e+06	5.23282e+06	5.40936e+06	5.9589e+06	5.65658e+06	1.05955	0.809011	1.08336	0.929509	0.963821	1.09975	1.06575	1.02746	1.01557	1.09225	0.903786	0.939379	0.925085	0.956294	1.05344	1	1	8.3557	n/d
ABHD10	Q9NUJ1	ABHDA_HUMAN	https://www.uniprot.org/uniprot/Q9NUJ1	PROTEASE	P0298687B	153	33932	8	3	3.71292e+07	3.39597e+07	3.55623e+07	3.31537e+07	3.37697e+07	3.81424e+07	3.44919e+07	3.58052e+07	3.82539e+07	3.53115e+07	3.48428e+07	3.7997e+07	3.69144e+07	3.44135e+07	3.69603e+07	3.47346e+07	1.06894	0.97769	1.02383	0.954487	0.97222	1.09811	0.993012	1.03082	1.10132	1.01661	1.00311	1.09392	1.06276	0.990756	1.06408	1	3	8.2289	2.3856
PSMB10	P40306	PSB10_HUMAN	https://www.uniprot.org/uniprot/P40306	PROTEASE	P0298687B	187	28936	5	1	6.19121e+07	6.94671e+07	6.22283e+07	6.69976e+07	6.92235e+07	6.40565e+07	6.47754e+07	6.50479e+07	5.55146e+07	5.64545e+07	5.40991e+07	5.72534e+07	5.82849e+07	5.83672e+07	5.64535e+07	5.66831e+07	1.09225	1.22554	1.09783	1.18197	1.22124	1.13008	1.14277	1.14757	0.979386	0.995968	0.954414	1.01006	1.02826	1.02971	0.99595	1	1	8.1608	n/d
PSMB8	P28062	PSB8_HUMAN	https://www.uniprot.org/uniprot/P28062	PROTEASE	P0298687B	280	30354	9	4	3.87069e+07	3.84818e+07	3.82328e+07	3.74045e+07	3.48086e+07	3.96812e+07	3.81759e+07	3.69284e+07	3.43618e+07	3.39661e+07	3.58393e+07	3.47554e+07	3.55392e+07	3.47606e+07	3.52352e+07	3.44212e+07	1.12451	1.11797	1.11073	1.08667	1.01126	1.15281	1.10908	1.07284	0.998275	0.98678	1.0412	1.00971	1.03248	1.00986	1.02365	1	4	8.4256	0.5823
HM13	Q8TCT9	HM13_HUMAN	https://www.uniprot.org/uniprot/Q8TCT9	PROTEASE	P0298687B	424	46825	20	6	3.39084e+08	3.23443e+08	2.98363e+08	3.04268e+08	3.3357e+08	3.18523e+08	3.27244e+08	3.21941e+08	3.40052e+08	3.04136e+08	3.1978e+08	3.21775e+08	3.30614e+08	3.19643e+08	3.13463e+08	2.93486e+08	1.15487	1.10025	1.01669	1.03465	1.13368	1.08555	1.11411	1.09617	1.15734	1.03694	1.08953	1.09529	1.12692	1.09175	1.0698	1	6	9.2105	0.4892
IDE	P14735	IDE_HUMAN	https://www.uniprot.org/uniprot/P14735	PROTEASE	P0298687B	722	117967	43	13	8.33823e+08	6.94433e+08	7.27782e+08	6.68627e+08	6.83963e+08	7.37447e+08	7.44952e+08	7.45481e+08	8.41857e+08	6.65767e+08	7.17529e+08	7.4769e+08	6.68465e+08	6.98119e+08	8.85242e+08	7.2159e+08	1.15423	0.963098	1.01048	0.92529	0.947959	1.02086	1.03273	1.0332	1.16607	0.922138	0.994287	1.03601	0.926105	0.967405	1.22508	1	13	8.4288	0.1564
COPS5	Q92905	CSN5_HUMAN	https://www.uniprot.org/uniprot/Q92905	PROTEASE	P0298687B	65	37578	4	2	4.65466e+07	4.72597e+07	4.90127e+07	4.60399e+07	4.45617e+07	4.57743e+07	4.63473e+07	4.33333e+07	4.55943e+07	4.66472e+07	4.37393e+07	5.12764e+07	5.20434e+07	4.80499e+07	5.10691e+07	4.94733e+07	0.940842	0.955257	0.99069	0.9306	0.900722	0.925232	0.936815	0.875893	0.921594	0.942876	0.8841	1.03645	1.05195	0.971229	1.03225	1	2	7.6763	1.4646
PFAS	O15067	PUR4_HUMAN	https://www.uniprot.org/uniprot/O15067	PROTEASE	P0298687B	1762	144733	73	28	1.60972e+09	1.57009e+09	1.57472e+09	1.53163e+09	1.55099e+09	1.56713e+09	1.52432e+09	1.53361e+09	1.57078e+09	1.4951e+09	1.56938e+09	1.58698e+09	1.60074e+09	1.55102e+09	1.57407e+09	1.57283e+09	1.02024	0.99755	0.999372	0.972448	0.985183	0.995844	0.969443	0.975932	1.00123	0.950655	0.998022	1.00923	1.01754	0.987275	1.0021	1	28	8.8113	0.0846
LACTB	P83111	LACTB_HUMAN	https://www.uniprot.org/uniprot/P83111	PROTEASE	P0298687B	221	60693	7	4	1.7278e+08	1.40716e+08	1.44156e+08	1.46019e+08	1.42164e+08	1.4563e+08	1.46081e+08	1.45827e+08	2.25104e+08	1.79787e+08	1.96502e+08	1.92812e+08	1.73765e+08	1.7505e+08	1.88789e+08	1.73079e+08	0.998274	0.81302	0.832895	0.843656	0.821385	0.841409	0.844015	0.842549	1.30059	1.03876	1.13533	1.11401	1.00397	1.01139	1.09077	1	4	7.6094	0.3682
LGMN	Q99538	LGMN_HUMAN	https://www.uniprot.org/uniprot/Q99538	PROTEASE	P0298687B	31	49411	5	1	3.6215e+07	4.90881e+07	4.60793e+07	4.78309e+07	4.94443e+07	4.8005e+07	4.99323e+07	4.80294e+07	4.36139e+07	4.56222e+07	4.7792e+07	4.6657e+07	4.76464e+07	4.56592e+07	4.49378e+07	4.65099e+07	0.778652	1.05543	0.990742	1.0284	1.06309	1.03215	1.07359	1.03267	0.937733	0.980914	1.02757	1.00316	1.02444	0.98171	0.966198	1	1	7.1841	n/d
LAP3	P28838	AMPL_HUMAN	https://www.uniprot.org/uniprot/P28838	PROTEASE	P0298687B	936	56166	43	15	1.20281e+09	1.18891e+09	1.16397e+09	1.16999e+09	1.18482e+09	1.1812e+09	1.15652e+09	1.14753e+09	1.15207e+09	1.12409e+09	1.14217e+09	1.16886e+09	1.14724e+09	1.17363e+09	1.15241e+09	1.19746e+09	1.00452	0.992812	0.970212	0.973925	0.989382	0.984325	0.967031	0.959366	0.962074	0.938498	0.954275	0.975889	0.958244	0.980656	0.962474	1	15	9.2551	0.2222
NPEPL1	Q8NDH3	PEPL1_HUMAN	https://www.uniprot.org/uniprot/Q8NDH3	PROTEASE	P0298687B	196	52671	7	2	1.35734e+08	1.38698e+08	1.27589e+08	1.32015e+08	1.34617e+08	1.37132e+08	1.36773e+08	1.37557e+08	1.21477e+08	1.22402e+08	1.21252e+08	1.2601e+08	1.3091e+08	1.26514e+08	1.27463e+08	1.27271e+08	1.06649	1.08978	1.00249	1.03727	1.05772	1.07747	1.07466	1.08082	0.954472	0.961736	0.952706	0.990088	1.02859	0.994049	1.0015	1	2	7.626	1.1545
STX16	O14662	STX16_HUMAN	https://www.uniprot.org/uniprot/O14662	PROTEASE	P0298687B	463	37031	14	7	2.36677e+08	2.32087e+08	2.25068e+08	2.61845e+08	2.43602e+08	2.43219e+08	2.31295e+08	2.32851e+08	2.34762e+08	2.38908e+08	2.452e+08	2.45285e+08	2.43142e+08	2.34751e+08	2.29466e+08	2.33643e+08	1.01635	0.992345	0.964065	1.12083	1.04303	1.04031	0.991095	0.997038	1.00651	1.02368	1.04882	1.04884	1.04144	1.00674	0.982673	1	7	7.9071	0.2522
LTA4H	P09960	LKHA4_HUMAN	https://www.uniprot.org/uniprot/P09960	PROTEASE	P0298687B	1283	69284	57	21	1.67947e+09	1.58997e+09	1.56922e+09	1.52206e+09	1.59706e+09	1.61687e+09	1.63968e+09	1.66539e+09	1.75218e+09	1.50398e+09	1.62315e+09	1.62761e+09	1.60794e+09	1.6777e+09	1.69608e+09	1.62997e+09	1.0304	0.975452	0.96262	0.9334	0.978771	0.991954	1.00503	1.02102	1.07673	0.923705	0.995895	0.999129	0.985962	1.02858	1.04044	1	21	9.0263	0.3205
LYPLA2	O95372	LYPA2_HUMAN	https://www.uniprot.org/uniprot/O95372	PROTEASE	P0298687B	302	24737	17	5	2.676e+08	2.67316e+08	2.52551e+08	2.65374e+08	2.64917e+08	2.80554e+08	2.76099e+08	2.63269e+08	2.4647e+08	2.48561e+08	2.5755e+08	2.65686e+08	2.65552e+08	2.60114e+08	2.58594e+08	2.63106e+08	1.01747	1.01544	0.960031	1.00925	1.00451	1.0655	1.04894	1.00012	0.936045	0.945119	0.978939	1.00925	1.00986	0.988489	0.983182	1	5	8.7916	1.0428
PLBD2	Q8NHP8	PLBL2_HUMAN	https://www.uniprot.org/uniprot/Q8NHP8	PROTEASE	P0298687B	193	65471	8	4	1.40179e+08	1.39888e+08	1.26456e+08	1.42047e+08	1.40495e+08	1.41149e+08	1.3977e+08	1.38991e+08	1.36732e+08	1.33244e+08	1.38552e+08	1.37585e+08	1.40606e+08	1.3344e+08	1.38829e+08	1.32723e+08	1.05618	1.05398	0.952782	1.07025	1.05856	1.06349	1.0531	1.04723	1.03021	1.00392	1.04392	1.03663	1.05939	1.0054	1.04601	1	4	8.1583	0.6774
PRCP	P42785	PCP_HUMAN	https://www.uniprot.org/uniprot/P42785	PROTEASE	P0298687B	213	58099	12	4	2.066e+08	2.02531e+08	2.00223e+08	2.098e+08	2.02496e+08	2.11623e+08	2.02403e+08	2.07739e+08	1.96088e+08	1.80874e+08	1.92522e+08	1.91118e+08	1.91453e+08	1.91517e+08	1.91239e+08	1.81322e+08	1.14081	1.11741	1.10386	1.15786	1.11652	1.16785	1.11738	1.14689	1.08058	0.997426	1.06323	1.0537	1.05579	1.05696	1.05514	1	4	7.9974	0.7794
ST14	Q9Y5Y6	ST14_HUMAN	https://www.uniprot.org/uniprot/Q9Y5Y6	PROTEASE	P0298687B	236	94769	7	2	2.7257e+07	2.766e+07	2.595e+07	2.77546e+07	2.67646e+07	2.50992e+07	2.59941e+07	2.63134e+07	2.87861e+07	2.72471e+07	2.71363e+07	2.71686e+07	2.36067e+07	2.43587e+07	5.5257e+07	6.65425e+07	0.409618	0.415674	0.389977	0.417097	0.402218	0.377191	0.39064	0.395438	0.432597	0.409469	0.407804	0.40829	0.354762	0.366063	0.830402	1	2	7.3115	1.3067
MELTF	P08582	TRFM_HUMAN	https://www.uniprot.org/uniprot/P08582	PROTEASE	P0298687B	249	80214	9	3	8.85726e+07	9.08558e+07	8.66281e+07	8.41346e+07	8.41921e+07	8.76451e+07	8.22938e+07	8.52473e+07	6.95489e+07	6.85953e+07	7.68676e+07	6.77129e+07	6.8309e+07	6.91535e+07	6.91073e+07	6.98548e+07	1.26795	1.30064	1.24012	1.20442	1.20524	1.25467	1.17807	1.22035	0.995621	0.98197	1.10039	0.969338	0.977871	0.989961	0.989299	1	3	7.6332	0.2078
MMP14	P50281	MMP14_HUMAN	https://www.uniprot.org/uniprot/P50281	PROTEASE	P0298687B	128	65893	11	3	5.147e+07	5.07973e+07	5.56969e+07	5.12919e+07	5.34352e+07	5.35287e+07	5.33912e+07	5.39045e+07	5.76858e+07	5.56066e+07	5.97872e+07	6.00058e+07	5.63745e+07	5.57488e+07	6.12993e+07	5.88028e+07	0.875298	0.863859	0.947181	0.87227	0.908718	0.91031	0.90797	0.916699	0.981005	0.945645	1.01674	1.02046	0.958704	0.948064	1.04246	1	3	7.7906	0.5784
QPCTL	Q9NXS2	QPCTL_HUMAN	https://www.uniprot.org/uniprot/Q9NXS2	PROTEASE	P0298687B	171	42924	7	2	4.48871e+07	4.70547e+07	4.16544e+07	4.82998e+07	4.80701e+07	4.41631e+07	4.39828e+07	4.43814e+07	3.39634e+07	3.70643e+07	3.98615e+07	3.72479e+07	4.23017e+07	4.02132e+07	3.28618e+07	3.39788e+07	1.32103	1.38483	1.22589	1.42147	1.41471	1.29973	1.29442	1.30615	0.999548	1.09081	1.17313	1.09621	1.24494	1.18348	0.967127	1	2	8.0294	0.2832
PM20D2	Q8IYS1	P20D2_HUMAN	https://www.uniprot.org/uniprot/Q8IYS1	PROTEASE	P0298687B	589	47776	18	10	5.27027e+08	4.75802e+08	4.82264e+08	4.64053e+08	4.73695e+08	4.88375e+08	4.98344e+08	5.0105e+08	5.15557e+08	4.59078e+08	4.8753e+08	4.97616e+08	4.83498e+08	4.93249e+08	5.106e+08	4.94208e+08	1.06442	0.964067	0.977209	0.941133	0.961728	0.990262	1.00873	1.01607	1.04017	0.92834	0.986239	1.00718	0.978458	0.998595	1.03258	1	9	8.5427	0.4484
USP22	Q9UPT9	UBP22_HUMAN	https://www.uniprot.org/uniprot/Q9UPT9	PROTEASE	P0298687B	51	59960	4	1	2.11528e+07	2.45147e+07	2.45834e+07	2.48687e+07	2.26858e+07	2.34263e+07	2.40651e+07	2.45386e+07	3.04723e+07	2.74132e+07	2.52746e+07	2.5689e+07	2.64864e+07	2.48637e+07	2.59234e+07	2.75256e+07	0.768478	0.890615	0.893112	0.903477	0.824172	0.851073	0.874283	0.891482	1.10705	0.995916	0.918221	0.933277	0.962245	0.903296	0.941792	1	1	7.6838	n/d
ABHD12	Q8N2K0	ABD12_HUMAN	https://www.uniprot.org/uniprot/Q8N2K0	PROTEASE	P0298687B	222	45096	9	4	1.90059e+08	1.92128e+08	1.91045e+08	1.80557e+08	1.88591e+08	1.92776e+08	1.94775e+08	1.94189e+08	1.8677e+08	1.75084e+08	1.78745e+08	1.77342e+08	1.95872e+08	1.80341e+08	1.8013e+08	1.80596e+08	1.0524	1.06386	1.05786	1.00009	1.04427	1.06789	1.07851	1.07527	1.03042	0.969478	0.989747	0.982853	1.08458	0.998588	0.996884	1	3	7.7265	0.7567
ABHD17B	Q5VST6	AB17B_HUMAN	https://www.uniprot.org/uniprot/Q5VST6	PROTEASE	P0298687B	38	32823	2	1	5.64169e+07	5.63608e+07	5.4413e+07	5.41827e+07	5.58431e+07	5.656e+07	5.45346e+07	5.74282e+07	5.90688e+07	6.12989e+07	6.01718e+07	6.09414e+07	5.54883e+07	5.71916e+07	5.81199e+07	5.69878e+07	0.989982	0.988997	0.954817	0.950776	0.979914	0.992493	0.956952	1.00773	1.03652	1.07565	1.05587	1.06938	0.973688	1.00358	1.01987	1	1	7.5398	n/d
NDRG1	Q92597	NDRG1_HUMAN	https://www.uniprot.org/uniprot/Q92597	PROTEASE	P0298687B	216	42835	8	3	5.52283e+08	5.49521e+08	5.92964e+08	6.1859e+08	6.02229e+08	6.0042e+08	6.0345e+08	5.73488e+08	6.93581e+08	7.14554e+08	7.14151e+08	7.23275e+08	7.58417e+08	7.28091e+08	7.05037e+08	7.35162e+08	0.75124	0.748078	0.806335	0.841434	0.819308	0.81691	0.82084	0.780084	0.943439	0.971968	0.971927	0.98383	1.0318	0.990382	0.959103	1	3	7.7766	2.2744
GATD1	Q8NB37	GALD1_HUMAN	https://www.uniprot.org/uniprot/Q8NB37	PROTEASE	P0298687B	47	26784	4	1	8.7201e+06	8.50001e+06	7.91435e+06	8.14145e+06	8.32883e+06	7.98749e+06	8.46468e+06	8.24186e+06	7.29263e+06	7.97597e+06	7.70899e+06	6.91556e+06	8.13582e+06	8.03274e+06	8.6526e+06	8.08278e+06	1.07885	1.05162	0.979161	1.00726	1.03044	0.988211	1.04725	1.01968	0.902242	0.986786	0.953754	0.855592	1.00656	0.993808	1.0705	1	1	7.9433	n/d
CPD	O75976	CBPD_HUMAN	https://www.uniprot.org/uniprot/O75976	PROTEASE	P0298687B	548	152929	26	8	3.31739e+08	3.46798e+08	3.29986e+08	3.50694e+08	3.5022e+08	3.58264e+08	3.49778e+08	3.52394e+08	3.51084e+08	3.39531e+08	3.45402e+08	3.49959e+08	355297843	3.30706e+08	3.42899e+08	3.34769e+08	0.989007	1.03612	0.984926	1.05105	1.04661	1.06974	1.04484	1.05202	1.0439	1.0152	1.03102	1.04596	1.0649	0.988019	1.02242	1	8	7.8648	0.287
OMA1	Q96E52	OMA1_HUMAN	https://www.uniprot.org/uniprot/Q96E52	PROTEASE	P0298687B	47	60120	2	1	2.27209e+07	1.80313e+07	2.02933e+07	1.94034e+07	1.78609e+07	1.9025e+07	2.03375e+07	2.1962e+07	3.16404e+07	3.00968e+07	3.39821e+07	3.28345e+07	3.1475e+07	2.8714e+07	2.95832e+07	3.14743e+07	0.721887	0.57289	0.644759	0.616485	0.567475	0.604463	0.646162	0.697777	1.00528	0.956236	1.07968	1.04322	1.00002	0.9123	0.939915	1	1	7.3919	n/d
METAP1	P53582	MAP11_HUMAN	https://www.uniprot.org/uniprot/P53582	PROTEASE	P0298687B	498	43215	7	6	1.134e+08	1.00932e+08	1.01158e+08	9.62487e+07	9.98594e+07	1.02601e+08	1.08918e+08	1.08511e+08	1.11685e+08	9.68434e+07	9.88883e+07	1.0199e+08	9.90689e+07	1.04257e+08	1.0612e+08	1.05118e+08	1.07733	0.957653	0.968354	0.917891	0.950734	0.981607	1.03615	1.03228	1.05975	0.921279	0.940732	0.970239	0.94245	0.991803	1.01269	1	6	8.1711	0.2385
METAP2	P50579	MAP2_HUMAN	https://www.uniprot.org/uniprot/P50579	PROTEASE	P0298687B	1252	52891	41	18	9.41599e+08	9.10825e+08	8.72249e+08	8.92158e+08	9.11268e+08	9.05791e+08	9.19507e+08	9.17155e+08	1.00218e+09	9.40814e+08	9.86895e+08	9.79331e+08	9.77532e+08	9.61981e+08	9.5084e+08	9.48034e+08	0.99092	0.960135	0.919389	0.938894	0.961491	0.955948	0.970096	0.967658	1.05528	0.991261	1.04029	1.03216	1.03009	1.01516	1.00246	1	18	8.4402	0.5507
IMMP2L	Q96T52	IMP2L_HUMAN	https://www.uniprot.org/uniprot/Q96T52	PROTEASE	P0298687B	69	19717	1	1	1.63091e+07	1.67975e+07	1.65583e+07	1.7368e+07	1.66985e+07	1.55985e+07	17031106	1.55586e+07	1.96644e+07	2.19456e+07	2.30694e+07	2.06935e+07	2.42872e+07	2.22154e+07	2.06769e+07	2.09513e+07	0.778429	0.801742	0.79032	0.828971	0.797017	0.74451	0.81289	0.742607	0.938576	1.04746	1.1011	0.987694	1.15922	1.06034	0.986904	1	1	7.2924	n/d
PMPCA	Q10713	MPPA_HUMAN	https://www.uniprot.org/uniprot/Q10713	PROTEASE	P0298687B	781	58252	42	13	7.06321e+08	6.43706e+08	6.32743e+08	6.17933e+08	6.30842e+08	6.73009e+08	6.75171e+08	6.84987e+08	7.22255e+08	6.28563e+08	6.766e+08	6.84073e+08	6.73723e+08	6.75803e+08	6.85131e+08	6.7215e+08	1.05137	0.957091	0.943154	0.919408	0.93888	1.00167	1.00555	1.01881	1.07531	0.937127	1.00684	1.01765	1.00257	1.0057	1.01955	1	13	8.824	0.1837
MGLL	Q99685	MGLL_HUMAN	https://www.uniprot.org/uniprot/Q99685	PROTEASE	P0298687B	154	33261	4	2	4.7499e+07	4.96299e+07	5.40067e+07	5.27178e+07	4.90335e+07	5.2596e+07	5.24919e+07	4.97371e+07	5.09028e+07	5.13122e+07	5.25687e+07	5.7053e+07	5.41728e+07	5.20969e+07	4.73737e+07	4.90206e+07	0.968961	1.01243	1.10172	1.07542	1.00026	1.07294	1.07081	1.01462	1.0384	1.04675	1.07238	1.16386	1.1051	1.06275	0.966405	1	2	7.7301	1.085
MUC1	P15941	MUC1_HUMAN	https://www.uniprot.org/uniprot/P15941	PROTEASE	P0298687B	150	24565	5	2	1.48266e+08	1.63314e+08	1.69881e+08	1.93693e+08	1.76131e+08	1.82094e+08	1.66195e+08	1.6758e+08	1.35223e+08	1.54256e+08	1.57555e+08	1.48173e+08	1.58221e+08	1.41235e+08	1.34775e+08	1.38348e+08	1.07169	1.18046	1.22793	1.40005	1.2731	1.3162	1.20129	1.2113	0.977412	1.11499	1.13883	1.07102	1.14365	1.02087	0.974179	1	2	7.5157	0.2064
NRDC	O43847	NRDC_HUMAN	https://www.uniprot.org/uniprot/O43847	PROTEASE	P0298687B	923	139283	32	12	1.02939e+09	9.88208e+08	1.05554e+09	1.00778e+09	9.88064e+08	1.04634e+09	1.00395e+09	1.0274e+09	1.20899e+09	1.09965e+09	1.18716e+09	1.19741e+09	1.12897e+09	1.17959e+09	1.21487e+09	1.16871e+09	0.88183	0.847456	0.900843	0.859641	0.84707	0.893521	0.858825	0.878878	1.03416	0.941602	1.01351	1.02343	0.965384	1.00802	1.03839	1	12	8.184	0.2265
NDRG3	Q9UGV2	NDRG3_HUMAN	https://www.uniprot.org/uniprot/Q9UGV2	PROTEASE	P0298687B	229	41408	11	3	2.77565e+08	2.96735e+08	2.78106e+08	3.08095e+08	2.92737e+08	3.02151e+08	2.88732e+08	2.96004e+08	2.77953e+08	2.79574e+08	2.95574e+08	2.99173e+08	3.08994e+08	3.00832e+08	2.82876e+08	2.95716e+08	0.938619	1.00344	0.940451	1.04186	0.989925	1.02176	0.976383	1.00097	0.939933	0.945415	0.99952	1.01169	1.0449	1.0173	0.956578	1	3	7.8552	1.3785
MME	P08473	NEP_HUMAN	https://www.uniprot.org/uniprot/P08473	PROTEASE	P0298687B	34	85513	1	0	0	0	0	0	0	0	0	0	0	0	0	0	0	0	0	0	n/d	n/d	n/d	n/d	n/d	n/d	n/d	n/d	n/d	n/d	n/d	n/d	n/d	n/d	n/d	n/d	n/d	n/d	n/d
NLN	Q9BYT8	NEUL_HUMAN	https://www.uniprot.org/uniprot/Q9BYT8	PROTEASE	P0298687B	712	80651	39	13	7.34389e+08	7.05171e+08	7.07463e+08	6.86791e+08	7.03476e+08	7.22146e+08	7.08123e+08	7.09057e+08	7.39605e+08	6.76991e+08	7.31995e+08	7.32378e+08	7.37141e+08	7.28178e+08	7.40635e+08	7.20482e+08	1.01852	0.978227	0.98296	0.952215	0.975855	1.00146	0.982908	0.983863	1.02653	0.939747	1.01602	1.01624	1.02321	1.01088	1.02791	1	13	8.684	0.2205
PRSS12	P56730	NETR_HUMAN	https://www.uniprot.org/uniprot/P56730	PROTEASE	P0298687B	65	97066	9	1	1.26571e+07	1.3068e+07	1.19536e+07	1.12037e+07	1.22413e+07	1.28601e+07	1.19419e+07	1.27757e+07	1.23128e+07	1.24207e+07	1.22326e+07	1.04828e+07	1.12086e+07	1.13523e+07	1.02136e+07	1.17791e+07	1.07455	1.10942	1.01481	0.95115	1.03924	1.09178	1.01382	1.08461	1.04531	1.05448	1.03851	0.889949	0.951566	0.963772	0.867097	1	1	6.6753	n/d
NCLN	Q969V3	NCLN_HUMAN	https://www.uniprot.org/uniprot/Q969V3	PROTEASE	P0298687B	731	62974	31	14	6.85638e+08	6.63097e+08	6.57342e+08	6.64849e+08	6.56408e+08	6.82357e+08	6.78682e+08	6.71491e+08	6.98779e+08	6.48885e+08	6.89557e+08	6.75293e+08	6.57933e+08	6.62538e+08	6.84023e+08	6.40978e+08	1.06822	1.03567	1.02495	1.0376	1.02451	1.0639	1.05853	1.04668	1.09079	1.01317	1.07645	1.05423	1.02633	1.03362	1.06705	1	14	8.7326	0.1952
NUP98	P52948	NUP98_HUMAN	https://www.uniprot.org/uniprot/P52948	PROTEASE	P0298687B	508	197577	18	5	1.13405e+08	1.2608e+08	1.15407e+08	1.09666e+08	1.02341e+08	1.16605e+08	1.09977e+08	1.18524e+08	1.33941e+08	1.22704e+08	1.26077e+08	1.2454e+08	1.2668e+08	1.15531e+08	1.18823e+08	1.24611e+08	0.91007	1.01179	0.926142	0.880064	0.823405	0.929748	0.882105	0.948949	1.0762	0.984698	1.00933	0.999428	1.0166	0.927132	0.95355	1	5	7.3726	0.1656
OTUD5	Q96G74	OTUD5_HUMAN	https://www.uniprot.org/uniprot/Q96G74	PROTEASE	P0298687B	62	60625	3	1	3.9929e+06	4.53822e+06	4.11121e+06	3.93226e+06	4.7553e+06	3.70386e+06	4.61474e+06	4.67887e+06	4.44993e+06	4.31792e+06	4.31356e+06	4.74784e+06	4.61547e+06	5.0094e+06	4.04348e+06	4.55488e+06	0.87662	0.996342	0.902594	0.863307	1.044	0.813163	1.01314	1.02722	0.976959	0.947976	0.947018	1.04236	1.0133	1.09979	0.887724	1	1	7.5431	n/d
OTUB1	Q96FW1	OTUB1_HUMAN	https://www.uniprot.org/uniprot/Q96FW1	PROTEASE	P0298687B	392	31284	24	5	8.30683e+08	7.89976e+08	7.6283e+08	7.619e+08	7.91772e+08	7.90698e+08	7.8645e+08	8.0718e+08	8.38767e+08	7.74703e+08	8.21929e+08	8.62616e+08	8.52552e+08	8.70283e+08	8.92295e+08	8.34947e+08	0.994715	0.945869	0.913112	0.912526	0.94649	0.94663	0.941916	0.966732	1.00714	0.929865	0.984689	1.03278	1.02046	1.04337	1.06831	1	5	8.7058	0.6392
PAPPA2	Q9BXP8	PAPP2_HUMAN	https://www.uniprot.org/uniprot/Q9BXP8	PROTEASE	P0298687B	36	198537	2	1	6.93786e+06	6.29596e+06	6.68982e+06	6.28551e+06	6.76269e+06	6.40062e+06	7.57516e+06	6.41688e+06	6.94874e+06	7.44487e+06	6.21017e+06	5.03144e+06	5.74819e+06	6.08166e+06	6.40383e+06	6.47583e+06	1.07135	0.972224	1.03304	0.970611	1.0443	0.988385	1.16976	0.990897	1.07303	1.14964	0.958977	0.776957	0.887638	0.939132	0.988882	1	1	6.7813	n/d
MALT1	Q9UDY8	MALT1_HUMAN	https://www.uniprot.org/uniprot/Q9UDY8	PROTEASE	P0298687B	591	92271	16	9	4.25275e+08	4.42974e+08	4.46211e+08	4.40125e+08	4.31919e+08	4.42416e+08	4.39782e+08	4.41961e+08	4.8361e+08	4.43473e+08	4.47788e+08	4.37472e+08	4.21367e+08	4.28057e+08	4.51333e+08	4.63454e+08	0.91839	0.956137	0.962529	0.949346	0.93119	0.954466	0.949486	0.953439	1.0433	0.956961	0.966243	0.944016	0.909075	0.923668	0.973408	1	9	7.6711	0.0497
SPG7	Q9UQ90	SPG7_HUMAN	https://www.uniprot.org/uniprot/Q9UQ90	PROTEASE	P0298687B	387	88234	11	5	1.68106e+08	2.0012e+08	1.56089e+08	1.59241e+08	1.56482e+08	1.56881e+08	1.5719e+08	1.56958e+08	2.14701e+08	2.01059e+08	2.043e+08	2.03937e+08	1.97859e+08	1.936e+08	2.07841e+08	1.9195e+08	0.878731	1.03348	0.813453	0.830802	0.815409	0.816727	0.818564	0.819409	1.11669	1.04747	1.06434	1.06305	1.03023	1.00713	1.08279	1	5	7.5032	0.0689
PARL	Q9H300	PARL_HUMAN	https://www.uniprot.org/uniprot/Q9H300	PROTEASE	P0298687B	85	42190	6	2	1.31828e+08	1.22582e+08	1.30122e+08	1.25701e+08	1.18432e+08	1.19087e+08	1.19567e+08	1.21097e+08	2.42002e+08	2.38194e+08	2.48503e+08	2.18852e+08	2.32733e+08	2.12776e+08	2.03117e+08	2.01099e+08	0.655537	0.609562	0.647055	0.625067	0.588924	0.592182	0.594568	0.602175	1.20339	1.18446	1.23572	1.08828	1.1573	1.05807	1.01003	1	2	7.3409	0.0158
PCSK9	Q8NBP7	PCSK9_HUMAN	https://www.uniprot.org/uniprot/Q8NBP7	PROTEASE	P0298687B	198	74285	5	2	7.43216e+07	7.75352e+07	8.30535e+07	8.50158e+07	8.05713e+07	8.23735e+07	8.43799e+07	8.16477e+07	7.77484e+07	8.70195e+07	8.20682e+07	7.93407e+07	7.88193e+07	7.41075e+07	7.19249e+07	7.3327e+07	1.01357	1.05739	1.13265	1.15941	1.09879	1.12337	1.15074	1.11347	1.0603	1.18673	1.11921	1.08201	1.0749	1.01064	0.98088	1	2	7.4965	0.0915
CLPP	Q16740	CLPP_HUMAN	https://www.uniprot.org/uniprot/Q16740	PROTEASE	P0298687B	332	30180	9	4	6.53969e+08	6.86884e+08	6.86961e+08	6.72219e+08	6.6884e+08	6.74896e+08	6.66085e+08	6.40505e+08	5.81531e+08	5.92586e+08	6.15303e+08	6.25834e+08	6.53364e+08	5.76845e+08	5.34396e+08	5.8255e+08	1.12116	1.17646	1.17719	1.15166	1.14746	1.1573	1.1432	1.09963	0.998343	1.0175	1.05492	1.07319	1.12097	0.990045	0.919139	1	4	8.1646	0.1715
RHBDF2	Q6PJF5	RHDF2_HUMAN	https://www.uniprot.org/uniprot/Q6PJF5	PROTEASE	P0298687B	127	96685	12	4	1.69183e+08	1.6286e+08	1.5002e+08	1.70608e+08	1.54747e+08	1.5181e+08	1.62337e+08	1.56511e+08	1.63385e+08	1.88044e+08	1.7114e+08	1.67902e+08	1.71886e+08	1.61537e+08	1.80648e+08	1.63859e+08	1.02987	0.993535	0.916868	1.03893	0.944433	0.926469	0.989076	0.952365	0.992459	1.14245	1.04444	1.0263	1.04962	0.988086	1.10246	1	4	8.582	0.3514
LONP1	P36776	LONM_HUMAN	https://www.uniprot.org/uniprot/P36776	PROTEASE	P0298687B	1272	106488	66	19	2.48895e+09	2.28805e+09	2.37947e+09	2.27732e+09	2.28215e+09	2.35198e+09	2.38886e+09	2.38013e+09	2.3776e+09	2.16617e+09	2.2685e+09	2.33536e+09	2.29011e+09	2.28343e+09	2.31425e+09	2.25322e+09	1.10344	1.01672	1.05387	1.01066	1.01396	1.04299	1.05909	1.05635	1.05434	0.961338	1.00654	1.03622	1.01611	1.01356	1.02736	1	19	8.8299	0.0263
PREPL	Q4J6C6	PPCEL_HUMAN	https://www.uniprot.org/uniprot/Q4J6C6	PROTEASE	P0298687B	307	83926	11	5	1.64714e+08	1.5471e+08	1.59569e+08	1.45189e+08	1.46853e+08	1.58602e+08	1.5716e+08	1.59902e+08	2.04918e+08	1.70434e+08	1.83315e+08	1.88542e+08	1.843e+08	1.84865e+08	1.91623e+08	1.83851e+08	0.897441	0.841495	0.869024	0.789713	0.798762	0.862668	0.854824	0.869737	1.11459	0.927645	0.996998	1.0269	1.00216	1.0069	1.04391	1	5	8.2382	0.2015
PSEN1	P49768	PSN1_HUMAN	https://www.uniprot.org/uniprot/P49768	PROTEASE	P0298687B	164	52667	6	2	1.01066e+08	9.2293e+07	9.08067e+07	9.71612e+07	9.34339e+07	9.9275e+07	9.23514e+07	9.66489e+07	9.75544e+07	1.01585e+08	1.05744e+08	1.06189e+08	1.06983e+08	1.01396e+08	1.00937e+08	9.64141e+07	1.04825	0.957256	0.94184	1.00775	0.969089	1.02967	0.957861	1.00243	1.01183	1.05363	1.09677	1.10138	1.10962	1.05167	1.04691	1	2	7.7161	0.4122
PA2G4	Q9UQ80	PA2G4_HUMAN	https://www.uniprot.org/uniprot/Q9UQ80	PROTEASE	P0298687B	1094	43786	75	17	1.45447e+09	1.4998e+09	1.38546e+09	1.33311e+09	1.40058e+09	1.38354e+09	1.38783e+09	1.39908e+09	1.3013e+09	1.32309e+09	1.27442e+09	1.29642e+09	1.35557e+09	1.33616e+09	1.34208e+09	1.35322e+09	1.07555	1.10917	1.02403	0.985359	1.03531	1.02261	1.02652	1.03437	0.962711	0.978662	0.941589	0.958028	1.00259	0.987479	0.992694	1	16	9.4119	0.1107
PREP	P48147	PPCE_HUMAN	https://www.uniprot.org/uniprot/P48147	PROTEASE	P0298687B	508	80699	17	9	3.461e+08	3.51081e+08	3.38083e+08	3.32515e+08	3.40119e+08	3.46155e+08	3.40037e+08	3.4379e+08	3.52033e+08	3.00765e+08	3.17928e+08	3.09885e+08	2.88713e+08	3.12062e+08	3.21421e+08	3.24826e+08	1.06515	1.08154	1.04006	1.02397	1.04544	1.06603	1.04507	1.05679	1.08569	0.924862	0.978434	0.95472	0.89214	0.960262	0.991839	1	9	8.0169	0.1904
PRSS8	Q16651	PRSS8_HUMAN	https://www.uniprot.org/uniprot/Q16651	PROTEASE	P0298687B	140	36431	4	2	7.82252e+07	7.76417e+07	7.44524e+07	6.76847e+07	7.32325e+07	8.1238e+07	8.12253e+07	8.55075e+07	7.08234e+07	5.84111e+07	6.55107e+07	6.54721e+07	6.50524e+07	6.87112e+07	6.125e+07	6.74716e+07	1.15938	1.15073	1.10346	1.00316	1.08538	1.20403	1.20385	1.26731	1.04968	0.865714	0.970938	0.970366	0.964146	1.01837	0.907789	1	2	8.0975	0.8869
PSMB6	P28072	PSB6_HUMAN	https://www.uniprot.org/uniprot/P28072	PROTEASE	P0298687B	441	25357	20	5	2.05512e+08	1.81487e+08	1.81277e+08	1.65349e+08	1.71159e+08	1.87329e+08	1.92938e+08	1.95812e+08	2.09109e+08	1.73691e+08	1.84209e+08	1.87335e+08	1.6929e+08	1.71231e+08	1.94367e+08	1.78759e+08	1.14933	1.01699	1.01511	0.928824	0.961136	1.04913	1.07981	1.09539	1.16552	0.971648	1.03049	1.04627	0.948752	0.957885	1.08731	1	5	8.9326	1.128
PSMB7	Q99436	PSB7_HUMAN	https://www.uniprot.org/uniprot/Q99436	PROTEASE	P0298687B	198	29965	11	3	2.90172e+08	2.87029e+08	2.69913e+08	2.68005e+08	2.94339e+08	2.8366e+08	2.82807e+08	2.92353e+08	2.65517e+08	2.65477e+08	2.5825e+08	2.53069e+08	2.71944e+08	2.6838e+08	2.71819e+08	2.67481e+08	1.08483	1.07324	1.00917	1.00169	1.09919	1.05993	1.05722	1.09348	0.992457	0.991907	0.965488	0.946945	1.01582	1.00268	1.01622	1	3	9.2029	0.2038
PSMA1	P25786	PSA1_HUMAN	https://www.uniprot.org/uniprot/P25786	PROTEASE	P0298687B	801	30239	47	12	8.26923e+08	8.45592e+08	8.15133e+08	8.17201e+08	8.54997e+08	8.49635e+08	8.35658e+08	8.46658e+08	8.04541e+08	7.88167e+08	7.73759e+08	7.88609e+08	8.0799e+08	7.80559e+08	7.86256e+08	7.86896e+08	1.04907	1.07523	1.03634	1.0396	1.08689	1.07974	1.06183	1.07529	1.02112	1.00212	0.98361	1.00181	1.02587	0.992034	0.999787	1	12	9.4563	0.2424
PSMA2	P25787	PSA2_HUMAN	https://www.uniprot.org/uniprot/P25787	PROTEASE	P0298687B	563	25898	19	7	3.99148e+08	4.32983e+08	4.30954e+08	4.43927e+08	4.17144e+08	4.37075e+08	4.09749e+08	3.98931e+08	3.67565e+08	3.98175e+08	4.22556e+08	4.15602e+08	4.18138e+08	4.12407e+08	3.83987e+08	3.88176e+08	1.02905	1.11731	1.10883	1.14079	1.073	1.12723	1.05674	1.02756	0.946725	1.02342	1.08701	1.06858	1.0771	1.06168	0.991156	1	7	8.9036	0.7651
PSMA3	P25788	PSA3_HUMAN	https://www.uniprot.org/uniprot/P25788	PROTEASE	P0298687B	694	28433	30	7	2.40869e+08	2.36743e+08	2.38316e+08	2.2833e+08	2.30295e+08	2.47562e+08	2.3849e+08	2.54281e+08	2.46707e+08	2.33261e+08	2.29813e+08	2.27513e+08	2.04821e+08	2.32523e+08	2.23057e+08	2.27532e+08	1.05511	1.03543	1.04094	1.00184	1.00879	1.08154	1.04336	1.10847	1.07676	1.02292	1.01024	0.998811	0.897784	1.01856	0.982166	1	7	8.8265	0.0693
PSMA4	P25789	PSA4_HUMAN	https://www.uniprot.org/uniprot/P25789	PROTEASE	P0298687B	612	29483	35	9	6.06098e+08	5.68554e+08	5.41201e+08	5.03792e+08	5.64343e+08	5.85654e+08	5.9228e+08	6.03538e+08	6.09069e+08	5.08894e+08	5.28712e+08	5.28505e+08	5.21915e+08	5.57747e+08	5.78826e+08	5.54564e+08	1.09379	1.02628	0.976185	0.909183	1.01765	1.05595	1.06772	1.08794	1.0962	0.91825	0.954339	0.953941	0.941248	1.00553	1.0437	1	9	9.4846	0.0632
PSMA5	P28066	PSA5_HUMAN	https://www.uniprot.org/uniprot/P28066	PROTEASE	P0298687B	394	26411	24	5	4.3399e+08	3.99269e+08	3.85897e+08	3.96067e+08	4.00087e+08	4.19462e+08	4.25997e+08	4.22269e+08	4.18294e+08	3.8444e+08	4.03043e+08	3.91978e+08	3.79073e+08	3.92589e+08	4.12281e+08	4.01103e+08	1.08289	0.99413	0.964704	0.987348	0.996732	1.04767	1.06364	1.05316	1.04335	0.959941	1.00326	0.975356	0.946133	0.979234	1.02795	1	4	9.3458	0.0582
PSMA6	P60900	PSA6_HUMAN	https://www.uniprot.org/uniprot/P60900	PROTEASE	P0298687B	821	27399	72	10	1.75228e+09	1.73422e+09	1.74646e+09	1.70566e+09	1.74844e+09	1.77024e+09	1.81754e+09	1.7825e+09	1.75399e+09	1.65076e+09	1.69245e+09	1.71342e+09	1.67717e+09	1715139260	1.75818e+09	1.70329e+09	1.02803	1.01863	1.02555	1.00137	1.02679	1.03917	1.06644	1.04699	1.03005	0.968957	0.993812	1.00599	0.984632	1.00737	1.0319	1	9	9.2112	0.0809
PSMB1	P20618	PSB1_HUMAN	https://www.uniprot.org/uniprot/P20618	PROTEASE	P0298687B	482	26489	30	7	5.12507e+08	5.76965e+08	5.49793e+08	5.70594e+08	5.54073e+08	5.48255e+08	5.28361e+08	5.40272e+08	5.02888e+08	5.38334e+08	5.20746e+08	5.09675e+08	5.52898e+08	5.36121e+08	4.96031e+08	5.16071e+08	0.993925	1.11763	1.06441	1.10394	1.07238	1.0624	1.02394	1.04686	0.974744	1.04244	1.00801	0.986026	1.07164	1.03881	0.961064	1	7	9.1754	0.0819
PSMB2	P49721	PSB2_HUMAN	https://www.uniprot.org/uniprot/P49721	PROTEASE	P0298687B	292	22836	16	4	3.11598e+08	2.96107e+08	2.90203e+08	2.95886e+08	2.89986e+08	3.07297e+08	3.11726e+08	3.14254e+08	3.14189e+08	2.87767e+08	2.97088e+08	2.96761e+08	2.68759e+08	2.8335e+08	2.97773e+08	2.89924e+08	1.0749	1.02472	1.00311	1.01961	1.00086	1.06076	1.0748	1.08293	1.08478	0.994529	1.02454	1.02327	0.928107	0.977788	1.02693	1	4	8.7907	0.7654
PSMB3	P49720	PSB3_HUMAN	https://www.uniprot.org/uniprot/P49720	PROTEASE	P0298687B	182	22949	13	3	3.56546e+08	2.9791e+08	3.13919e+08	2.87912e+08	3.0561e+08	3.322e+08	3.22449e+08	3.39251e+08	3.64262e+08	2.64726e+08	2.92172e+08	3.14356e+08	2.50597e+08	2.65975e+08	3.21709e+08	2.80924e+08	1.27165	1.05882	1.11698	1.02279	1.08782	1.18144	1.14782	1.20532	1.30011	0.941069	1.03836	1.11989	0.891133	0.947641	1.14522	1	3	8.3349	0.248
PSMB4	P28070	PSB4_HUMAN	https://www.uniprot.org/uniprot/P28070	PROTEASE	P0298687B	467	29204	27	4	3.38327e+08	2.94946e+08	2.87615e+08	2.65927e+08	2.87001e+08	2.8808e+08	2.99831e+08	3.05061e+08	3.34343e+08	2.73364e+08	2.72241e+08	2.8419e+08	2.71196e+08	2.77341e+08	3.0516e+08	2.73085e+08	1.2369	1.07982	1.05189	0.974196	1.05032	1.05604	1.09879	1.11489	1.22361	1.00056	0.996062	1.04126	0.992606	1.01583	1.11626	1	4	9.1508	0.3724
PSMB5	P28074	PSB5_HUMAN	https://www.uniprot.org/uniprot/P28074	PROTEASE	P0298687B	369	28480	16	3	3.41187e+08	2.85898e+08	3.35081e+08	3.10565e+08	2.93966e+08	3.28006e+08	3.32333e+08	3.0489e+08	3.27427e+08	2.86172e+08	3.03042e+08	2.99329e+08	2.72573e+08	2.71721e+08	3.05928e+08	3.02342e+08	1.12898	0.947689	1.10829	1.02503	0.972298	1.0844	1.09844	1.00916	1.08513	0.946519	1.00297	0.98947	0.903066	0.900212	1.01186	1	3	8.6341	0.9369
PSMA7	O14818	PSA7_HUMAN	https://www.uniprot.org/uniprot/O14818	PROTEASE	P0298687B	795	27887	44	10	4.61381e+08	4.47527e+08	4.31048e+08	4.30422e+08	4.44803e+08	4.49679e+08	4.34214e+08	4.43149e+08	4.40302e+08	4.14426e+08	4.16561e+08	4.06672e+08	4.13276e+08	4.1849e+08	4.27186e+08	4.12834e+08	1.11461	1.0842	1.04388	1.04241	1.07733	1.08845	1.05176	1.07113	1.06544	1.00401	1.00857	0.986352	1.00099	1.0129	1.03487	1	10	9.4022	0.563
ABHD16A	O95870	ABHGA_HUMAN	https://www.uniprot.org/uniprot/O95870	PROTEASE	P0298687B	82	63243	9	2	8.66665e+07	8.82642e+07	8.81907e+07	9.23777e+07	9.12363e+07	9.11076e+07	9.18852e+07	9.09503e+07	8.85113e+07	9.17235e+07	9.25301e+07	9.11215e+07	9.38417e+07	8.88024e+07	9.15513e+07	8.45604e+07	1.02491	1.0438	1.04293	1.09245	1.07895	1.07743	1.08662	1.07557	1.04672	1.08471	1.09425	1.07759	1.10976	1.05017	1.08267	1	2	7.4395	0.594
PPME1	Q9Y570	PPME1_HUMAN	https://www.uniprot.org/uniprot/Q9Y570	PROTEASE	P0298687B	618	43870	17	8	1.1017e+09	1.12481e+09	1.11275e+09	1.10573e+09	1.10805e+09	1.1386e+09	1.09788e+09	1.07704e+09	1.05985e+09	1.09434e+09	1.07111e+09	1.11605e+09	1.15383e+09	1.13122e+09	1.08072e+09	1.11539e+09	0.989513	1.00998	0.995055	0.991248	0.994703	1.02095	0.984774	0.968482	0.9551	0.980381	0.960683	1.00057	1.03487	1.01487	0.971075	1	8	8.4944	0.309
PSMD14	O00487	PSDE_HUMAN	https://www.uniprot.org/uniprot/O00487	PROTEASE	P0298687B	383	34577	22	5	1.42288e+08	1.53014e+08	1.44857e+08	1.43516e+08	1.46841e+08	1.42164e+08	1.45169e+08	1.4089e+08	1.38423e+08	1.37408e+08	1.37865e+08	1.35232e+08	1.35109e+08	1.44283e+08	1.39535e+08	1.40888e+08	1.00994	1.08506	1.02872	1.0178	1.04426	1.0101	1.0293	0.999954	0.98268	0.975676	0.979294	0.959962	0.95948	1.02299	0.991706	1	5	8.6969	1.1207
PGPEP1	Q9NXJ5	PGPI_HUMAN	https://www.uniprot.org/uniprot/Q9NXJ5	PROTEASE	P0298687B	153	23138	4	2	4.40901e+07	5.50127e+07	5.36579e+07	5.29389e+07	5.76391e+07	6.05977e+07	5.45538e+07	5.46867e+07	5.38146e+07	4.6597e+07	4.95085e+07	4.6723e+07	4.76008e+07	5.01778e+07	5.09825e+07	5.085e+07	0.867062	1.08186	1.05522	1.04108	1.13351	1.19169	1.07284	1.07545	1.0583	0.916361	0.973618	0.918839	0.936102	0.986779	1.00261	1	2	7.5845	0.6214
TRHDE	Q9UKU6	TRHDE_HUMAN	https://www.uniprot.org/uniprot/Q9UKU6	PROTEASE	P0298687B	97	116998	6	1	3.29096e+07	3.57042e+07	3.16052e+07	3.32993e+07	3.66241e+07	3.24754e+07	3.06411e+07	3.39104e+07	3.21347e+07	3.24704e+07	3.34066e+07	3.23538e+07	3.33469e+07	2.90101e+07	3.15153e+07	3.28269e+07	1.00252	1.08765	0.962786	1.01439	1.11567	0.989294	0.933416	1.03301	0.978915	0.989141	1.01766	0.98559	1.01584	0.883732	0.960045	1	1	7.5063	n/d
SCPEP1	Q9HB40	RISC_HUMAN	https://www.uniprot.org/uniprot/Q9HB40	PROTEASE	P0298687B	100	50830	4	2	5.48624e+07	5.50038e+07	4.99787e+07	5.76221e+07	5.45282e+07	5.7624e+07	5.71918e+07	5.24693e+07	5.4383e+07	5.60803e+07	5.27927e+07	5.39962e+07	5.71457e+07	5.48789e+07	5.53174e+07	5.09279e+07	1.07726	1.08003	0.981363	1.13145	1.07069	1.13148	1.12299	1.03027	1.06784	1.10117	1.03662	1.06025	1.12209	1.07758	1.08619	1	2	7.7545	1.1788
SCRN1	Q12765	SCRN1_HUMAN	https://www.uniprot.org/uniprot/Q12765	PROTEASE	P0298687B	496	48713	31	8	5.35049e+08	5.52254e+08	5.44613e+08	5.32544e+08	5.36242e+08	5.38407e+08	5.46447e+08	5.44221e+08	4.96169e+08	4.96613e+08	4.86231e+08	4.98664e+08	5.0714e+08	4.89831e+08	5.02312e+08	4.99778e+08	1.07277	1.10675	1.09049	1.06645	1.07346	1.07821	1.09406	1.0905	0.996997	0.992509	0.973432	0.997231	1.01433	0.979799	1.00575	1	8	8.6549	0.1481
SCRN2	Q96FV2	SCRN2_HUMAN	https://www.uniprot.org/uniprot/Q96FV2	PROTEASE	P0298687B	207	46596	6	4	1.13571e+08	1.46956e+08	1.05376e+08	1.42513e+08	1.45101e+08	1.15254e+08	1.15928e+08	1.2441e+08	1.22358e+08	1.13714e+08	1.04377e+08	1.06543e+08	9.4915e+07	1.00754e+08	1.0328e+08	1.10635e+08	1.02653	1.32829	0.952467	1.28813	1.31153	1.04174	1.04784	1.12451	1.10596	1.02783	0.943431	0.963008	0.857909	0.910685	0.933515	1	4	7.2882	0.064
SCRN3	Q0VDG4	SCRN3_HUMAN	https://www.uniprot.org/uniprot/Q0VDG4	PROTEASE	P0298687B	143	48544	7	2	2.97972e+07	3.49495e+07	3.62101e+07	3.82054e+07	3.59711e+07	3.20541e+07	3.19095e+07	3.05356e+07	3.25607e+07	3.42344e+07	3.61513e+07	3.65436e+07	3.72887e+07	3.39156e+07	3.16157e+07	3.49748e+07	0.851962	0.999276	1.03532	1.09237	1.02849	0.91649	0.912356	0.873073	0.930976	0.97883	1.03364	1.04486	1.06616	0.969715	0.903956	1	2	7.4693	0.6247
SENP6	Q9GZR1	SENP6_HUMAN	https://www.uniprot.org/uniprot/Q9GZR1	PROTEASE	P0298687B	127	126145	11	2	7.34764e+07	7.77949e+07	7.73697e+07	7.59135e+07	7.94569e+07	8.01505e+07	7.64921e+07	7.6512e+07	8.69222e+07	8.39916e+07	8.56471e+07	8.60473e+07	9.14014e+07	8.85402e+07	8.32668e+07	8.59361e+07	0.855013	0.905265	0.900317	0.883372	0.924605	0.932676	0.890105	0.890337	1.01147	0.977373	0.996638	1.00129	1.0636	1.0303	0.968939	1	2	7.3116	0.6313
SENP8	Q96LD8	SENP8_HUMAN	https://www.uniprot.org/uniprot/Q96LD8	PROTEASE	P0298687B	64	24107	3	2	4.9495e+07	5.01079e+07	4.68892e+07	4.83333e+07	4.76994e+07	4.64862e+07	4.72761e+07	4.99094e+07	4.95178e+07	4.32485e+07	4.44348e+07	4.94287e+07	4.85442e+07	4.98735e+07	4.8306e+07	4.94807e+07	1.00029	1.01268	0.947626	0.976813	0.964001	0.939481	0.955446	1.00866	1.00075	0.874048	0.898024	0.998949	0.981075	1.00794	0.976261	1	2	7.5683	0.1681
ESPL1	Q14674	ESPL1_HUMAN	https://www.uniprot.org/uniprot/Q14674	PROTEASE	P0298687B	84	233173	10	0	0	0	0	0	0	0	0	0	0	0	0	0	0	0	0	0	n/d	n/d	n/d	n/d	n/d	n/d	n/d	n/d	n/d	n/d	n/d	n/d	n/d	n/d	n/d	n/d	n/d	n/d	n/d
CTSA	P10619	PPGB_HUMAN	https://www.uniprot.org/uniprot/P10619	PROTEASE	P0298687B	369	54465	14	7	3.28334e+08	3.21571e+08	2.87687e+08	3.1234e+08	3.15129e+08	3.21365e+08	3.24757e+08	3.33612e+08	3.4647e+08	3.0153e+08	3.24848e+08	3.21424e+08	3.03507e+08	3.00459e+08	3.25227e+08	2.95472e+08	1.11372	1.0861	0.974286	1.05718	1.06579	1.08762	1.10086	1.12905	1.17558	1.01948	1.10141	1.08881	1.02667	1.01851	1.10236	1	7	8.8525	0.4686
TF	P02787	TRFE_HUMAN	https://www.uniprot.org/uniprot/P02787	PROTEASE	P0298687B	51	77063	3	1	9.64347e+07	1.05134e+08	9.8855e+07	9.4695e+07	1.02999e+08	9.80408e+07	9.13474e+07	9.1213e+07	1.48561e+08	1.55286e+08	1.43059e+08	1.50673e+08	1.73469e+08	1.42521e+08	1.47484e+08	1.50407e+08	0.64116	0.698999	0.657252	0.629594	0.684805	0.651839	0.607337	0.606443	0.987727	1.03244	0.951149	1.00177	1.15333	0.947573	0.980572	1	1	8.1294	n/d
SEC11A	P67812	SC11A_HUMAN	https://www.uniprot.org/uniprot/P67812	PROTEASE	P0298687B	339	21454	17	6	2.04798e+08	1.90674e+08	1.94198e+08	1.82908e+08	1.89738e+08	1.98404e+08	1.93174e+08	1.91088e+08	2.01984e+08	1.83438e+08	1.98964e+08	1.97889e+08	1.87803e+08	1.87338e+08	1.99258e+08	1.81321e+08	1.12977	1.05052	1.06963	1.00837	1.0473	1.0928	1.06411	1.05263	1.11341	1.01386	1.09649	1.09088	1.0347	1.03451	1.09759	1	6	8.532	0.4708
EPHX4	Q8IUS5	EPHX4_HUMAN	https://www.uniprot.org/uniprot/Q8IUS5	PROTEASE	P0298687B	274	42324	5	4	1.26795e+08	9.12416e+07	9.77535e+07	9.13612e+07	9.016e+07	1.02742e+08	1.11787e+08	1.16711e+08	1.47163e+08	9.75146e+07	1.0385e+08	1.09391e+08	9.56048e+07	9.40228e+07	1.24064e+08	9.92981e+07	1.27692	0.918866	0.984445	0.92007	0.907974	1.03469	1.12577	1.17536	1.48203	0.982039	1.04584	1.10165	0.962806	0.946874	1.24941	1	4	7.3834	0.1229
MBTPS1	Q14703	MBTP1_HUMAN	https://www.uniprot.org/uniprot/Q14703	PROTEASE	P0298687B	170	117747	9	2	3.70953e+07	4.154e+07	3.99292e+07	4.23709e+07	4.40256e+07	4.20599e+07	4.1658e+07	4.15645e+07	4.39767e+07	4.77753e+07	4.63769e+07	4.29641e+07	4.6379e+07	4.46525e+07	4.45147e+07	4.55445e+07	0.814485	0.912075	0.876707	0.930318	0.966651	0.92349	0.914668	0.912614	0.965576	1.04898	1.01828	0.943344	1.01832	0.980416	0.977391	1	2	7.1284	0.0931
STAMBP	O95630	STABP_HUMAN	https://www.uniprot.org/uniprot/O95630	PROTEASE	P0298687B	446	48076	17	7	3.16599e+08	3.3806e+08	3.26062e+08	3.45016e+08	3.52546e+08	3.43538e+08	3.33431e+08	3.38154e+08	3.5174e+08	3.45865e+08	320262301	3.06215e+08	3.17153e+08	3.08296e+08	3.22781e+08	3.2841e+08	0.963401	1.02943	0.992131	1.05062	1.07239	1.04537	1.01491	1.02991	1.06713	1.0492	0.97546	0.93245	0.965967	0.938843	0.979597	1	7	7.927	0.4996
TAF2	Q6P1X5	TAF2_HUMAN	https://www.uniprot.org/uniprot/Q6P1X5	PROTEASE	P0298687B	113	136970	8	0	0	0	0	0	0	0	0	0	0	0	0	0	0	0	0	0	n/d	n/d	n/d	n/d	n/d	n/d	n/d	n/d	n/d	n/d	n/d	n/d	n/d	n/d	n/d	n/d	n/d	n/d	n/d
THOP1	P52888	THOP1_HUMAN	https://www.uniprot.org/uniprot/P52888	PROTEASE	P0298687B	1278	78839	64	20	1.20298e+09	1.13016e+09	1.19806e+09	1.15376e+09	1.12109e+09	1.15538e+09	1.16211e+09	1.14667e+09	1.25512e+09	1.16092e+09	1.23472e+09	1.23107e+09	1.22517e+09	1.22937e+09	1.23118e+09	1.20825e+09	0.995531	0.934832	0.988001	0.953904	0.928529	0.95603	0.962761	0.952129	1.04272	0.959033	1.02117	1.01824	1.01129	1.01634	1.01992	1	20	8.6742	0.3675
TFRC	P02786	TFR1_HUMAN	https://www.uniprot.org/uniprot/P02786	PROTEASE	P0298687B	1080	84870	66	20	1.17187e+09	1.20662e+09	1.13018e+09	1.15741e+09	1.19008e+09	1.17558e+09	1.18351e+09	1.19218e+09	1.45745e+09	1.33718e+09	1.40189e+09	1.40452e+09	1.40646e+09	1.43399e+09	1.38784e+09	1.38355e+09	0.847398	0.871987	0.816666	0.83642	0.860131	0.849607	0.855014	0.86156	1.05438	0.966973	1.0131	1.01464	1.01625	1.03601	1.00352	1	20	9.1385	0.2577
TMPRSS4	Q9NRS4	TMPS4_HUMAN	https://www.uniprot.org/uniprot/Q9NRS4	PROTEASE	P0298687B	109	48246	2	1	2.22329e+07	2.11357e+07	2.32403e+07	2.34905e+07	1.84707e+07	2.20824e+07	2.15578e+07	2.09975e+07	2.3287e+07	2.07696e+07	2.46518e+07	2.46641e+07	2.05883e+07	2.13904e+07	2.34786e+07	2.24587e+07	0.989946	0.941093	1.0348	1.04594	0.822433	0.983244	0.959887	0.934939	1.03688	0.924791	1.09765	1.0982	0.91672	0.952435	1.04542	1	1	7.7085	n/d
TPP1	O14773	TPP1_HUMAN	https://www.uniprot.org/uniprot/O14773	PROTEASE	P0298687B	79	61247	3	1	1.94132e+07	1.92332e+07	2.00253e+07	2.28318e+07	1.85432e+07	2.22319e+07	2.14401e+07	1.92349e+07	2.23784e+07	2.16611e+07	2.24618e+07	2.34922e+07	2.1605e+07	1.9177e+07	2.47171e+07	2.13894e+07	0.907612	0.899194	0.936226	1.06744	0.866937	1.03939	1.00237	0.899272	1.04624	1.0127	1.05014	1.09831	1.01008	0.896566	1.15558	1	1	8.1352	n/d
TPP2	P29144	TPP2_HUMAN	https://www.uniprot.org/uniprot/P29144	PROTEASE	P0298687B	698	138348	25	10	3.2185e+08	3.08575e+08	3.09446e+08	2.97693e+08	3.00854e+08	3.15591e+08	3.07961e+08	3.10647e+08	3.16312e+08	2.91503e+08	2.90201e+08	2.96808e+08	2.92226e+08	2.93827e+08	3.08094e+08	2.93921e+08	1.09106	1.05045	1.05436	1.01339	1.02392	1.07404	1.04726	1.0561	1.07274	0.993323	0.987324	1.01023	0.996065	0.998438	1.048	1	10	8.2852	0.2116
TINAGL1	Q9GZM7	TINAL_HUMAN	https://www.uniprot.org/uniprot/Q9GZM7	PROTEASE	P0298687B	206	52387	9	2	1.03465e+08	1.09621e+08	1.02884e+08	1.02397e+08	9.98781e+07	1.03654e+08	1.08999e+08	1.09355e+08	8.90534e+07	8.00219e+07	8.36493e+07	8.20314e+07	8.33485e+07	7.90104e+07	8.44273e+07	8.20475e+07	1.26104	1.33606	1.25396	1.24802	1.21732	1.26334	1.32848	1.33283	1.08539	0.975312	1.01952	0.999804	1.01586	0.962984	1.029	1	2	7.8323	0.906
TYSND1	Q2T9J0	TYSD1_HUMAN	https://www.uniprot.org/uniprot/Q2T9J0	PROTEASE	P0298687B	145	59308	5	3	7.76679e+07	7.98149e+07	7.98425e+07	8.66437e+07	8.61014e+07	8.3708e+07	8.43596e+07	8.47145e+07	8.18841e+07	8.65824e+07	9.60038e+07	9.1158e+07	9.49911e+07	9.09076e+07	8.96481e+07	8.90261e+07	0.872418	0.896534	0.896844	0.97324	0.967148	0.940263	0.947583	0.951569	0.919777	0.972551	1.07838	1.02395	1.067	1.02113	1.00699	1	3	7.4396	0.3096
UQCRC1	P31930	QCR1_HUMAN	https://www.uniprot.org/uniprot/P31930	PROTEASE	P0298687B	560	52645	28	8	2.42004e+08	2.21746e+08	2.36115e+08	2.38105e+08	2.32081e+08	2.36915e+08	2.33998e+08	2.35607e+08	3.74844e+08	3.63423e+08	3.72517e+08	3.71626e+08	3.68809e+08	3.60813e+08	3.70125e+08	3.53559e+08	0.684783	0.625884	0.666219	0.673105	0.655967	0.66843	0.660761	0.664445	1.06074	1.02605	1.05567	1.05103	1.04248	1.02073	1.04714	1	8	9.0182	0.0427
UQCRC2	P22695	QCR2_HUMAN	https://www.uniprot.org/uniprot/P22695	PROTEASE	P0298687B	454	48442	18	7	4.00114e+08	3.51784e+08	3.48866e+08	3.49477e+08	3.32706e+08	3.49581e+08	3.44371e+08	3.47447e+08	6.65598e+08	6.35216e+08	6.24711e+08	6.22986e+08	6.19255e+08	6.02835e+08	6.18656e+08	5.93817e+08	0.67498	0.59119	0.585838	0.587223	0.55971	0.588279	0.580081	0.585417	1.12381	1.06934	1.05257	1.04896	1.0432	1.01491	1.04431	1	6	9.0696	0.0745
USP39	Q53GS9	SNUT2_HUMAN	https://www.uniprot.org/uniprot/Q53GS9	PROTEASE	P0298687B	472	65380	19	7	2.31617e+08	2.18346e+08	2.07471e+08	2.0879e+08	2.12453e+08	2.09906e+08	2.1681e+08	2.13454e+08	2.22846e+08	1.98593e+08	2.20917e+08	2.15861e+08	2.16412e+08	2.09239e+08	2.15583e+08	2.05051e+08	1.12735	1.06632	1.01267	1.01763	1.03558	1.02286	1.0579	1.03969	1.08531	0.970048	1.07836	1.05309	1.05686	1.02043	1.05237	1	6	8.3059	0.697
USP10	Q14694	UBP10_HUMAN	https://www.uniprot.org/uniprot/Q14694	PROTEASE	P0298687B	573	92596	20	9	2.34517e+08	2.66054e+08	2.52017e+08	2.50755e+08	2.49764e+08	2.4864e+08	2.44607e+08	2.38839e+08	1.99723e+08	2.25529e+08	2.06622e+08	2.16255e+08	2.18775e+08	2.08923e+08	2.08274e+08	2.14997e+08	1.09311	1.23829	1.17321	1.16422	1.16205	1.15859	1.13924	1.11136	0.928414	1.0502	0.961554	1.0075	1.01699	0.972235	0.968661	1	9	8.3878	0.3326
USP11	P51784	UBP11_HUMAN	https://www.uniprot.org/uniprot/P51784	PROTEASE	P0298687B	167	109815	7	2	8.05066e+07	8.36306e+07	8.77011e+07	8.46429e+07	8.43296e+07	8.59817e+07	8.61414e+07	8.57579e+07	7.91023e+07	8.13466e+07	8.14915e+07	7.93769e+07	7.88578e+07	8.09813e+07	8.16597e+07	8.57669e+07	0.938668	0.975092	1.02255	0.986895	0.983242	1.0025	1.00437	0.999895	0.922294	0.948462	0.950151	0.925496	0.919444	0.944202	0.952112	1	2	7.9708	1.5465
USP13	Q92995	UBP13_HUMAN	https://www.uniprot.org/uniprot/Q92995	PROTEASE	P0298687B	228	90382	11	3	8.77523e+07	9.2888e+07	9.14135e+07	9.07453e+07	8.48409e+07	8.64718e+07	9.30174e+07	8.30781e+07	1.03136e+08	9.67539e+07	1.02208e+08	9.92529e+07	9.6948e+07	9.68428e+07	9.98272e+07	9.75166e+07	0.899871	0.952536	0.937415	0.930563	0.870016	0.88674	0.953863	0.851939	1.05766	0.992179	1.04811	1.01781	0.994169	0.993091	1.0237	1	3	7.8228	0.3355
USP14	P54578	UBP14_HUMAN	https://www.uniprot.org/uniprot/P54578	PROTEASE	P0298687B	1174	56068	85	18	1.586e+09	1.52426e+09	1.47688e+09	1.43167e+09	1.53887e+09	1.5388e+09	1.54795e+09	1.59637e+09	1.65144e+09	1.44162e+09	1.48092e+09	1.5267e+09	1.5032e+09	1.57536e+09	1.57839e+09	1.54846e+09	1.02452	0.985016	0.953421	0.923487	0.993336	0.99402	0.999584	1.03111	1.06653	0.931236	0.956825	0.986336	0.97018	1.01748	1.01891	1	18	9.4836	0.171
USP15	Q9Y4E8	UBP15_HUMAN	https://www.uniprot.org/uniprot/Q9Y4E8	PROTEASE	P0298687B	729	109795	30	12	8.54187e+08	9.36211e+08	9.02901e+08	9.17824e+08	8.75969e+08	9.03537e+08	8.7947e+08	8.8754e+08	9.20071e+08	9.12352e+08	9.38324e+08	9.14907e+08	9.11913e+08	9.03135e+08	9.35543e+08	9.21158e+08	0.928154	1.01263	0.979941	0.994899	0.951261	0.980786	0.955779	0.96411	0.999118	0.99048	1.01524	0.992576	0.987293	0.980959	1.01419	1	12	8.2718	0.2995
USP19	O94966	UBP19_HUMAN	https://www.uniprot.org/uniprot/O94966	PROTEASE	P0298687B	215	151924	12	3	1.73166e+08	1.83456e+08	1.9381e+08	1.89329e+08	1.84759e+08	1.87116e+08	1.83617e+08	1.89569e+08	1.9567e+08	1.8852e+08	2.11553e+08	2.00895e+08	1.83359e+08	1.93261e+08	1.90898e+08	1.9171e+08	0.903274	0.956945	1.01096	0.98758	0.963742	0.976038	0.957788	0.988834	1.02066	0.983365	1.1035	1.04791	0.95644	1.00809	0.995765	1	3	7.2138	0.51
USP24	Q9UPU5	UBP24_HUMAN	https://www.uniprot.org/uniprot/Q9UPU5	PROTEASE	P0298687B	691	294362	26	13	7.8573e+08	7.385e+08	8.02354e+08	7.65758e+08	7.48471e+08	7.9487e+08	7.92761e+08	7.87101e+08	8.17402e+08	7.40851e+08	7.59071e+08	7.97346e+08	7.56007e+08	7.28929e+08	7.79983e+08	7.49426e+08	1.04529	0.985481	1.06903	1.02109	0.998743	1.06187	1.05785	1.05017	1.09066	0.988817	1.0125	1.06318	1.00913	0.97258	1.04061	1	13	7.9182	0.0923
USP25	Q9UHP3	UBP25_HUMAN	https://www.uniprot.org/uniprot/Q9UHP3	PROTEASE	P0298687B	269	129961	14	3	8.73622e+07	7.56953e+07	7.4047e+07	6.5277e+07	6.76796e+07	6.99485e+07	7.85604e+07	7.74666e+07	8.37923e+07	6.20055e+07	6.8561e+07	6.93406e+07	6.07665e+07	6.33021e+07	6.6714e+07	6.70496e+07	1.30295	1.12894	1.10436	0.973563	1.0094	1.04323	1.17168	1.15536	1.24971	0.92477	1.02254	1.03417	0.906291	0.944109	0.994994	1	3	7.4725	0.3709
USP28	Q96RU2	UBP28_HUMAN	https://www.uniprot.org/uniprot/Q96RU2	PROTEASE	P0298687B	106	122490	6	1	4.88379e+07	6.03081e+07	5.96773e+07	6.13177e+07	6.00716e+07	6.13281e+07	5.946e+07	5.63629e+07	4.57948e+07	5.04797e+07	5.06662e+07	4.33877e+07	4.85705e+07	4.93371e+07	4.57866e+07	5.08409e+07	0.960602	1.18621	1.1738	1.20607	1.18156	1.20627	1.16953	1.10861	0.900748	0.992896	0.996564	0.853402	0.955344	0.970423	0.900586	1	1	7.5777	n/d
USP3	Q9Y6I4	UBP3_HUMAN	https://www.uniprot.org/uniprot/Q9Y6I4	PROTEASE	P0298687B	200	58896	4	3	1.15092e+08	1.07371e+08	1.13114e+08	1.10406e+08	1.11536e+08	1.17595e+08	1.17702e+08	1.18116e+08	1.3872e+08	1.17885e+08	1.25793e+08	1.22112e+08	1.26718e+08	1.22516e+08	1.27995e+08	1.23046e+08	0.935361	0.872611	0.919284	0.897276	0.90646	0.955701	0.956575	0.959934	1.12738	0.958063	1.02233	0.992414	1.02985	0.995693	1.04022	1	3	7.3694	0.7301
USP32	Q8NFA0	UBP32_HUMAN	https://www.uniprot.org/uniprot/Q8NFA0	PROTEASE	P0298687B	65	181654	3	1	2.00374e+07	2.00529e+07	2.00003e+07	2.31252e+07	2.1696e+07	2.10575e+07	2.15876e+07	2.29623e+07	2.15624e+07	2.16381e+07	1.89486e+07	2.06157e+07	1.93257e+07	1.87529e+07	1.99597e+07	2.10954e+07	0.949843	0.950582	0.948086	1.09622	1.02847	0.9982	1.02333	1.08849	1.02214	1.02572	0.898231	0.977257	0.916107	0.888955	0.946161	1	1	7.1642	n/d
USP33	Q8TEY7	UBP33_HUMAN	https://www.uniprot.org/uniprot/Q8TEY7	PROTEASE	P0298687B	50	106726	3	0	0	0	0	0	0	0	0	0	0	0	0	0	0	0	0	0	n/d	n/d	n/d	n/d	n/d	n/d	n/d	n/d	n/d	n/d	n/d	n/d	n/d	n/d	n/d	n/d	n/d	n/d	n/d
USP34	Q70CQ2	UBP34_HUMAN	https://www.uniprot.org/uniprot/Q70CQ2	PROTEASE	P0298687B	220	404229	12	1	3.49481e+07	3.55729e+07	3.80354e+07	3.92165e+07	3.49376e+07	3.89599e+07	3.65753e+07	3.74109e+07	3.99832e+07	4.04698e+07	4.13645e+07	4.11976e+07	3.74503e+07	3.43892e+07	3.98469e+07	3.8655e+07	0.904103	0.920265	0.983969	1.01453	0.90383	1.00789	0.946197	0.967814	1.03436	1.04695	1.07009	1.06577	0.968834	0.889644	1.03083	1	1	7.5153	n/d
USP4	Q13107	UBP4_HUMAN	https://www.uniprot.org/uniprot/Q13107	PROTEASE	P0298687B	66	108564	5	2	5.3466e+07	4.47456e+07	5.08479e+07	4.45481e+07	4.60099e+07	5.14345e+07	5.11438e+07	4.97276e+07	5.28925e+07	4.02335e+07	4.1791e+07	4.06694e+07	3.55884e+07	3.63689e+07	4.63397e+07	3.89742e+07	1.37183	1.14808	1.30466	1.14301	1.18052	1.3197	1.31225	1.27591	1.35712	1.03231	1.07227	1.04349	0.913128	0.933152	1.18898	1	2	6.8359	0.518
USP40	Q9NVE5	UBP40_HUMAN	https://www.uniprot.org/uniprot/Q9NVE5	PROTEASE	P0298687B	55	141557	4	0	0	0	0	0	0	0	0	0	0	0	0	0	0	0	0	0	n/d	n/d	n/d	n/d	n/d	n/d	n/d	n/d	n/d	n/d	n/d	n/d	n/d	n/d	n/d	n/d	n/d	n/d	n/d
USP43	Q70EL4	UBP43_HUMAN	https://www.uniprot.org/uniprot/Q70EL4	PROTEASE	P0298687B	178	122808	6	3	7.12979e+07	9.38106e+07	1.00178e+08	1.02066e+08	1.04992e+08	9.88658e+07	9.46885e+07	9.43206e+07	9.52542e+07	9.4781e+07	1.00727e+08	1.00816e+08	9.53333e+07	9.71202e+07	9.69714e+07	9.84048e+07	0.724537	0.953313	1.01802	1.0372	1.06694	1.00468	0.962234	0.958496	0.967983	0.963174	1.02359	1.0245	0.968787	0.986945	0.985434	1	3	7.141	0.6842
USP47	Q96K76	UBP47_HUMAN	https://www.uniprot.org/uniprot/Q96K76	PROTEASE	P0298687B	480	157309	17	4	2.03431e+08	2.05095e+08	2.09084e+08	2.07791e+08	2.05057e+08	2.09194e+08	2.02852e+08	2.08464e+08	2.03431e+08	1.89725e+08	1.9186e+08	1.95962e+08	1.84204e+08	1.883e+08	1.96232e+08	1.94943e+08	1.04354	1.05208	1.07422	1.06554	1.05188	1.0731	1.04118	1.06936	1.04354	0.973235	0.984189	1.00523	0.944917	0.965928	1.00459	1	4	7.3259	0.5353
USP5	P45974	UBP5_HUMAN	https://www.uniprot.org/uniprot/P45974	PROTEASE	P0298687B	938	95785	32	13	6.61342e+08	6.76038e+08	6.67969e+08	6.52494e+08	6.66345e+08	6.63654e+08	6.7138e+08	6.64392e+08	6.80881e+08	6.48971e+08	6.64923e+08	6.52556e+08	6.45793e+08	6.64724e+08	6.42571e+08	6.50875e+08	1.01818	1.04102	1.02733	1.00324	1.02416	1.02105	1.0317	1.0208	1.04586	0.99678	1.02231	1.00287	0.991852	1.02077	0.987441	1	12	8.5826	0.404
USP7	Q93009	UBP7_HUMAN	https://www.uniprot.org/uniprot/Q93009	PROTEASE	P0298687B	681	128301	28	9	2.54406e+08	2.55257e+08	2.38756e+08	2.35735e+08	2.3563e+08	2.44061e+08	2.36427e+08	2.43086e+08	2.53813e+08	2.1737e+08	2.34861e+08	2.36011e+08	2.19399e+08	2.21063e+08	2.46591e+08	2.27541e+08	1.11743	1.11577	1.04661	1.02896	1.0294	1.07055	1.0401	1.06798	1.11137	0.953349	1.03028	1.03588	0.96006	0.96712	1.07873	1	9	8.4189	0.5051
USP8	P40818	UBP8_HUMAN	https://www.uniprot.org/uniprot/P40818	PROTEASE	P0298687B	141	127522	9	1	7.64433e+06	7.76393e+06	8.90491e+06	9.09471e+06	9.36497e+06	9.04231e+06	8.64105e+06	8.43894e+06	8.25337e+06	7.62622e+06	7.99467e+06	7.19502e+06	8.44087e+06	8.41781e+06	7.91957e+06	7.97906e+06	0.958049	0.973038	1.11604	1.13982	1.17369	1.13325	1.08297	1.05764	1.03438	0.95578	1.00196	0.901738	1.05788	1.05499	0.992544	1	1	7.1393	n/d
USP9X	Q93008	USP9X_HUMAN	https://www.uniprot.org/uniprot/Q93008	PROTEASE	P0298687B	1375	292276	46	22	9.77987e+08	9.09973e+08	9.43907e+08	9.0582e+08	9.20104e+08	9.94594e+08	9.75528e+08	1.00426e+09	1.00975e+09	8.69664e+08	9.12517e+08	9.17389e+08	8.63823e+08	8.65332e+08	9.69299e+08	8.99099e+08	1.0869	1.01351	1.05039	1.00875	1.02361	1.10418	1.08479	1.11653	1.12169	0.96905	1.01316	1.021	0.96001	0.962288	1.07729	1	21	8.2764	0.2672
BAP1	Q92560	BAP1_HUMAN	https://www.uniprot.org/uniprot/Q92560	PROTEASE	P0298687B	149	80361	6	3	8.70019e+07	8.95831e+07	8.79584e+07	8.48494e+07	8.78126e+07	8.85932e+07	8.85095e+07	8.62686e+07	7.78944e+07	8.12756e+07	7.74911e+07	8.16728e+07	7.64897e+07	7.8157e+07	7.94552e+07	7.89902e+07	1.10143	1.1341	1.11354	1.07418	1.11169	1.12157	1.12051	1.09214	0.986127	1.02893	0.981022	1.03396	0.968344	0.989452	1.00589	1	3	7.0393	1.2117
UCHL1	P09936	UCHL1_HUMAN	https://www.uniprot.org/uniprot/P09936	PROTEASE	P0298687B	930	24824	101	11	1.54481e+09	1.50473e+09	1.52903e+09	1.50588e+09	1.54886e+09	1.59442e+09	1.61517e+09	1.60034e+09	1.55621e+09	1.40226e+09	1.46124e+09	1.50932e+09	1.45866e+09	1.5737e+09	1.54025e+09	1.49569e+09	1.03312	1.00727	1.02302	1.0075	1.03565	1.06625	1.07997	1.07041	1.03988	0.938076	0.977894	1.00937	0.976003	1.05229	1.02823	1	11	9.8432	0.6297
UCHL3	P15374	UCHL3_HUMAN	https://www.uniprot.org/uniprot/P15374	PROTEASE	P0298687B	556	26182	24	6	4.92604e+08	5.05283e+08	5.0251e+08	5.00541e+08	5.19317e+08	5.09116e+08	5.04312e+08	5.18121e+08	4.97915e+08	4.71408e+08	4.93868e+08	4.77216e+08	4.79208e+08	4.91929e+08	4.87572e+08	4.95971e+08	0.992455	1.01851	1.01125	1.01133	1.04453	1.02755	1.01735	1.04523	1.00418	0.948185	0.995167	0.96224	0.966174	0.993444	0.9834	1	6	8.8119	0.5439
UCHL5	Q9Y5K5	UCHL5_HUMAN	https://www.uniprot.org/uniprot/Q9Y5K5	PROTEASE	P0298687B	341	37606	16	6	3.97434e+08	3.96839e+08	3.99848e+08	3.98517e+08	3.9677e+08	4.13738e+08	4.06166e+08	3.87395e+08	4.28099e+08	4.12404e+08	3.99901e+08	4.19409e+08	3.9475e+08	4.00443e+08	4.08509e+08	4.21939e+08	0.942305	0.939765	0.948897	0.945478	0.940314	0.98015	0.964131	0.920364	1.01577	0.977151	0.947753	0.994739	0.93056	0.949207	0.969743	1	6	8.4968	0.4763
UFSP2	Q9NUQ7	UFSP2_HUMAN	https://www.uniprot.org/uniprot/Q9NUQ7	PROTEASE	P0298687B	290	53261	13	3	2.6583e+08	2.45283e+08	2.44204e+08	2.51269e+08	2.55611e+08	2.45371e+08	2.57254e+08	2.53176e+08	2.85014e+08	2.47167e+08	2.50881e+08	2.57465e+08	2.63823e+08	2.58024e+08	2.61828e+08	2.45122e+08	1.08448	1.00049	0.996257	1.02487	1.04489	1.00004	1.04983	1.03187	1.16049	1.00675	1.02215	1.04914	1.07629	1.05264	1.06815	1	3	7.9648	1.0378
PLAU	P00749	UROK_HUMAN	https://www.uniprot.org/uniprot/P00749	PROTEASE	P0298687B	468	46908	16	5	4.84403e+08	4.16189e+08	4.23556e+08	4.14788e+08	4.0985e+08	4.25311e+08	4.24786e+08	4.23292e+08	5.22952e+08	4.54565e+08	4.62722e+08	4.75566e+08	4.68869e+08	4.71522e+08	4.80006e+08	4.5607e+08	1.06212	0.911816	0.928709	0.909483	0.898657	0.932558	0.931406	0.929196	1.14665	0.996093	1.01514	1.04275	1.02926	1.03367	1.05248	1	5	7.9173	0.6224
BPHL	Q86WA6	BPHL_HUMAN	https://www.uniprot.org/uniprot/Q86WA6	PROTEASE	P0298687B	222	32542	15	5	1.29573e+08	1.19993e+08	1.19425e+08	1.13053e+08	1.16906e+08	1.19812e+08	1.29512e+08	1.25461e+08	1.44061e+08	1.23293e+08	1.10687e+08	1.17407e+08	1.17435e+08	1.1356e+08	1.24016e+08	1.14187e+08	1.13224	1.05341	1.04587	0.992524	1.02446	1.04985	1.13435	1.09728	1.25803	1.07427	0.973323	1.03028	1.02846	0.995166	1.08519	1	5	8.0625	0.8085
VCPIP1	Q96JH7	VCIP1_HUMAN	https://www.uniprot.org/uniprot/Q96JH7	PROTEASE	P0298687B	307	134319	12	2	4.86978e+07	6.59529e+07	6.45076e+07	7.51729e+07	7.48068e+07	6.93789e+07	6.53382e+07	6.3522e+07	5.01909e+07	6.6064e+07	5.71241e+07	5.33155e+07	6.26131e+07	5.58363e+07	4.98698e+07	5.50135e+07	0.885198	1.19885	1.17258	1.36644	1.35979	1.26113	1.18768	1.15466	0.912338	1.20087	1.03836	0.969136	1.13814	1.01496	0.906501	1	2	7.2436	0.3569
CPVL	Q9H3G5	CPVL_HUMAN	https://www.uniprot.org/uniprot/Q9H3G5	PROTEASE	P0298687B	205	54163	10	5	1.46095e+08	1.41927e+08	1.3501e+08	1.37484e+08	1.4193e+08	1.43397e+08	1.50909e+08	1.50354e+08	1.401e+08	1.32174e+08	1.36451e+08	1.3823e+08	1.30143e+08	1.3463e+08	1.39535e+08	1.35539e+08	1.08049	1.04576	0.996725	1.01435	1.04829	1.05776	1.1134	1.10994	1.03446	0.976272	1.00673	1.01924	0.961661	0.994267	1.02948	1	4	7.9536	1.3172
ABHD11	Q8NFV4	ABHDB_HUMAN	https://www.uniprot.org/uniprot/Q8NFV4	PROTEASE	P0298687B	359	34690	12	6	1.83479e+08	2.03874e+08	1.9388e+08	2.03768e+08	2.05411e+08	2.0199e+08	1.94971e+08	2.07613e+08	2.7054e+08	2.4939e+08	2.44866e+08	2.44785e+08	2.37056e+08	2.31012e+08	2.41448e+08	2.43617e+08	0.753256	0.835335	0.795666	0.836835	0.84319	0.829473	0.800312	0.85266	1.11186	1.02024	1.0058	1.00673	0.972818	0.944718	0.989497	1	6	8.0071	0.1959
PEPD	P12955	PEPD_HUMAN	https://www.uniprot.org/uniprot/P12955	PROTEASE	P0298687B	578	54548	21	9	7.86863e+08	7.52196e+08	7.29868e+08	7.38355e+08	7.49692e+08	7.42806e+08	7.56863e+08	7.65222e+08	7.9158e+08	7.42954e+08	7.83098e+08	7.74641e+08	7.81124e+08	7.84601e+08	7.96923e+08	7.82546e+08	1.00873	0.962004	0.931613	0.942292	0.955979	0.948958	0.966877	0.97753	1.01189	0.94737	1.00022	0.989773	0.996576	1.00276	1.01907	1	9	8.8841	0.2023
MIPEP	Q99797	MIPEP_HUMAN	https://www.uniprot.org/uniprot/Q99797	PROTEASE	P0298687B	448	80640	18	8	1.97923e+08	1.92651e+08	1.86467e+08	1.84635e+08	1.98679e+08	1.99355e+08	2.15226e+08	2.1212e+08	2.15217e+08	2.03183e+08	2.04603e+08	1.9937e+08	2.07656e+08	2.04538e+08	2.24335e+08	2.1815e+08	0.909336	0.886401	0.856684	0.851689	0.91263	0.916764	0.985449	0.971527	0.985005	0.930604	0.940871	0.916517	0.955798	0.94084	1.03154	1	8	7.7853	0.0714
YME1L1	Q96TA2	YMEL1_HUMAN	https://www.uniprot.org/uniprot/Q96TA2	PROTEASE	P0298687B	600	86454	22	11	4.20285e+08	3.7527e+08	3.92509e+08	3.91333e+08	3.73869e+08	3.79228e+08	3.7364e+08	3.73533e+08	6.15709e+08	5.82767e+08	5.88511e+08	5.77412e+08	5.75186e+08	5.60609e+08	5.79852e+08	5.53359e+08	0.759458	0.678139	0.708905	0.707045	0.674941	0.684277	0.675353	0.675554	1.11203	1.05283	1.06411	1.04304	1.04008	1.01331	1.04787	1	11	8.1508	0.1152
CD97	P48960	CD97_HUMAN	https://www.uniprot.org/uniprot/P48960	PROTEASE, GPCR	P0298687B	352	91868	14	5	4.14707e+08	3.84373e+08	3.7497e+08	3.97992e+08	378221462	4.00415e+08	3.92105e+08	3.95026e+08	4.41568e+08	4.27907e+08	4.32985e+08	4.38959e+08	4.41009e+08	4.38012e+08	4.41789e+08	4.36224e+08	0.948898	0.879678	0.858624	0.914868	0.865805	0.918031	0.898981	0.902289	1.01061	0.980934	0.99469	1.00772	1.01102	1.00378	1.01276	1	5	8.0958	0.9909
ADGRL2	O95490	AGRL2_HUMAN	https://www.uniprot.org/uniprot/O95490	PROTEASE, GPCR	P0298687B	473	165065	12	5	1.89072e+08	2.05902e+08	1.94634e+08	2.13069e+08	1.97996e+08	1.99759e+08	1.93676e+08	1.98701e+08	2.10743e+08	2.1557e+08	2.15249e+08	2.11954e+08	2.23552e+08	1.99274e+08	2.08502e+08	2.1063e+08	0.89845	0.97767	0.925883	1.01162	0.94067	0.948942	0.920069	0.944038	1.00053	1.02345	1.02328	1.00629	1.06135	0.946085	0.989895	1	5	7.7913	0.3675
ADGRG1	Q9Y653	AGRG1_HUMAN	https://www.uniprot.org/uniprot/Q9Y653	PROTEASE, GPCR,PROTEASE	P0298687B	67	77737	3	1	1.32654e+07	1.10371e+07	1.36701e+07	1.29939e+07	1.27658e+07	1.29492e+07	1.27342e+07	1.35797e+07	1.18857e+07	1.28047e+07	1.01813e+07	1.03544e+07	1.15441e+07	1.09373e+07	1.32123e+07	1.20324e+07	1.10247	0.917281	1.13611	1.07991	1.06095	1.07619	1.05833	1.12859	0.987802	1.06418	0.846153	0.86054	0.959412	0.908984	1.09806	1	1	7.8298	n/d
SIRT1	Q96EB6	SIR1_HUMAN	https://www.uniprot.org/uniprot/Q96EB6	Sirtuins	P0298687B	388	81680	12	5	1.45724e+08	1.58677e+08	1.53486e+08	1.57994e+08	1.51242e+08	1.50529e+08	1.46565e+08	1.50471e+08	1.74615e+08	1.73561e+08	1.74198e+08	1.72271e+08	1.6934e+08	1.65021e+08	1.61318e+08	1.64542e+08	0.885309	0.964468	0.93266	0.960204	0.919172	0.916406	0.890748	0.914483	1.06187	1.05481	1.05869	1.04716	1.02916	1.00311	0.982565	1	5	7.8987	0.3669
SIRT2	Q8IXJ6	SIR2_HUMAN	https://www.uniprot.org/uniprot/Q8IXJ6	Sirtuins	P0298687B	194	43182	6	3	1.14646e+08	1.14209e+08	1.18553e+08	1.22095e+08	1.16263e+08	1.10067e+08	1.12782e+08	1.09402e+08	1.1322e+08	1.2064e+08	1.2466e+08	1.16234e+08	1.29962e+08	1.19736e+08	1.16088e+08	1.15149e+08	0.995631	0.991832	1.02956	1.06032	1.00968	0.955866	0.979437	0.950086	0.983246	1.04768	1.08259	1.00942	1.12864	1.03983	1.00815	1	3	7.4929	0.6763
SIRT3	Q9NTG7	SIR3_HUMAN	https://www.uniprot.org/uniprot/Q9NTG7	Sirtuins	P0298687B	41	43573	3	1	3.19744e+07	3.66495e+07	3.86277e+07	4.11881e+07	3.83601e+07	3.71707e+07	3.66235e+07	3.49709e+07	3.09112e+07	3.76938e+07	3.9386e+07	4.2449e+07	4.10313e+07	3.72193e+07	3.62184e+07	3.50592e+07	0.912012	1.04536	1.10179	1.17482	1.09415	1.06023	1.04462	0.99748	0.881686	1.07515	1.12341	1.21078	1.17034	1.06161	1.03306	1	1	7.4407	n/d
SIRT5	Q9NXA8	SIR5_HUMAN	https://www.uniprot.org/uniprot/Q9NXA8	Sirtuins	P0298687B	355	21688	13	4	4.97175e+08	4.90133e+08	4.82908e+08	5.13695e+08	4.80509e+08	4.90795e+08	4.91074e+08	4.76912e+08	5.17066e+08	4.93938e+08	5.0384e+08	4.77776e+08	4.86257e+08	4.79888e+08	4.81604e+08	4.9215e+08	1.01167	0.995544	0.981221	1.04276	0.976347	0.996966	0.997814	0.973052	1.05063	1.0034	1.02285	0.969221	0.988027	0.975086	0.978188	1	4	8.0237	0.334
AAAS	Q9NRG9	AAAS_HUMAN	https://www.uniprot.org/uniprot/Q9NRG9		P0298687B	217	59573	10	4	1.28145e+08	1.24806e+08	1.25828e+08	1.27507e+08	1.48551e+08	1.30481e+08	1.23874e+08	1.29124e+08	1.36212e+08	1.23598e+08	1.27463e+08	1.33303e+08	1.18906e+08	1.18634e+08	1.30784e+08	1.22525e+08	1.04587	1.01862	1.02696	1.04066	1.21242	1.06494	1.01101	1.05387	1.11171	1.00876	1.0403	1.08797	0.970464	0.968243	1.06741	1	4	7.8802	0.2865
AACS	Q86V21	AACS_HUMAN	https://www.uniprot.org/uniprot/Q86V21		P0298687B	161	75143	8	4	2.1647e+08	2.21876e+08	2.23711e+08	2.25086e+08	2.31417e+08	2.22122e+08	2.23657e+08	2.34402e+08	2.05228e+08	1.82046e+08	1.79313e+08	1.70892e+08	1.63892e+08	1.69862e+08	1.9009e+08	1.93465e+08	1.12022	1.15169	1.15782	1.1669	1.20144	1.15069	1.15743	1.21104	1.0608	0.940976	0.930089	0.884531	0.84809	0.880735	0.982554	1	4	7.5811	0.5467
AAMDC	Q9H7C9	AAMDC_HUMAN	https://www.uniprot.org/uniprot/Q9H7C9		P0298687B	233	13332	9	5	2.82385e+08	2.70549e+08	2.59418e+08	2.83979e+08	2.76538e+08	2.79087e+08	2.78769e+08	2.79046e+08	2.61055e+08	2.57445e+08	2.69221e+08	2.69928e+08	2.63039e+08	2.60647e+08	2.64412e+08	2.67181e+08	1.05736	1.0126	0.968756	1.05914	1.0347	1.04355	1.04284	1.04393	0.97768	0.963558	1.00688	1.00955	0.984701	0.975545	0.990911	1	5	8.2732	0.2743
AAMP	Q13685	AAMP_HUMAN	https://www.uniprot.org/uniprot/Q13685		P0298687B	71	46750	2	1	4.9631e+07	5.57384e+07	5.66616e+07	5.09941e+07	5.1906e+07	5.69149e+07	5.43874e+07	5.7505e+07	7.01079e+07	6.41476e+07	6.35452e+07	5.61799e+07	5.56052e+07	6.09999e+07	6.52964e+07	6.69935e+07	0.740833	0.831998	0.845778	0.76118	0.774792	0.849559	0.811832	0.858367	1.04649	0.957521	0.948528	0.838588	0.83001	0.910535	0.974668	1	1	7.3063	n/d
AAR2	Q9Y312	AAR2_HUMAN	https://www.uniprot.org/uniprot/Q9Y312		P0298687B	73	43472	4	2	1.06024e+08	1.03035e+08	9.88057e+07	1.00015e+08	9.83324e+07	1.00595e+08	1.00733e+08	9.80211e+07	1.20223e+08	1.00421e+08	1.08104e+08	1.0465e+08	9.78446e+07	9.98778e+07	1.11825e+08	9.50952e+07	1.11492	1.0835	1.03902	1.05173	1.03404	1.05783	1.05928	1.03077	1.26424	1.056	1.1368	1.10048	1.02891	1.05029	1.17593	1	2	7.5452	0.499
AARS	P49588	SYAC_HUMAN	https://www.uniprot.org/uniprot/P49588		P0298687B	1984	109316	119	35	2.81158e+09	2.89876e+09	2.78467e+09	2.82122e+09	2.88416e+09	2.85727e+09	2.79505e+09	2.79491e+09	2.78735e+09	2.66133e+09	2.82058e+09	2.7911e+09	2.81595e+09	2.86278e+09	2.81806e+09	2.81126e+09	1.00058	1.03168	0.990989	1.00352	1.02614	1.01653	0.994446	0.994481	0.991413	0.946714	1.00329	0.992776	1.00173	1.01861	1.00256	1	35	9.4595	0.2313
AARS2	Q5JTZ9	SYAM_HUMAN	https://www.uniprot.org/uniprot/Q5JTZ9		P0298687B	231	107339	8	2	1.01775e+08	1.0468e+08	1.00832e+08	1.04719e+08	1.01385e+08	9.74933e+07	9.30376e+07	9.61193e+07	1.25936e+08	1.32822e+08	1.28573e+08	1.26525e+08	1.3241e+08	1.25711e+08	1.23623e+08	1.30701e+08	0.778684	0.800913	0.77147	0.801208	0.775697	0.745924	0.711833	0.735411	0.963543	1.01622	0.983712	0.968045	1.01307	0.961819	0.945842	1	2	7.3392	0.0262
AARSD1	Q9BTE6	AASD1_HUMAN	https://www.uniprot.org/uniprot/Q9BTE6		P0298687B	298	65701	14	1	4.14631e+07	4.16292e+07	3.96617e+07	3.90475e+07	3.77362e+07	4.04001e+07	3.97214e+07	4.09654e+07	4.40782e+07	4.09848e+07	4.18679e+07	3.78023e+07	3.73101e+07	4.18815e+07	4.28891e+07	4.11754e+07	1.00699	1.01102	0.963238	0.948322	0.916476	0.981173	0.964689	0.994902	1.0705	0.995371	1.01682	0.918082	0.906127	1.01715	1.04162	1	1	7.459	n/d
AASDHPPT	Q9NRN7	ADPPT_HUMAN	https://www.uniprot.org/uniprot/Q9NRN7		P0298687B	297	35776	14	5	3.44828e+08	3.15454e+08	3.19329e+08	2.95195e+08	3.14942e+08	3.18197e+08	3.24086e+08	3.37283e+08	3.71825e+08	3.16254e+08	3.4099e+08	3.56463e+08	3.30253e+08	3.44094e+08	3.5912e+08	3.35246e+08	1.02966	0.94169	0.953116	0.883025	0.940076	0.948325	0.966675	1.00598	1.10952	0.942117	1.01777	1.06282	0.985209	1.02662	1.072	1	5	8.6664	0.3823
ABAT	P80404	GABT_HUMAN	https://www.uniprot.org/uniprot/P80404		P0298687B	40	56438	1	0	0	0	0	0	0	0	0	0	0	0	0	0	0	0	0	0	n/d	n/d	n/d	n/d	n/d	n/d	n/d	n/d	n/d	n/d	n/d	n/d	n/d	n/d	n/d	n/d	n/d	n/d	n/d
ABCB10	Q9NRK6	ABCBA_HUMAN	https://www.uniprot.org/uniprot/Q9NRK6		P0298687B	639	79147	17	9	5.15442e+08	4.65979e+08	4.79614e+08	4.71423e+08	4.69286e+08	4.90683e+08	4.95286e+08	5.00813e+08	5.39928e+08	4.84548e+08	4.99565e+08	5.19234e+08	4.84341e+08	4.96146e+08	5.318e+08	5.08012e+08	1.01496	0.920258	0.945028	0.929615	0.923364	0.966175	0.974919	0.988054	1.06254	0.95296	0.983262	1.02037	0.95355	0.976347	1.04615	1	8	8.0999	0.1294
ABCB7	O75027	ABCB7_HUMAN	https://www.uniprot.org/uniprot/O75027		P0298687B	89	82768	6	2	7.28359e+07	5.5867e+07	5.5919e+07	4.72436e+07	5.3499e+07	5.75372e+07	6.18255e+07	6.27787e+07	8.34446e+07	5.98079e+07	6.37523e+07	6.42899e+07	5.55589e+07	6.03232e+07	7.67147e+07	6.81062e+07	1.06944	0.820292	0.821056	0.693676	0.785524	0.844816	0.90778	0.921776	1.22521	0.878157	0.936072	0.943965	0.815769	0.885723	1.1264	1	2	7.791	0.3834
ABCB8	Q9NUT2	ABCB8_HUMAN	https://www.uniprot.org/uniprot/Q9NUT2		P0298687B	180	75322	12	4	1.37381e+08	1.26677e+08	1.19376e+08	1.20541e+08	1.1555e+08	1.2073e+08	1.29182e+08	1.32105e+08	1.59418e+08	1.27539e+08	1.44429e+08	1.39702e+08	1.34355e+08	1.3929e+08	1.47106e+08	1.36495e+08	1.00649	0.928068	0.874584	0.883114	0.846551	0.884497	0.946419	0.96784	1.16794	0.934382	1.05812	1.02349	0.984324	1.02048	1.07774	1	4	7.356	0.1587
ABCC1	P33527	MRP1_HUMAN	https://www.uniprot.org/uniprot/P33527		P0298687B	790	172638	28	12	7.47711e+08	6.9574e+08	6.78153e+08	6.76366e+08	6.80701e+08	7.12399e+08	7.43477e+08	7.35667e+08	7.79163e+08	7.02038e+08	7.30309e+08	7.47392e+08	7.24606e+08	7.2911e+08	7.54591e+08	7.40591e+08	1.00789	0.938521	0.914016	0.911598	0.92048	0.962388	1.00281	0.992735	1.05122	0.948703	0.986029	1.00818	0.976883	0.984454	1.01859	1	12	8.3052	0.1152
ABCC3	O15438	MRP3_HUMAN	https://www.uniprot.org/uniprot/O15438		P0298687B	257	174905	6	1	3.02497e+07	2.92519e+07	2.88543e+07	2.66078e+07	2.59504e+07	2.87435e+07	2.97688e+07	3.00555e+07	3.54786e+07	3.327e+07	3.06424e+07	3.34467e+07	3.21836e+07	3.26407e+07	3.42824e+07	3.28214e+07	0.921646	0.891244	0.87913	0.810685	0.790654	0.875755	0.906994	0.915729	1.08096	1.01367	0.93361	1.01905	0.980568	0.994494	1.04451	1	1	7.7565	n/d
ABCC4	O15439	MRP4_HUMAN	https://www.uniprot.org/uniprot/O15439		P0298687B	214	149525	7	2	4.40052e+07	3.84438e+07	4.01183e+07	3.74639e+07	3.57694e+07	4.09286e+07	4.0007e+07	4.22047e+07	4.33479e+07	3.68842e+07	3.90059e+07	4.14648e+07	3.78059e+07	4.02259e+07	4.18167e+07	3.86758e+07	1.1378	0.994002	1.0373	0.968664	0.924853	1.05825	1.03442	1.09124	1.1208	0.953677	1.00853	1.07211	0.977507	1.04008	1.08121	1	2	7.1774	0.1181
ABCC5	O15440	MRP5_HUMAN	https://www.uniprot.org/uniprot/O15440		P0298687B	210	160658	15	3	7.99654e+07	8.58468e+07	8.64921e+07	9.15648e+07	8.99065e+07	8.88805e+07	8.65855e+07	8.71784e+07	8.9614e+07	9.10337e+07	8.89801e+07	8.86767e+07	9.89756e+07	9.1373e+07	8.66218e+07	8.96083e+07	0.892388	0.958023	0.965224	1.02183	1.00333	0.991877	0.966266	0.972882	1.00006	1.01591	0.992989	0.989604	1.10454	1.01969	0.966671	1	3	7.3203	0.6383
ABCD1	P33897	ABCD1_HUMAN	https://www.uniprot.org/uniprot/P33897		P0298687B	326	82936	12	6	4.55611e+08	4.33299e+08	4.29569e+08	4.26852e+08	4.17552e+08	4.27271e+08	4.05147e+08	4.10226e+08	5.32887e+08	5.32504e+08	5.2424e+08	5.2519e+08	5.14044e+08	5.24706e+08	5.55699e+08	5.37082e+08	0.849479	0.804966	0.797515	0.793181	0.774317	0.792746	0.752843	0.762434	0.992708	0.988862	0.976767	0.977479	0.954519	0.976403	1.0352	1	6	7.847	0.267
ABCD3	P28288	ABCD3_HUMAN	https://www.uniprot.org/uniprot/P28288		P0298687B	641	75475	27	10	2.43269e+08	2.13618e+08	2.44241e+08	2.35571e+08	2.21167e+08	2.45006e+08	2.39513e+08	2.34468e+08	5.30947e+08	4.05441e+08	4.68458e+08	4.36233e+08	4.09661e+08	3.84721e+08	4.56471e+08	3.80644e+08	0.639008	0.55996	0.641637	0.618743	0.580678	0.64334	0.627871	0.616684	1.3963	1.06469	1.22793	1.14534	1.07493	1.01003	1.1986	1	10	8.2527	0.3075
ABCD4	O14678	ABCD4_HUMAN	https://www.uniprot.org/uniprot/O14678		P0298687B	43	68597	1	1	7.19275e+06	7.41958e+06	7.29847e+06	6.38251e+06	6.69663e+06	6.75395e+06	6.80247e+06	7.41995e+06	7.35081e+06	6.72429e+06	7.86226e+06	6.92411e+06	6.36582e+06	7.97209e+06	7.10494e+06	6.31216e+06	1.13951	1.17544	1.15626	1.01114	1.06091	1.06999	1.07768	1.1755	1.16455	1.06529	1.24558	1.09695	1.0085	1.26297	1.1256	1	1	7.099	n/d
ABCE1	P61221	ABCE1_HUMAN	https://www.uniprot.org/uniprot/P61221		P0298687B	640	67314	43	14	8.8604e+08	7.96035e+08	8.11198e+08	7.68877e+08	7.94819e+08	8.08622e+08	8.27236e+08	8.60152e+08	9.31653e+08	8.124e+08	8.4382e+08	8.57777e+08	8.35443e+08	8.61517e+08	9.04052e+08	8.63328e+08	1.02418	0.923347	0.939464	0.889832	0.920737	0.936892	0.957379	0.996208	1.07601	0.940249	0.978483	0.994809	0.968547	0.998331	1.04547	1	14	9.1507	0.7311
ABCF1	Q8NE71	ABCF1_HUMAN	https://www.uniprot.org/uniprot/Q8NE71		P0298687B	1243	95925	43	18	1.32488e+09	1.29039e+09	1.31826e+09	1.3046e+09	1.24787e+09	1.25937e+09	1.21519e+09	1.24816e+09	1.34427e+09	1.26105e+09	1.30252e+09	1.29806e+09	1.33905e+09	1.33466e+09	1.3166e+09	1.31258e+09	1.00629	0.983925	1.00506	0.9958	0.952468	0.961047	0.926325	0.952795	1.02008	0.960636	0.992434	0.988177	1.02004	1.01715	1.00175	1	18	8.6562	0.4393
ABCF2	Q9UG63	ABCF2_HUMAN	https://www.uniprot.org/uniprot/Q9UG63		P0298687B	429	72443	22	8	3.93295e+08	4.12592e+08	4.11848e+08	3.91523e+08	3.95377e+08	4.00249e+08	3.91036e+08	3.84848e+08	3.63331e+08	3.81441e+08	3.37614e+08	3.63368e+08	3.439e+08	3.43228e+08	3.93167e+08	3.81386e+08	1.03146	1.08011	1.08071	1.02445	1.03673	1.04911	1.02544	1.01007	0.953166	1.0011	0.884399	0.95294	0.903412	0.900356	1.03134	1	8	7.9598	0.2076
ABCF3	Q9NUQ8	ABCF3_HUMAN	https://www.uniprot.org/uniprot/Q9NUQ8		P0298687B	278	79744	11	4	1.48428e+08	1.49211e+08	1.58139e+08	1.59397e+08	1.48964e+08	1.61758e+08	1.5232e+08	1.50246e+08	1.38404e+08	1.24444e+08	1.22501e+08	1.28298e+08	1.10292e+08	1.18346e+08	1.34477e+08	1.26983e+08	1.16888	1.17504	1.24535	1.25526	1.1731	1.27385	1.19953	1.1832	1.08994	0.979999	0.964701	1.01036	0.868551	0.93198	1.05901	1	4	7.5446	0.3836
ABI1	Q8IZP0	ABI1_HUMAN	https://www.uniprot.org/uniprot/Q8IZP0		P0298687B	568	55080	27	7	5.28901e+08	5.52123e+08	5.57307e+08	6.06535e+08	5.80692e+08	5.86339e+08	5.54468e+08	5.42858e+08	5.28702e+08	5.52909e+08	5.53093e+08	5.36471e+08	5.68553e+08	5.45095e+08	5.13802e+08	5.17582e+08	1.02197	1.06679	1.07647	1.17152	1.12241	1.13165	1.06961	1.04896	1.02046	1.06614	1.07023	1.03655	1.09884	1.05268	0.992786	1	7	8.3435	0.4454
ABI2	Q9NYB9	ABI2_HUMAN	https://www.uniprot.org/uniprot/Q9NYB9		P0298687B	302	55663	9	4	1.39805e+08	1.48467e+08	1.37357e+08	1.52257e+08	1.47275e+08	1.43015e+08	1.4112e+08	1.36915e+08	1.27635e+08	1.32984e+08	1.42041e+08	1.3588e+08	1.42106e+08	1.38359e+08	1.31057e+08	1.30904e+08	1.06799	1.13416	1.04948	1.16312	1.12668	1.09289	1.07804	1.04592	0.975029	1.01612	1.08535	1.03801	1.08577	1.05695	1.00117	1	4	7.9317	0.3752
ABLIM1	O14639	ABLM1_HUMAN	https://www.uniprot.org/uniprot/O14639		P0298687B	351	87687	20	4	1.60175e+08	1.66806e+08	1.54458e+08	1.53802e+08	1.58894e+08	1.58048e+08	1.5009e+08	1.55277e+08	1.72376e+08	1.69162e+08	1.67992e+08	1.71382e+08	1.77219e+08	1.50264e+08	1.65089e+08	1.68887e+08	0.948413	0.987676	0.913029	0.910678	0.940212	0.93582	0.888429	0.919	1.0197	1.00065	0.993568	1.01392	1.04565	0.889924	0.978161	1	4	7.9004	0.818
ABLIM2	Q6H8Q1	ABLM2_HUMAN	https://www.uniprot.org/uniprot/Q6H8Q1		P0298687B	83	71542	4	1	4.14725e+07	4.51236e+07	4.02061e+07	4.22315e+07	4.32078e+07	4.25089e+07	4.05461e+07	4.34141e+07	3.97647e+07	3.88287e+07	3.66547e+07	4.12495e+07	4.13029e+07	3.70859e+07	3.87104e+07	3.79232e+07	1.09359	1.18987	1.0602	1.11361	1.13935	1.12092	1.06916	1.14479	1.04856	1.02388	0.96655	1.08771	1.08912	0.977922	1.02076	1	1	7.1033	n/d
ABR	Q12979	ABR_HUMAN	https://www.uniprot.org/uniprot/Q12979		P0298687B	433	93706	20	7	3.89169e+08	3.8581e+08	4.10903e+08	3.97955e+08	4.12587e+08	4.23684e+08	4.07359e+08	3.9714e+08	3.7385e+08	3.42475e+08	3.30037e+08	3.29444e+08	3.16575e+08	3.30664e+08	3.54109e+08	3.60165e+08	1.07981	1.06791	1.14056	1.10325	1.14487	1.17631	1.13193	1.10306	1.03752	0.95277	0.914646	0.915883	0.878971	0.918089	0.984147	1	7	7.7994	0.3282
ABRACL	Q9P1F3	ABRAL_HUMAN	https://www.uniprot.org/uniprot/Q9P1F3		P0298687B	148	9056	13	2	1.62604e+08	1.88116e+08	1.68937e+08	1.95094e+08	1.90793e+08	1.9148e+08	1.72253e+08	1.72261e+08	1.4816e+08	1.8641e+08	1.71706e+08	1.7048e+08	1.82705e+08	1.87636e+08	1.60811e+08	1.64132e+08	0.990689	1.14612	1.02927	1.18864	1.16244	1.16662	1.04947	1.04953	0.902688	1.13573	1.04614	1.03867	1.11316	1.1432	0.979767	1	2	8.2261	1.073
ABRAXAS1	Q6UWZ7	F175A_HUMAN	https://www.uniprot.org/uniprot/Q6UWZ7		P0298687B	40	46662	3	1	2.40005e+07	2.46938e+07	2.81592e+07	2.4909e+07	2.4324e+07	2.48176e+07	2.76824e+07	2.50619e+07	2.46898e+07	2.30394e+07	2.64905e+07	2.61324e+07	2.77289e+07	2.36022e+07	2.63078e+07	2.42851e+07	0.988283	1.01683	1.15953	1.02569	1.0016	1.02193	1.13989	1.03199	1.01666	0.948706	1.09081	1.07607	1.14181	0.971881	1.08329	1	1	7.625	n/d
ABRAXAS2	Q15018	F175B_HUMAN	https://www.uniprot.org/uniprot/Q15018		P0298687B	501	46900	15	10	5.89941e+08	5.8945e+08	6.21004e+08	6.26842e+08	6.10091e+08	6.26192e+08	6.12538e+08	5.80605e+08	5.96749e+08	6.25261e+08	6.10086e+08	6.18387e+08	6.52211e+08	6.20894e+08	6.14971e+08	6.19583e+08	0.954947	0.953716	1.00096	1.01053	0.985228	1.01068	0.988928	0.939336	0.96339	1.00721	0.985719	0.996698	1.051	1.00249	0.993893	1	10	8.3489	0.1337
ACAA1	P09110	THIK_HUMAN	https://www.uniprot.org/uniprot/P09110		P0298687B	482	44292	21	5	3.98513e+08	4.11947e+08	3.94717e+08	4.1142e+08	4.1363e+08	4.06081e+08	4.14971e+08	4.0812e+08	4.16924e+08	4.29757e+08	4.25511e+08	4.19814e+08	4.51798e+08	4.31534e+08	4.20649e+08	4.23851e+08	0.941888	0.970259	0.931264	0.967022	0.972664	0.956956	0.978461	0.962779	0.985144	1.0126	1.00132	0.989997	1.06547	1.01755	0.994309	1	5	8.608	0.3206
ACAA2	P42765	THIM_HUMAN	https://www.uniprot.org/uniprot/P42765		P0298687B	916	41924	26	12	1.32538e+09	1.37148e+09	1.36425e+09	1.38789e+09	1.34455e+09	1.35705e+09	1.30108e+09	1.32248e+09	1.19064e+09	1.25309e+09	1.21296e+09	1.2533e+09	1.38024e+09	1.30431e+09	1.16869e+09	1.25219e+09	1.05843	1.09458	1.08791	1.10647	1.07294	1.08311	1.04025	1.05613	0.950745	0.999711	0.970289	1.00141	1.10071	1.04156	0.935031	1	12	8.616	0.37
ACACA	Q13085	ACACA_HUMAN	https://www.uniprot.org/uniprot/Q13085		P0298687B	1200	269996	44	18	7.49712e+08	7.33546e+08	7.70793e+08	7.63419e+08	7.52114e+08	7.98299e+08	7.59187e+08	7.4997e+08	6.92475e+08	6.27449e+08	6.53976e+08	6.48924e+08	5.94777e+08	6.10728e+08	6.85507e+08	6.41718e+08	1.16745	1.14238	1.19969	1.18745	1.1722	1.24172	1.18293	1.1682	1.07846	0.976714	1.01875	1.01106	0.926101	0.951382	1.06665	1	17	8.0829	0.1797
ACAP2	Q15057	ACAP2_HUMAN	https://www.uniprot.org/uniprot/Q15057		P0298687B	621	88028	27	9	7.38447e+08	7.45627e+08	7.55484e+08	7.73148e+08	7.66996e+08	7.76007e+08	7.65278e+08	7.61295e+08	7.08625e+08	6.9881e+08	6.76742e+08	6.87184e+08	6.98361e+08	6.77186e+08	6.74161e+08	6.94536e+08	1.06213	1.07376	1.08576	1.11161	1.10255	1.11733	1.10181	1.09467	1.0218	1.00401	0.974352	0.988442	1.00479	0.974942	0.972553	1	9	8.1336	0.1304
ACAT1	P24752	THIL_HUMAN	https://www.uniprot.org/uniprot/P24752		P0298687B	662	45199	30	12	1.7953e+09	1.82155e+09	1.81117e+09	1.8117e+09	1.75299e+09	1.79936e+09	1.80289e+09	1.75613e+09	1.67934e+09	1.73423e+09	1.78476e+09	1800914593	1.89475e+09	1.7312e+09	1.70587e+09	1.73108e+09	1.03843	1.05259	1.04525	1.04384	1.01354	1.03845	1.04274	1.01469	0.970963	1.00189	1.03041	1.04036	1.09352	1.00143	0.986639	1	12	8.8562	0.0995
ACAT2	Q9BWD1	THIC_HUMAN	https://www.uniprot.org/uniprot/Q9BWD1		P0298687B	508	41350	23	8	2.58814e+08	2.65316e+08	2.41972e+08	2.52913e+08	2.62953e+08	2.63933e+08	2.5699e+08	2.60398e+08	2.10793e+08	2.11562e+08	2.25214e+08	2.21666e+08	2.1879e+08	2.27451e+08	2.2519e+08	2.22076e+08	1.16939	1.19818	1.09295	1.13863	1.18457	1.18993	1.15891	1.17164	0.948715	0.952397	1.01518	0.996506	0.984658	1.02359	1.01446	1	8	9.1959	0.402
ACBD3	Q9H3P7	GCP60_HUMAN	https://www.uniprot.org/uniprot/Q9H3P7		P0298687B	634	60593	23	7	8.47239e+08	8.35754e+08	8.44462e+08	8.46388e+08	8.06995e+08	8.44363e+08	8.08249e+08	7.91284e+08	8.40836e+08	8.41457e+08	8.36963e+08	8.46085e+08	8.70667e+08	8.42815e+08	8.19393e+08	8.16353e+08	1.04278	1.02517	1.0326	1.03495	0.990316	1.03424	0.991436	0.970361	1.03732	1.02978	1.0249	1.03601	1.0659	1.03366	1.00694	1	7	8.6984	0.1148
ACBD5	Q5T8D3	ACBD5_HUMAN	https://www.uniprot.org/uniprot/Q5T8D3		P0298687B	49	60091	6	1	2.49567e+07	3.22198e+07	3.12934e+07	3.6045e+07	3.09852e+07	3.32503e+07	2.95284e+07	2.91365e+07	4.34691e+07	4.62729e+07	4.70266e+07	4.20301e+07	4.30251e+07	3.99172e+07	4.02686e+07	4.08109e+07	0.61152	0.78949	0.76679	0.883219	0.759237	0.814741	0.723541	0.713938	1.06513	1.13383	1.1523	1.02987	1.05425	0.9781	0.98671	1	1	7.4844	n/d
ACBD7	Q8N6N7	ACBD7_HUMAN	https://www.uniprot.org/uniprot/Q8N6N7		P0298687B	117	9790	5	3	1.28616e+08	1.09831e+08	8.2037e+07	1.21574e+08	1.29877e+08	1.26875e+08	1.12594e+08	1.11027e+08	1.07956e+08	1.03734e+08	1.04487e+08	1.00759e+08	1.01293e+08	1.06309e+08	1.10135e+08	1.12425e+08	1.14401	0.976926	0.729704	1.08137	1.15523	1.12853	1.0015	0.987568	0.960245	0.922692	0.929396	0.896235	0.900983	0.945601	0.979634	1	3	8.2334	0.6284
ACIN1	Q9UKV3	ACINU_HUMAN	https://www.uniprot.org/uniprot/Q9UKV3		P0298687B	738	151860	24	13	5.74645e+08	7.00484e+08	6.90709e+08	7.23128e+08	7.12807e+08	6.97944e+08	6.86233e+08	6.68575e+08	6.11911e+08	6.51315e+08	6.45542e+08	6.42688e+08	6.9832e+08	6.53244e+08	6.24115e+08	6.66166e+08	0.859372	1.05188	1.03317	1.08112	1.06859	1.04573	1.02936	1.00337	0.919397	0.978012	0.970487	0.964979	1.04791	0.980688	0.93699	1	13	8.132	0.406
ACLY	P53396	ACLY_HUMAN	https://www.uniprot.org/uniprot/P53396		P0298687B	2071	120838	123	33	2.4106e+09	2.23759e+09	2.21961e+09	2.17031e+09	2.27633e+09	2.3218e+09	2.35575e+09	2.34332e+09	2.33448e+09	2.06238e+09	2.19736e+09	2.19708e+09	2.14288e+09	2.19243e+09	2.29893e+09	2.1943e+09	1.09878	1.02009	1.01048	0.987747	1.03756	1.05633	1.07351	1.06784	1.0641	0.940307	1.0015	1.00115	0.975875	0.999227	1.04777	1	33	9.3375	0.0748
ACO1	P21399	ACOC_HUMAN	https://www.uniprot.org/uniprot/P21399		P0298687B	734	98398	22	11	3.32502e+08	3.38624e+08	3.33036e+08	3.47198e+08	3.43616e+08	3.47074e+08	3.43595e+08	3.46525e+08	3.46404e+08	3.30512e+08	3.62073e+08	3.53923e+08	3.59677e+08	3.58272e+08	3.60169e+08	3.68379e+08	0.901991	0.919884	0.905911	0.941933	0.932716	0.94353	0.934854	0.94167	0.940935	0.896859	0.982582	0.961601	0.977047	0.973373	0.977968	1	11	8.2644	0.1921
ACO2	Q99798	ACON_HUMAN	https://www.uniprot.org/uniprot/Q99798		P0298687B	807	85424	36	13	1.34075e+09	1.41148e+09	1.47173e+09	1.4557e+09	1.45588e+09	1.4852e+09	1.45648e+09	1.43076e+09	1.45076e+09	1.47758e+09	1.48609e+09	1.53285e+09	1.58504e+09	1.5276e+09	1.46698e+09	1.54127e+09	0.869915	0.918661	0.954784	0.945162	0.946018	0.965087	0.945816	0.929599	0.942075	0.958603	0.966253	0.993103	1.02879	0.991116	0.952354	1	13	8.8367	0.3722
ACOT11	Q8WXI4	ACO11_HUMAN	https://www.uniprot.org/uniprot/Q8WXI4		P0298687B	129	68491	7	2	3.49272e+07	3.02919e+07	3.35622e+07	3.08008e+07	3.12771e+07	3.5209e+07	3.2928e+07	3.26897e+07	2.83886e+07	2.77838e+07	3.15717e+07	3.08573e+07	2.96046e+07	3.26509e+07	3.0581e+07	2.67102e+07	1.30764	1.1341	1.25653	1.15315	1.17098	1.31819	1.23279	1.22387	1.06284	1.0402	1.18201	1.15526	1.10837	1.22242	1.14492	1	2	6.9395	0.9995
ACOT13	Q9NPJ3	ACO13_HUMAN	https://www.uniprot.org/uniprot/Q9NPJ3		P0298687B	288	14960	6	4	1.17076e+08	1.01366e+08	1.02361e+08	1.0294e+08	1.05999e+08	1.11033e+08	1.13748e+08	1.19031e+08	1.2492e+08	1.09085e+08	1.07732e+08	1.11149e+08	1.05187e+08	1.20186e+08	1.18918e+08	1.14403e+08	1.02337	0.886046	0.894738	0.899805	0.926544	0.970544	0.994274	1.04045	1.09193	0.953512	0.941685	0.971557	0.919446	1.05055	1.03946	1	4	8.4685	0.7094
ACOT7	O00154	BACH_HUMAN	https://www.uniprot.org/uniprot/O00154		P0298687B	801	37419	35	11	8.34152e+08	7.3895e+08	6.96311e+08	6.97623e+08	7.17643e+08	7.46553e+08	7.74049e+08	7.70065e+08	8.27618e+08	6.90782e+08	7.37906e+08	7.75208e+08	7.4601e+08	7.55411e+08	7.82932e+08	7.45606e+08	1.11799	0.991969	0.935291	0.935995	0.961893	1.00089	1.03835	1.03236	1.10758	0.92803	0.990361	1.04035	1.00131	1.01303	1.0502	1	11	8.8091	0.6536
ACOT8	O14734	ACOT8_HUMAN	https://www.uniprot.org/uniprot/O14734		P0298687B	113	35914	5	1	5.26998e+07	4.61481e+07	4.97467e+07	4.6485e+07	4.63784e+07	4.68042e+07	4.75353e+07	4.90875e+07	5.19181e+07	4.49194e+07	4.85156e+07	4.94106e+07	4.93177e+07	4.49651e+07	4.9457e+07	4.57933e+07	1.15082	1.00775	1.08633	1.0151	1.01278	1.02208	1.03804	1.07194	1.13375	0.980916	1.05945	1.07899	1.07696	0.981914	1.08001	1	1	8.2271	n/d
ACOT9	Q9Y305	ACOT9_HUMAN	https://www.uniprot.org/uniprot/Q9Y305		P0298687B	661	50850	36	10	5.00531e+08	4.53354e+08	4.67286e+08	4.37527e+08	4.5093e+08	4.69967e+08	4.75437e+08	4.85329e+08	5.02101e+08	4.32119e+08	4.52238e+08	4.63801e+08	4.57045e+08	4.52004e+08	4.76354e+08	4.50803e+08	1.11083	1.00565	1.03691	0.968725	0.998048	1.04284	1.05459	1.07685	1.11366	0.959023	1.00331	1.02926	1.01482	1.00351	1.05603	1	10	8.4544	0.3012
ACP2	P11117	PPAL_HUMAN	https://www.uniprot.org/uniprot/P11117		P0298687B	125	48344	7	3	5.21563e+07	5.68568e+07	5.62363e+07	6.10504e+07	5.57082e+07	5.76423e+07	5.8743e+07	5.62903e+07	5.68292e+07	6.07601e+07	5.95941e+07	5.92069e+07	5.91499e+07	5.48529e+07	5.70188e+07	5.84838e+07	0.891806	0.97218	0.961571	1.04388	0.95254	0.985611	1.00443	0.962492	0.971708	1.03892	1.01898	1.01236	1.01139	0.937916	0.97495	1	3	7.6699	1.4265
ACP6	Q9NPH0	PPA6_HUMAN	https://www.uniprot.org/uniprot/Q9NPH0		P0298687B	437	48854	12	7	4.09453e+08	4.19993e+08	4.00657e+08	3.86954e+08	3.96673e+08	4.04663e+08	3.98344e+08	4.10625e+08	4.11444e+08	3.86356e+08	4.19273e+08	4.18568e+08	4.08852e+08	4.22665e+08	4.29819e+08	4.11222e+08	0.994388	1.01963	0.975145	0.940324	0.964406	0.983897	0.969623	0.998867	0.998018	0.939267	1.01603	1.01725	0.991945	1.02764	1.0429	1	7	7.8857	0.186
ACSF2	Q96CM8	ACSF2_HUMAN	https://www.uniprot.org/uniprot/Q96CM8		P0298687B	534	70622	20	7	2.99474e+08	2.79083e+08	2.83278e+08	2.61459e+08	2.65417e+08	2.79078e+08	2.70143e+08	2.86661e+08	3.21438e+08	3.06274e+08	2.98453e+08	2.93871e+08	2.88922e+08	2.86618e+08	3.09725e+08	3.02138e+08	0.989963	0.926705	0.939126	0.865393	0.879322	0.92538	0.893642	0.948988	1.0618	1.01386	0.98914	0.97277	0.95628	0.950044	1.02511	1	6	7.7134	0.3305
ACSF3	Q4G176	ACSF3_HUMAN	https://www.uniprot.org/uniprot/Q4G176		P0298687B	180	64129	11	1	1.22159e+07	1.21494e+07	1.08296e+07	1.17613e+07	1.07901e+07	1.0947e+07	1.19099e+07	1.36203e+07	1.47804e+07	1.20583e+07	1.28982e+07	1.20058e+07	1.16093e+07	1.17464e+07	1.25351e+07	1.32913e+07	0.919094	0.91409	0.814792	0.884891	0.811814	0.823618	0.896072	1.02476	1.11204	0.90723	0.970422	0.903281	0.873456	0.883765	0.943104	1	1	7.2441	n/d
ACSL1	P33121	ACSL1_HUMAN	https://www.uniprot.org/uniprot/P33121		P0298687B	411	77942	9	6	3.48983e+08	3.31688e+08	3.1853e+08	3.10395e+08	3.22131e+08	3.32674e+08	3.28213e+08	3.3698e+08	3.32521e+08	2.91533e+08	3.19845e+08	3.11866e+08	2.96465e+08	3.14987e+08	3.23842e+08	3.07211e+08	1.13597	1.08061	1.03725	1.01065	1.04811	1.0829	1.06789	1.09726	1.08068	0.946851	1.04113	1.01194	0.963856	1.02531	1.05134	1	6	8.3453	0.3696
ACSL3	O95573	ACSL3_HUMAN	https://www.uniprot.org/uniprot/O95573		P0298687B	407	80419	15	5	2.55581e+08	2.34666e+08	2.41433e+08	2.50269e+08	2.46967e+08	2.47749e+08	2.3897e+08	2.40439e+08	2.54509e+08	2.28897e+08	2.45487e+08	2.45152e+08	2.46383e+08	2.34251e+08	2.44397e+08	2.32697e+08	1.09835	1.00847	1.03713	1.07551	1.06133	1.06469	1.02696	1.03382	1.09374	0.983441	1.05496	1.05353	1.05622	1.00681	1.04973	1	5	8.48	0.518
ACSL4	O60488	ACSL4_HUMAN	https://www.uniprot.org/uniprot/O60488		P0298687B	313	79187	11	5	5.39413e+08	5.18617e+08	5.35594e+08	5.37935e+08	5.16663e+08	5.41939e+08	5.24811e+08	5.1951e+08	4.6519e+08	4.69537e+08	4.55359e+08	4.66182e+08	4.28403e+08	4.43128e+08	4.73362e+08	4.50167e+08	1.19825	1.15218	1.19005	1.19497	1.14836	1.20512	1.16659	1.15485	1.03333	1.04226	1.01042	1.03557	0.951653	0.984362	1.05184	1	5	7.7905	0.3672
ACSS2	Q9NR19	ACSA_HUMAN	https://www.uniprot.org/uniprot/Q9NR19		P0298687B	565	80087	21	10	4.60684e+08	4.50719e+08	4.53607e+08	4.53559e+08	4.50274e+08	4.62669e+08	4.56125e+08	4.56448e+08	4.02138e+08	3.67921e+08	4.08738e+08	4.01425e+08	4.0211e+08	3.98473e+08	3.9914e+08	3.80721e+08	1.21192	1.18404	1.19131	1.18845	1.1807	1.2147	1.19851	1.19905	1.05976	0.965496	1.07148	1.05238	1.0548	1.04397	1.04866	1	9	8.5532	0.8586
ACSS3	Q9H6R3	ACSS3_HUMAN	https://www.uniprot.org/uniprot/Q9H6R3		P0298687B	73	74777	8	0	0	0	0	0	0	0	0	0	0	0	0	0	0	0	0	0	n/d	n/d	n/d	n/d	n/d	n/d	n/d	n/d	n/d	n/d	n/d	n/d	n/d	n/d	n/d	n/d	n/d	n/d	n/d
ACTA1	P68133	ACTS_HUMAN	https://www.uniprot.org/uniprot/P68133		P0298687B	50	42051	19	0	0	0	0	0	0	0	0	0	0	0	0	0	0	0	0	0	n/d	n/d	n/d	n/d	n/d	n/d	n/d	n/d	n/d	n/d	n/d	n/d	n/d	n/d	n/d	n/d	1	8.0666	n/d
ACTB	P60709	ACTB_HUMAN	https://www.uniprot.org/uniprot/P60709		P0298687B	83	41736	18	1	2.55806e+08	2.78062e+08	2.65076e+08	2.73978e+08	2.65239e+08	2.74102e+08	2.67712e+08	2.52031e+08	2.37165e+08	2.44055e+08	2.43157e+08	2.47886e+08	2.60492e+08	2.36029e+08	2.3972e+08	2.37938e+08	1.07261	1.16784	1.11205	1.15063	1.11024	1.14983	1.12314	1.057	0.996989	1.02375	1.02097	1.04196	1.09514	0.9901	1.00786	1	1	8.7432	n/d
ACTC1	P68032	ACTC_HUMAN	https://www.uniprot.org/uniprot/P68032		P0298687B	50	42019	19	1	2.37325e+08	2.395e+08	2.42935e+08	2.59373e+08	2.4639e+08	2.54114e+08	2.54873e+08	2.49942e+08	2.28416e+08	2.30351e+08	2.36454e+08	2.42079e+08	2.38301e+08	2.38615e+08	2.35359e+08	2.31161e+08	1.02667	1.03608	1.05094	1.12205	1.06686	1.09929	1.10319	1.08125	0.988815	0.99676	1.0229	1.04416	1.03089	1.03301	1.01887	1	1	8.0666	n/d
ACTG1	P63261	ACTG_HUMAN	https://www.uniprot.org/uniprot/P63261		P0298687B	2119	41792	352	1	1.82121e+08	1.91908e+08	1.90352e+08	1.99475e+08	1.98164e+08	1.97522e+08	1.94863e+08	1.93105e+08	1.80584e+08	1.86206e+08	1.91563e+08	1.87792e+08	1.93078e+08	1.89235e+08	1.85975e+08	1.83892e+08	0.991616	1.04359	1.03513	1.08474	1.07761	1.07414	1.0598	1.05168	0.982012	1.01258	1.03985	1.0212	1.04995	1.02905	1.01132	1	1	8.8079	n/d
ACTL6A	O96019	ACL6A_HUMAN	https://www.uniprot.org/uniprot/O96019		P0298687B	613	47460	25	8	5.11054e+08	4.85037e+08	4.79235e+08	4.85288e+08	4.83991e+08	4.97234e+08	4.84664e+08	4.97977e+08	5.42495e+08	4.95137e+08	5.25898e+08	5.37683e+08	5.37146e+08	5.21743e+08	5.29636e+08	5.04135e+08	1.01393	0.959197	0.95079	0.963053	0.960499	0.986595	0.959553	0.987192	1.07281	0.98215	1.0393	1.06235	1.06592	1.03509	1.05045	1	8	8.57	0.4322
ACTL6B	O94805	ACL6B_HUMAN	https://www.uniprot.org/uniprot/O94805		P0298687B	24	46877	1	0	0	0	0	0	0	0	0	0	0	0	0	0	0	0	0	0	n/d	n/d	n/d	n/d	n/d	n/d	n/d	n/d	n/d	n/d	n/d	n/d	n/d	n/d	n/d	n/d	n/d	n/d	n/d
ACTN1	P12814	ACTN1_HUMAN	https://www.uniprot.org/uniprot/P12814		P0298687B	1933	103056	104	23	3.3679e+09	3.21737e+09	3.20937e+09	3.17551e+09	3.08527e+09	3.35494e+09	3.36793e+09	3.34567e+09	2.90664e+09	2.77853e+09	2.826e+09	2.95179e+09	2.75973e+09	2.76664e+09	2.97494e+09	3.05211e+09	1.1044	1.05648	1.05029	1.0408	1.01218	1.10018	1.10672	1.09908	0.953889	0.912782	0.928814	0.967576	0.905928	0.907915	0.977386	1	23	9.5882	0.4133
ACTN2	P35609	ACTN2_HUMAN	https://www.uniprot.org/uniprot/P35609		P0298687B	112	103919	16	1	9.38425e+07	9.69983e+07	9.23975e+07	9.61307e+07	9.11638e+07	9.49183e+07	9.18536e+07	9.63058e+07	8.43144e+07	8.71686e+07	8.80358e+07	8.66117e+07	8.93743e+07	8.70513e+07	8.49717e+07	8.39325e+07	1.11807	1.15567	1.10085	1.14533	1.08616	1.13089	1.09438	1.14742	1.00455	1.03856	1.04889	1.03192	1.06484	1.03716	1.01238	1	1	7.7447	n/d
ACTN4	O43707	ACTN4_HUMAN	https://www.uniprot.org/uniprot/O43707		P0298687B	3304	104853	219	39	3.30133e+09	3.36576e+09	3.02838e+09	3.17007e+09	3.1682e+09	3.29372e+09	3.34771e+09	3.39245e+09	2.56732e+09	2.61134e+09	2.7398e+09	2.68477e+09	2.74776e+09	2.71543e+09	2.73177e+09	2.82842e+09	1.16706	1.19049	1.07188	1.12048	1.12117	1.16532	1.18445	1.20061	0.9077	0.922917	0.968674	0.948604	0.97088	0.959645	0.964833	1	39	9.9044	0.1364
ACTR10	Q9NZ32	ARP10_HUMAN	https://www.uniprot.org/uniprot/Q9NZ32		P0298687B	252	46306	7	4	2.79594e+08	2.96196e+08	2.84037e+08	2.8004e+08	2.80427e+08	2.88731e+08	2.87661e+08	2.90545e+08	2.75796e+08	2.6563e+08	2.65671e+08	2.63393e+08	2.73301e+08	2.62674e+08	2.62012e+08	2.6775e+08	1.04424	1.10624	1.06083	1.0459	1.04735	1.07836	1.07436	1.08513	1.03005	0.992081	0.992233	0.983726	1.02073	0.981042	0.978567	1	4	7.8731	0.6891
ACTR1A	P61163	ACTZ_HUMAN	https://www.uniprot.org/uniprot/P61163		P0298687B	793	42613	46	5	4.57679e+08	4.07591e+08	4.35699e+08	4.07022e+08	4.05583e+08	4.36305e+08	4.43797e+08	4.33356e+08	4.34807e+08	3.85969e+08	3.97956e+08	4.08175e+08	3.69139e+08	3.85323e+08	4.22932e+08	3.91102e+08	1.16394	1.03975	1.11099	1.04086	1.03754	1.11231	1.13319	1.10838	1.11256	0.986547	1.01679	1.03971	0.94403	0.984686	1.07934	1	5	8.8188	0.2883
ACTR1B	P42025	ACTY_HUMAN	https://www.uniprot.org/uniprot/P42025		P0298687B	49	42293	4	1	6.7723e+07	5.52054e+07	5.68108e+07	5.06732e+07	5.51089e+07	5.75697e+07	6.25778e+07	6.09344e+07	6.02031e+07	5.05099e+07	5.35518e+07	5.51606e+07	4.96254e+07	4.97888e+07	5.80769e+07	5.24849e+07	1.29033	1.05183	1.08242	0.96548	1.05	1.09688	1.1923	1.16099	1.14705	0.96237	1.02033	1.05098	0.945517	0.948631	1.10654	1	1	7.4211	n/d
ACTR2	P61160	ARP2_HUMAN	https://www.uniprot.org/uniprot/P61160		P0298687B	737	44760	47	13	6.27785e+08	6.16539e+08	5.97782e+08	6.0351e+08	6.11578e+08	6.06023e+08	6.14394e+08	6.06435e+08	6.32985e+08	5.98726e+08	6.26031e+08	6.20781e+08	6.4427e+08	6.32791e+08	6.38097e+08	6.25854e+08	1.0031	0.985666	0.954962	0.963141	0.977138	0.968634	0.982043	0.969579	1.01081	0.956297	0.999471	0.992459	1.02822	1.01106	1.01896	1	13	9.4976	0.5745
ACTR3	P61158	ARP3_HUMAN	https://www.uniprot.org/uniprot/P61158		P0298687B	818	47371	48	9	9.45513e+08	9.57622e+08	1.03143e+09	1.02146e+09	1.02833e+09	1.03509e+09	9.9184e+08	9.9719e+08	1.00225e+09	9.84175e+08	9.78842e+08	1.02017e+09	1.00761e+09	9.92973e+08	1.00998e+09	9.81976e+08	0.963723	0.97615	1.04628	1.03866	1.04594	1.05066	1.00953	1.01569	1.02128	1.00062	0.996202	1.0368	1.02518	1.01078	1.02746	1	9	8.6744	0.5236
ACTR3B	Q9P1U1	ARP3B_HUMAN	https://www.uniprot.org/uniprot/Q9P1U1		P0298687B	25	47607	1	0	0	0	0	0	0	0	0	0	0	0	0	0	0	0	0	0	n/d	n/d	n/d	n/d	n/d	n/d	n/d	n/d	n/d	n/d	n/d	n/d	n/d	n/d	n/d	n/d	n/d	n/d	n/d
ACYP1	P07311	ACYP1_HUMAN	https://www.uniprot.org/uniprot/P07311		P0298687B	108	11261	4	2	7.91832e+07	7.55534e+07	6.87708e+07	7.4624e+07	7.08246e+07	7.36011e+07	7.34511e+07	7.35841e+07	7.31614e+07	6.92311e+07	6.75236e+07	6.84338e+07	6.85644e+07	7.02733e+07	7.00452e+07	7.18212e+07	1.10251	1.05197	0.957528	1.03902	0.986124	1.02478	1.02269	1.02455	1.01866	0.963937	0.940163	0.952835	0.954654	0.978448	0.975272	1	2	8.2944	0.6458
ACYP2	P14621	ACYP2_HUMAN	https://www.uniprot.org/uniprot/P14621		P0298687B	207	11139	8	3	1.56131e+08	1.46545e+08	1.27712e+08	1.32278e+08	1.362e+08	1.40115e+08	1.47126e+08	1.5301e+08	1.52707e+08	1.25651e+08	1.31936e+08	1.27084e+08	1.29078e+08	1.31352e+08	1.45306e+08	1.34212e+08	1.16331	1.09189	0.951566	0.985585	1.01481	1.04398	1.09622	1.14006	1.1378	0.936211	0.983039	0.946884	0.961746	0.978688	1.08266	1	3	8.0322	0.7537
ADA	P00813	ADA_HUMAN	https://www.uniprot.org/uniprot/P00813		P0298687B	482	40764	16	7	5.13266e+08	4.7521e+08	4.43005e+08	4.36068e+08	4.64412e+08	4.66444e+08	4.76927e+08	4.87399e+08	4.73023e+08	4.33982e+08	4.52763e+08	4.37318e+08	4.37669e+08	4.59066e+08	4.69885e+08	4.62919e+08	1.10686	1.02636	0.956878	0.942164	1.00401	1.00854	1.03005	1.05286	1.02098	0.937521	0.977331	0.944448	0.94617	0.991744	1.01442	1	7	8.3982	0.4885
ADAL	Q6DHV7	ADAL_HUMAN	https://www.uniprot.org/uniprot/Q6DHV7		P0298687B	136	30039	6	2	3.67063e+07	5.04392e+07	4.21136e+07	4.07879e+07	4.08548e+07	3.71343e+07	3.89282e+07	3.77591e+07	3.84055e+07	4.39453e+07	4.10096e+07	4.04935e+07	3.93321e+07	3.8934e+07	4.09784e+07	3.91661e+07	0.937194	1.28783	1.07526	1.04141	1.04312	0.948123	0.993925	0.964075	0.980578	1.12202	1.04707	1.03389	1.00424	0.994073	1.04627	1	2	7.4324	0.2679
ADAR	P55265	DSRAD_HUMAN	https://www.uniprot.org/uniprot/P55265		P0298687B	950	140836	38	17	6.84245e+08	7.59477e+08	7.23568e+08	7.59057e+08	7.46215e+08	7.45862e+08	7.24195e+08	7.33379e+08	7.18851e+08	7.28491e+08	7.20775e+08	7.18249e+08	7.15235e+08	6.91075e+08	7.12985e+08	7.02255e+08	0.973066	1.08076	1.02972	1.08034	1.06315	1.06188	1.03069	1.04304	1.02337	1.03744	1.02585	1.02297	1.01798	0.983819	1.0137	1	17	8.2106	0.1308
ADAT3	Q96EY9	ADAT3_HUMAN	https://www.uniprot.org/uniprot/Q96EY9		P0298687B	107	38070	6	2	1.29849e+07	1.65451e+07	1.41442e+07	1.50979e+07	1.55212e+07	1.49821e+07	1.36918e+07	1.31497e+07	1.3019e+07	1.60802e+07	1.69551e+07	1.51869e+07	1.69674e+07	1.62479e+07	1.37777e+07	1.51449e+07	0.857377	1.09245	0.933925	0.996895	1.02485	0.989249	0.904053	0.868259	0.859626	1.06176	1.11952	1.00277	1.12033	1.07283	0.909726	1	2	7.0107	0.7191
ADCY9	O60503	ADCY9_HUMAN	https://www.uniprot.org/uniprot/O60503		P0298687B	78	150699	3	1	3.66043e+07	3.85022e+07	3.57233e+07	3.45097e+07	3.70719e+07	3.65514e+07	3.4753e+07	3.6436e+07	3.53735e+07	3.41481e+07	3.52654e+07	3.50841e+07	3.34444e+07	3.27039e+07	3.2321e+07	3.69083e+07	0.991764	1.04319	0.967893	0.935012	1.00443	0.99033	0.941605	0.987204	0.958416	0.925216	0.955487	0.950575	0.906149	0.886084	0.87571	1	1	8.9354	n/d
ADD1	P35611	ADDA_HUMAN	https://www.uniprot.org/uniprot/P35611		P0298687B	789	84302	31	9	6.28795e+08	5.8788e+08	5.78982e+08	5.68723e+08	5.87744e+08	5.94861e+08	5.98505e+08	6.00931e+08	5.72853e+08	5.28733e+08	5.46225e+08	5.48838e+08	5.40406e+08	5.50001e+08	5.78894e+08	5.52479e+08	1.13659	1.0634	1.04593	1.02512	1.06224	1.07643	1.08404	1.08926	1.03833	0.957252	0.988032	0.992502	0.977068	0.995563	1.04916	1	9	8.4414	0.4269
ADD2	P35612	ADDB_HUMAN	https://www.uniprot.org/uniprot/P35612		P0298687B	479	80853	15	8	2.32474e+08	2.26846e+08	2.3407e+08	2.33924e+08	2.25685e+08	2.34415e+08	2.36338e+08	2.31368e+08	2.06844e+08	1.97311e+08	2.09763e+08	2.09876e+08	2.13063e+08	2.13075e+08	2.06258e+08	2.01034e+08	1.15639	1.1284	1.16759	1.16344	1.12411	1.16675	1.17559	1.15124	1.03168	0.981484	1.04296	1.04793	1.06288	1.06164	1.02731	1	8	8.1902	0.2796
ADD3	Q9UEY8	ADDG_HUMAN	https://www.uniprot.org/uniprot/Q9UEY8		P0298687B	435	79154	14	7	3.65669e+08	3.31164e+08	3.42778e+08	3.38556e+08	3.38423e+08	3.44632e+08	3.55541e+08	3.6041e+08	3.32101e+08	2.8969e+08	3.2154e+08	3.10284e+08	3.13602e+08	3.13384e+08	3.14486e+08	3.11743e+08	1.1757	1.06077	1.09935	1.08491	1.08569	1.10646	1.1409	1.15818	1.06749	0.928137	1.02941	0.995946	1.00734	1.0053	1.01046	1	7	8.0737	0.2811
ADK	P55263	ADK_HUMAN	https://www.uniprot.org/uniprot/P55263		P0298687B	857	40545	47	18	8.43333e+08	8.54028e+08	8.39175e+08	8.13854e+08	8.55922e+08	8.39451e+08	8.49848e+08	8.45273e+08	8.0276e+08	7.45465e+08	8.09339e+08	7.98099e+08	8.05039e+08	8.17949e+08	8.10215e+08	7.97477e+08	1.05805	1.06909	1.05112	1.01944	1.07191	1.0526	1.06339	1.06065	1.00772	0.933741	1.01429	1.00102	1.0078	1.02501	1.01547	1	18	9.1187	0.3134
ADNP	Q9H2P0	ADNP_HUMAN	https://www.uniprot.org/uniprot/Q9H2P0		P0298687B	218	123561	9	1	1.59424e+07	1.97978e+07	2.09592e+07	2.19445e+07	1.85791e+07	1.74498e+07	1.86784e+07	1.78139e+07	1.69508e+07	1.8741e+07	1.65556e+07	1.83792e+07	1.85446e+07	1.59558e+07	1.73161e+07	1.77754e+07	0.89688	1.11378	1.17911	1.23455	1.04522	0.981682	1.0508	1.00216	0.953609	1.05432	0.931378	1.03397	1.04327	0.897632	0.97416	1	1	7.0659	n/d
ADPGK	Q9BRR6	ADPGK_HUMAN	https://www.uniprot.org/uniprot/Q9BRR6		P0298687B	362	54088	14	5	4.29164e+08	4.00658e+08	3.89503e+08	3.81996e+08	4.05536e+08	4.19284e+08	4.31839e+08	4.21813e+08	4.40014e+08	3.89848e+08	3.81065e+08	3.8338e+08	3.9415e+08	4.00152e+08	4.06314e+08	3.89982e+08	1.10047	1.02774	0.999217	0.979048	1.03963	1.07443	1.10342	1.08124	1.12948	0.999656	0.978444	0.984241	1.01069	1.02563	1.04258	1	5	8.2978	0.1393
ADPRH	P54922	ADPRH_HUMAN	https://www.uniprot.org/uniprot/P54922		P0298687B	82	39506	4	1	6.38993e+07	6.90303e+07	6.32832e+07	6.17452e+07	7.7563e+07	6.70449e+07	6.40367e+07	6.52772e+07	6.45444e+07	6.24369e+07	7.29753e+07	6.45754e+07	6.71467e+07	6.43027e+07	6.58067e+07	6.36699e+07	1.0036	1.08419	0.993927	0.969771	1.2182	1.05301	1.00576	1.02524	1.01374	0.980635	1.14615	1.01422	1.05461	1.00994	1.03356	1	1	7.6909	n/d
ADPRHL2	Q9NX46	ARHL2_HUMAN	https://www.uniprot.org/uniprot/Q9NX46		P0298687B	529	38946	17	6	5.57763e+08	5.52501e+08	4.9229e+08	5.097e+08	5.01454e+08	5.20956e+08	5.45171e+08	5.50669e+08	5.87733e+08	5.29186e+08	5.25391e+08	5.3536e+08	513246235	5.28284e+08	5.51051e+08	5.32093e+08	1.04838	1.03446	0.926129	0.958712	0.942799	0.979061	1.02342	1.0349	1.10423	0.993872	0.987526	1.0063	0.963621	0.992986	1.03618	1	6	7.9005	0.0915
ADRM1	Q16186	ADRM1_HUMAN	https://www.uniprot.org/uniprot/Q16186		P0298687B	509	42153	22	7	3.83151e+08	3.82041e+08	3.67562e+08	4.08425e+08	3.85672e+08	3.97355e+08	3.72169e+08	3.7234e+08	3.90709e+08	3.86419e+08	3.98052e+08	3.73926e+08	3.85848e+08	3.66781e+08	3.65175e+08	3.53274e+08	1.08448	1.08278	1.03622	1.15247	1.08774	1.12149	1.05414	1.05536	1.10415	1.09519	1.1259	1.05634	1.08822	1.03747	1.03516	1	7	8.3553	0.856
ADSL	P30566	PUR8_HUMAN	https://www.uniprot.org/uniprot/P30566		P0298687B	834	54889	32	12	5.20617e+08	5.09698e+08	4.96947e+08	5.01299e+08	4.91337e+08	5.10221e+08	5.08247e+08	5.20177e+08	5.47685e+08	5.07812e+08	5.12718e+08	5.18225e+08	5.11886e+08	5.1766e+08	5.36742e+08	5.1356e+08	1.01262	0.993647	0.96903	0.974691	0.958091	0.995004	0.989958	1.01248	1.06404	0.988332	0.999544	1.00968	0.997809	1.0092	1.04608	1	12	8.3438	0.1708
ADSS	P30520	PURA2_HUMAN	https://www.uniprot.org/uniprot/P30520		P0298687B	571	50097	26	6	5.63845e+08	5.27027e+08	5.60629e+08	5.61461e+08	5.68945e+08	5.61901e+08	5.61282e+08	5.46972e+08	6.29534e+08	6.01597e+08	6.13997e+08	6.1912e+08	6.07141e+08	6.16048e+08	6.36121e+08	6.28295e+08	0.898232	0.839388	0.891198	0.893927	0.905285	0.893087	0.89438	0.872032	1.00117	0.957622	0.977364	0.983902	0.965948	0.981056	1.01207	1	6	9.1699	0.2612
ADSSL1	Q8N142	PURA1_HUMAN	https://www.uniprot.org/uniprot/Q8N142		P0298687B	211	50208	4	2	7.57118e+07	7.78155e+07	7.68366e+07	7.57413e+07	7.85428e+07	7.83596e+07	7.97947e+07	7.79768e+07	7.58888e+07	7.19496e+07	7.70367e+07	7.47871e+07	7.31085e+07	7.18544e+07	7.19823e+07	7.68384e+07	0.985337	1.01272	0.999976	0.985723	1.02218	1.0198	1.03847	1.01482	0.987641	0.936375	1.00258	0.973304	0.951458	0.935136	0.936801	1	2	7.3344	0.2321
AES	Q08117	AES_HUMAN	https://www.uniprot.org/uniprot/Q08117		P0298687B	30	29091	2	1	4.53703e+07	4.28307e+07	3.6854e+07	4.67731e+07	4.75786e+07	4.61841e+07	4.8779e+07	4.88417e+07	4.76694e+07	4.59093e+07	4.51232e+07	4.85436e+07	4.91764e+07	4.43777e+07	4.69733e+07	4.94949e+07	0.916665	0.865355	0.744601	0.945007	0.961282	0.933108	0.985535	0.986801	0.963116	0.927556	0.911672	0.980779	0.993564	0.896611	0.949053	1	1	7.6329	n/d
AFAP1	Q8N556	AFAP1_HUMAN	https://www.uniprot.org/uniprot/Q8N556		P0298687B	69	89794	6	0	0	0	0	0	0	0	0	0	0	0	0	0	0	0	0	0	n/d	n/d	n/d	n/d	n/d	n/d	n/d	n/d	n/d	n/d	n/d	n/d	n/d	n/d	n/d	n/d	n/d	n/d	n/d
AFAP1L1	Q8TED9	AF1L1_HUMAN	https://www.uniprot.org/uniprot/Q8TED9		P0298687B	55	86431	5	1	3.24713e+07	2.72161e+07	2.8298e+07	2.80768e+07	2.90197e+07	2.77111e+07	3.42212e+07	3.33822e+07	4.64716e+07	3.42586e+07	3.52929e+07	3.5367e+07	3.18813e+07	3.2245e+07	3.73718e+07	3.59838e+07	0.902388	0.756342	0.786411	0.780264	0.806465	0.7701	0.951018	0.927702	1.29146	0.952056	0.9808	0.982858	0.88599	0.896099	1.03857	1	1	7.787	n/d
AFAP1L2	Q8N4X5	AF1L2_HUMAN	https://www.uniprot.org/uniprot/Q8N4X5		P0298687B	531	93893	20	9	5.21463e+08	5.09412e+08	5.08183e+08	5.06522e+08	4.99179e+08	5.10631e+08	5.12349e+08	5.05758e+08	5.22257e+08	4.83772e+08	4.97142e+08	4.9061e+08	4.77879e+08	4.77126e+08	4.94534e+08	4.97668e+08	1.04425	1.02503	1.02121	1.0189	1.00395	1.02605	1.02875	1.01532	1.04418	0.972026	0.999483	0.986265	0.961271	0.959244	0.991565	1	9	8.3529	0.0998
AFDN	P55196	AFAD_HUMAN	https://www.uniprot.org/uniprot/P55196		P0298687B	1557	207786	53	24	1.302e+09	1.44347e+09	1.44123e+09	1.48692e+09	1.45937e+09	1.46313e+09	1.40509e+09	1.39403e+09	1.3241e+09	1.39081e+09	1.40081e+09	1.39562e+09	1.4147e+09	1.3952e+09	1.35943e+09	1.4014e+09	0.930585	1.0302	1.02844	1.05954	1.04064	1.044	1.00268	0.994931	0.946101	0.992047	0.999764	0.99579	1.00781	0.995898	0.970797	1	24	8.2652	0.206
AFF4	Q9UHB7	AFF4_HUMAN	https://www.uniprot.org/uniprot/Q9UHB7		P0298687B	210	127458	10	3	5.99281e+07	8.33555e+07	8.53794e+07	8.75255e+07	8.42605e+07	8.84211e+07	7.91318e+07	7.89266e+07	6.45008e+07	7.18557e+07	6.90076e+07	8.41803e+07	8.31469e+07	7.00765e+07	8.0128e+07	7.15627e+07	0.83742	1.16479	1.19307	1.22306	1.17744	1.23557	1.10577	1.1029	0.901318	1.00409	0.964296	1.17631	1.16187	0.979232	1.11969	1	3	7.0325	0.7941
AFTPH	Q6ULP2	AFTIN_HUMAN	https://www.uniprot.org/uniprot/Q6ULP2		P0298687B	367	102199	6	4	2.84494e+08	3.23166e+08	3.15098e+08	3.077e+08	3.12828e+08	3.07968e+08	3.06254e+08	2.96585e+08	2.9863e+08	3.00346e+08	2.95347e+08	2.9778e+08	3.06648e+08	2.98422e+08	2.92237e+08	3.07771e+08	0.924371	1.05002	1.02381	0.999769	1.01643	1.00064	0.995071	0.963655	0.9703	0.975875	0.959634	0.967538	0.996352	0.969626	0.949528	1	4	7.7927	0.4982
AGAP3	Q96P47	AGAP3_HUMAN	https://www.uniprot.org/uniprot/Q96P47		P0298687B	161	97950	9	1	2.72726e+07	3.1589e+07	2.69808e+07	2.93892e+07	2.856e+07	2.89823e+07	2.57777e+07	2.60708e+07	2.78369e+07	2.49939e+07	2.59972e+07	2.56435e+07	2.34449e+07	2.53944e+07	2.80854e+07	2.60429e+07	1.04722	1.21296	1.03601	1.12849	1.09665	1.11287	0.989818	1.00107	1.06889	0.95972	0.998245	0.984664	0.900242	0.975098	1.07843	1	1	7.5193	n/d
AGFG1	P52594	AGFG1_HUMAN	https://www.uniprot.org/uniprot/P52594		P0298687B	281	60766	7	4	5.98386e+08	6.0342e+08	5.93292e+08	6.14679e+08	5.91874e+08	6.03058e+08	5.9875e+08	5.7783e+08	5.98033e+08	6.01945e+08	6.18773e+08	6.1479e+08	6.35618e+08	6.12852e+08	5.96795e+08	6.18701e+08	0.966802	0.975301	0.958931	0.992256	0.957815	0.975105	0.966634	0.935519	0.967022	0.972799	1.00032	0.993679	1.02654	0.989378	0.964851	1	4	8.4806	0.4473
AGK	Q53H12	AGK_HUMAN	https://www.uniprot.org/uniprot/Q53H12		P0298687B	349	47137	12	5	2.268e+08	1.82468e+08	1.76401e+08	1.74043e+08	1.71603e+08	1.76776e+08	1.85801e+08	1.85382e+08	2.96025e+08	2.5188e+08	2.64917e+08	2.6278e+08	2.58117e+08	2.56417e+08	2.78749e+08	2.63568e+08	0.858661	0.691879	0.67073	0.66035	0.651098	0.670883	0.705565	0.70331	1.12301	0.954671	1.00611	0.996438	0.979932	0.973231	1.05834	1	5	8.6857	0.6348
AGL	P35573	GDE_HUMAN	https://www.uniprot.org/uniprot/P35573		P0298687B	1197	174762	42	23	1.14044e+09	1.05626e+09	1.11928e+09	1.03532e+09	1.01785e+09	1.08477e+09	1.08885e+09	1.05488e+09	1.20703e+09	1.07943e+09	1.13055e+09	1.16939e+09	1.128e+09	1.08326e+09	1.18754e+09	1.10977e+09	1.02648	0.951824	1.00448	0.932885	0.916799	0.974582	0.981233	0.952587	1.08886	0.972681	1.0185	1.05319	1.01423	0.976652	1.07008	1	23	8.4339	0.0948
AGMAT	Q9BSE5	SPEB_HUMAN	https://www.uniprot.org/uniprot/Q9BSE5		P0298687B	47	37660	2	1	6.4747e+07	6.29426e+07	5.38855e+07	5.86391e+07	5.62272e+07	5.63126e+07	6.19031e+07	6.14929e+07	6.29486e+07	5.92131e+07	6.40807e+07	6.01228e+07	5.80064e+07	5.89732e+07	5.84979e+07	6.05198e+07	1.06985	1.04003	0.890378	0.968924	0.92907	0.930482	1.02286	1.01608	1.04013	0.978409	1.05884	0.99344	0.95847	0.974445	0.966591	1	1	7.6348	n/d
AGO2	Q9UKV8	AGO2_HUMAN	https://www.uniprot.org/uniprot/Q9UKV8		P0298687B	429	97207	15	6	1.52028e+08	1.50564e+08	1.40365e+08	1.38531e+08	1.46677e+08	1.4689e+08	1.46945e+08	1.48801e+08	1.56934e+08	1.3967e+08	1.3889e+08	1.44468e+08	1.44421e+08	1.44118e+08	1.49342e+08	1.4108e+08	1.07607	1.06722	0.995388	0.982458	1.03967	1.04137	1.04171	1.05473	1.10983	0.991868	0.984617	1.02401	1.02516	1.02233	1.05908	1	6	7.9357	0.4417
[truncated: 5,193 more rows]

## Sheet: Table S2_ replicate n2
gene_name	Uniprot entry accession	protein_name	protein_outlink	focus_group	Sample	proteinscore	mw	totalpsm	qupm	sumionarea_protein_TMTpro126	sumionarea_protein_TMTpro127L	sumionarea_protein_TMTpro127H	sumionarea_protein_TMTpro128L	sumionarea_protein_TMTpro128H	sumionarea_protein_TMTpro129L	sumionarea_protein_TMTpro129H	sumionarea_protein_TMTpro130L	sumionarea_protein_TMTpro130H	sumionarea_protein_TMTpro131L	sumionarea_protein_TMTpro131H	sumionarea_protein_TMTpro132L	sumionarea_protein_TMTpro132H	sumionarea_protein_TMTpro133L	sumionarea_protein_TMTpro133H	sumionarea_protein_TMTpro134L	rel_fc_protein_TMTpro126	rel_fc_protein_TMTpro127L	rel_fc_protein_TMTpro127H	rel_fc_protein_TMTpro128L	rel_fc_protein_TMTpro128H	rel_fc_protein_TMTpro129L	rel_fc_protein_TMTpro129H	rel_fc_protein_TMTpro130L	rel_fc_protein_TMTpro130H	rel_fc_protein_TMTpro131L	rel_fc_protein_TMTpro131H	rel_fc_protein_TMTpro132L	rel_fc_protein_TMTpro132H	rel_fc_protein_TMTpro133L	rel_fc_protein_TMTpro133H	rel_fc_protein_TMTpro134L	ms1seqs	ms1intensity	ms1maxminusmin
[truncated: 6,630 more rows]

[truncated: 2 more sheets: Table S2_ replicate n3, Table S2_Combined PARP results]
