# Supplementary material for: Synergistic Effects of PARP Inhibition and Cholesterol Biosynthesis Pathway Modulation
Source: Cancer Res Commun. 2024 Sep 16;4(9):2427–43. doi: 10.1158/2767-9764.CRC-23-0549 (PMC11403291; doi:10.1158/2767-9764.CRC-23-0549)
Supplement: Table S3 — Kinobead assay (affinity enrichment chemoproteomics) [file crc-23-0549_table_s3_suppst3.xlsx]

## Sheet: Table S3
Table S3 Kinobead assay (affinity enrichment chemoproteomics)
column name	description
qupm	quantified unique peptide matches
compound	Sample identifier	modifier	pKdapp	gene_name	qupm
Olaparib	P0226326A	<	4.8	AAK1	21
Olaparib	P0226406A	<	4.8	AAK1	20
Olaparib	P0226326A	<	4.7	ABL1	34
Olaparib	P0226406A	<	4.7	ABL1	41
Olaparib	P0226326A	<	4.7	ABL2	22
Olaparib	P0226406A	<	4.7	ABL2	29
Olaparib	P0226326A	<	4.8	ACVR1	10
Olaparib	P0226406A	<	4.8	ACVR1	9
Olaparib	P0226326A	<	4.7	ACVR1B	11
Olaparib	P0226406A	<	4.7	ACVR1B	7
Olaparib	P0226326A	<	4.6	ACVR2A	6
Olaparib	P0226406A	<	4.6	ACVR2A	6
Olaparib	P0226326A	<	4.7	ACVR2B	11
Olaparib	P0226406A	<	4.7	ACVR2B	5
Olaparib	P0226326A	<	4.5	ADCK1	8
Olaparib	P0226406A	<	4.5	ADCK1	10
Olaparib	P0226326A	<	4.5	ADCK4	4
Olaparib	P0226406A	<	4.5	ADCK4	2
Olaparib	P0226326A	<	4.6	ADRBK1	21
Olaparib	P0226406A	<	4.6	ADRBK1	20
Olaparib	P0226326A	<	4.6	ADRBK2	14
Olaparib	P0226406A	<	4.6	ADRBK2	11
Olaparib	P0226326A	<	4.9	AURKA	21
Olaparib	P0226406A	<	4.9	AURKA	15
Olaparib	P0226326A	<	4.8	AURKB	15
Olaparib	P0226406A	<	4.8	AURKB	15
Olaparib	P0226326A	<	4.8	BCR	31
Olaparib	P0226406A	<	4.8	BCR	32
Olaparib	P0226326A	<	4.8	BMP2K	23
Olaparib	P0226406A	<	4.8	BMP2K	22
Olaparib	P0226326A	<	4.8	BMPR1A	9
Olaparib	P0226406A	<	4.8	BMPR1A	10
Olaparib	P0226326A	<	4.7	BMPR1B	2
Olaparib	P0226406A	<	4.7	BMPR1B	3
Olaparib	P0226326A	<	4.5	BMPR2	3
Olaparib	P0226406A	<	4.5	BMPR2	8
Olaparib	P0226326A	<	4.5	BRAF	12
Olaparib	P0226406A	<	4.5	BRAF	12
Olaparib	P0226326A	<	4.7	BRSK1	4
Olaparib	P0226406A	<	4.7	BRSK1	2
Olaparib	P0226326A	<	4.7	BTK	32
Olaparib	P0226406A	<	4.7	BTK	33
Olaparib	P0226326A	<	4.7	BUB1	11
Olaparib	P0226406A	<	4.7	BUB1	11
Olaparib	P0226326A	<	4.6	CABC1	22
Olaparib	P0226406A	<	4.6	CABC1	19
Olaparib	P0226326A	<	4.9	CAMK2B	7
Olaparib	P0226406A	<	4.9	CAMK2B	8
Olaparib	P0226326A	<	5	CAMK2D	14
Olaparib	P0226406A	<	5	CAMK2D	16
Olaparib	P0226326A	<	4.9	CAMK2G	15
Olaparib	P0226406A	<	4.9	CAMK2G	16
Olaparib	P0226326A	<	4.8	CAMKK2	18
Olaparib	P0226406A	<	4.8	CAMKK2	17
Olaparib	P0226326A	<	4.5	CDC2	9
Olaparib	P0226406A	<	4.5	CDC2	8
Olaparib	P0226326A	<	4.5	CDC2L5	14
Olaparib	P0226406A	<	4.5	CDC2L5	11
Olaparib	P0226326A	<	4.5	CDC42BPA	10
Olaparib	P0226406A	<	4.5	CDC42BPA	21
Olaparib	P0226326A	<	4.5	CDC42BPB	36
Olaparib	P0226406A	<	4.5	CDC42BPB	34
Olaparib	P0226326A	<	4.5	CDC42BPG	4
Olaparib	P0226406A	<	4.5	CDC42BPG	2
Olaparib	P0226326A	<	4.7	CDK10	4
Olaparib	P0226406A	<	4.7	CDK10	5
Olaparib	P0226326A	<	4.7	CDK2	16
Olaparib	P0226406A	<	4.7	CDK2	12
Olaparib	P0226326A	<	4.6	CDK5	17
Olaparib	P0226406A	<	4.6	CDK5	14
Olaparib	P0226326A	<	4.5	CDK6	7
Olaparib	P0226406A	<	4.5	CDK6	11
Olaparib	P0226326A	<	4.5	CDK7	5
Olaparib	P0226406A	<	4.5	CDK7	9
Olaparib	P0226326A	<	4.7	CDK9	12
Olaparib	P0226406A	<	4.7	CDK9	13
Olaparib	P0226326A	<	4.7	CDKL5	4
Olaparib	P0226406A	<	4.7	CDKL5	8
Olaparib	P0226326A	<	4.7	CHEK1	8
Olaparib	P0226406A	<	4.7	CHEK1	9
Olaparib	P0226326A	<	4.5	CHEK2	10
Olaparib	P0226406A	<	4.5	CHEK2	12
Olaparib	P0226326A	<	4.5	CHUK	6
Olaparib	P0226406A	<	4.5	CHUK	5
Olaparib	P0226326A	<	4.5	CIT	35
Olaparib	P0226406A	<	4.5	CIT	34
Olaparib	P0226326A	<	4.7	CLK1	7
Olaparib	P0226406A	<	4.7	CLK1	13
Olaparib	P0226326A	<	4.7	CLK2	2
Olaparib	P0226406A	<	4.7	CLK2	4
Olaparib	P0226326A	<	4.5	CRKRS	24
Olaparib	P0226406A	<	4.5	CRKRS	28
Olaparib	P0226326A	<	4.6	CSK	23
Olaparib	P0226406A	<	4.6	CSK	20
Olaparib	P0226326A	<	4.5	CSNK1A1	9
Olaparib	P0226406A	<	4.5	CSNK1A1	9
Olaparib	P0226326A	<	4.6	CSNK1D	5
Olaparib	P0226406A	<	4.6	CSNK1D	6
Olaparib	P0226326A	<	4.5	CSNK1E	7
Olaparib	P0226406A	<	4.5	CSNK1E	5
Olaparib	P0226326A	<	4.5	CSNK2A1	19
Olaparib	P0226406A	<	4.5	CSNK2A1	3
Olaparib	P0226326A	<	4.6	CSNK2A2	21
Olaparib	P0226406A	<	4.6	CSNK2A2	17
Olaparib	P0226326A	<	4.5	DAPK1	11
Olaparib	P0226406A	<	4.5	DAPK1	6
Olaparib	P0226326A	<	4.5	DAPK3	5
Olaparib	P0226406A	<	4.5	DAPK3	7
Olaparib	P0226326A	<	4.6	DDR1	10
Olaparib	P0226406A	<	4.6	DDR1	14
Olaparib	P0226326A	<	4.6	DDR2	6
Olaparib	P0226406A	<	4.6	DDR2	9
Olaparib	P0226326A	<	4.5	DSTYK	4
Olaparib	P0226406A	<	4.5	DSTYK	7
Olaparib	P0226326A	<	4.6	DYRK1A	16
Olaparib	P0226406A	<	4.6	DYRK1A	15
Olaparib	P0226326A	<	4.6	DYRK2	3
Olaparib	P0226406A	<	4.6	DYRK2	3
Olaparib	P0226326A	<	4.5	EGFR	40
Olaparib	P0226406A	<	4.5	EGFR	34
Olaparib	P0226326A	<	4.5	EIF2AK1	5
Olaparib	P0226406A	<	4.5	EIF2AK1	5
Olaparib	P0226326A	<	4.5	EIF2AK4	41
Olaparib	P0226406A	<	4.5	EIF2AK4	43
Olaparib	P0226326A	<	4.7	EPHA1	13
Olaparib	P0226406A	<	4.7	EPHA1	10
Olaparib	P0226326A	<	4.6	EPHA2	23
Olaparib	P0226406A	<	4.6	EPHA2	29
Olaparib	P0226326A	<	4.5	EPHA3	18
Olaparib	P0226406A	<	4.5	EPHA3	15
Olaparib	P0226326A	<	4.6	EPHA4	13
Olaparib	P0226406A	<	4.6	EPHA4	14
Olaparib	P0226326A	<	4.6	EPHA5	2
Olaparib	P0226406A	<	4.6	EPHA5	4
Olaparib	P0226326A	<	4.5	EPHA7	13
Olaparib	P0226406A	<	4.5	EPHA7	16
Olaparib	P0226326A	<	4.7	EPHB1	9
Olaparib	P0226406A	<	4.7	EPHB1	8
Olaparib	P0226326A	<	4.6	EPHB2	15
Olaparib	P0226406A	<	4.6	EPHB2	15
Olaparib	P0226326A	<	4.5	EPHB3	6
Olaparib	P0226406A	<	4.5	EPHB3	5
Olaparib	P0226326A	<	4.7	EPHB4	28
Olaparib	P0226406A	<	4.7	EPHB4	33
Olaparib	P0226326A	<	4.6	EPHB6	3
Olaparib	P0226406A	<	4.6	EPHB6	4
Olaparib	P0226326A	<	4.5	ERBB4	6
Olaparib	P0226406A	<	4.5	ERBB4	9
Olaparib	P0226326A	<	4.5	ERN1	22
Olaparib	P0226406A	<	4.5	ERN1	20
Olaparib	P0226326A	<	4.7	FER	25
Olaparib	P0226406A	<	4.7	FER	33
Olaparib	P0226326A	<	4.7	FES	15
Olaparib	P0226406A	<	4.7	FES	17
Olaparib	P0226326A	<	4.6	FGFR1	4
Olaparib	P0226406A	<	4.6	FGFR1	6
Olaparib	P0226326A	<	4.7	FGFR2	7
Olaparib	P0226406A	<	4.7	FGFR2	2
Olaparib	P0226326A	<	4.6	FGFR3	5
Olaparib	P0226406A	<	4.6	FGFR3	5
Olaparib	P0226326A	<	4.5	FGFR4	4
Olaparib	P0226406A	<	4.5	FGFR4	2
Olaparib	P0226326A	<	4.8	FGR	7
Olaparib	P0226406A	<	4.8	FGR	7
Olaparib	P0226326A	<	4.7	FLT4	7
Olaparib	P0226406A	<	4.7	FLT4	10
Olaparib	P0226326A	<	4.7	FRK	16
Olaparib	P0226406A	<	4.7	FRK	13
Olaparib	P0226326A	<	4.8	FYN	13
Olaparib	P0226406A	<	4.8	FYN	13
Olaparib	P0226326A	<	4.8	GAK	44
Olaparib	P0226406A	<	4.8	GAK	46
Olaparib	P0226326A	<	4.6	GSG2	5
Olaparib	P0226406A	<	4.6	GSG2	4
Olaparib	P0226326A	<	4.8	GSK3A	8
Olaparib	P0226406A	<	4.8	GSK3A	5
Olaparib	P0226326A	<	4.8	GSK3B	8
Olaparib	P0226406A	<	4.8	GSK3B	9
Olaparib	P0226326A	<	4.7	HCK	9
Olaparib	P0226406A	<	4.7	HCK	9
Olaparib	P0226326A	<	4.7	HIPK1	2
Olaparib	P0226406A	<	4.7	HIPK1	2
Olaparib	P0226326A	<	4.7	HIPK2	2
Olaparib	P0226406A	<	4.7	HIPK2	4
Olaparib	P0226326A	<	4.7	HIPK3	4
Olaparib	P0226406A	<	4.7	HIPK3	4
Olaparib	P0226326A	<	4.7	ICK	5
Olaparib	P0226406A	<	4.7	ICK	2
Olaparib	P0226326A	<	4.5	IGF1R	20
Olaparib	P0226406A	<	4.5	IGF1R	25
Olaparib	P0226326A	<	4.5	IKBKB	4
Olaparib	P0226406A	<	4.5	IKBKB	5
Olaparib	P0226326A	<	4.6	IKBKE	10
Olaparib	P0226406A	<	4.6	IKBKE	12
Olaparib	P0226326A	<	4.5	INSR	23
Olaparib	P0226406A	<	4.5	INSR	32
Olaparib	P0226326A	<	4.6	IRAK1	6
Olaparib	P0226406A	<	4.6	IRAK1	9
Olaparib	P0226326A	<	4.6	IRAK4	24
Olaparib	P0226406A	<	4.6	IRAK4	25
Olaparib	P0226326A	<	4.6	JAK2	9
Olaparib	P0226406A	<	4.6	JAK2	15
Olaparib	P0226326A	<	4.6	JAK3	17
Olaparib	P0226406A	<	4.6	JAK3	19
Olaparib	P0226326A	<	4.6	KIAA0999	17
Olaparib	P0226406A	<	4.6	KIAA0999	17
Olaparib	P0226326A	<	4.6	KIAA1804	6
Olaparib	P0226406A	<	4.6	KIAA1804	14
Olaparib	P0226326A	<	4.5	KIT	2
Olaparib	P0226406A	<	4.5	KIT	3
Olaparib	P0226326A	<	4.5	LATS1	20
Olaparib	P0226406A	<	4.5	LATS1	20
Olaparib	P0226326A	<	4.8	LCK	4
Olaparib	P0226406A	<	4.8	LCK	5
Olaparib	P0226326A	<	4.6	LIMK1	12
Olaparib	P0226406A	<	4.6	LIMK1	11
Olaparib	P0226326A	<	4.6	LIMK2	6
Olaparib	P0226406A	<	4.6	LIMK2	9
Olaparib	P0226326A	<	4.6	LOC100128443	7
Olaparib	P0226406A	<	4.6	LOC100128443	10
Olaparib	P0226326A	<	4.7	LRRK2	11
Olaparib	P0226406A	<	4.7	LRRK2	13
Olaparib	P0226326A	<	4.7	LYN	21
Olaparib	P0226406A	<	4.7	LYN	21
Olaparib	P0226326A	<	4.5	MAP2K1	7
Olaparib	P0226406A	<	4.5	MAP2K1	8
Olaparib	P0226326A	<	4.5	MAP2K2	12
Olaparib	P0226406A	<	4.5	MAP2K2	11
Olaparib	P0226326A	<	4.5	MAP2K3	5
Olaparib	P0226406A	<	4.5	MAP2K3	7
Olaparib	P0226326A	<	4.6	MAP2K4	11
Olaparib	P0226406A	<	4.6	MAP2K4	12
Olaparib	P0226326A	<	4.6	MAP2K5	14
Olaparib	P0226406A	<	4.6	MAP2K5	14
Olaparib	P0226326A	<	4.5	MAP2K6	8
Olaparib	P0226406A	<	4.5	MAP2K6	9
Olaparib	P0226326A	<	4.7	MAP3K1	16
Olaparib	P0226406A	<	4.7	MAP3K1	15
Olaparib	P0226326A	<	4.7	MAP3K11	7
Olaparib	P0226406A	<	4.7	MAP3K11	9
Olaparib	P0226326A	<	4.5	MAP3K15	4
Olaparib	P0226406A	<	4.5	MAP3K15	7
Olaparib	P0226326A	<	4.6	MAP3K2	9
Olaparib	P0226406A	<	4.6	MAP3K2	11
Olaparib	P0226326A	<	4.6	MAP3K3	5
Olaparib	P0226406A	<	4.6	MAP3K3	8
Olaparib	P0226326A	<	4.6	MAP3K4	39
Olaparib	P0226406A	<	4.6	MAP3K4	42
Olaparib	P0226326A	<	4.6	MAP3K5	20
Olaparib	P0226406A	<	4.6	MAP3K5	24
Olaparib	P0226326A	<	4.5	MAP3K6	5
Olaparib	P0226406A	<	4.5	MAP3K6	10
Olaparib	P0226326A	<	4.5	MAP3K7	8
Olaparib	P0226406A	<	4.5	MAP3K7	10
Olaparib	P0226326A	<	4.6	MAP4K2	11
Olaparib	P0226406A	<	4.6	MAP4K2	9
Olaparib	P0226326A	<	4.6	MAP4K3	6
Olaparib	P0226406A	<	4.6	MAP4K3	10
Olaparib	P0226326A	<	4.6	MAP4K4	27
Olaparib	P0226406A	<	4.6	MAP4K4	25
Olaparib	P0226326A	<	4.5	MAP4K5	15
Olaparib	P0226406A	<	4.5	MAP4K5	17
Olaparib	P0226326A	<	4.6	MAPK1	14
Olaparib	P0226406A	<	4.6	MAPK1	15
Olaparib	P0226326A	<	4.7	MAPK11	4
Olaparib	P0226406A	<	4.7	MAPK11	4
Olaparib	P0226326A	<	4.7	MAPK14	15
Olaparib	P0226406A	<	4.7	MAPK14	17
Olaparib	P0226326A	<	4.5	MAPK3	7
Olaparib	P0226406A	<	4.5	MAPK3	9
Olaparib	P0226326A	<	4.5	MAPK6	7
Olaparib	P0226406A	<	4.5	MAPK6	6
Olaparib	P0226326A	<	4.6	MAPK7	12
Olaparib	P0226406A	<	4.6	MAPK7	10
Olaparib	P0226326A	<	4.9	MAPK8	6
Olaparib	P0226406A	<	4.9	MAPK8	7
Olaparib	P0226326A	<	5	MAPK9	9
Olaparib	P0226406A	<	5	MAPK9	10
Olaparib	P0226326A	<	4.5	MAPKAPK5	7
Olaparib	P0226406A	<	4.5	MAPKAPK5	7
Olaparib	P0226326A	<	4.6	MARK1	11
Olaparib	P0226406A	<	4.6	MARK1	13
Olaparib	P0226326A	<	4.6	MARK2	26
Olaparib	P0226406A	<	4.6	MARK2	26
Olaparib	P0226326A	<	4.6	MARK3	18
Olaparib	P0226406A	<	4.6	MARK3	24
Olaparib	P0226326A	<	4.6	MARK4	12
Olaparib	P0226406A	<	4.6	MARK4	17
Olaparib	P0226326A	<	4.7	MAST3	7
Olaparib	P0226406A	<	4.7	MAST3	8
Olaparib	P0226326A	<	4.7	MELK	11
Olaparib	P0226406A	<	4.7	MELK	11
Olaparib	P0226326A	<	4.6	MERTK	15
Olaparib	P0226406A	<	4.6	MERTK	17
Olaparib	P0226326A	<	4.7	MET	18
Olaparib	P0226406A	<	4.7	MET	24
Olaparib	P0226326A	<	4.6	MINK1	11
Olaparib	P0226406A	<	4.6	MINK1	16
Olaparib	P0226326A	<	4.6	MKNK2	4
Olaparib	P0226406A	<	4.6	MKNK2	4
Olaparib	P0226326A	<	4.5	MYLK	6
Olaparib	P0226406A	<	4.5	MYLK	10
Olaparib	P0226326A	<	4.5	MYLK3	5
Olaparib	P0226406A	<	4.5	MYLK3	7
Olaparib	P0226326A	<	4.5	NEK1	6
Olaparib	P0226406A	<	4.5	NEK1	11
Olaparib	P0226326A	<	4.7	NEK2	10
Olaparib	P0226406A	<	4.7	NEK2	10
Olaparib	P0226326A	<	4.6	NEK3	6
Olaparib	P0226406A	<	4.6	NEK3	9
Olaparib	P0226326A	<	4.6	NEK6	5
Olaparib	P0226406A	<	4.6	NEK6	5
Olaparib	P0226326A	<	4.5	NEK7	2
Olaparib	P0226406A	<	4.5	NEK7	2
Olaparib	P0226326A	<	4.6	NEK9	37
Olaparib	P0226406A	<	4.6	NEK9	36
Olaparib	P0226326A	<	4.6	NLK	3
Olaparib	P0226406A	<	4.6	NLK	8
Olaparib	P0226326A	<	4.7	NTRK1	10
Olaparib	P0226406A	<	4.7	NTRK1	10
Olaparib	P0226326A	<	4.7	NUAK1	4
Olaparib	P0226406A	<	4.7	NUAK1	6
Olaparib	P0226326A	<	4.5	OXSR1	9
Olaparib	P0226406A	<	4.5	OXSR1	9
Olaparib	P0226326A	<	4.7	PAK4	22
Olaparib	P0226406A	<	4.7	PAK4	27
Olaparib	P0226326A	<	4.5	PCTK1	9
Olaparib	P0226406A	<	4.5	PCTK1	11
Olaparib	P0226326A	<	4.6	PCTK2	10
Olaparib	P0226406A	<	4.6	PCTK2	9
Olaparib	P0226326A	<	4.5	PDGFRB	7
Olaparib	P0226406A	<	4.5	PDGFRB	9
Olaparib	P0226326A	<	4.6	PDIK1L	3
Olaparib	P0226406A	<	4.6	PDIK1L	4
Olaparib	P0226326A	<	4.5	PDPK1	14
Olaparib	P0226406A	<	4.5	PDPK1	15
Olaparib	P0226326A	<	4.5	PHKG2	4
Olaparib	P0226406A	<	4.5	PHKG2	3
Olaparib	P0226326A	<	4.7	PIM1	9
Olaparib	P0226406A	<	4.7	PIM1	12
Olaparib	P0226326A	<	4.6	PIM2	4
Olaparib	P0226406A	<	4.6	PIM2	8
Olaparib	P0226326A	<	4.6	PIP4K2A	8
Olaparib	P0226406A	<	4.6	PIP4K2A	6
Olaparib	P0226326A	<	4.5	PIP4K2B	2
Olaparib	P0226406A	<	4.5	PIP4K2B	3
Olaparib	P0226326A	<	4.6	PIP4K2C	15
Olaparib	P0226406A	<	4.6	PIP4K2C	14
Olaparib	P0226326A	<	4.6	PIP5K3	28
Olaparib	P0226406A	<	4.6	PIP5K3	34
Olaparib	P0226326A	<	4.5	PKMYT1	9
Olaparib	P0226406A	<	4.5	PKMYT1	12
Olaparib	P0226326A	<	4.5	PKN1	5
Olaparib	P0226406A	<	4.5	PKN1	5
Olaparib	P0226326A	<	4.5	PKN2	9
Olaparib	P0226406A	<	4.5	PKN2	13
Olaparib	P0226326A	<	4.6	PKN3	6
Olaparib	P0226406A	<	4.6	PKN3	8
Olaparib	P0226326A	<	4.6	PLK1	7
Olaparib	P0226406A	<	4.6	PLK1	12
Olaparib	P0226326A	<	4.9	PLK4	7
Olaparib	P0226406A	<	4.9	PLK4	7
Olaparib	P0226326A	<	4.8	PRKAA1	26
Olaparib	P0226406A	<	4.8	PRKAA1	23
Olaparib	P0226326A	<	4.7	PRKAA2	10
Olaparib	P0226406A	<	4.7	PRKAA2	10
Olaparib	P0226326A	<	4.5	PRKACA	2
Olaparib	P0226406A	<	4.5	PRKACA	10
Olaparib	P0226326A	<	4.6	PRKCA	16
Olaparib	P0226406A	<	4.6	PRKCA	19
Olaparib	P0226326A	<	4.7	PRKCB	14
Olaparib	P0226406A	<	4.7	PRKCB	15
Olaparib	P0226326A	<	4.5	PRKCD	10
Olaparib	P0226406A	<	4.5	PRKCD	17
Olaparib	P0226326A	<	4.5	PRKCQ	16
Olaparib	P0226406A	<	4.5	PRKCQ	15
Olaparib	P0226326A	<	4.6	PRKD1	8
Olaparib	P0226406A	<	4.6	PRKD1	9
Olaparib	P0226326A	<	4.6	PRKD2	17
Olaparib	P0226406A	<	4.6	PRKD2	14
Olaparib	P0226326A	<	4.6	PRKD3	5
Olaparib	P0226406A	<	4.6	PRKD3	6
Olaparib	P0226326A	<	4.6	PRKG1	37
Olaparib	P0226406A	<	4.6	PRKG1	32
Olaparib	P0226326A	<	4.6	PRKX	7
Olaparib	P0226406A	<	4.6	PRKX	9
Olaparib	P0226326A	<	4.8	PTK2	43
Olaparib	P0226406A	<	4.8	PTK2	50
Olaparib	P0226326A	<	4.8	PTK2B	40
Olaparib	P0226406A	<	4.8	PTK2B	34
Olaparib	P0226326A	<	4.5	RIOK2	19
Olaparib	P0226406A	<	4.5	RIOK2	21
Olaparib	P0226326A	<	4.8	RIPK2	16
Olaparib	P0226406A	<	4.8	RIPK2	17
Olaparib	P0226326A	<	4.5	ROCK1	4
Olaparib	P0226406A	<	4.5	ROCK1	13
Olaparib	P0226326A	<	4.5	ROCK2	19
Olaparib	P0226406A	<	4.5	ROCK2	20
Olaparib	P0226326A	<	4.5	RPS6KA1	26
Olaparib	P0226406A	<	4.5	RPS6KA1	24
Olaparib	P0226326A	<	4.5	RPS6KA3	29
Olaparib	P0226406A	<	4.5	RPS6KA3	26
Olaparib	P0226326A	<	4.6	RPS6KA4	15
Olaparib	P0226406A	<	4.6	RPS6KA4	22
Olaparib	P0226326A	<	4.5	RPS6KA5	18
Olaparib	P0226406A	<	4.5	RPS6KA5	22
Olaparib	P0226326A	<	4.5	RPS6KB1	3
Olaparib	P0226406A	<	4.5	RPS6KB1	2
Olaparib	P0226326A	<	4.5	SGK2	2
Olaparib	P0226406A	<	4.5	SGK2	2
Olaparib	P0226326A	<	4.5	SGK3	3
Olaparib	P0226406A	<	4.5	SGK3	3
Olaparib	P0226326A	<	4.8	SIK2	21
Olaparib	P0226406A	<	4.8	SIK2	17
Olaparib	P0226326A	<	4.5	SLK	43
Olaparib	P0226406A	<	4.5	SLK	49
Olaparib	P0226326A	<	4.8	SRC	9
Olaparib	P0226406A	<	4.8	SRC	13
Olaparib	P0226326A	<	4.6	STK10	26
Olaparib	P0226406A	<	4.6	STK10	28
Olaparib	P0226326A	<	4.7	STK16	10
Olaparib	P0226406A	<	4.7	STK16	11
Olaparib	P0226326A	<	4.6	STK17A	3
Olaparib	P0226406A	<	4.6	STK17A	3
Olaparib	P0226326A	<	4.6	STK17B	3
Olaparib	P0226406A	<	4.6	STK17B	4
Olaparib	P0226326A	<	4.5	STK3	2
Olaparib	P0226406A	<	4.5	STK3	5
Olaparib	P0226326A	<	4.7	STK33	15
Olaparib	P0226406A	<	4.7	STK33	16
Olaparib	P0226326A	<	4.5	STK35	10
Olaparib	P0226406A	<	4.5	STK35	12
Olaparib	P0226326A	<	4.5	STK38	2
Olaparib	P0226406A	<	4.5	STK38	6
Olaparib	P0226326A	<	4.5	STK39	6
Olaparib	P0226406A	<	4.5	STK39	6
Olaparib	P0226326A	<	4.5	STK4	10
Olaparib	P0226406A	<	4.5	STK4	15
Olaparib	P0226326A	<	4.5	STRADA	2
Olaparib	P0226406A	<	4.5	STRADA	2
Olaparib	P0226326A	<	4.6	SYK	22
Olaparib	P0226406A	<	4.6	SYK	26
Olaparib	P0226326A	<	4.6	TAOK1	6
Olaparib	P0226406A	<	4.6	TAOK1	7
Olaparib	P0226326A	<	4.5	TAOK3	4
Olaparib	P0226406A	<	4.5	TAOK3	6
Olaparib	P0226326A	<	4.7	TBK1	32
Olaparib	P0226406A	<	4.7	TBK1	33
Olaparib	P0226326A	<	4.8	TEC	31
Olaparib	P0226406A	<	4.8	TEC	32
Olaparib	P0226326A	<	4.6	TEK	6
Olaparib	P0226406A	<	4.6	TEK	9
Olaparib	P0226326A	<	4.6	TESK2	8
Olaparib	P0226406A	<	4.6	TESK2	13
Olaparib	P0226326A	<	4.6	TGFBR1	14
Olaparib	P0226406A	<	4.6	TGFBR1	14
Olaparib	P0226326A	<	4.8	TGFBR2	20
Olaparib	P0226406A	<	4.8	TGFBR2	23
Olaparib	P0226326A	<	4.6	TNIK	23
Olaparib	P0226406A	<	4.6	TNIK	31
Olaparib	P0226326A	<	4.9	TNK1	14
Olaparib	P0226406A	<	4.9	TNK1	12
Olaparib	P0226326A	<	4.7	TNK2	18
Olaparib	P0226406A	<	4.7	TNK2	10
Olaparib	P0226326A	<	4.5	TP53RK	7
Olaparib	P0226406A	<	4.5	TP53RK	8
Olaparib	P0226326A	<	4.5	TTK	8
Olaparib	P0226406A	<	4.5	TTK	8
Olaparib	P0226326A	<	4.6	ULK1	3
Olaparib	P0226406A	<	4.6	ULK1	6
Olaparib	P0226326A	<	4.8	WEE1	25
Olaparib	P0226406A	<	4.8	WEE1	28
Olaparib	P0226326A	<	4.8	YES1	10
Olaparib	P0226406A	<	4.8	YES1	10
Olaparib	P0226326A	<	4.6	ZAK	6
Olaparib	P0226406A	<	4.6	ZAK	9
Talazoparib	P0226376A	<	4.8	AAK1	17
Talazoparib	P0226456A	<	4.8	AAK1	16
Talazoparib	P0226376A	<	4.7	ABL1	33
Talazoparib	P0226456A	<	4.7	ABL1	34
Talazoparib	P0226376A	<	4.7	ABL2	16
Talazoparib	P0226456A	<	4.7	ABL2	20
Talazoparib	P0226376A	<	4.8	ACVR1	9
Talazoparib	P0226456A	<	4.8	ACVR1	10
Talazoparib	P0226376A	<	4.7	ACVR1B	9
Talazoparib	P0226456A	<	4.7	ACVR1B	11
Talazoparib	P0226376A	<	4.6	ACVR2A	4
Talazoparib	P0226456A	<	4.6	ACVR2A	8
Talazoparib	P0226376A	<	4.7	ACVR2B	9
Talazoparib	P0226456A	<	4.7	ACVR2B	10
Talazoparib	P0226376A	<	4.5	ADCK1	3
Talazoparib	P0226456A	<	4.5	ADCK1	2
Talazoparib	P0226376A	<	4.6	ADRBK1	25
Talazoparib	P0226456A	<	4.6	ADRBK1	27
Talazoparib	P0226376A	<	4.6	ADRBK2	12
Talazoparib	P0226456A	<	4.6	ADRBK2	12
Talazoparib	P0226376A	<	4.5	ARAF	3
Talazoparib	P0226456A	<	4.5	ARAF	3
Talazoparib	P0226376A	<	4.9	AURKA	21
Talazoparib	P0226456A	<	4.9	AURKA	21
Talazoparib	P0226376A	<	4.8	AURKB	16
Talazoparib	P0226456A	<	4.8	AURKB	15
Talazoparib	P0226376A	<	4.8	BCR	31
Talazoparib	P0226456A	<	4.8	BCR	27
Talazoparib	P0226376A	<	4.8	BMP2K	18
Talazoparib	P0226456A	<	4.8	BMP2K	22
Talazoparib	P0226376A	<	4.8	BMPR1A	8
Talazoparib	P0226456A	<	4.8	BMPR1A	6
Talazoparib	P0226376A	<	4.5	BRAF	7
Talazoparib	P0226456A	<	4.5	BRAF	8
Talazoparib	P0226376A	<	4.7	BRSK1	3
Talazoparib	P0226456A	<	4.7	BRSK1	2
Talazoparib	P0226376A	<	4.7	BTK	29
Talazoparib	P0226456A	<	4.7	BTK	31
Talazoparib	P0226376A	<	4.7	BUB1	9
Talazoparib	P0226456A	<	4.7	BUB1	11
Talazoparib	P0226376A	<	4.6	CABC1	20
Talazoparib	P0226456A	<	4.6	CABC1	18
Talazoparib	P0226376A	<	4.9	CAMK2B	7
Talazoparib	P0226456A	<	4.9	CAMK2B	8
Talazoparib	P0226376A	<	5	CAMK2D	14
Talazoparib	P0226456A	<	5	CAMK2D	12
Talazoparib	P0226376A	<	4.9	CAMK2G	10
Talazoparib	P0226456A	<	4.9	CAMK2G	14
Talazoparib	P0226376A	<	4.8	CAMKK2	16
Talazoparib	P0226456A	<	4.8	CAMKK2	13
Talazoparib	P0226376A	<	4.5	CDC2	9
Talazoparib	P0226456A	<	4.5	CDC2	10
Talazoparib	P0226376A	<	4.5	CDC2L5	10
Talazoparib	P0226456A	<	4.5	CDC2L5	10
Talazoparib	P0226376A	<	4.5	CDC42BPA	10
Talazoparib	P0226456A	<	4.5	CDC42BPA	8
Talazoparib	P0226376A	<	4.5	CDC42BPB	34
Talazoparib	P0226456A	<	4.5	CDC42BPB	31
Talazoparib	P0226376A	<	4.7	CDK10	2
Talazoparib	P0226456A	<	4.7	CDK10	4
Talazoparib	P0226376A	<	4.7	CDK2	15
Talazoparib	P0226456A	<	4.7	CDK2	15
Talazoparib	P0226376A	<	4.6	CDK5	17
Talazoparib	P0226456A	<	4.6	CDK5	16
Talazoparib	P0226376A	<	4.5	CDK6	8
Talazoparib	P0226456A	<	4.5	CDK6	10
Talazoparib	P0226376A	<	4.5	CDK7	5
Talazoparib	P0226456A	<	4.5	CDK7	6
Talazoparib	P0226376A	<	4.7	CDK9	11
Talazoparib	P0226456A	<	4.7	CDK9	12
Talazoparib	P0226376A	<	4.7	CDKL5	4
Talazoparib	P0226456A	<	4.7	CDKL5	3
Talazoparib	P0226376A	<	4.7	CHEK1	12
Talazoparib	P0226456A	<	4.7	CHEK1	11
Talazoparib	P0226376A	<	4.5	CHEK2	10
Talazoparib	P0226456A	<	4.5	CHEK2	7
Talazoparib	P0226376A	<	4.5	CHUK	6
Talazoparib	P0226456A	<	4.5	CHUK	6
Talazoparib	P0226376A	<	4.5	CIT	26
Talazoparib	P0226456A	<	4.5	CIT	24
Talazoparib	P0226376A	<	4.7	CLK1	6
Talazoparib	P0226456A	<	4.7	CLK1	10
Talazoparib	P0226376A	<	4.5	CRKRS	23
Talazoparib	P0226456A	<	4.5	CRKRS	17
Talazoparib	P0226376A	<	4.6	CSK	21
Talazoparib	P0226456A	<	4.6	CSK	24
Talazoparib	P0226376A	<	4.5	CSNK1A1	8
Talazoparib	P0226456A	<	4.5	CSNK1A1	6
Talazoparib	P0226376A	<	4.6	CSNK1D	7
Talazoparib	P0226456A	<	4.6	CSNK1D	4
Talazoparib	P0226376A	<	4.5	CSNK1E	6
Talazoparib	P0226456A	<	4.5	CSNK1E	2
Talazoparib	P0226376A	<	4.5	CSNK2A1	5
Talazoparib	P0226456A	<	4.5	CSNK2A1	4
Talazoparib	P0226376A	<	4.6	CSNK2A2	20
Talazoparib	P0226456A	<	4.6	CSNK2A2	18
Talazoparib	P0226376A	<	4.5	DAPK1	6
Talazoparib	P0226456A	<	4.5	DAPK1	9
Talazoparib	P0226376A	<	4.5	DAPK3	4
Talazoparib	P0226456A	<	4.5	DAPK3	4
Talazoparib	P0226376A	<	4.6	DDR1	10
Talazoparib	P0226456A	<	4.6	DDR1	8
Talazoparib	P0226376A	<	4.6	DDR2	4
Talazoparib	P0226456A	<	4.6	DDR2	5
Talazoparib	P0226376A	<	4.5	DSTYK	4
Talazoparib	P0226456A	<	4.5	DSTYK	4
Talazoparib	P0226376A	<	4.6	DYRK1A	12
Talazoparib	P0226456A	<	4.6	DYRK1A	16
Talazoparib	P0226376A	<	4.6	DYRK1B	4
Talazoparib	P0226456A	<	4.6	DYRK1B	2
Talazoparib	P0226376A	<	4.6	DYRK2	2
Talazoparib	P0226456A	<	4.6	DYRK2	4
Talazoparib	P0226376A	<	4.5	EGFR	31
Talazoparib	P0226456A	<	4.5	EGFR	26
Talazoparib	P0226376A	<	4.5	EIF2AK4	41
Talazoparib	P0226456A	<	4.5	EIF2AK4	34
Talazoparib	P0226376A	<	4.7	EPHA1	9
Talazoparib	P0226456A	<	4.7	EPHA1	8
Talazoparib	P0226376A	<	4.6	EPHA2	25
Talazoparib	P0226456A	<	4.6	EPHA2	21
Talazoparib	P0226376A	<	4.5	EPHA3	13
Talazoparib	P0226456A	<	4.5	EPHA3	14
Talazoparib	P0226376A	<	4.6	EPHA4	12
Talazoparib	P0226456A	<	4.6	EPHA4	13
Talazoparib	P0226376A	<	4.6	EPHA5	3
Talazoparib	P0226456A	<	4.6	EPHA5	3
Talazoparib	P0226376A	<	4.5	EPHA7	10
Talazoparib	P0226456A	<	4.5	EPHA7	13
Talazoparib	P0226376A	<	4.7	EPHB1	7
Talazoparib	P0226456A	<	4.7	EPHB1	6
Talazoparib	P0226376A	<	4.6	EPHB2	13
Talazoparib	P0226456A	<	4.6	EPHB2	16
Talazoparib	P0226376A	<	4.5	EPHB3	6
Talazoparib	P0226456A	<	4.5	EPHB3	2
Talazoparib	P0226376A	<	4.7	EPHB4	27
Talazoparib	P0226456A	<	4.7	EPHB4	28
Talazoparib	P0226376A	<	4.6	EPHB6	4
Talazoparib	P0226456A	<	4.6	EPHB6	2
Talazoparib	P0226376A	<	4.5	ERBB4	4
Talazoparib	P0226456A	<	4.5	ERBB4	4
Talazoparib	P0226376A	<	4.5	ERN1	20
Talazoparib	P0226456A	<	4.5	ERN1	20
Talazoparib	P0226376A	<	4.7	FER	34
Talazoparib	P0226456A	<	4.7	FER	30
Talazoparib	P0226376A	<	4.7	FES	10
Talazoparib	P0226456A	<	4.7	FES	10
Talazoparib	P0226376A	<	4.6	FGFR1	4
Talazoparib	P0226456A	<	4.6	FGFR1	3
Talazoparib	P0226376A	<	4.7	FGFR2	9
Talazoparib	P0226456A	<	4.7	FGFR2	5
Talazoparib	P0226376A	<	4.5	FGFR4	5
Talazoparib	P0226456A	<	4.5	FGFR4	4
Talazoparib	P0226376A	<	4.8	FGR	6
Talazoparib	P0226456A	<	4.8	FGR	7
Talazoparib	P0226376A	<	4.7	FLT4	6
Talazoparib	P0226456A	<	4.7	FLT4	4
Talazoparib	P0226376A	<	4.7	FRK	12
Talazoparib	P0226456A	<	4.7	FRK	13
Talazoparib	P0226376A	<	4.8	FYN	14
Talazoparib	P0226456A	<	4.8	FYN	15
Talazoparib	P0226376A	<	4.8	GAK	40
Talazoparib	P0226456A	<	4.8	GAK	42
Talazoparib	P0226376A	<	4.6	GSG2	4
Talazoparib	P0226456A	<	4.6	GSG2	4
Talazoparib	P0226376A	<	4.8	GSK3A	6
Talazoparib	P0226456A	<	4.8	GSK3A	7
Talazoparib	P0226376A	<	4.8	GSK3B	8
Talazoparib	P0226456A	<	4.8	GSK3B	10
Talazoparib	P0226376A	<	4.7	HCK	9
Talazoparib	P0226456A	<	4.7	HCK	6
Talazoparib	P0226376A	<	4.7	HIPK1	3
Talazoparib	P0226456A	<	4.7	HIPK1	4
Talazoparib	P0226376A	<	4.7	HIPK2	2
Talazoparib	P0226456A	<	4.7	HIPK2	2
Talazoparib	P0226376A	<	4.7	HIPK3	4
Talazoparib	P0226456A	<	4.7	HIPK3	4
Talazoparib	P0226376A	<	4.7	ICK	3
Talazoparib	P0226456A	<	4.7	ICK	4
Talazoparib	P0226376A	<	4.5	IGF1R	13
Talazoparib	P0226456A	<	4.5	IGF1R	17
Talazoparib	P0226376A	<	4.5	IKBKB	4
Talazoparib	P0226456A	<	4.5	IKBKB	5
Talazoparib	P0226376A	<	4.6	IKBKE	9
Talazoparib	P0226456A	<	4.6	IKBKE	7
Talazoparib	P0226376A	<	4.5	INSR	20
Talazoparib	P0226456A	<	4.5	INSR	23
Talazoparib	P0226376A	<	4.6	IRAK1	6
Talazoparib	P0226456A	<	4.6	IRAK1	11
Talazoparib	P0226376A	<	4.6	IRAK4	21
Talazoparib	P0226456A	<	4.6	IRAK4	21
Talazoparib	P0226376A	<	4.6	JAK2	12
Talazoparib	P0226456A	<	4.6	JAK2	14
Talazoparib	P0226376A	<	4.6	JAK3	15
Talazoparib	P0226456A	<	4.6	JAK3	17
Talazoparib	P0226376A	<	4.6	KIAA0999	13
Talazoparib	P0226456A	<	4.6	KIAA0999	18
Talazoparib	P0226376A	<	4.6	KIAA1804	7
Talazoparib	P0226456A	<	4.6	KIAA1804	7
Talazoparib	P0226376A	<	4.5	LATS1	16
Talazoparib	P0226456A	<	4.5	LATS1	14
Talazoparib	P0226376A	<	4.8	LCK	4
Talazoparib	P0226456A	<	4.8	LCK	5
Talazoparib	P0226376A	<	4.6	LIMK1	11
Talazoparib	P0226456A	<	4.6	LIMK1	9
Talazoparib	P0226376A	<	4.6	LIMK2	7
Talazoparib	P0226456A	<	4.6	LIMK2	8
Talazoparib	P0226376A	<	4.6	LOC100128443	8
Talazoparib	P0226456A	<	4.6	LOC100128443	6
Talazoparib	P0226376A	<	4.7	LRRK2	12
Talazoparib	P0226456A	<	4.7	LRRK2	10
Talazoparib	P0226376A	<	4.7	LYN	19
Talazoparib	P0226456A	<	4.7	LYN	18
Talazoparib	P0226376A	<	4.5	MAP2K1	7
Talazoparib	P0226456A	<	4.5	MAP2K1	6
Talazoparib	P0226376A	<	4.5	MAP2K2	8
Talazoparib	P0226456A	<	4.5	MAP2K2	8
Talazoparib	P0226376A	<	4.5	MAP2K3	7
Talazoparib	P0226456A	<	4.5	MAP2K3	9
Talazoparib	P0226376A	<	4.6	MAP2K4	13
Talazoparib	P0226456A	<	4.6	MAP2K4	11
Talazoparib	P0226376A	<	4.6	MAP2K5	11
Talazoparib	P0226456A	<	4.6	MAP2K5	9
Talazoparib	P0226376A	<	4.5	MAP2K6	10
Talazoparib	P0226456A	<	4.5	MAP2K6	8
Talazoparib	P0226376A	<	4.7	MAP3K1	10
Talazoparib	P0226456A	<	4.7	MAP3K1	14
Talazoparib	P0226376A	<	4.7	MAP3K11	5
Talazoparib	P0226456A	<	4.7	MAP3K11	4
Talazoparib	P0226376A	<	4.5	MAP3K15	4
Talazoparib	P0226456A	<	4.5	MAP3K15	5
Talazoparib	P0226376A	<	4.6	MAP3K2	10
Talazoparib	P0226456A	<	4.6	MAP3K2	10
Talazoparib	P0226376A	<	4.6	MAP3K3	10
Talazoparib	P0226456A	<	4.6	MAP3K3	7
Talazoparib	P0226376A	<	4.6	MAP3K4	33
Talazoparib	P0226456A	<	4.6	MAP3K4	32
Talazoparib	P0226376A	<	4.6	MAP3K5	17
Talazoparib	P0226456A	<	4.6	MAP3K5	16
Talazoparib	P0226376A	<	4.5	MAP3K7	6
Talazoparib	P0226456A	<	4.5	MAP3K7	8
Talazoparib	P0226376A	<	4.6	MAP4K2	14
Talazoparib	P0226456A	<	4.6	MAP4K2	13
Talazoparib	P0226376A	<	4.6	MAP4K3	7
Talazoparib	P0226456A	<	4.6	MAP4K3	7
Talazoparib	P0226376A	<	4.6	MAP4K4	26
Talazoparib	P0226456A	<	4.6	MAP4K4	21
Talazoparib	P0226376A	<	4.5	MAP4K5	11
Talazoparib	P0226456A	<	4.5	MAP4K5	15
Talazoparib	P0226376A	<	4.6	MAPK1	15
Talazoparib	P0226456A	<	4.6	MAPK1	16
Talazoparib	P0226376A	<	4.7	MAPK14	15
Talazoparib	P0226456A	<	4.7	MAPK14	14
Talazoparib	P0226376A	<	4.5	MAPK3	8
Talazoparib	P0226456A	<	4.5	MAPK3	8
Talazoparib	P0226376A	<	4.5	MAPK6	5
Talazoparib	P0226456A	<	4.5	MAPK6	4
Talazoparib	P0226376A	<	4.6	MAPK7	9
Talazoparib	P0226456A	<	4.6	MAPK7	12
Talazoparib	P0226376A	<	4.9	MAPK8	6
Talazoparib	P0226456A	<	4.9	MAPK8	5
Talazoparib	P0226376A	<	5	MAPK9	9
Talazoparib	P0226456A	<	5	MAPK9	9
Talazoparib	P0226376A	<	4.5	MAPKAPK5	4
Talazoparib	P0226456A	<	4.5	MAPKAPK5	7
Talazoparib	P0226376A	<	4.6	MARK1	5
Talazoparib	P0226456A	<	4.6	MARK1	8
Talazoparib	P0226376A	<	4.6	MARK2	21
Talazoparib	P0226456A	<	4.6	MARK2	20
Talazoparib	P0226376A	<	4.6	MARK3	21
Talazoparib	P0226456A	<	4.6	MARK3	19
Talazoparib	P0226376A	<	4.6	MARK4	14
Talazoparib	P0226456A	<	4.6	MARK4	9
Talazoparib	P0226376A	<	4.7	MAST3	4
Talazoparib	P0226456A	<	4.7	MAST3	9
Talazoparib	P0226376A	<	4.7	MELK	13
Talazoparib	P0226456A	<	4.7	MELK	13
Talazoparib	P0226376A	<	4.6	MERTK	19
Talazoparib	P0226456A	<	4.6	MERTK	21
Talazoparib	P0226376A	<	4.7	MET	20
Talazoparib	P0226456A	<	4.7	MET	14
Talazoparib	P0226376A	<	4.6	MINK1	9
Talazoparib	P0226456A	<	4.6	MINK1	9
Talazoparib	P0226376A	<	4.6	MKNK2	4
Talazoparib	P0226456A	<	4.6	MKNK2	2
Talazoparib	P0226376A	<	4.5	MYLK	5
Talazoparib	P0226456A	<	4.5	MYLK	2
Talazoparib	P0226376A	<	4.5	MYLK3	4
Talazoparib	P0226456A	<	4.5	MYLK3	4
Talazoparib	P0226376A	<	4.7	NEK2	12
Talazoparib	P0226456A	<	4.7	NEK2	11
Talazoparib	P0226376A	<	4.6	NEK3	5
Talazoparib	P0226456A	<	4.6	NEK3	7
Talazoparib	P0226376A	<	4.6	NEK6	3
Talazoparib	P0226456A	<	4.6	NEK6	7
Talazoparib	P0226376A	<	4.5	NEK7	2
Talazoparib	P0226456A	<	4.5	NEK7	2
Talazoparib	P0226376A	<	4.6	NEK9	38
Talazoparib	P0226456A	<	4.6	NEK9	38
Talazoparib	P0226376A	<	4.6	NLK	6
Talazoparib	P0226456A	<	4.6	NLK	7
Talazoparib	P0226376A	<	4.7	NTRK1	9
Talazoparib	P0226456A	<	4.7	NTRK1	10
Talazoparib	P0226376A	<	4.5	OXSR1	7
Talazoparib	P0226456A	<	4.5	OXSR1	9
Talazoparib	P0226376A	<	4.7	PAK4	20
Talazoparib	P0226456A	<	4.7	PAK4	23
Talazoparib	P0226376A	<	4.5	PCTK1	6
Talazoparib	P0226456A	<	4.5	PCTK1	10
Talazoparib	P0226376A	<	4.6	PCTK2	9
Talazoparib	P0226456A	<	4.6	PCTK2	7
Talazoparib	P0226376A	<	4.6	PCTK3	5
Talazoparib	P0226456A	<	4.6	PCTK3	6
Talazoparib	P0226376A	<	4.5	PDGFRB	5
Talazoparib	P0226456A	<	4.5	PDGFRB	5
Talazoparib	P0226376A	<	4.5	PDPK1	18
Talazoparib	P0226456A	<	4.5	PDPK1	10
Talazoparib	P0226376A	<	4.7	PIM1	9
Talazoparib	P0226456A	<	4.7	PIM1	7
Talazoparib	P0226376A	<	4.6	PIM2	3
Talazoparib	P0226456A	<	4.6	PIM2	4
Talazoparib	P0226376A	<	4.6	PIP4K2A	6
Talazoparib	P0226456A	<	4.6	PIP4K2A	8
Talazoparib	P0226376A	<	4.5	PIP4K2B	6
Talazoparib	P0226456A	<	4.5	PIP4K2B	7
Talazoparib	P0226376A	<	4.6	PIP4K2C	14
Talazoparib	P0226456A	<	4.6	PIP4K2C	12
Talazoparib	P0226376A	<	4.6	PIP5K3	32
Talazoparib	P0226456A	<	4.6	PIP5K3	25
Talazoparib	P0226376A	<	4.5	PKMYT1	10
Talazoparib	P0226456A	<	4.5	PKMYT1	11
Talazoparib	P0226376A	<	4.5	PKN1	4
Talazoparib	P0226456A	<	4.5	PKN1	5
Talazoparib	P0226376A	<	4.5	PKN2	11
Talazoparib	P0226456A	<	4.5	PKN2	13
Talazoparib	P0226376A	<	4.6	PKN3	4
Talazoparib	P0226456A	<	4.6	PKN3	6
Talazoparib	P0226376A	<	4.6	PLK1	6
Talazoparib	P0226456A	<	4.6	PLK1	9
Talazoparib	P0226376A	<	4.9	PLK4	5
Talazoparib	P0226456A	<	4.9	PLK4	3
Talazoparib	P0226376A	<	4.8	PRKAA1	25
Talazoparib	P0226456A	<	4.8	PRKAA1	26
Talazoparib	P0226376A	<	4.7	PRKAA2	13
Talazoparib	P0226456A	<	4.7	PRKAA2	12
Talazoparib	P0226376A	<	4.6	PRKCA	17
Talazoparib	P0226456A	<	4.6	PRKCA	14
Talazoparib	P0226376A	<	4.7	PRKCB	11
Talazoparib	P0226456A	<	4.7	PRKCB	11
Talazoparib	P0226376A	<	4.5	PRKCD	11
Talazoparib	P0226456A	<	4.5	PRKCD	10
Talazoparib	P0226376A	<	4.5	PRKCQ	18
Talazoparib	P0226456A	<	4.5	PRKCQ	16
Talazoparib	P0226376A	<	4.6	PRKD1	7
Talazoparib	P0226456A	<	4.6	PRKD1	7
Talazoparib	P0226376A	<	4.6	PRKD2	14
Talazoparib	P0226456A	<	4.6	PRKD2	13
Talazoparib	P0226376A	<	4.6	PRKD3	7
Talazoparib	P0226456A	<	4.6	PRKD3	7
Talazoparib	P0226376A	<	4.6	PRKG1	32
Talazoparib	P0226456A	<	4.6	PRKG1	37
Talazoparib	P0226376A	<	4.6	PRKX	9
Talazoparib	P0226456A	<	4.6	PRKX	8
Talazoparib	P0226376A	<	4.8	PTK2	44
Talazoparib	P0226456A	<	4.8	PTK2	46
Talazoparib	P0226376A	<	4.8	PTK2B	40
Talazoparib	P0226456A	<	4.8	PTK2B	34
Talazoparib	P0226376A	<	4.5	RIOK2	16
Talazoparib	P0226456A	<	4.5	RIOK2	17
Talazoparib	P0226376A	<	4.8	RIPK2	17
Talazoparib	P0226456A	<	4.8	RIPK2	17
Talazoparib	P0226376A	<	4.5	ROCK1	10
Talazoparib	P0226456A	<	4.5	ROCK1	4
Talazoparib	P0226376A	<	4.5	ROCK2	27
Talazoparib	P0226456A	<	4.5	ROCK2	14
Talazoparib	P0226376A	<	4.5	RPS6KA1	28
Talazoparib	P0226456A	<	4.5	RPS6KA1	25
Talazoparib	P0226376A	<	4.5	RPS6KA3	28
Talazoparib	P0226456A	<	4.5	RPS6KA3	29
Talazoparib	P0226376A	<	4.6	RPS6KA4	15
Talazoparib	P0226456A	<	4.6	RPS6KA4	19
Talazoparib	P0226376A	<	4.5	RPS6KA5	14
Talazoparib	P0226456A	<	4.5	RPS6KA5	17
Talazoparib	P0226376A	<	4.5	SGK3	7
Talazoparib	P0226456A	<	4.5	SGK3	3
Talazoparib	P0226376A	<	4.8	SIK2	20
Talazoparib	P0226456A	<	4.8	SIK2	19
Talazoparib	P0226376A	<	4.5	SLK	41
Talazoparib	P0226456A	<	4.5	SLK	36
Talazoparib	P0226376A	<	4.8	SRC	11
Talazoparib	P0226456A	<	4.8	SRC	11
Talazoparib	P0226376A	<	4.6	STK10	27
Talazoparib	P0226456A	<	4.6	STK10	19
Talazoparib	P0226376A	<	4.5	STK11	2
Talazoparib	P0226456A	<	4.5	STK11	3
Talazoparib	P0226376A	<	4.7	STK16	10
Talazoparib	P0226456A	<	4.7	STK16	12
Talazoparib	P0226376A	<	4.6	STK17A	5
Talazoparib	P0226456A	<	4.6	STK17A	4
Talazoparib	P0226376A	<	4.6	STK17B	3
Talazoparib	P0226456A	<	4.6	STK17B	3
Talazoparib	P0226376A	<	4.5	STK3	4
Talazoparib	P0226456A	<	4.5	STK3	4
Talazoparib	P0226376A	<	4.7	STK33	14
Talazoparib	P0226456A	<	4.7	STK33	12
Talazoparib	P0226376A	<	4.5	STK35	10
Talazoparib	P0226456A	<	4.5	STK35	10
Talazoparib	P0226376A	<	4.5	STK38	4
Talazoparib	P0226456A	<	4.5	STK38	7
Talazoparib	P0226376A	<	4.5	STK39	5
Talazoparib	P0226456A	<	4.5	STK39	4
Talazoparib	P0226376A	<	4.5	STK4	11
Talazoparib	P0226456A	<	4.5	STK4	11
Talazoparib	P0226376A	<	4.5	STRADA	3
Talazoparib	P0226456A	<	4.5	STRADA	3
Talazoparib	P0226376A	<	4.6	SYK	25
Talazoparib	P0226456A	<	4.6	SYK	29
Talazoparib	P0226376A	<	4.6	TAOK1	4
Talazoparib	P0226456A	<	4.6	TAOK1	5
Talazoparib	P0226376A	<	4.5	TAOK2	4
Talazoparib	P0226456A	<	4.5	TAOK2	5
Talazoparib	P0226376A	<	4.5	TAOK3	4
Talazoparib	P0226456A	<	4.5	TAOK3	4
Talazoparib	P0226376A	<	4.7	TBK1	30
Talazoparib	P0226456A	<	4.7	TBK1	34
Talazoparib	P0226376A	<	4.8	TEC	33
Talazoparib	P0226456A	<	4.8	TEC	31
Talazoparib	P0226376A	<	4.6	TEK	5
Talazoparib	P0226456A	<	4.6	TEK	8
Talazoparib	P0226376A	<	4.7	TESK1	3
Talazoparib	P0226456A	<	4.7	TESK1	2
Talazoparib	P0226376A	<	4.6	TESK2	8
Talazoparib	P0226456A	<	4.6	TESK2	7
Talazoparib	P0226376A	<	4.6	TGFBR1	10
Talazoparib	P0226456A	<	4.6	TGFBR1	11
Talazoparib	P0226376A	<	4.8	TGFBR2	23
Talazoparib	P0226456A	<	4.8	TGFBR2	21
Talazoparib	P0226376A	<	4.6	TNIK	22
Talazoparib	P0226456A	<	4.6	TNIK	24
Talazoparib	P0226376A	<	4.9	TNK1	10
Talazoparib	P0226456A	<	4.9	TNK1	17
Talazoparib	P0226376A	<	4.7	TNK2	16
Talazoparib	P0226456A	<	4.7	TNK2	18
Talazoparib	P0226376A	<	4.5	TP53RK	5
Talazoparib	P0226456A	<	4.5	TP53RK	4
Talazoparib	P0226376A	<	4.5	TTK	8
Talazoparib	P0226456A	<	4.5	TTK	8
Talazoparib	P0226376A	<	4.6	ULK1	3
Talazoparib	P0226456A	<	4.6	ULK1	2
Talazoparib	P0226376A	<	4.8	WEE1	26
Talazoparib	P0226456A	<	4.8	WEE1	25
Talazoparib	P0226376A	<	4.8	YES1	10
Talazoparib	P0226456A	<	4.8	YES1	8
Talazoparib	P0226376A	<	4.6	ZAK	8
Talazoparib	P0226456A	<	4.6	ZAK	6
Niraparib	P0226346A	<	4.8	AAK1	20
Niraparib	P0226426A	<	4.8	AAK1	19
Niraparib	P0226346A	<	4.7	ABL1	33
Niraparib	P0226426A	<	4.7	ABL1	35
Niraparib	P0226346A	<	4.7	ABL2	19
Niraparib	P0226426A	<	4.7	ABL2	16
Niraparib	P0226346A	<	4.8	ACVR1	11
Niraparib	P0226426A	<	4.8	ACVR1	7
Niraparib	P0226346A	<	4.7	ACVR1B	9
Niraparib	P0226426A	<	4.7	ACVR1B	10
Niraparib	P0226346A	<	4.6	ACVR2A	7
Niraparib	P0226426A	<	4.6	ACVR2A	4
Niraparib	P0226346A	<	4.7	ACVR2B	11
Niraparib	P0226426A	<	4.7	ACVR2B	10
Niraparib	P0226426A		4.7	ADCK1	6
Niraparib	P0226346A		4.8	ADCK1	8
Niraparib	P0226346A	<	4.6	ADRBK1	24
Niraparib	P0226426A	<	4.6	ADRBK1	24
Niraparib	P0226346A	<	4.6	ADRBK2	11
Niraparib	P0226426A	<	4.6	ADRBK2	15
Niraparib	P0226346A	<	4.9	AURKA	20
Niraparib	P0226426A	<	4.9	AURKA	20
Niraparib	P0226346A	<	4.8	AURKB	16
Niraparib	P0226426A	<	4.8	AURKB	14
Niraparib	P0226346A	<	4.8	BCR	31
Niraparib	P0226426A	<	4.8	BCR	29
Niraparib	P0226346A	<	4.8	BMP2K	23
Niraparib	P0226426A	<	4.8	BMP2K	21
Niraparib	P0226346A	<	4.8	BMPR1A	13
Niraparib	P0226426A	<	4.8	BMPR1A	9
Niraparib	P0226346A	<	4.5	BMPR2	2
Niraparib	P0226426A	<	4.5	BMPR2	4
Niraparib	P0226346A	<	4.7	BMX	3
Niraparib	P0226426A	<	4.7	BMX	3
Niraparib	P0226346A	<	4.5	BRAF	13
Niraparib	P0226426A	<	4.5	BRAF	9
Niraparib	P0226346A	<	4.7	BRSK2	4
Niraparib	P0226426A	<	4.7	BRSK2	2
Niraparib	P0226346A	<	4.7	BTK	28
Niraparib	P0226426A	<	4.7	BTK	29
Niraparib	P0226346A	<	4.7	BUB1	12
Niraparib	P0226426A	<	4.7	BUB1	11
Niraparib	P0226346A	<	4.6	CABC1	16
Niraparib	P0226426A	<	4.6	CABC1	19
Niraparib	P0226346A	<	4.9	CAMK2B	7
Niraparib	P0226426A	<	4.9	CAMK2B	9
Niraparib	P0226346A	<	5	CAMK2D	13
Niraparib	P0226426A	<	5	CAMK2D	16
Niraparib	P0226346A	<	4.9	CAMK2G	13
Niraparib	P0226426A	<	4.9	CAMK2G	13
Niraparib	P0226346A	<	4.8	CAMKK2	20
Niraparib	P0226426A	<	4.8	CAMKK2	14
Niraparib	P0226346A	<	4.5	CDC2	7
Niraparib	P0226426A	<	4.5	CDC2	6
Niraparib	P0226346A	<	4.5	CDC2L5	16
Niraparib	P0226426A	<	4.5	CDC2L5	10
Niraparib	P0226346A	<	4.5	CDC42BPA	13
Niraparib	P0226426A	<	4.5	CDC42BPA	10
Niraparib	P0226346A	<	4.5	CDC42BPB	38
Niraparib	P0226426A	<	4.5	CDC42BPB	34
Niraparib	P0226346A	<	4.5	CDC42BPG	4
Niraparib	P0226426A	<	4.5	CDC42BPG	4
Niraparib	P0226346A	<	4.7	CDK10	3
Niraparib	P0226426A	<	4.7	CDK10	3
Niraparib	P0226346A	<	4.7	CDK2	15
Niraparib	P0226426A	<	4.7	CDK2	14
Niraparib	P0226346A	<	4.6	CDK5	17
Niraparib	P0226426A	<	4.6	CDK5	19
Niraparib	P0226346A	<	4.5	CDK6	11
Niraparib	P0226426A	<	4.5	CDK6	8
Niraparib	P0226346A	<	4.5	CDK7	4
Niraparib	P0226426A	<	4.5	CDK7	6
Niraparib	P0226346A	<	4.7	CDK9	12
Niraparib	P0226426A	<	4.7	CDK9	12
Niraparib	P0226346A	<	4.7	CDKL5	2
Niraparib	P0226426A	<	4.7	CDKL5	3
Niraparib	P0226346A	<	4.7	CHEK1	12
Niraparib	P0226426A	<	4.7	CHEK1	16
Niraparib	P0226346A	<	4.5	CHEK2	10
Niraparib	P0226426A	<	4.5	CHEK2	8
Niraparib	P0226346A		5.1	CIT	28
Niraparib	P0226426A		5.2	CIT	19
Niraparib	P0226346A	<	4.7	CLK1	6
Niraparib	P0226426A	<	4.7	CLK1	9
Niraparib	P0226346A	<	4.7	CLK2	2
Niraparib	P0226426A	<	4.7	CLK2	3
Niraparib	P0226346A	<	4.5	CRKRS	21
Niraparib	P0226426A	<	4.5	CRKRS	22
Niraparib	P0226346A	<	4.6	CSK	22
Niraparib	P0226426A	<	4.6	CSK	23
Niraparib	P0226346A	<	4.6	CSNK1D	5
Niraparib	P0226426A	<	4.6	CSNK1D	5
Niraparib	P0226346A	<	4.5	CSNK1E	6
Niraparib	P0226426A	<	4.5	CSNK1E	6
Niraparib	P0226346A		4.6	CSNK2A1	5
Niraparib	P0226426A		4.8	CSNK2A1	6
Niraparib	P0226346A	<	4.5	DAPK1	8
Niraparib	P0226426A	<	4.5	DAPK1	5
Niraparib	P0226346A	<	4.5	DAPK3	2
Niraparib	P0226426A	<	4.5	DAPK3	4
Niraparib	P0226346A	<	4.6	DDR1	10
Niraparib	P0226426A	<	4.6	DDR1	11
Niraparib	P0226346A	<	4.6	DDR2	5
Niraparib	P0226426A	<	4.6	DDR2	5
Niraparib	P0226346A	<	4.5	DSTYK	5
Niraparib	P0226426A	<	4.5	DSTYK	4
Niraparib	P0226346A		4.7	DYRK1A	14
Niraparib	P0226426A		4.7	DYRK1A	14
Niraparib	P0226346A	<	4.6	DYRK1B	4
Niraparib	P0226426A	<	4.6	DYRK1B	2
Niraparib	P0226346A	<	4.5	EGFR	38
Niraparib	P0226426A	<	4.5	EGFR	35
Niraparib	P0226346A	<	4.5	EIF2AK4	41
Niraparib	P0226426A	<	4.5	EIF2AK4	38
Niraparib	P0226346A	<	4.7	EPHA1	10
Niraparib	P0226426A	<	4.7	EPHA1	13
Niraparib	P0226346A	<	4.6	EPHA2	23
Niraparib	P0226426A	<	4.6	EPHA2	27
Niraparib	P0226346A	<	4.5	EPHA3	12
Niraparib	P0226426A	<	4.5	EPHA3	13
Niraparib	P0226346A	<	4.6	EPHA4	15
Niraparib	P0226426A	<	4.6	EPHA4	16
Niraparib	P0226346A	<	4.6	EPHA5	5
Niraparib	P0226426A	<	4.6	EPHA5	2
Niraparib	P0226346A	<	4.5	EPHA7	12
Niraparib	P0226426A	<	4.5	EPHA7	12
Niraparib	P0226346A	<	4.7	EPHB1	8
Niraparib	P0226426A	<	4.7	EPHB1	7
Niraparib	P0226346A	<	4.6	EPHB2	17
Niraparib	P0226426A	<	4.6	EPHB2	13
Niraparib	P0226346A	<	4.5	EPHB3	4
Niraparib	P0226426A	<	4.5	EPHB3	6
Niraparib	P0226346A	<	4.7	EPHB4	31
Niraparib	P0226426A	<	4.7	EPHB4	30
Niraparib	P0226346A	<	4.5	ERBB4	6
Niraparib	P0226426A	<	4.5	ERBB4	8
Niraparib	P0226346A	<	4.5	ERN1	18
Niraparib	P0226426A	<	4.5	ERN1	22
Niraparib	P0226346A	<	4.7	FER	33
Niraparib	P0226426A	<	4.7	FER	29
Niraparib	P0226346A	<	4.7	FES	14
Niraparib	P0226426A	<	4.7	FES	11
Niraparib	P0226346A	<	4.6	FGFR1	7
Niraparib	P0226426A	<	4.6	FGFR1	4
Niraparib	P0226346A	<	4.7	FGFR2	7
Niraparib	P0226426A	<	4.7	FGFR2	4
Niraparib	P0226346A	<	4.6	FGFR3	6
Niraparib	P0226426A	<	4.6	FGFR3	4
Niraparib	P0226346A	<	4.5	FGFR4	4
Niraparib	P0226426A	<	4.5	FGFR4	6
Niraparib	P0226346A	<	4.8	FGR	7
Niraparib	P0226426A	<	4.8	FGR	6
Niraparib	P0226346A	<	4.7	FLT4	6
Niraparib	P0226426A	<	4.7	FLT4	6
Niraparib	P0226346A	<	4.7	FRK	16
Niraparib	P0226426A	<	4.7	FRK	11
Niraparib	P0226346A	<	4.8	FYN	16
Niraparib	P0226426A	<	4.8	FYN	15
Niraparib	P0226346A	<	4.8	GAK	44
Niraparib	P0226426A	<	4.8	GAK	44
Niraparib	P0226346A	<	4.6	GSG2	4
Niraparib	P0226426A	<	4.6	GSG2	4
Niraparib	P0226346A	<	4.8	GSK3A	8
Niraparib	P0226426A	<	4.8	GSK3A	9
Niraparib	P0226346A	<	4.8	GSK3B	9
Niraparib	P0226426A	<	4.8	GSK3B	10
Niraparib	P0226346A	<	4.7	HCK	6
Niraparib	P0226426A	<	4.7	HCK	8
Niraparib	P0226426A		5	HIPK1	4
Niraparib	P0226346A		5.1	HIPK1	3
Niraparib	P0226346A		4.9	HIPK2	2
Niraparib	P0226426A		5.1	HIPK2	2
Niraparib	P0226346A	<	4.7	ICK	3
Niraparib	P0226426A	<	4.7	ICK	5
Niraparib	P0226346A	<	4.5	IGF1R	15
Niraparib	P0226426A	<	4.5	IGF1R	19
Niraparib	P0226346A	<	4.5	IKBKB	4
Niraparib	P0226426A	<	4.5	IKBKB	3
Niraparib	P0226346A	<	4.6	IKBKE	13
Niraparib	P0226426A	<	4.6	IKBKE	10
Niraparib	P0226346A	<	4.5	INSR	22
Niraparib	P0226426A	<	4.5	INSR	21
Niraparib	P0226346A	<	4.6	IRAK1	7
Niraparib	P0226426A	<	4.6	IRAK1	10
Niraparib	P0226346A	<	4.6	IRAK4	24
Niraparib	P0226426A	<	4.6	IRAK4	23
Niraparib	P0226346A	<	4.6	JAK2	11
Niraparib	P0226426A	<	4.6	JAK2	13
Niraparib	P0226346A	<	4.6	JAK3	17
Niraparib	P0226426A	<	4.6	JAK3	14
Niraparib	P0226346A	<	4.6	KIAA0999	12
Niraparib	P0226426A	<	4.6	KIAA0999	11
Niraparib	P0226346A	<	4.6	KIAA1804	7
Niraparib	P0226426A	<	4.6	KIAA1804	10
Niraparib	P0226346A	<	4.5	LATS1	18
Niraparib	P0226426A	<	4.5	LATS1	16
Niraparib	P0226346A	<	4.5	LATS2	3
Niraparib	P0226426A	<	4.5	LATS2	2
Niraparib	P0226346A	<	4.8	LCK	4
Niraparib	P0226426A	<	4.8	LCK	4
Niraparib	P0226346A	<	4.6	LIMK1	10
Niraparib	P0226426A	<	4.6	LIMK1	13
Niraparib	P0226346A	<	4.6	LIMK2	9
Niraparib	P0226426A	<	4.6	LIMK2	9
Niraparib	P0226346A	<	4.6	LOC100128443	9
Niraparib	P0226426A	<	4.6	LOC100128443	10
Niraparib	P0226346A	<	4.7	LRRK2	8
Niraparib	P0226426A	<	4.7	LRRK2	7
Niraparib	P0226346A	<	4.7	LYN	20
Niraparib	P0226426A	<	4.7	LYN	21
Niraparib	P0226346A	<	4.5	MAP2K1	6
Niraparib	P0226426A	<	4.5	MAP2K1	7
Niraparib	P0226346A	<	4.5	MAP2K2	10
Niraparib	P0226426A	<	4.5	MAP2K2	8
Niraparib	P0226346A	<	4.5	MAP2K3	10
Niraparib	P0226426A	<	4.5	MAP2K3	6
Niraparib	P0226346A	<	4.6	MAP2K4	10
Niraparib	P0226426A	<	4.6	MAP2K4	11
Niraparib	P0226346A	<	4.6	MAP2K5	12
Niraparib	P0226426A	<	4.6	MAP2K5	8
Niraparib	P0226346A	<	4.5	MAP2K6	10
Niraparib	P0226426A	<	4.5	MAP2K6	9
Niraparib	P0226346A	<	4.7	MAP3K1	19
Niraparib	P0226426A	<	4.7	MAP3K1	12
Niraparib	P0226346A	<	4.7	MAP3K11	6
Niraparib	P0226426A	<	4.7	MAP3K11	7
Niraparib	P0226346A	<	4.5	MAP3K15	3
Niraparib	P0226426A	<	4.5	MAP3K15	5
Niraparib	P0226346A	<	4.6	MAP3K2	10
Niraparib	P0226426A	<	4.6	MAP3K2	10
Niraparib	P0226346A	<	4.6	MAP3K3	6
Niraparib	P0226426A	<	4.6	MAP3K3	8
Niraparib	P0226346A	<	4.6	MAP3K4	34
Niraparib	P0226426A	<	4.6	MAP3K4	30
Niraparib	P0226346A	<	4.6	MAP3K5	13
Niraparib	P0226426A	<	4.6	MAP3K5	11
Niraparib	P0226346A	<	4.5	MAP3K6	6
Niraparib	P0226426A	<	4.5	MAP3K6	5
Niraparib	P0226346A	<	4.5	MAP3K7	8
Niraparib	P0226426A	<	4.5	MAP3K7	5
Niraparib	P0226346A	<	4.8	MAP3K9	3
Niraparib	P0226426A	<	4.8	MAP3K9	3
Niraparib	P0226346A	<	4.6	MAP4K2	11
Niraparib	P0226426A	<	4.6	MAP4K2	13
Niraparib	P0226346A	<	4.6	MAP4K3	7
Niraparib	P0226426A	<	4.6	MAP4K3	7
Niraparib	P0226346A	<	4.6	MAP4K4	26
Niraparib	P0226426A	<	4.6	MAP4K4	22
Niraparib	P0226346A	<	4.5	MAP4K5	13
Niraparib	P0226426A	<	4.5	MAP4K5	15
Niraparib	P0226346A	<	4.6	MAPK1	14
Niraparib	P0226426A	<	4.6	MAPK1	15
Niraparib	P0226346A	<	4.8	MAPK10	2
Niraparib	P0226426A	<	4.8	MAPK10	3
Niraparib	P0226346A	<	4.7	MAPK11	2
Niraparib	P0226426A	<	4.7	MAPK11	4
Niraparib	P0226346A	<	4.7	MAPK14	18
Niraparib	P0226426A	<	4.7	MAPK14	16
Niraparib	P0226346A	<	4.5	MAPK3	9
Niraparib	P0226426A	<	4.5	MAPK3	6
Niraparib	P0226346A	<	4.5	MAPK6	8
Niraparib	P0226426A	<	4.5	MAPK6	9
Niraparib	P0226346A	<	4.6	MAPK7	10
Niraparib	P0226426A	<	4.6	MAPK7	12
Niraparib	P0226346A	<	4.9	MAPK8	7
Niraparib	P0226426A	<	4.9	MAPK8	7
Niraparib	P0226346A	<	5	MAPK9	10
Niraparib	P0226426A	<	5	MAPK9	10
Niraparib	P0226346A	<	4.5	MAPKAPK5	6
Niraparib	P0226426A	<	4.5	MAPKAPK5	6
Niraparib	P0226346A	<	4.6	MARK1	7
Niraparib	P0226426A	<	4.6	MARK1	8
Niraparib	P0226346A	<	4.6	MARK2	22
Niraparib	P0226426A	<	4.6	MARK2	22
Niraparib	P0226346A	<	4.6	MARK3	20
Niraparib	P0226426A	<	4.6	MARK3	18
Niraparib	P0226346A	<	4.6	MARK4	15
Niraparib	P0226426A	<	4.6	MARK4	11
Niraparib	P0226346A	<	4.7	MAST3	9
Niraparib	P0226426A	<	4.7	MAST3	4
Niraparib	P0226346A	<	4.7	MELK	13
Niraparib	P0226426A	<	4.7	MELK	8
Niraparib	P0226346A	<	4.6	MERTK	14
Niraparib	P0226426A	<	4.6	MERTK	20
Niraparib	P0226346A	<	4.7	MET	15
Niraparib	P0226426A	<	4.7	MET	18
Niraparib	P0226346A	<	4.6	MINK1	9
Niraparib	P0226426A	<	4.6	MINK1	12
Niraparib	P0226346A	<	4.6	MKNK2	3
Niraparib	P0226426A	<	4.6	MKNK2	6
Niraparib	P0226346A	<	4.6	MST1R	2
Niraparib	P0226426A	<	4.6	MST1R	4
Niraparib	P0226346A	<	4.5	MYLK	10
Niraparib	P0226426A	<	4.5	MYLK	10
Niraparib	P0226346A	<	4.5	MYLK3	5
Niraparib	P0226426A	<	4.5	MYLK3	4
Niraparib	P0226346A	<	4.5	NEK1	3
Niraparib	P0226426A	<	4.5	NEK1	8
Niraparib	P0226346A	<	4.7	NEK2	15
Niraparib	P0226426A	<	4.7	NEK2	13
Niraparib	P0226346A	<	4.6	NEK3	8
Niraparib	P0226426A	<	4.6	NEK3	6
Niraparib	P0226346A	<	4.6	NEK6	5
Niraparib	P0226426A	<	4.6	NEK6	4
Niraparib	P0226346A	<	4.5	NEK7	2
Niraparib	P0226426A	<	4.5	NEK7	2
Niraparib	P0226346A	<	4.6	NEK9	40
Niraparib	P0226426A	<	4.6	NEK9	36
Niraparib	P0226346A	<	4.6	NLK	7
Niraparib	P0226426A	<	4.6	NLK	7
Niraparib	P0226346A	<	4.7	NTRK1	10
Niraparib	P0226426A	<	4.7	NTRK1	9
Niraparib	P0226346A	<	4.7	NUAK1	3
Niraparib	P0226426A	<	4.7	NUAK1	3
Niraparib	P0226346A	<	4.5	OXSR1	9
Niraparib	P0226426A	<	4.5	OXSR1	6
Niraparib	P0226346A	<	4.7	PAK4	24
Niraparib	P0226426A	<	4.7	PAK4	22
Niraparib	P0226346A	<	4.6	PCTK2	8
Niraparib	P0226426A	<	4.6	PCTK2	6
Niraparib	P0226346A	<	4.6	PCTK3	4
Niraparib	P0226426A	<	4.6	PCTK3	2
Niraparib	P0226346A	<	4.6	PDIK1L	4
Niraparib	P0226426A	<	4.6	PDIK1L	3
Niraparib	P0226346A	<	4.5	PDPK1	12
Niraparib	P0226426A	<	4.5	PDPK1	15
Niraparib	P0226346A	<	4.7	PIM1	9
Niraparib	P0226426A	<	4.7	PIM1	11
Niraparib	P0226346A	<	4.6	PIM2	4
Niraparib	P0226426A	<	4.6	PIM2	3
Niraparib	P0226346A	<	4.6	PIP4K2A	8
Niraparib	P0226426A	<	4.6	PIP4K2A	6
Niraparib	P0226346A	<	4.5	PIP4K2B	4
Niraparib	P0226426A	<	4.5	PIP4K2B	5
Niraparib	P0226346A	<	4.6	PIP4K2C	16
Niraparib	P0226426A	<	4.6	PIP4K2C	12
Niraparib	P0226346A	<	4.6	PIP5K3	29
Niraparib	P0226426A	<	4.6	PIP5K3	32
Niraparib	P0226346A	<	4.5	PKMYT1	12
Niraparib	P0226426A	<	4.5	PKMYT1	12
Niraparib	P0226346A	<	4.5	PKN1	5
Niraparib	P0226426A	<	4.5	PKN1	5
Niraparib	P0226346A	<	4.5	PKN2	12
Niraparib	P0226426A	<	4.5	PKN2	13
Niraparib	P0226346A	<	4.6	PKN3	6
Niraparib	P0226426A	<	4.6	PKN3	5
Niraparib	P0226346A	<	4.6	PLK1	7
Niraparib	P0226426A	<	4.6	PLK1	9
Niraparib	P0226346A	<	4.9	PLK4	6
Niraparib	P0226426A	<	4.9	PLK4	7
Niraparib	P0226346A	<	4.8	PRKAA1	25
Niraparib	P0226426A	<	4.8	PRKAA1	28
Niraparib	P0226346A	<	4.7	PRKAA2	14
Niraparib	P0226426A	<	4.7	PRKAA2	13
Niraparib	P0226346A	<	4.6	PRKCA	17
Niraparib	P0226426A	<	4.6	PRKCA	18
Niraparib	P0226346A	<	4.7	PRKCB	10
Niraparib	P0226426A	<	4.7	PRKCB	8
Niraparib	P0226346A	<	4.5	PRKCD	10
Niraparib	P0226426A	<	4.5	PRKCD	12
Niraparib	P0226346A	<	4.5	PRKCQ	18
Niraparib	P0226426A	<	4.5	PRKCQ	23
Niraparib	P0226346A	<	4.6	PRKD1	5
Niraparib	P0226426A	<	4.6	PRKD1	5
Niraparib	P0226346A	<	4.6	PRKD2	13
Niraparib	P0226426A	<	4.6	PRKD2	15
Niraparib	P0226346A	<	4.6	PRKD3	7
Niraparib	P0226426A	<	4.6	PRKD3	8
Niraparib	P0226346A	<	4.6	PRKG1	35
Niraparib	P0226426A	<	4.6	PRKG1	36
Niraparib	P0226346A	<	4.6	PRKX	7
Niraparib	P0226426A	<	4.6	PRKX	6
Niraparib	P0226346A	<	4.8	PTK2	44
Niraparib	P0226426A	<	4.8	PTK2	46
Niraparib	P0226346A	<	4.8	PTK2B	41
Niraparib	P0226426A	<	4.8	PTK2B	42
Niraparib	P0226346A	<	4.5	RIOK2	17
Niraparib	P0226426A	<	4.5	RIOK2	18
Niraparib	P0226346A	<	4.8	RIPK2	13
Niraparib	P0226426A	<	4.8	RIPK2	15
Niraparib	P0226346A	<	4.5	ROCK1	7
Niraparib	P0226426A	<	4.5	ROCK1	4
Niraparib	P0226346A	<	4.5	ROCK2	23
Niraparib	P0226426A	<	4.5	ROCK2	19
Niraparib	P0226346A	<	4.5	RPS6KA1	30
Niraparib	P0226426A	<	4.5	RPS6KA1	26
Niraparib	P0226346A	<	4.5	RPS6KA3	29
Niraparib	P0226426A	<	4.5	RPS6KA3	28
Niraparib	P0226346A	<	4.6	RPS6KA4	15
Niraparib	P0226426A	<	4.6	RPS6KA4	15
Niraparib	P0226346A	<	4.5	RPS6KA5	23
Niraparib	P0226426A	<	4.5	RPS6KA5	17
Niraparib	P0226346A	<	4.7	RPS6KA6	4
Niraparib	P0226426A	<	4.7	RPS6KA6	3
Niraparib	P0226346A	<	4.5	RPS6KB1	4
Niraparib	P0226426A	<	4.5	RPS6KB1	2
Niraparib	P0226346A	<	4.5	SGK3	4
Niraparib	P0226426A	<	4.5	SGK3	5
Niraparib	P0226346A	<	4.8	SIK2	21
Niraparib	P0226426A	<	4.8	SIK2	16
Niraparib	P0226346A	<	4.5	SLK	39
Niraparib	P0226426A	<	4.5	SLK	41
Niraparib	P0226346A	<	4.8	SRC	11
Niraparib	P0226426A	<	4.8	SRC	12
Niraparib	P0226346A	<	4.6	STK10	26
Niraparib	P0226426A	<	4.6	STK10	23
Niraparib	P0226346A	<	4.7	STK16	10
Niraparib	P0226426A	<	4.7	STK16	8
Niraparib	P0226346A	<	4.6	STK17A	3
Niraparib	P0226426A	<	4.6	STK17A	6
Niraparib	P0226346A	<	4.6	STK17B	3
Niraparib	P0226426A	<	4.6	STK17B	4
Niraparib	P0226346A	<	4.5	STK3	3
Niraparib	P0226426A	<	4.5	STK3	3
Niraparib	P0226346A	<	4.7	STK33	12
Niraparib	P0226426A	<	4.7	STK33	16
Niraparib	P0226346A	<	4.5	STK35	10
Niraparib	P0226426A	<	4.5	STK35	9
Niraparib	P0226346A	<	4.5	STK38	8
Niraparib	P0226426A	<	4.5	STK38	5
Niraparib	P0226346A	<	4.5	STK39	7
Niraparib	P0226426A	<	4.5	STK39	4
Niraparib	P0226346A	<	4.5	STK4	11
Niraparib	P0226426A	<	4.5	STK4	10
Niraparib	P0226346A	<	4.5	STRADA	2
Niraparib	P0226426A	<	4.5	STRADA	2
Niraparib	P0226346A	<	4.6	SYK	28
Niraparib	P0226426A	<	4.6	SYK	25
Niraparib	P0226346A	<	4.6	TAOK1	4
Niraparib	P0226426A	<	4.6	TAOK1	2
Niraparib	P0226346A	<	4.5	TAOK2	5
Niraparib	P0226426A	<	4.5	TAOK2	5
Niraparib	P0226346A	<	4.5	TAOK3	4
Niraparib	P0226426A	<	4.5	TAOK3	3
Niraparib	P0226346A	<	4.7	TBK1	36
Niraparib	P0226426A	<	4.7	TBK1	36
Niraparib	P0226346A	<	4.8	TEC	35
Niraparib	P0226426A	<	4.8	TEC	31
Niraparib	P0226346A	<	4.6	TEK	6
Niraparib	P0226426A	<	4.6	TEK	7
Niraparib	P0226346A	<	4.7	TESK1	3
Niraparib	P0226426A	<	4.7	TESK1	7
Niraparib	P0226346A	<	4.6	TESK2	5
Niraparib	P0226426A	<	4.6	TESK2	6
Niraparib	P0226346A	<	4.6	TGFBR1	13
Niraparib	P0226426A	<	4.6	TGFBR1	9
Niraparib	P0226346A	<	4.8	TGFBR2	20
Niraparib	P0226426A	<	4.8	TGFBR2	21
Niraparib	P0226346A	<	4.6	TNIK	21
Niraparib	P0226426A	<	4.6	TNIK	25
Niraparib	P0226346A	<	4.9	TNK1	12
Niraparib	P0226426A	<	4.9	TNK1	15
Niraparib	P0226346A	<	4.7	TNK2	15
Niraparib	P0226426A	<	4.7	TNK2	17
Niraparib	P0226346A	<	4.5	TP53RK	4
Niraparib	P0226426A	<	4.5	TP53RK	6
Niraparib	P0226346A	<	4.5	TTK	8
Niraparib	P0226426A	<	4.5	TTK	5
Niraparib	P0226346A	<	4.6	ULK1	3
Niraparib	P0226426A	<	4.6	ULK1	3
Niraparib	P0226346A	<	4.8	WEE1	26
Niraparib	P0226426A	<	4.8	WEE1	27
Niraparib	P0226346A	<	4.8	YES1	11
Niraparib	P0226426A	<	4.8	YES1	10
Niraparib	P0226346A	<	4.6	ZAK	9
Niraparib	P0226426A	<	4.6	ZAK	8
