# Supplementary material for: Synergistic Effects of PARP Inhibition and Cholesterol Biosynthesis Pathway Modulation
Source: Cancer Res Commun. 2024 Sep 16;4(9):2427–43. doi: 10.1158/2767-9764.CRC-23-0549 (PMC11403291; doi:10.1158/2767-9764.CRC-23-0549)
Supplement: Table S4 — Niraparib matrix (affinity enrichment chemoproteomics) [file crc-23-0549_table_s4_suppst4.xlsx]

## Sheet: Info
Table S4 Niraparib matrix (affinity enrichment chemoproteomics), rebinding dose response
PART 1: All data
PART 2: Selection of specific binders
PART 3: Summary
column name	description
mw	Molecular wight
totalpsm	Total spectra peptide matches
qupm	Quantified unique peptide matches
rel_fc_protein_126	Relative fold change to Vehicle control 1	Vehicle control 1
rel_fc_protein_127L	Relative fold change to Vehicle control 1	Vehicle control 2
rel_fc_protein_127H	Relative fold change to Vehicle control 1	Re-binding 1
rel_fc_protein_128L	Relative fold change to Vehicle control 1	Re-binding 2
rel_fc_protein_128H	Relative fold change to Vehicle control 1	Free compound concentration in µM	30
rel_fc_protein_129L	Relative fold change to Vehicle control 1	Free compound concentration in µM	6
rel_fc_protein_129H	Relative fold change to Vehicle control 1	Free compound concentration in µM	1.2
rel_fc_protein_130L	Relative fold change to Vehicle control 1	Free compound concentration in µM	0.24
rel_fc_protein_130H	Relative fold change to Vehicle control 1	Free compound concentration in µM	0.048
rel_fc_protein_131L	Relative fold change to Vehicle control 1	Free compound concentration in µM	0.0096

## Sheet: all data
gene_name	representative	protein_name	protein_outlink	focus_group	pname	proteinscore	mw	totalpsm	focus_subclass	qupm	rel_fc_protein_126	rel_fc_protein_127L	rel_fc_protein_127H	rel_fc_protein_128L	rel_fc_protein_128H	rel_fc_protein_129L	rel_fc_protein_129H	rel_fc_protein_130L	rel_fc_protein_130H	rel_fc_protein_131L	IC50	IC50 QC	IC502KD	ms1seqs	ms1intensity	ms1maxminusmin	KD	cpdCZC	Reproducibly affected by one (niraparib or olaparib or talazoparib)
BPTF	Q12830	BPTF_HUMAN	https://www.uniprot.org/uniprot/Q12830	BROMO	P0233418A	110	338259	5		2	1	0.662834	1.05543	1.36382	0.276539	0.567263	1.05524	0.358183	0.596479	1.54335	n.a.	bad	1	2	5.6874	0		Olaparib
BRD8	Q9H0E9	BRD8_HUMAN	https://www.uniprot.org/uniprot/Q9H0E9	BROMO	P0233418A	78	135334	4		2	1	0.633862	0.951938	1.12994	0.389835	0.553859	1.04437	0.677343	0.713601	1.68038	n.a.	bad	1	1	5.6627	n/d		Olaparib
BRD9	Q9H8M2	BRD9_HUMAN	https://www.uniprot.org/uniprot/Q9H8M2	BROMO	P0233418A	99	55664	4		3	1	0.653189	0.765215	0.95607	0.384066	0.628245	0.853665	0.584788	0.747708	1.1108	n.a.	bad	1	3	5.9724	0		Olaparib
BRD9	Q9H8M2	BRD9_HUMAN	https://www.uniprot.org/uniprot/Q9H8M2	BROMO	P0233495A	87	66999	6		3	1	0.854756	0.766367	0.68939	0.531235	0.393048	0.409708	0.922903	0.65561	0.904043	n.a.	bad	1.274	3	6.2705	0.0648		Olaparib
BRD9	Q9H8M2	BRD9_HUMAN	https://www.uniprot.org/uniprot/Q9H8M2	BROMO	P0234333A	147	55664	6		5	1	1.29122	0.777355	0.842006	1.05403	0.53322	0.828941	0.587969	0.461828	0.675965	n.a.	bad	1.415	5	5.8128	0.4488		Olaparib
PBRM1	Q86U86	PB1_HUMAN	https://www.uniprot.org/uniprot/Q86U86	BROMO	P0233418A	335	192946	13		11	1	0.643034	0.946255	1.18714	0.418922	0.53135	1.12047	0.555839	0.767222	1.34344	n.a.	bad	1	11	6.2224	0		Olaparib
PBRM1	Q86U86	PB1_HUMAN	https://www.uniprot.org/uniprot/Q86U86	BROMO	P0233495A	172	192946	8		6	1	1.18925	0.905445	0.751533	0.917609	0.623084	0.518456	0.702731	0.709236	0.906981	n.a.	bad	1.321	5	5.6305	0.326		Olaparib
PBRM1	Q86U86	PB1_HUMAN	https://www.uniprot.org/uniprot/Q86U86	BROMO	P0234333A	139	192946	9		3	1	0.901445	0.483845	0.665128	0.679823	0.448527	0.542668	0.3992	0.269877	0.433897	n.a.	bad	1.655	2	5.4919	0.0024		Olaparib
SMARCA4	P51532	SMCA4_HUMAN	https://www.uniprot.org/uniprot/P51532	BROMO	P0233418A	487	184643	17		9	1	0.785528	1.05142	1.37498	0.510994	0.706894	1.11539	0.595885	0.828851	1.536	n.a.	bad	1	8	6.0925	0		Olaparib
SMARCA4	P51532	SMCA4_HUMAN	https://www.uniprot.org/uniprot/P51532	BROMO	P0233495A	514	184643	19		11	1	1.26351	0.962261	0.858985	0.730836	0.607408	0.559717	0.784093	0.767706	1.017	n.a.	bad	1.243	10	5.9949	0.1468		Olaparib
SMARCA4	P51532	SMCA4_HUMAN	https://www.uniprot.org/uniprot/P51532	BROMO	P0234333A	204	184643	10		5	1	1.15702	0.634246	0.898829	0.99172	0.608744	0.73672	0.406062	0.423638	0.448306	n.a.	bad	1.407	4	5.4294	0.2537		Olaparib
TRIM28	Q13263	TIF1B_HUMAN	https://www.uniprot.org/uniprot/Q13263	BROMO	P0233418A	793	88549	25		17	1	0.907995	1.5313	1.89844	0.609731	0.70538	1.73771	0.780735	1.0422	2.12254	n.a.	bad	0.556	17	7.3191	0		Olaparib
TRIM28	Q13263	TIF1B_HUMAN	https://www.uniprot.org/uniprot/Q13263	BROMO	P0233495A	449	88549	16		13	1	1.18213	1.2571	0.674345	1.37671	0.509791	0.486863	0.512744	0.683093	0.488315	n.a.	bad	1.13	12	6.578	0.208		Olaparib
TRIM28	Q13263	TIF1B_HUMAN	https://www.uniprot.org/uniprot/Q13263	BROMO	P0234333A	700	88549	19		14	1	1.51329	0.610089	1.28933	1.75656	0.918386	0.818259	0.82812	0.523302	0.602643	n.a.	bad	1.323	14	6.6777	0.2233		Olaparib
ZMYND8	Q9ULU4	PKCB1_HUMAN	https://www.uniprot.org/uniprot/Q9ULU4	BROMO	P0233418A	309	131579	13		8	1	0.855883	1.05506	1.22408	0.564933	0.732608	1.21847	0.791992	0.938464	1.39588	n.a.	bad	1	8	6.3557	0		Olaparib
ZMYND8	Q9ULU4	PKCB1_HUMAN	https://www.uniprot.org/uniprot/Q9ULU4	BROMO	P0233495A	214	131579	13		5	1	1.19492	1.00797	0.832897	0.961995	0.794189	0.663335	1.11853	1.04728	1.0807	30	weak	1.192	5	6.0753	1.9031	n/d	Olaparib
ZMYND8	Q9ULU4	PKCB1_HUMAN	https://www.uniprot.org/uniprot/Q9ULU4	BROMO	P0234333A	328	129314	12		8	1	1.04245	0.693058	0.884045	0.815976	0.653896	0.736805	0.509576	0.561473	0.608619	n.a.	bad	1.295	8	5.9078	0.0851		Olaparib
EP300	Q09472	EP300_HUMAN	https://www.uniprot.org/uniprot/Q09472	BROMO, HAT	P0233418A	86	264158	4		0	n/d	n/d	n/d	n/d	n/d	n/d	n/d	n/d	n/d	n/d	n.a.	n/d	n/d	n/d	n/d	n/d		Olaparib
CPSF7	Q8N684	CPSF7_HUMAN	https://www.uniprot.org/uniprot/Q8N684	GPCR	P0234333A	79	56374	2	Rhodopsin like	2	1	1.5723	0.633366	1.56571	1.76228	0.915063	0.951232	0.8806	0.408571	0.519299	n.a.	bad	1.17	2	5.6349	0.0021		Olaparib
TUBB3	Q13509	TBB3_HUMAN	https://www.uniprot.org/uniprot/Q13509	GPCR	P0233418A	174	50432	3	Rhodopsin like	1	1	0.661177	1.11758	1.76663	0.506378	0.597298	1.63152	0.601239	0.939433	1.90389	n.a.	bad	1	1	6.6989	n/d		Olaparib
TUBB3	Q13509	TBB3_HUMAN	https://www.uniprot.org/uniprot/Q13509	GPCR	P0233495A	51	50432	2	Rhodopsin like	0	n/d	n/d	n/d	n/d	n/d	n/d	n/d	n/d	n/d	n/d	n.a.	n/d	n/d	n/d	n/d	n/d		Olaparib
TUBB3	Q13509	TBB3_HUMAN	https://www.uniprot.org/uniprot/Q13509	GPCR	P0234333A	97	50432	2	Rhodopsin like	0	n/d	n/d	n/d	n/d	n/d	n/d	n/d	n/d	n/d	n/d	n.a.	n/d	n/d	n/d	n/d	n/d		Olaparib
GRM8	O00222	GRM8_HUMAN	https://www.uniprot.org/uniprot/O00222	GPCR	P0234333A	31	101739	1	Metabotropic glut.	1	1	0.930177	0.722991	0.860299	0.728316	0.562312	0.782012	0.645537	0.488876	0.485744	n.a.	bad	1.219	1	6.1989	n/d		Olaparib
GTF3C4	Q9UKN8	TF3C4_HUMAN	https://www.uniprot.org/uniprot/Q9UKN8	HAT	P0233418A	140	91981	5		3	1	0.669951	0.939456	1.1932	0.400514	0.409701	1.2146	0.48528	0.665322	1.54618	n.a.	bad	1	2	5.415	0		Olaparib
HAT1	O14929	HAT1_HUMAN	https://www.uniprot.org/uniprot/O14929	HAT	P0233418A	131	49512	8		3	1	0.789968	1.27734	1.7372	0.499623	0.56501	1.53713	0.507954	0.863768	2.06063	n.a.	bad	1	3	6.0282	1		Olaparib
HAT1	O14929	HAT1_HUMAN	https://www.uniprot.org/uniprot/O14929	HAT	P0234333A	45	49512	3		1	1	2.68866	0.72416	2.01536	2.99399	1.35943	1.27254	1.20334	0.61703	0.67727	n.a.	bad	1.346	1	5.5851	n/d		Olaparib
KAT6A	Q92794	KAT6A_HUMAN	https://www.uniprot.org/uniprot/Q92794	HAT	P0233418A	46	225025	2		1	1	0.847682	0.35451	0.566199	0.145986	0.291476	0.302227	0.378183	0.309639	0.763187	0.026	weak	2.007	1	4.9939	n/d	0.0129547	Olaparib
KAT6B	Q8WYB5	KAT6B_HUMAN	https://www.uniprot.org/uniprot/Q8WYB5	HAT	P0233418A	13	231376	1		0	n/d	n/d	n/d	n/d	n/d	n/d	n/d	n/d	n/d	n/d	n.a.	n/d	n/d	n/d	n/d	n/d		Olaparib
CREBBP	Q92793	CBP_HUMAN	https://www.uniprot.org/uniprot/Q92793	HAT, BROMO	P0233418A	18	265348	1		1	1	0.317519	1.16124	1.30341	0.599562	0.597632	0.969625	0.593739	1.15406	1.69886	n.a.	bad	1	1	5.4669	n/d		Olaparib
HDAC1	Q13547	HDAC1_HUMAN	https://www.uniprot.org/uniprot/Q13547	HDAC	P0233418A	106	55102	4	CLASS I HDAC	2	1	0.732914	0.841315	1.28887	0.42933	0.477139	1.12434	0.539865	0.698727	1.19007	n.a.	bad	1	2	6.7834	0		Olaparib
HDAC1	Q13547	HDAC1_HUMAN	https://www.uniprot.org/uniprot/Q13547	HDAC	P0233495A	278	55102	12	CLASS I HDAC	2	1	1.04631	0.977054	0.75045	1.00739	0.610436	0.502726	0.831113	0.927208	0.654445	n.a.	bad	1.185	2	6.33	0.0179		Olaparib
HDAC1	Q13547	HDAC1_HUMAN	https://www.uniprot.org/uniprot/Q13547	HDAC	P0234333A	279	55102	10	CLASS I HDAC	3	1	1.25972	0.736534	1.02777	1.11691	0.864443	0.896554	0.645991	0.607561	0.630175	n.a.	bad	1.281	3	5.962	0.3833		Olaparib
HDAC10	Q969S8	HDA10_HUMAN	https://www.uniprot.org/uniprot/Q969S8	HDAC	P0233418A	255	71444	7	CLASS II HDAC	6	1	0.73511	0.681126	0.787094	0.564187	0.819514	1.02599	0.836116	0.788487	1.00089	n.a.	bad	1.182	6	6.8626	0		Olaparib
HDAC10	Q969S8	HDA10_HUMAN	https://www.uniprot.org/uniprot/Q969S8	HDAC	P0233495A	422	71444	16	CLASS II HDAC	9	1	1.02412	0.726714	0.611146	0.855287	0.876774	0.641096	1.20492	0.946994	1.1945	n.a.	bad	1.513	9	7.1384	0.207		Olaparib
HDAC10	Q969S8	HDA10_HUMAN	https://www.uniprot.org/uniprot/Q969S8	HDAC	P0234333A	478	71444	18	CLASS II HDAC	10	1	0.9644	0.896952	0.969512	1.08926	1.03532	1.19178	0.988557	1.0586	0.922688	30	good	1.052	10	7.0923	0.0471	n/d	Olaparib
HDAC2	Q92769	HDAC2_HUMAN	https://www.uniprot.org/uniprot/Q92769	HDAC	P0233418A	342	55364	14	CLASS I HDAC	2	1	0.962812	1.41156	1.72015	0.680822	0.747234	1.63155	0.8712	0.992794	1.79805	30	weak	0.627	2	7.0188	0	n/d	Olaparib
HDAC2	Q92769	HDAC2_HUMAN	https://www.uniprot.org/uniprot/Q92769	HDAC	P0233495A	120	55364	3	CLASS I HDAC	3	1	1.23124	1.17597	0.751133	1.21404	0.60413	0.568542	0.881871	0.784543	0.766584	n.a.	bad	1.158	3	6.0069	0.7734		Olaparib
HDAC2	Q92769	HDAC2_HUMAN	https://www.uniprot.org/uniprot/Q92769	HDAC	P0234333A	39	55364	3	CLASS I HDAC	1	1	0.84911	0.53686	0.756786	1.03834	0.460275	0.45413	0.432652	0.265018	0.490771	n.a.	bad	1.429	1	6.2278	n/d		Olaparib
HDAC6	Q9UBN7	HDAC6_HUMAN	https://www.uniprot.org/uniprot/Q9UBN7	HDAC	P0233418A	569	131418	17	CLASS II HDAC	12	1	0.766865	0.781236	1.02046	0.49899	0.765002	1.0166	0.716199	0.792513	1.1835	n.a.	bad	1	12	7.229	0		Olaparib
HDAC6	Q9UBN7	HDAC6_HUMAN	https://www.uniprot.org/uniprot/Q9UBN7	HDAC	P0233495A	689	131418	27	CLASS II HDAC	17	1	0.920744	0.891789	0.700513	0.806514	0.728589	0.609983	0.995191	0.812575	0.975769	n.a.	bad	1.206	17	7.3247	0.2553		Olaparib
HDAC6	Q9UBN7	HDAC6_HUMAN	https://www.uniprot.org/uniprot/Q9UBN7	HDAC	P0234333A	735	131418	27	CLASS II HDAC	15	1	0.920374	0.790914	0.95235	0.931672	0.765148	1.07641	0.764583	0.802432	0.768694	30	good	1.102	15	7.4917	0.0696	n/d	Olaparib
TWF1	Q12792	TWF1_HUMAN	https://www.uniprot.org/uniprot/Q12792	KINASE	P0233418A	156	40282	5	Atypical	2	1	0.228041	0.383021	0.552402	0.169059	0.172373	0.420989	0.163598	0.298742	0.656512	n.a.	bad	1.313	2	5.8915	0		Olaparib
TWF2	Q6IBS0	TWF2_HUMAN	https://www.uniprot.org/uniprot/Q6IBS0	KINASE	P0233418A	162	39548	5	Atypical	4	1	0.45467	0.828956	1.24545	0.340235	0.391691	1.08185	0.389749	0.645839	1.47473	n.a.	bad	1	4	6.2862	0		Olaparib
COQ8A	Q8NI60	COQ8A_HUMAN	https://www.uniprot.org/uniprot/Q8NI60	KINASE	P0233418A	135	71949	5	Atypical	4	1	0.451225	0.630548	0.82485	0.29294	0.545806	0.817033	0.368961	0.537835	1.18391	n.a.	bad	1	4	5.8598	0		Olaparib
COQ8A	Q8NI60	COQ8A_HUMAN	https://www.uniprot.org/uniprot/Q8NI60	KINASE	P0233495A	42	71949	2	Atypical	1	1	0.997806	0.711392	0.700827	0.950472	0.603214	0.476296	0.398176	0.755063	0.826953	n.a.	bad	1.415	1	5.6117	n/d		Olaparib
COQ8A	Q8NI60	COQ8A_HUMAN	https://www.uniprot.org/uniprot/Q8NI60	KINASE	P0234333A	119	71949	6	Atypical	2	1	1.6541	0.909365	1.51606	1.30004	0.882136	0.78241	0.921971	0.638386	1.04474	n.a.	bad	1.094	2	5.8146	0.1384		Olaparib
PRKAA1	Q13131	AAPK1_HUMAN	https://www.uniprot.org/uniprot/Q13131	KINASE	P0233418A	32	65522	1	CAMK	1	1	0.333819	0.497692	0.720536	0.249414	0.377483	1.09193	0.408063	0.453168	0.947915	n.a.	bad	1.095	1	5.7701	n/d		Olaparib
GRK2	P25098	ARBK1_HUMAN	https://www.uniprot.org/uniprot/P25098	KINASE	P0233418A	88	79573	3	AGC	2	1	0.569339	0.978588	1.65728	0.391169	0.533637	1.20922	0.491131	0.622807	1.71673	n.a.	bad	1	2	5.6532	0		Olaparib
BCR	P11274	BCR_HUMAN	https://www.uniprot.org/uniprot/P11274	KINASE	P0233418A	15	142818	2	Atypical	0	n/d	n/d	n/d	n/d	n/d	n/d	n/d	n/d	n/d	n/d	n.a.	n/d	n/d	n/d	n/d	n/d		Olaparib
BRAF	P15056	BRAF_HUMAN	https://www.uniprot.org/uniprot/P15056	KINASE	P0233418A	46	84436	2	TKL	2	1	0.334952	0.588813	0.835092	0.22535	0.349274	0.629464	0.25192	0.398669	0.913519	n.a.	bad	1	2	5.6187	0		Olaparib
BUB1B	O60566	BUB1B_HUMAN	https://www.uniprot.org/uniprot/O60566	KINASE	P0233418A	44	121385	2	Other	1	1	0.540896	0.56113	1.02489	0.436728	0.337464	1.00562	0.442328	0.653791	1.4225	n.a.	bad	1	1	5.5805	n/d		Olaparib
CAMK1D	Q8IU85	KCC1D_HUMAN	https://www.uniprot.org/uniprot/Q8IU85	KINASE	P0233418A	40	42913	2	CAMK	1	1	0.278106	0.603908	0.6314	0.43094	0.15707	0.893176	0.211311	0.392352	1.09001	n.a.	bad	1.035	1	5.3408	n/d		Olaparib
CAMK2D	Q13557	KCC2D_HUMAN	https://www.uniprot.org/uniprot/Q13557	KINASE	P0234333A	48	59151	2	CAMK	1	1	1.01012	0.231872	0.525434	0.505152	0.35971	0.364627	0.243902	0.339704	0.55056	0.0096	weak	2.654	1	5.6808	n/d	0.00361718	Olaparib
CASK	O14936	CSKP_HUMAN	https://www.uniprot.org/uniprot/O14936	KINASE	P0233418A	101	105122	5	CAMK	2	1	0.615283	0.975147	1.60562	0.523735	0.4899	1.37412	0.553712	0.76412	1.69352	n.a.	bad	1	2	6.0252	0		Olaparib
CASK	O14936	CSKP_HUMAN	https://www.uniprot.org/uniprot/O14936	KINASE	P0233495A	32	105122	1	CAMK	1	1	1.27373	0.422247	0.648522	0.618429	0.766554	0.442335	0.236444	0.787712	0.664937	n.a.	bad	2.123	n/d	n/d	n/d		Olaparib
PTK7	Q13308	PTK7_HUMAN	https://www.uniprot.org/uniprot/Q13308	KINASE	P0233418A	272	119196	10	TK	6	1	0.730915	1.28107	1.67413	0.63485	0.604051	1.48252	0.556709	0.917732	1.96002	n.a.	bad	1	5	6.0721	0		Olaparib
CDK1	P06493	CDK1_HUMAN	https://www.uniprot.org/uniprot/P06493	KINASE	P0233418A	225	34095	6	CMGC	4	1	0.848205	1.37771	2.11477	0.679897	0.711154	1.90093	0.72843	1.07538	2.42605	n.a.	bad	0.529	4	6.4576	0		Olaparib
CDK5	Q00535	CDK5_HUMAN	https://www.uniprot.org/uniprot/Q00535	KINASE	P0233418A	85	33304	3	CMGC	2	1	0.743677	1.20433	1.97445	0.56482	0.628727	1.70118	0.773603	0.922087	2.48489	n.a.	bad	1	2	6.0137	0		Olaparib
CDK5	Q00535	CDK5_HUMAN	https://www.uniprot.org/uniprot/Q00535	KINASE	P0234333A	46	33304	2	CMGC	1	1	1.60772	0.745338	1.61157	2.42461	0.72211	0.983906	1.29265	0.495527	0.616547	n.a.	bad	1.106	1	5.2988	n/d		Olaparib
CDK9	P50750	CDK9_HUMAN	https://www.uniprot.org/uniprot/P50750	KINASE	P0233418A	30	53365	1	CMGC	1	1	0.614124	1.11871	1.76158	0.468091	0.55308	1.61247	0.510466	0.95221	1.90176	n.a.	bad	1	1	5.6934	n/d		Olaparib
CSNK1A1	P48729	KC1A_HUMAN	https://www.uniprot.org/uniprot/P48729	KINASE	P0234333A	53	41937	2	CK1	2	1	1.61542	0.892036	0.956336	0.658638	0.190558	0.807496	0.814718	0.382715	0.954976	n.a.	bad	1.415	2	5.2091	0.1958		Olaparib
CSNK1A1L	Q8N752	KC1AL_HUMAN	https://www.uniprot.org/uniprot/Q8N752	KINASE	P0233418A	56	39085	2	CK1	1	1	0.188238	0.369814	0.411224	0.192992	0.174824	0.625619	0.105937	0.18658	0.65371	n.a.	bad	1.521	1	5.2818	n/d		Olaparib
CSNK1D	P48730	KC1D_HUMAN	https://www.uniprot.org/uniprot/P48730	KINASE	P0234333A	33	47330	2	CK1	1	1	1.31064	1.02432	1.90293	2.3251	1.00322	1.296	1.00659	1.11225	0.975964	n.a.	bad	0.789	n/d	n/d	n/d		Olaparib
CSNK1E	P49674	KC1E_HUMAN	https://www.uniprot.org/uniprot/P49674	KINASE	P0234333A	33	47315	2	CK1	0	n/d	n/d	n/d	n/d	n/d	n/d	n/d	n/d	n/d	n/d	n.a.	n/d	n/d	n/d	n/d	n/d		Olaparib
CSNK2A1	P68400	CSK21_HUMAN	https://www.uniprot.org/uniprot/P68400	KINASE	P0233418A	295	45143	9	Other	5	1	0.572933	0.638183	0.870523	0.325414	0.465777	0.824704	0.459675	0.558633	0.949474	n.a.	bad	1.043	5	6.4827	0		Olaparib
CSNK2A1	P68400	CSK21_HUMAN	https://www.uniprot.org/uniprot/P68400	KINASE	P0233495A	121	45143	3	Other	2	1	1.03336	0.970125	0.689639	0.753947	0.605366	0.673866	1.08587	0.842487	0.918369	n.a.	bad	1.225	2	6.6339	0.1859		Olaparib
CSNK2A1	P68400	CSK21_HUMAN	https://www.uniprot.org/uniprot/P68400	KINASE	P0234333A	365	45143	8	Other	7	1	1.31463	0.766146	1.06055	0.92793	0.742329	0.915662	0.658579	0.553075	0.726135	n.a.	bad	1.267	7	6.3331	0.4782		Olaparib
CSNK2A3	Q8NEV1	CSK23_HUMAN	https://www.uniprot.org/uniprot/Q8NEV1	KINASE	P0233418A	295	45219	9	Other	0	n/d	n/d	n/d	n/d	n/d	n/d	n/d	n/d	n/d	n/d	n.a.	n/d	n/d	5	6.4827	0		Olaparib
CSNK2A3	Q8NEV1	CSK23_HUMAN	https://www.uniprot.org/uniprot/Q8NEV1	KINASE	P0233495A	121	45219	3	Other	0	n/d	n/d	n/d	n/d	n/d	n/d	n/d	n/d	n/d	n/d	n.a.	n/d	n/d	2	6.6339	0.1859		Olaparib
CSNK2A2	P19784	CSK22_HUMAN	https://www.uniprot.org/uniprot/P19784	KINASE	P0233418A	477	41213	14	Other	10	1	0.771142	0.820023	1.04794	0.418223	0.710378	1.03727	0.656326	0.76617	1.12747	11	weak	1	10	7.2034	0	11	Olaparib	yes
CSNK2A2	P19784	CSK22_HUMAN	https://www.uniprot.org/uniprot/P19784	KINASE	P0233495A	420	41213	20	Other	10	1	0.982241	0.804283	0.663199	0.632993	0.621198	0.523092	0.805075	0.763902	0.966861	n.a.	bad	1.351	9	7.1244	0.2122		Olaparib	yes
CSNK2A2	P19784	CSK22_HUMAN	https://www.uniprot.org/uniprot/P19784	KINASE	P0234333A	585	41213	17	Other	10	1	1.11277	0.782988	0.937541	0.819583	0.711445	0.836878	0.630673	0.544672	0.676418	n.a.	bad	1.228	10	7.1335	0.0391		Olaparib	yes
CIT	O14578	CTRO_HUMAN	https://www.uniprot.org/uniprot/O14578	KINASE	P0233418A	74	236604	7	AGC	2	1	0.460177	0.490272	0.919227	0.275605	0.409963	0.506773	0.363586	0.40061	0.857843	n.a.	bad	1.036	2	5.4187	0		Olaparib
CSK	P41240	CSK_HUMAN	https://www.uniprot.org/uniprot/P41240	KINASE	P0233418A	322	50704	8	TK	5	1	0.431535	0.667235	1.0287	0.312514	0.369375	0.857811	0.373534	0.618155	1.29835	n.a.	bad	1	5	6.0644	0		Olaparib
CSK	P41240	CSK_HUMAN	https://www.uniprot.org/uniprot/P41240	KINASE	P0233495A	45	50704	2	TK	1	1	1.0197	0.949953	0.573429	1.25119	0.38463	0.289049	0.245438	0.563667	0.500814	n.a.	bad	1.326	1	5.2828	n/d		Olaparib
PRKDC	P78527	PRKDC_HUMAN	https://www.uniprot.org/uniprot/P78527	KINASE	P0233418A	4404	469083	139	Atypical	108	1	0.72135	1.17014	1.66339	0.480576	0.668067	1.52502	0.613366	0.883423	1.76334	n.a.	bad	1	105	7.1539	0		Olaparib
PRKDC	P78527	PRKDC_HUMAN	https://www.uniprot.org/uniprot/P78527	KINASE	P0233495A	3137	469083	108	Atypical	73	1	1.08688	1.00739	0.702914	1.01031	0.562778	0.527923	0.56254	0.712173	0.752345	n.a.	bad	1.22	71	7.3253	2.1463		Olaparib
PRKDC	P78527	PRKDC_HUMAN	https://www.uniprot.org/uniprot/P78527	KINASE	P0234333A	3903	469083	120	Atypical	91	1	1.29315	0.691174	1.06893	1.31993	0.750816	0.851992	0.738093	0.514992	0.585309	n.a.	bad	1.303	90	6.6603	0.0677		Olaparib
EEF2K	O00418	EF2K_HUMAN	https://www.uniprot.org/uniprot/O00418	KINASE	P0233418A	36	82143	1	Atypical	1	1	0.677798	1.27857	1.8323	0.520289	0.636602	1.54828	0.828115	0.934498	2.36184	n.a.	bad	1	1	5.9229	n/d		Olaparib
EGFR	P00533	EGFR_HUMAN	https://www.uniprot.org/uniprot/P00533	KINASE	P0233418A	70	134276	3	TK	1	1	0.697917	1.34285	1.40895	0.914069	0.577058	1.47038	0.435598	0.765439	1.8402	n.a.	bad	0.617	1	5.5326	n/d		Olaparib
EPHA2	P29317	EPHA2_HUMAN	https://www.uniprot.org/uniprot/P29317	KINASE	P0233418A	49	108265	1	TK	1	1	0.370701	0.866635	1.00006	0.248342	0.64338	1.10457	0.30422	0.585904	1.384	n.a.	bad	1	1	5.6262	n/d		Olaparib
MAPK3	P27361	MK03_HUMAN	https://www.uniprot.org/uniprot/P27361	KINASE	P0233418A	126	43135	3	CMGC	1	1	0.385788	0.549697	0.855776	0.444503	0.268467	0.811932	0.329465	0.480352	1.0262	n.a.	bad	1	1	6.2751	n/d		Olaparib
MAPK3	P27361	MK03_HUMAN	https://www.uniprot.org/uniprot/P27361	KINASE	P0233495A	16	43135	1	CMGC	1	1	1.38406	1.65875	0.657534	2.87531	0.799513	0.836017	0.30375	1.0114	0.087569	n.a.	bad	1.029	1	5.3055	n/d		Olaparib
MAPK3	P27361	MK03_HUMAN	https://www.uniprot.org/uniprot/P27361	KINASE	P0234333A	83	43135	3	CMGC	0	n/d	n/d	n/d	n/d	n/d	n/d	n/d	n/d	n/d	n/d	n.a.	n/d	n/d	n/d	n/d	n/d		Olaparib
MAPK1	P28482	MK01_HUMAN	https://www.uniprot.org/uniprot/P28482	KINASE	P0233418A	305	41389	12	CMGC	7	1	0.523141	0.947055	1.29649	0.442061	0.534451	1.14498	0.469236	0.757281	1.66014	n.a.	bad	1	7	6.7311	0		Olaparib
MAPK1	P28482	MK01_HUMAN	https://www.uniprot.org/uniprot/P28482	KINASE	P0233495A	314	41389	10	CMGC	5	1	0.966019	1.34306	0.708022	1.57198	0.603377	0.531449	0.486048	0.765389	0.610727	n.a.	bad	0.959	5	6.2602	0.207		Olaparib
MAPK1	P28482	MK01_HUMAN	https://www.uniprot.org/uniprot/P28482	KINASE	P0234333A	222	41389	6	CMGC	3	1	1.33213	0.751958	1.29019	1.69559	0.927607	0.904512	0.901854	0.671539	0.675532	30	weak	1.142	3	6.1147	0.4794	n/d	Olaparib
MTOR	P42345	MTOR_HUMAN	https://www.uniprot.org/uniprot/P42345	KINASE	P0233418A	288	288888	10	Atypical	7	1	0.508675	0.719106	1.01974	0.372418	0.425666	0.838876	0.47434	0.63232	1.13151	n.a.	bad	1	7	6.0024	0		Olaparib
MTOR	P42345	MTOR_HUMAN	https://www.uniprot.org/uniprot/P42345	KINASE	P0233495A	48	288888	2	Atypical	1	1	1.23119	1.29112	0.77057	1.36755	0.690696	0.746036	0.82355	0.994551	0.749981	30	weak	1.082	1	5.6896	n/d	n/d	Olaparib
MTOR	P42345	MTOR_HUMAN	https://www.uniprot.org/uniprot/P42345	KINASE	P0234333A	132	288888	4	Atypical	2	1	2.10799	0.774226	1.40756	2.35341	0.974583	0.825311	0.92254	0.532717	0.956979	n.a.	bad	1.425	2	5.2225	0.1499		Olaparib
GAK	O14976	GAK_HUMAN	https://www.uniprot.org/uniprot/O14976	KINASE	P0233418A	45	143189	2	Other	1	1	0.309285	0.149595	0.139069	0.150807	0.083638	0.381047	0.109299	0.116784	0.507698	n.a.	bad	4.536	1	5.3157	n/d		Olaparib
GSK3A	P49840	GSK3A_HUMAN	https://www.uniprot.org/uniprot/P49840	KINASE	P0233418A	109	50980	5	CMGC	3	1	0.235433	0.355077	0.424503	0.138212	0.244908	0.396187	0.220303	0.306139	0.541214	n.a.	bad	1.585	3	6.3172	0		Olaparib
GSK3A	P49840	GSK3A_HUMAN	https://www.uniprot.org/uniprot/P49840	KINASE	P0233495A	132	50980	5	CMGC	4	1	0.958425	1.20409	0.688071	1.06131	0.698821	0.65836	0.795094	0.973351	0.877284	30	weak	1.035	4	6.1317	0.4566	n/d	Olaparib
GSK3A	P49840	GSK3A_HUMAN	https://www.uniprot.org/uniprot/P49840	KINASE	P0234333A	218	50980	7	CMGC	5	1	1.08476	0.692396	0.985088	0.98466	0.828787	0.913457	0.697799	0.61098	0.687615	n.a.	bad	1.243	5	5.9001	0.282		Olaparib
ERBB2	P04626	ERBB2_HUMAN	https://www.uniprot.org/uniprot/P04626	KINASE	P0233418A	18	137909	1	TK	1	1	0.474393	1.32968	1.73279	1.00744	0.734046	1.92117	0.829406	1.18366	1.58512	n.a.	bad	0.481	1	5.6742	n/d		Olaparib
HIPK2	Q9H2X6	HIPK2_HUMAN	https://www.uniprot.org/uniprot/Q9H2X6	KINASE	P0234333A	61	130964	2	CMGC	2	1	1.02172	0.665378	0.799939	0.614059	0.572535	0.689216	0.617249	0.43623	0.608637	n.a.	bad	1.38	1	5.3495	n/d		Olaparib
CHUK	O15111	IKKA_HUMAN	https://www.uniprot.org/uniprot/O15111	KINASE	P0233418A	65	84639	2	Other	2	1	0.451204	0.632422	0.881276	0.328784	0.444959	0.812758	0.337287	0.457883	1.03818	n.a.	bad	1	2	5.6991	0		Olaparib
IKBKB	O14920	IKKB_HUMAN	https://www.uniprot.org/uniprot/O14920	KINASE	P0233418A	38	86563	2	Other	1	1	0.336077	0.353222	0.792456	0.274977	0.207857	0.756061	0.430101	0.398782	0.900285	n.a.	bad	1.166	1	5.4704	n/d		Olaparib
ILK	Q13418	ILK_HUMAN	https://www.uniprot.org/uniprot/Q13418	KINASE	P0233418A	97	51419	4	TKL	4	1	0.664317	0.943664	1.31323	0.501106	0.458325	1.16746	0.461779	0.722965	1.5068	n.a.	bad	1	4	6.0977	0		Olaparib
ILK	Q13418	ILK_HUMAN	https://www.uniprot.org/uniprot/Q13418	KINASE	P0234333A	79	51419	3	TKL	3	1	1.07409	0.441389	0.954815	1.13001	0.62604	0.709905	0.546701	0.392463	0.425014	n.a.	bad	1.486	3	5.5948	0.5644		Olaparib
JAK1	P23458	JAK1_HUMAN	https://www.uniprot.org/uniprot/P23458	KINASE	P0233418A	1347	133276	38	TK	22	1	0.820672	0.579089	0.733827	0.455903	0.738473	0.894099	0.695799	0.723995	0.946459	12	weak	1.387	22	7.2784	0	8.65177	Olaparib	yes
JAK1	P23458	JAK1_HUMAN	https://www.uniprot.org/uniprot/P23458	KINASE	P0233495A	1506	133276	58	TK	34	1	1.00243	0.715692	0.551566	0.757481	0.741099	0.642383	0.99007	0.894643	1.14118	n.a.	bad	1.58	34	7.0881	0.0639		Olaparib	yes
JAK1	P23458	JAK1_HUMAN	https://www.uniprot.org/uniprot/P23458	KINASE	P0234333A	1672	133276	46	TK	34	1	1.06093	0.679124	0.807912	0.871617	0.801043	0.893413	0.720789	0.713231	0.680616	30	weak	1.386	33	7.1785	0.3311	n/d	Olaparib	yes
MAPK9	P45984	MK09_HUMAN	https://www.uniprot.org/uniprot/P45984	KINASE	P0233495A	68	48311	2	CMGC	2	1	1.53288	1.02703	0.70676	1.38397	0.661998	0.646623	0.738263	0.766279	0.618543	n.a.	bad	1.461	2	5.5613	0.0452		Olaparib
STK10	O94804	STK10_HUMAN	https://www.uniprot.org/uniprot/O94804	KINASE	P0233418A	41	112134	3	STE	1	1	0.21521	0.300508	0.456766	0.135101	0.125603	0.375022	0.124003	0.24288	0.510493	n.a.	bad	1.605	1	5.5949	n/d		Olaparib
MAP2K1	Q02750	MP2K1_HUMAN	https://www.uniprot.org/uniprot/Q02750	KINASE	P0233418A	216	43439	8	STE	3	1	0.531066	0.875896	1.27194	0.367218	0.383829	1.16392	0.441587	0.520351	1.37932	n.a.	bad	1	3	6.3067	0		Olaparib
MAP2K1	Q02750	MP2K1_HUMAN	https://www.uniprot.org/uniprot/Q02750	KINASE	P0233495A	26	43439	1	STE	0	n/d	n/d	n/d	n/d	n/d	n/d	n/d	n/d	n/d	n/d	n.a.	n/d	n/d	n/d	n/d	n/d		Olaparib
MAP2K2	P36507	MP2K2_HUMAN	https://www.uniprot.org/uniprot/P36507	KINASE	P0233418A	60	44424	3	STE	1	1	0.337476	0.65686	1.07302	0.254384	0.312896	0.92036	0.356638	0.305474	1.12254	n.a.	bad	1	1	5.8691	n/d		Olaparib
MAP2K2	P36507	MP2K2_HUMAN	https://www.uniprot.org/uniprot/P36507	KINASE	P0233495A	73	44424	4	STE	1	1	1.18082	0.861537	0.518362	1.19064	0.552469	0.29737	0.515648	0.900129	0.293926	n.a.	bad	1.58	1	5.4564	n/d		Olaparib
MAP2K3	P46734	MP2K3_HUMAN	https://www.uniprot.org/uniprot/P46734	KINASE	P0233418A	188	39940	6	STE	4	1	0.303049	0.429863	0.633076	0.222281	0.233176	0.59637	0.226601	0.369072	0.848761	n.a.	bad	1.226	4	6.0115	0		Olaparib
MAPKAPK2	P49137	MAPK2_HUMAN	https://www.uniprot.org/uniprot/P49137	KINASE	P0233418A	44	45567	3	CAMK	1	1	0.216902	0.20452	0.483016	0.142548	0.198856	0.302689	0.126999	0.236811	0.709803	n.a.	bad	1.77	1	5.6788	n/d		Olaparib
MAPKAPK3	Q16644	MAPK3_HUMAN	https://www.uniprot.org/uniprot/Q16644	KINASE	P0233418A	135	42987	3	CAMK	1	1	0.325892	0.503903	0.665858	0.316174	0.26599	0.662513	0.314245	0.451175	1.00419	n.a.	bad	1.133	1	5.316	n/d		Olaparib
CDC42BPB	Q9Y5S2	MRCKB_HUMAN	https://www.uniprot.org/uniprot/Q9Y5S2	KINASE	P0233418A	115	194313	6	AGC	2	1	0.683354	0.871353	1.13476	0.350036	0.429127	0.894148	0.408644	0.631654	1.27766	n.a.	bad	1	2	5.6352	0		Olaparib
STK4	Q13043	STK4_HUMAN	https://www.uniprot.org/uniprot/Q13043	KINASE	P0233418A	125	55630	4	STE	3	1	0.631926	0.858044	1.17191	0.530704	0.464432	1.13803	0.502155	0.674716	1.41771	n.a.	bad	1	3	5.821	0		Olaparib
STK24	Q9Y6E0	STK24_HUMAN	https://www.uniprot.org/uniprot/Q9Y6E0	KINASE	P0233418A	162	49307	4	STE	3	1	0.286635	0.532281	0.815413	0.22672	0.240571	0.678229	0.25417	0.395034	0.82951	n.a.	bad	1	3	6.1513	0		Olaparib
STK24	Q9Y6E0	STK24_HUMAN	https://www.uniprot.org/uniprot/Q9Y6E0	KINASE	P0234333A	76	49307	5	STE	1	1	0.782862	0.240627	0.650844	1.39125	0.564953	0.637194	0.467964	0.149358	0.281811	n.a.	bad	2	1	5.4587	n/d		Olaparib
STK26	Q9P289	STK26_HUMAN	https://www.uniprot.org/uniprot/Q9P289	KINASE	P0233418A	357	46528	8	STE	5	1	0.69016	1.08976	1.874	0.469531	0.605684	1.30601	0.594725	0.919636	1.86299	n.a.	bad	1	5	5.9833	0		Olaparib
STK26	Q9P289	STK26_HUMAN	https://www.uniprot.org/uniprot/Q9P289	KINASE	P0234333A	27	46528	2	STE	0	n/d	n/d	n/d	n/d	n/d	n/d	n/d	n/d	n/d	n/d	n.a.	n/d	n/d	n/d	n/d	n/d		Olaparib
NRBP1	Q9UHY1	NRBP_HUMAN	https://www.uniprot.org/uniprot/Q9UHY1	KINASE	P0233418A	78	59844	3	Other	1	1	0.23596	0.447225	1.02881	0.219301	0.265145	0.542127	0.130976	0.388883	0.964858	n.a.	bad	1	1	5.8663	n/d		Olaparib
OXSR1	O95747	OXSR1_HUMAN	https://www.uniprot.org/uniprot/O95747	KINASE	P0233418A	298	58021	9	STE	5	1	0.406859	0.739894	1.11621	0.279588	0.340978	0.962712	0.362713	0.528827	1.24142	n.a.	bad	1	4	5.9634	0		Olaparib
PAK2	Q13177	PAK2_HUMAN	https://www.uniprot.org/uniprot/Q13177	KINASE	P0233418A	442	58042	12	STE	6	1	0.630897	1.25879	1.61734	0.49102	0.504605	1.44937	0.551481	0.864246	1.87822	n.a.	bad	1	6	6.3846	0		Olaparib
PAK2	Q13177	PAK2_HUMAN	https://www.uniprot.org/uniprot/Q13177	KINASE	P0233495A	188	58042	7	STE	5	1	1.20315	1.54887	0.617209	1.83441	0.503981	0.43435	0.360161	0.6326	0.380128	n.a.	bad	1.017	5	5.7868	0.078		Olaparib
PAK2	Q13177	PAK2_HUMAN	https://www.uniprot.org/uniprot/Q13177	KINASE	P0234333A	120	58042	5	STE	3	1	1.87348	0.514133	1.47425	3.39188	1.07424	0.610591	1.06953	0.35811	0.526927	n.a.	bad	1.445	3	5.5272	0.2313		Olaparib
PAK3	O75914	PAK3_HUMAN	https://www.uniprot.org/uniprot/O75914	KINASE	P0233418A	34	64529	1	STE	1	1	0.291271	0.632303	0.766411	0.1847	0.311838	0.711771	0.34225	0.345196	1.06735	n.a.	bad	1	1	5.7216	n/d		Olaparib
PAK4	O96013	PAK4_HUMAN	https://www.uniprot.org/uniprot/O96013	KINASE	P0233418A	43	64071	1	STE	0	n/d	n/d	n/d	n/d	n/d	n/d	n/d	n/d	n/d	n/d	n.a.	n/d	n/d	n/d	n/d	n/d		Olaparib
PBK	Q96KB5	TOPK_HUMAN	https://www.uniprot.org/uniprot/Q96KB5	KINASE	P0233418A	116	37211	4	Other	2	1	0.805074	1.58251	2.14178	0.628873	0.800236	1.92346	0.777566	1.13999	2.57221	n.a.	bad	0.485	2	6.3484	0		Olaparib
CDK16	Q00536	CDK16_HUMAN	https://www.uniprot.org/uniprot/Q00536	KINASE	P0233418A	56	63457	2	CMGC	1	1	0.533938	0.95354	1.50279	0.498257	0.820565	1.04791	0.548539	0.568843	1.68624	n.a.	bad	1	1	5.594	n/d		Olaparib
PDK1	Q15118	PDK1_HUMAN	https://www.uniprot.org/uniprot/Q15118	KINASE	P0233418A	65	51623	2	Atypical	2	1	0.230952	0.381015	0.490326	0.180683	0.219031	0.459922	0.273881	0.323916	0.615863	n.a.	bad	1.413	2	5.7765	0		Olaparib
PDPK1	O15530	PDPK1_HUMAN	https://www.uniprot.org/uniprot/O15530	KINASE	P0233418A	90	63151	3	AGC	3	1	0.54697	1.03844	1.47817	0.43852	0.527944	1.4296	0.508535	0.720555	1.78192	n.a.	bad	1	3	5.7651	0		Olaparib
PIPSL	A2A3N6	PIPSL_HUMAN	https://www.uniprot.org/uniprot/A2A3N6	KINASE	P0233495A	19	95047	1	Lipid Kinase	1	1	1.10119	0.95802	0.704099	0.860218	0.359875	0.288127	0.207313	0.39648	1.17594	n.a.	bad	1.264	1	5.7118	n/d		Olaparib
PIPSL	A2A3N6	PIPSL_HUMAN	https://www.uniprot.org/uniprot/A2A3N6	KINASE	P0234333A	31	95047	1	Lipid Kinase	1	1	1.14177	0.358135	0.352316	0.289506	0.069591	0.043426	0.022496	0.185979	0.62436	0.015	weak	3.015	1	5.3086	n/d	0.00497512	Olaparib
PIP4K2A	P48426	PI42A_HUMAN	https://www.uniprot.org/uniprot/P48426	KINASE	P0233418A	57	46224	2	Lipid Kinase	1	1	0.691881	0.630586	1.0916	0.471345	0.477962	1.07309	0.295868	0.604881	1.55893	n.a.	bad	1	1	5.3564	n/d		Olaparib
PIP4K2C	Q8TBX8	PI42C_HUMAN	https://www.uniprot.org/uniprot/Q8TBX8	KINASE	P0233418A	111	47299	5	Lipid Kinase	3	1	0.43456	0.653851	0.836497	0.303182	0.279759	0.738299	0.295373	0.488225	1.05152	n.a.	bad	1	3	6.0238	0		Olaparib
CDK11B	P21127	CD11B_HUMAN	https://www.uniprot.org/uniprot/P21127	KINASE	P0233418A	32	92706	1	CMGC	1	1	0.684362	0.405516	0.861796	0.344792	0.167437	0.775083	0.382176	0.447127	1.27155	n.a.	bad	1.329	1	6.9906	n/d		Olaparib
CDK11B	P21127	CD11B_HUMAN	https://www.uniprot.org/uniprot/P21127	KINASE	P0233495A	168	92706	8	CMGC	6	1	1.27846	0.879701	0.687415	0.633167	0.442446	0.372666	0.563421	0.63339	0.950907	n.a.	bad	1.454	5	5.4447	0.0449		Olaparib
PRKACA	P17612	KAPCA_HUMAN	https://www.uniprot.org/uniprot/P17612	KINASE	P0233418A	248	40589	9	AGC	6	1	0.451962	0.767765	1.07425	0.321755	0.419972	0.950968	0.416659	0.540096	1.13987	n.a.	bad	1	6	6.7393	0		Olaparib
PRKACA	P17612	KAPCA_HUMAN	https://www.uniprot.org/uniprot/P17612	KINASE	P0233495A	108	40589	4	AGC	2	1	1.25649	1.11278	0.81476	1.16299	0.608044	0.559521	0.655097	0.887044	0.784294	n.a.	bad	1.171	2	5.9469	0.0406		Olaparib
PRKACA	P17612	KAPCA_HUMAN	https://www.uniprot.org/uniprot/P17612	KINASE	P0234333A	94	40589	5	AGC	4	1	1.00786	0.5691	0.705468	1.07795	0.645054	0.593042	0.710499	0.44502	0.534376	n.a.	bad	1.575	4	6.0075	0.2334		Olaparib
PRKCB	P05771	KPCB_HUMAN	https://www.uniprot.org/uniprot/P05771	KINASE	P0233418A	230	77011	9	AGC	4	1	0.584497	1.02587	1.45781	0.479841	0.414335	1.18965	0.454205	0.692273	1.5362	n.a.	bad	1	3	5.9243	0		Olaparib
PRKCD	Q05655	KPCD_HUMAN	https://www.uniprot.org/uniprot/Q05655	KINASE	P0233418A	90	80952	3	AGC	3	1	0.326226	0.480213	0.777993	0.256725	0.261052	0.634794	0.218196	0.45067	1.06072	n.a.	bad	1.054	3	5.7139	0		Olaparib
PKN1	Q16512	PKN1_HUMAN	https://www.uniprot.org/uniprot/Q16512	KINASE	P0233418A	244	104672	8	AGC	5	1	0.658909	1.22618	1.84786	0.560058	0.616394	1.52894	0.532283	0.91856	2.00061	n.a.	bad	1	4	5.7858	0		Olaparib
PKN2	Q16513	PKN2_HUMAN	https://www.uniprot.org/uniprot/Q16513	KINASE	P0233418A	52	112033	2	AGC	0	n/d	n/d	n/d	n/d	n/d	n/d	n/d	n/d	n/d	n/d	n.a.	n/d	n/d	n/d	n/d	n/d		Olaparib
EIF2AK2	P19525	E2AK2_HUMAN	https://www.uniprot.org/uniprot/P19525	KINASE	P0233418A	88	62094	3	Other	2	1	0.674347	1.18047	1.65266	0.579259	0.544109	1.21732	0.638067	0.87457	1.86092	n.a.	bad	1	2	6.0473	0		Olaparib
PRPF4B	Q13523	PRP4B_HUMAN	https://www.uniprot.org/uniprot/Q13523	KINASE	P0233418A	69	116985	3	CMGC	3	1	0.510555	0.516245	0.755292	0.450169	0.413711	0.605314	0.447319	0.566107	1.06221	n.a.	bad	1.188	3	5.6025	0		Olaparib
PRPF4B	Q13523	PRP4B_HUMAN	https://www.uniprot.org/uniprot/Q13523	KINASE	P0233495A	47	116985	3	CMGC	1	1	1.13063	0.996749	0.904361	0.713765	0.621925	0.73469	0.907632	1.07093	1.391	n.a.	bad	1.121	1	5.4432	n/d		Olaparib
RIPK1	Q13546	RIPK1_HUMAN	https://www.uniprot.org/uniprot/Q13546	KINASE	P0233418A	66	75930	4	TKL	1	1	0.446207	0.754191	1.20728	0.301576	0.490615	1.02592	0.359584	0.750383	1.38399	n.a.	bad	1	1	5.5314	n/d		Olaparib
ROCK1	Q13464	ROCK1_HUMAN	https://www.uniprot.org/uniprot/Q13464	KINASE	P0233418A	400	158173	14	AGC	9	1	0.454714	0.645067	0.9964	0.437874	0.378995	0.949126	0.510874	0.566544	1.21656	n.a.	bad	1	9	5.8572	0		Olaparib
ROCK1	Q13464	ROCK1_HUMAN	https://www.uniprot.org/uniprot/Q13464	KINASE	P0234333A	21	158173	2	AGC	0	n/d	n/d	n/d	n/d	n/d	n/d	n/d	n/d	n/d	n/d	n.a.	n/d	n/d	n/d	n/d	n/d		Olaparib
ROCK2	O75116	ROCK2_HUMAN	https://www.uniprot.org/uniprot/O75116	KINASE	P0233418A	927	160898	30	AGC	19	1	0.614283	0.946761	1.21305	0.467281	0.5172	1.07043	0.526792	0.737671	1.31095	n.a.	bad	1	19	6.3228	0		Olaparib
ROCK2	O75116	ROCK2_HUMAN	https://www.uniprot.org/uniprot/O75116	KINASE	P0234333A	208	160898	10	AGC	4	1	0.929846	0.565645	0.836898	1.07143	0.58375	0.810232	0.593403	0.45807	0.471685	n.a.	bad	1.376	4	5.449	0.225		Olaparib
RPS6KA3	P51812	KS6A3_HUMAN	https://www.uniprot.org/uniprot/P51812	KINASE	P0233418A	387	83735	12	AGC	5	1	0.672625	1.33463	1.64494	0.648882	0.826419	1.60773	0.650758	0.991236	2.05056	n.a.	bad	0.561	5	6.2901	0		Olaparib
RPS6KA3	P51812	KS6A3_HUMAN	https://www.uniprot.org/uniprot/P51812	KINASE	P0233495A	144	83735	7	AGC	5	1	1.06695	1.20238	0.676268	1.45076	0.469631	0.531466	0.472002	0.672154	0.642964	30	good	1.1	5	5.4465	0.1461	n/d	Olaparib
RPS6KA3	P51812	KS6A3_HUMAN	https://www.uniprot.org/uniprot/P51812	KINASE	P0234333A	307	83735	11	AGC	7	1	1.53787	0.578992	1.17792	1.80262	0.717984	0.789429	0.76751	0.564114	0.583063	n.a.	bad	1.445	7	5.9288	0.195		Olaparib
RPS6KA1	Q15418	KS6A1_HUMAN	https://www.uniprot.org/uniprot/Q15418	KINASE	P0233418A	167	82722	7	AGC	3	1	0.503163	0.976244	1.16558	0.490426	0.427147	0.885915	0.441801	0.614707	1.34329	n.a.	bad	1	3	5.5995	0		Olaparib
SCYL2	Q6P3W7	SCYL2_HUMAN	https://www.uniprot.org/uniprot/Q6P3W7	KINASE	P0233418A	36	103708	1	Other	1	1	0.848217	1.17443	1.8579	0.623976	0.639685	1.51258	0.719694	0.822967	1.68838	n.a.	bad	0.61	1	5.9794	n/d		Olaparib
SLK	Q9H2G2	SLK_HUMAN	https://www.uniprot.org/uniprot/Q9H2G2	KINASE	P0233418A	576	142693	19	STE	11	1	0.430503	0.833256	1.029	0.345574	0.36765	0.946692	0.438489	0.639469	1.21158	n.a.	bad	1	11	6.2266	0		Olaparib
SRPK1	Q96SB4	SRPK1_HUMAN	https://www.uniprot.org/uniprot/Q96SB4	KINASE	P0233418A	67	92410	4	CMGC	3	1	0.51198	1.0133	1.30335	0.465228	0.458254	1.36175	0.341923	0.74088	1.60722	n.a.	bad	1	3	5.7376	0		Olaparib
STK39	Q9UEW8	STK39_HUMAN	https://www.uniprot.org/uniprot/Q9UEW8	KINASE	P0233418A	41	59473	1	STE	1	1	0.635396	0.696084	0.465553	0.669657	0.304092	1.06001	0.372526	0.426326	1.27061	n.a.	bad	1.408	1	5.735	n/d		Olaparib
SYK	P43405	KSYK_HUMAN	https://www.uniprot.org/uniprot/P43405	KINASE	P0233418A	42	72065	2	TK	1	1	0.369685	0.754832	0.879459	0.442127	0.332158	0.608591	0.295668	0.491858	0.83072	n.a.	bad	1	1	5.6347	n/d		Olaparib
MAP3K7	O43318	M3K7_HUMAN	https://www.uniprot.org/uniprot/O43318	KINASE	P0233418A	31	67195	1	TKL	1	1	0.567976	0.653229	1.14779	0.561116	0.521058	1.07079	0.552578	0.45338	1.42294	n.a.	bad	1	1	5.4951	n/d		Olaparib
TAOK1	Q7L7X3	TAOK1_HUMAN	https://www.uniprot.org/uniprot/Q7L7X3	KINASE	P0233418A	109	116069	4	STE	2	1	0.235889	0.479367	0.771207	0.23057	0.194502	0.664768	0.285218	0.385537	0.785089	n.a.	bad	1	2	5.4933	0		Olaparib
TAOK3	Q9H2K8	TAOK3_HUMAN	https://www.uniprot.org/uniprot/Q9H2K8	KINASE	P0233418A	34	105405	2	STE	1	1	0.47585	0.822566	1.04179	0.328977	0.499331	0.972491	0.424552	0.531564	1.24411	n.a.	bad	1	1	6.7141	n/d		Olaparib
TLK1	Q9UKI8	TLK1_HUMAN	https://www.uniprot.org/uniprot/Q9UKI8	KINASE	P0233418A	72	89022	3	Other	0	n/d	n/d	n/d	n/d	n/d	n/d	n/d	n/d	n/d	n/d	n.a.	n/d	n/d	1	6.1233	n/d		Olaparib
TLK2	Q86UE8	TLK2_HUMAN	https://www.uniprot.org/uniprot/Q86UE8	KINASE	P0233418A	72	87660	3	Other	1	1	0.760288	1.3009	1.6676	0.599587	0.530206	1.28927	0.778734	0.830376	1.78635	n.a.	bad	1	1	6.1233	n/d		Olaparib
TRRAP	Q9Y4A5	TRRAP_HUMAN	https://www.uniprot.org/uniprot/Q9Y4A5	KINASE	P0233418A	527	434409	19	Atypical	13	1	0.671005	0.788109	1.04956	0.399882	0.573176	1.06429	0.535494	0.673837	1.17949	n.a.	bad	1	13	6.1036	0		Olaparib
TRRAP	Q9Y4A5	TRRAP_HUMAN	https://www.uniprot.org/uniprot/Q9Y4A5	KINASE	P0233495A	109	437595	7	Atypical	3	1	1.40343	0.637633	0.635293	1.11276	0.698746	0.59952	0.830049	0.660626	1.03248	n.a.	bad	1.888	3	5.0651	0.4523		Olaparib
TRRAP	Q9Y4A5	TRRAP_HUMAN	https://www.uniprot.org/uniprot/Q9Y4A5	KINASE	P0234333A	217	437595	10	Atypical	5	1	1.15829	0.685081	0.866356	1.06715	0.629749	0.766292	0.748763	0.615104	0.677459	n.a.	bad	1.391	4	5.5951	0.185		Olaparib
TTN	Q8WZ42	TITIN_HUMAN	https://www.uniprot.org/uniprot/Q8WZ42	KINASE	P0233418A	196	3994576	20	CAMK	1	1	0.454563	0.689688	0.863143	0.337004	0.309621	0.855943	0.346536	0.591329	1.35103	n.a.	bad	1	1	6.5822	n/d		Olaparib
TYK2	P29597	TYK2_HUMAN	https://www.uniprot.org/uniprot/P29597	KINASE	P0233418A	47	133648	2	TK	1	1	0.866195	1.05891	1.60166	0.708639	0.824717	1.32061	0.669153	1.11883	1.7129	30	weak	0.701	1	5.541	n/d	n/d	Olaparib
VRK1	Q99986	VRK1_HUMAN	https://www.uniprot.org/uniprot/Q99986	KINASE	P0233418A	133	45475	6	CK1	4	1	0.496884	0.948966	1.86001	0.409121	0.390628	1.15897	0.410343	0.777573	1.91077	n.a.	bad	1	4	6.143	0		Olaparib
VRK1	Q99986	VRK1_HUMAN	https://www.uniprot.org/uniprot/Q99986	KINASE	P0234333A	76	45475	3	CK1	2	1	0.087395	0.016072	0.061715	0.078685	0.026398	0.031494	0.038522	0.025642	0.030784	n.a.	bad	13.979	1	5.5501	n/d		Olaparib
WNK1	Q9H4A3	WNK1_HUMAN	https://www.uniprot.org/uniprot/Q9H4A3	KINASE	P0233418A	102	299721	5	Other	1	1	0.469918	0.693781	1.07974	0.420356	0.320625	0.928621	0.309317	0.583787	0.96342	n.a.	bad	1	1	5.8107	n/d		Olaparib
YES1	P07947	YES_HUMAN	https://www.uniprot.org/uniprot/P07947	kinase	P0233418A	248	60801	6		4	1	0.510698	0.796455	1.29503	0.384824	0.395918	1.08222	0.478399	0.601734	1.5066	n.a.	bad	1	4	6.0582	0		Olaparib
TNIK	Q9UKE5	TNIK_HUMAN	https://www.uniprot.org/uniprot/Q9UKE5	KINASE	P0233418A	67	154941	4	STE	1	1	0.325286	0.24511	0.63654	0.420092	0.437374	0.428961	0.196544	0.312796	0.946898	n.a.	bad	1.503	1	5.2179	n/d		Olaparib
TNIK	Q9UKE5	TNIK_HUMAN	https://www.uniprot.org/uniprot/Q9UKE5	KINASE	P0233495A	109	154941	5	STE	2	1	0.203814	0.35017	0.184462	0.367053	0.073098	0.16479	0.074062	0.207841	0.161839	n.a.	bad	2.252	2	5.5362	0.1164		Olaparib
BRD2	P25440	BRD2_HUMAN	https://www.uniprot.org/uniprot/P25440	KINASE, BROMO	P0233418A	96	92032	3	Atypical	2	1	0.513745	0.610579	1.01634	0.38019	0.425722	0.92118	0.504737	0.654059	1.11336	n.a.	bad	1	2	5.7845	0		Olaparib
BRD2	P25440	BRD2_HUMAN	https://www.uniprot.org/uniprot/P25440	KINASE, BROMO	P0233495A	17	74880	2	Atypical	1	1	1.46602	1.5772	0.439517	1.59035	0.519877	0.364435	0.971451	0.956852	1.29947	n.a.	bad	1.223	1	5.2904	n/d		Olaparib
BRD2	P25440	BRD2_HUMAN	https://www.uniprot.org/uniprot/P25440	KINASE, BROMO	P0234333A	90	92032	4	Atypical	3	1	1.25602	0.896831	0.933856	1.02009	0.661075	0.779065	0.512499	0.430692	0.734381	n.a.	bad	1.232	3	5.5221	0.3669		Olaparib
BRD3	Q15059	BRD3_HUMAN	https://www.uniprot.org/uniprot/Q15059	KINASE, BROMO	P0233418A	535	79541	17	Atypical	6	1	0.891125	0.94057	1.1162	0.341451	0.622617	1.0202	0.832534	0.844488	1.24193	n.a.	bad	1	6	6.6571	0		Olaparib
BRD3	Q15059	BRD3_HUMAN	https://www.uniprot.org/uniprot/Q15059	KINASE, BROMO	P0233495A	572	79541	17	Atypical	7	1	0.980082	0.943843	0.76466	0.569776	0.540496	0.549375	0.907563	0.845003	0.953617	n.a.	bad	1.159	6	6.3998	0.3123		Olaparib
BRD3	Q15059	BRD3_HUMAN	https://www.uniprot.org/uniprot/Q15059	KINASE, BROMO	P0234333A	394	79541	15	Atypical	4	1	0.940989	0.723953	0.887299	0.585724	0.521806	0.752515	0.590348	0.417983	0.531135	n.a.	bad	1.205	4	6.1685	0.4485		Olaparib
BRD4	O60885	BRD4_HUMAN	https://www.uniprot.org/uniprot/O60885	KINASE, BROMO	P0233418A	331	152217	11	Atypical	8	1	0.658604	0.806271	1.03558	0.372299	0.575933	0.958663	0.632349	0.805193	1.22571	n.a.	bad	1	8	6.6051	0		Olaparib
BRD4	O60885	BRD4_HUMAN	https://www.uniprot.org/uniprot/O60885	KINASE, BROMO	P0233495A	291	152217	10	Atypical	8	1	1.0043	0.897291	0.741033	0.720672	0.628052	0.621492	1.02083	1.02828	1.05184	n.a.	bad	1.223	8	6.3036	0.1938		Olaparib
BRD4	O60885	BRD4_HUMAN	https://www.uniprot.org/uniprot/O60885	KINASE, BROMO	P0234333A	277	152217	12	Atypical	7	1	1.08905	0.820088	0.884506	0.826849	0.707315	0.911171	0.609071	0.642857	0.689309	n.a.	bad	1.226	7	6.2283	0.225		Olaparib
TRIM33	Q9UPN9	TRI33_HUMAN	https://www.uniprot.org/uniprot/Q9UPN9	KINASE, BROMO	P0233418A	100	122532	3	TIF1	3	1	0.429187	0.771194	0.973737	0.27803	0.26798	0.89734	0.430342	0.634135	1.26277	n.a.	bad	1	3	5.804	0		Olaparib
TAF1	P21675	TAF1_HUMAN	https://www.uniprot.org/uniprot/P21675	KINASE, HAT, BROMO	P0233418A	29	216449	2	Atypical	0	n/d	n/d	n/d	n/d	n/d	n/d	n/d	n/d	n/d	n/d	n.a.	n/d	n/d	n/d	n/d	n/d		Olaparib
ASMTL	O95671	ASML_HUMAN	https://www.uniprot.org/uniprot/O95671	MT	P0233418A	50	68856	3	Seven Beta Strand	2	1	0.480414	0.817625	1.14541	0.344392	0.509604	1.04031	0.408816	0.589279	1.49054	n.a.	bad	1	1	5.9681	n/d		Olaparib
CARM1	Q86X55	CARM1_HUMAN	https://www.uniprot.org/uniprot/Q86X55	MT	P0233418A	344	65853	11	Seven Beta Strand	7	1	0.597024	0.93605	1.30251	0.423316	0.456848	1.16832	0.477913	0.762969	1.52091	n.a.	bad	1	7	6.3086	0		Olaparib
CARM1	Q86X55	CARM1_HUMAN	https://www.uniprot.org/uniprot/Q86X55	MT	P0233495A	75	65853	3	Seven Beta Strand	2	1	1.07413	0.935321	0.562933	1.12319	0.475707	0.37989	0.369083	0.63258	0.415189	n.a.	bad	1.384	2	5.566	0.3184		Olaparib
CARM1	Q86X55	CARM1_HUMAN	https://www.uniprot.org/uniprot/Q86X55	MT	P0234333A	43	65853	1	Seven Beta Strand	1	1	1.24545	0.512001	0.907887	0.830643	0.393615	0.550727	0.609078	0.3776	0.310126	n.a.	bad	1.581	1	5.548	n/d		Olaparib
METTL26	Q96S19	MTL26_HUMAN	https://www.uniprot.org/uniprot/Q96S19	MT	P0233418A	72	22578	2	Seven Beta Strand	1	1	0.35588	0.577449	1.0135	0.314384	0.374962	0.943475	0.335055	0.664933	1.39386	n.a.	bad	1	1	5.5805	n/d		Olaparib
TRMT1L	Q7Z2T5	TRM1L_HUMAN	https://www.uniprot.org/uniprot/Q7Z2T5	MT	P0233418A	41	81746	2	Seven Beta Strand	1	1	0.863792	1.52372	1.85832	0.653567	0.728011	1.87461	0.688469	0.805817	2.21303	30	weak	0.551	1	6.1628	n/d	n/d	Olaparib
SPOUT1	Q5T280	CI114_HUMAN	https://www.uniprot.org/uniprot/Q5T280	MT	P0233495A	208	42008	5	SPOUT	4	1	1.06469	1.18062	1.02072	0.827495	0.749403	0.634232	1.27273	0.966554	1.21401	n.a.	bad	0.938	3	6.1216	0.3878		Olaparib
SPOUT1	Q5T280	CI114_HUMAN	https://www.uniprot.org/uniprot/Q5T280	MT	P0234333A	89	42008	4	SPOUT	1	1	1.03765	0.940796	0.906806	0.993946	0.818992	1.16502	0.636784	0.580956	0.662732	n.a.	bad	1.103	1	6.0603	n/d		Olaparib
CDKAL1	Q5VV42	CDKAL_HUMAN	https://www.uniprot.org/uniprot/Q5VV42	MT	P0233418A	39	65111	2	Radical SAM	1	1	0.684	1.07187	1.31518	0.476176	0.521331	1.65507	0.629905	0.756016	1.6562	n.a.	bad	1	1	5.8223	n/d		Olaparib
COMT	P21964	COMT_HUMAN	https://www.uniprot.org/uniprot/P21964	MT	P0233418A	112	30037	3	Seven Beta Strand	3	1	0.602922	1.09726	1.55074	0.437554	0.48646	1.37727	0.50802	0.766163	1.60894	n.a.	bad	1	3	6.8013	0		Olaparib
COMT	P21964	COMT_HUMAN	https://www.uniprot.org/uniprot/P21964	MT	P0234333A	140	30037	4	Seven Beta Strand	3	1	1.61374	0.610734	1.26277	2.18074	0.982396	0.773832	1.03816	0.463267	0.575195	n.a.	bad	1.395	3	5.8802	0.6776		Olaparib
COQ5	Q5HYK3	COQ5_HUMAN	https://www.uniprot.org/uniprot/Q5HYK3	MT	P0233418A	85	37140	3	Seven Beta Strand	3	1	0.613759	1.02049	1.41534	0.532832	0.527246	1.30908	0.655135	0.81056	1.78427	n.a.	bad	1	2	5.5671	0		Olaparib
CIAPIN1	Q6FI81	CPIN1_HUMAN	https://www.uniprot.org/uniprot/Q6FI81	MT	P0233418A	289	33582	8	Seven Beta Strand	7	1	0.637365	1.08092	1.57525	0.469365	0.502298	1.36321	0.587239	0.777035	1.82834	n.a.	bad	1	7	6.4872	0		Olaparib
DNMT1	P26358	DNMT1_HUMAN	https://www.uniprot.org/uniprot/P26358	MT	P0233418A	118	184817	7	Seven Beta Strand	1	1	0.501824	0.845738	1.09245	0.23994	0.506839	1.11594	0.264876	0.5299	1.50456	n.a.	bad	1	1	5.8269	n/d		Olaparib
DPH5	Q9H2P9	DPH5_HUMAN	https://www.uniprot.org/uniprot/Q9H2P9	MT	P0233418A	45	33005	2	Precorrin	0	n/d	n/d	n/d	n/d	n/d	n/d	n/d	n/d	n/d	n/d	n.a.	n/d	n/d	n/d	n/d	n/d		Olaparib
FBL	P22087	FBRL_HUMAN	https://www.uniprot.org/uniprot/P22087	MT	P0233418A	71	33784	2	Seven Beta Strand	2	1	0.209902	0.522145	0.570461	0.120015	0.214781	0.512351	0.187148	0.330903	0.808048	n.a.	bad	1.107	1	6.1745	n/d		Olaparib
CMTR1	Q8N1G2	CMTR1_HUMAN	https://www.uniprot.org/uniprot/Q8N1G2	MT	P0233418A	125	95320	4	Seven Beta Strand	3	1	0.557848	1.06881	1.68565	0.501738	0.425704	1.59553	0.435684	0.875004	1.92778	n.a.	bad	1	3	5.671	0		Olaparib
GAMT	Q14353	GAMT_HUMAN	https://www.uniprot.org/uniprot/Q14353	MT	P0233418A	57	26318	2	Seven Beta Strand	1	1	0.129132	0.189059	0.311716	0.141153	0.081503	0.271955	0.136965	0.130603	0.387602	n.a.	bad	2.255	1	5.6255	n/d		Olaparib
HNMT	P50135	HNMT_HUMAN	https://www.uniprot.org/uniprot/P50135	MT	P0233418A	133	33295	4	Seven Beta Strand	3	1	0.946862	1.37232	2.02138	0.654251	0.727674	1.78336	0.764758	1.11195	2.31137	n.a.	bad	0.574	3	6.2359	0		Olaparib
HNMT	P50135	HNMT_HUMAN	https://www.uniprot.org/uniprot/P50135	MT	P0233495A	69	33295	3	Seven Beta Strand	2	1	1.18458	1.5494	0.920185	1.3775	0.763758	0.720414	1.02818	0.869255	0.803994	30	weak	0.885	2	5.8825	0.0726	n/d	Olaparib
HNMT	P50135	HNMT_HUMAN	https://www.uniprot.org/uniprot/P50135	MT	P0234333A	58	33295	4	Seven Beta Strand	1	1	1.39528	0.747222	1.30946	1.51559	0.960316	0.800055	0.981296	1.02779	0.680908	30	weak	1.165	1	5.6181	n/d	n/d	Olaparib
METTL16	Q86W50	MET16_HUMAN	https://www.uniprot.org/uniprot/Q86W50	MT	P0233418A	62	63620	2	Seven Beta Strand	1	1	0.71923	1.29285	2.06862	0.395785	0.846881	1.94444	0.957143	1.14894	2.1181	n.a.	bad	1	1	5.5955	n/d		Olaparib
NTMT1	Q9BV86	NTM1A_HUMAN	https://www.uniprot.org/uniprot/Q9BV86	MT	P0233418A	37	25387	1	Seven Beta Strand	1	1	0.370959	0.601545	1.09094	0.321478	0.428575	1.28219	0.411278	0.533571	1.08316	n.a.	bad	1	1	6.1521	n/d		Olaparib
METTL3	Q86U44	MTA70_HUMAN	https://www.uniprot.org/uniprot/Q86U44	MT	P0233418A	111	64473	4	Rear. N6-MTF	3	1	0.240631	0.470254	0.458088	0.171419	0.179364	0.393456	0.185969	0.284829	0.688432	n.a.	bad	1.336	3	5.8244	0		Olaparib
NSUN2	Q08J23	NSUN2_HUMAN	https://www.uniprot.org/uniprot/Q08J23	MT	P0233418A	467	86470	13	Seven Beta Strand	10	1	0.650718	1.08836	1.50806	0.430883	0.460375	1.34292	0.497415	0.790451	1.96555	n.a.	bad	1	10	6.3558	0		Olaparib
NSUN2	Q08J23	NSUN2_HUMAN	https://www.uniprot.org/uniprot/Q08J23	MT	P0233495A	71	86470	4	Seven Beta Strand	2	1	1.35014	1.1169	0.906583	1.27325	0.61513	0.231829	0.90142	0.466957	0.451767	n.a.	bad	1.161	2	5.3775	0.3423		Olaparib
NSUN2	Q08J23	NSUN2_HUMAN	https://www.uniprot.org/uniprot/Q08J23	MT	P0234333A	55	86470	2	Seven Beta Strand	2	1	1.00011	0.717659	0.429852	0.688907	0.09833	0.12364	0.180957	0.227505	0.5435	n.a.	bad	1.743	2	5.3957	0.6189		Olaparib
NSUN4	Q96CB9	NSUN4_HUMAN	https://www.uniprot.org/uniprot/Q96CB9	MT	P0234333A	44	43088	3	Seven Beta Strand	2	1	1.06399	0.653773	0.661428	1.37243	0.562659	0.79448	0.482367	0.622204	0.524637	n.a.	bad	1.569	2	5.4425	0.0895		Olaparib
PCMT1	P22061	PIMT_HUMAN	https://www.uniprot.org/uniprot/P22061	MT	P0233418A	359	24679	8	Seven Beta Strand	5	1	0.541585	0.911098	1.42557	0.445794	0.499546	1.27128	0.49929	0.748679	1.67693	n.a.	bad	1	5	6.9572	0		Olaparib
PCMT1	P22061	PIMT_HUMAN	https://www.uniprot.org/uniprot/P22061	MT	P0233495A	180	24679	5	Seven Beta Strand	4	1	1.71128	1.86894	0.745437	2.62622	0.802962	0.590805	0.448305	0.912049	0.394963	n.a.	bad	1.037	4	6.1196	0.2647		Olaparib
PCMT1	P22061	PIMT_HUMAN	https://www.uniprot.org/uniprot/P22061	MT	P0234333A	194	24679	5	Seven Beta Strand	4	1	1.42535	0.533395	1.15799	2.06117	1.0497	0.694866	0.826874	0.437428	0.540383	n.a.	bad	1.434	4	5.8987	0.2752		Olaparib
TRMT10C	Q7L0Y3	MRRP1_HUMAN	https://www.uniprot.org/uniprot/Q7L0Y3	MT	P0233418A	258	47346	8	SPOUT	5	1	0.717429	1.31789	1.83438	0.565883	0.614418	1.52886	0.749147	1.06902	2.14949	n.a.	bad	1	5	6.1761	0		Olaparib
TRMT10C	Q7L0Y3	MRRP1_HUMAN	https://www.uniprot.org/uniprot/Q7L0Y3	MT	P0233495A	64	47346	2	SPOUT	2	1	1.07757	1.23193	0.802334	1.53236	0.645742	0.389496	0.864108	0.817623	0.622386	n.a.	bad	1.021	2	5.6317	0.2759		Olaparib
TRMT10C	Q7L0Y3	MRRP1_HUMAN	https://www.uniprot.org/uniprot/Q7L0Y3	MT	P0234333A	97	47346	4	SPOUT	3	1	1.70791	1.28015	1.23273	1.66254	0.754051	0.778516	0.740063	0.575823	0.755057	n.a.	bad	1.078	3	5.4543	0.1638		Olaparib
RNMT	O43148	MCES_HUMAN	https://www.uniprot.org/uniprot/O43148	MT	P0233418A	386	57724	11	Seven Beta Strand	8	1	0.649048	1.06234	1.55868	0.459981	0.476648	1.42494	0.540943	0.819365	1.87343	n.a.	bad	1	8	6.6325	1		Olaparib
SMS	P52788	SPSY_HUMAN	https://www.uniprot.org/uniprot/P52788	MT	P0233418A	235	41268	7	SBS non-meth.transf.	6	1	0.717013	1.33175	1.8782	0.559288	0.58741	1.75314	0.604797	0.961737	2.17929	n.a.	bad	1	6	6.4743	0		Olaparib
SMS	P52788	SPSY_HUMAN	https://www.uniprot.org/uniprot/P52788	MT	P0233495A	34	41268	2	SBS non-meth.transf.	1	1	1.36653	1.38826	0.544195	1.81893	0.341866	0.35739	0.306815	0.649599	0.110531	n.a.	bad	1.225	1	5.868	n/d		Olaparib
SMS	P52788	SPSY_HUMAN	https://www.uniprot.org/uniprot/P52788	MT	P0234333A	217	41268	5	SBS non-meth.transf.	5	1	1.69376	0.51338	1.49838	2.46361	1.00703	0.738676	1.04353	0.361555	0.681664	n.a.	bad	1.339	5	5.8592	0.2581		Olaparib
SRM	P19623	SPEE_HUMAN	https://www.uniprot.org/uniprot/P19623	MT	P0233418A	252	33824	5	SBS non-meth.transf.	5	1	0.569926	0.995027	1.42646	0.432389	0.475523	1.23972	0.500462	0.729475	1.74709	n.a.	bad	1	5	6.6276	0		Olaparib
SRM	P19623	SPEE_HUMAN	https://www.uniprot.org/uniprot/P19623	MT	P0233495A	106	33824	3	SBS non-meth.transf.	2	1	1.05264	1.52504	0.585283	1.9846	0.635915	0.43125	0.275352	0.795303	0.255	n.a.	bad	0.973	2	5.8116	0.0274		Olaparib
SRM	P19623	SPEE_HUMAN	https://www.uniprot.org/uniprot/P19623	MT	P0234333A	131	33824	5	SBS non-meth.transf.	2	1	0.985865	0.456496	0.732026	1.02235	0.480919	0.418023	0.422564	0.291173	0.440272	n.a.	bad	1.671	2	5.9329	0.3335		Olaparib
TPMT	P51580	TPMT_HUMAN	https://www.uniprot.org/uniprot/P51580	MT	P0233418A	66	28180	3	Seven Beta Strand	1	1	0.441041	0.749776	1.14357	0.298518	0.34212	1.19488	0.403597	0.538963	1.44625	n.a.	bad	1	1	6.1488	n/d		Olaparib
TRMT11	Q7Z4G4	TRM11_HUMAN	https://www.uniprot.org/uniprot/Q7Z4G4	MT	P0233418A	42	53420	1	Seven Beta Strand	1	1	0.589499	1.05311	1.72628	0.454384	0.530055	1.47416	0.545527	0.538888	1.80669	n.a.	bad	1	1	5.632	n/d		Olaparib
TRMT5	Q32P41	TRM5_HUMAN	https://www.uniprot.org/uniprot/Q32P41	MT	P0233418A	81	58246	4	Seven Beta Strand	2	1	0.36434	0.725591	0.943376	0.343933	0.33979	0.894325	0.305288	0.547113	1.01259	n.a.	bad	1	2	5.7016	0		Olaparib
ELP3	Q9H9T3	ELP3_HUMAN	https://www.uniprot.org/uniprot/Q9H9T3	MT, HAT	P0233418A	67	62258	4	Radical SAM	1	1	0.438883	0.871798	1.22165	0.311486	0.529422	0.976003	0.37099	0.655321	1.39888	n.a.	bad	1	1	5.8135	n/d		Olaparib
AASS	Q9UDR5	AASS_HUMAN	https://www.uniprot.org/uniprot/Q9UDR5	OXIDOREDUCTASE	P0233418A	96	102131	4	C5 dehydrogenase	3	1	0.543997	1.17407	1.74987	0.450911	0.363399	1.21471	0.562444	0.890773	1.87335	n.a.	bad	1	3	5.5932	0		Olaparib
ACAD10	Q6JQN1	ACD10_HUMAN	https://www.uniprot.org/uniprot/Q6JQN1	OXIDOREDUCTASE	P0233418A	47	118833	2	C3 dehydrogenase	1	1	0.987665	1.48981	1.78352	0.962279	1.06542	2.4336	1.1525	1.52239	2.79616	n.a.	bad	0.607	1	5.8248	n/d		Olaparib
ACAD8	Q9UKU7	ACAD8_HUMAN	https://www.uniprot.org/uniprot/Q9UKU7	OXIDOREDUCTASE	P0233418A	183	45069	6	C3 dehydrogenase	3	1	0.730098	0.799103	0.897106	0.596858	0.673493	0.941562	0.545949	0.835392	1.22105	n.a.	bad	1.02	2	5.9585	0		Olaparib
ACAD8	Q9UKU7	ACAD8_HUMAN	https://www.uniprot.org/uniprot/Q9UKU7	OXIDOREDUCTASE	P0233495A	190	45069	5	C3 dehydrogenase	4	1	0.931132	0.922377	0.619663	0.796018	0.576727	0.655886	0.799911	0.691606	0.946954	n.a.	bad	1.252	3	5.6319	0.9206		Olaparib
ACAD8	Q9UKU7	ACAD8_HUMAN	https://www.uniprot.org/uniprot/Q9UKU7	OXIDOREDUCTASE	P0234333A	206	45069	5	C3 dehydrogenase	4	1	1.00534	0.803646	0.919621	1.04711	0.801407	0.909401	0.943373	0.943584	0.682185	30	weak	1.164	3	6.3881	1.5182	n/d	Olaparib
ACAD9	Q9H845	ACAD9_HUMAN	https://www.uniprot.org/uniprot/Q9H845	OXIDOREDUCTASE	P0233418A	242	68760	6	C3 dehydrogenase	4	1	0.53395	0.979138	1.45801	0.424155	0.504702	1.18317	0.489192	0.698363	1.59174	n.a.	bad	1	4	6.0621	0		Olaparib
ACAD9	Q9H845	ACAD9_HUMAN	https://www.uniprot.org/uniprot/Q9H845	OXIDOREDUCTASE	P0233495A	45	68760	2	C3 dehydrogenase	2	1	1.04258	0.733923	0.474607	0.75324	0.466275	0.49655	0.381107	0.528418	0.454586	n.a.	bad	1.69	2	5.2093	0.2482		Olaparib
ACAD9	Q9H845	ACAD9_HUMAN	https://www.uniprot.org/uniprot/Q9H845	OXIDOREDUCTASE	P0234333A	43	68760	2	C3 dehydrogenase	2	1	1.69969	0.730561	1.30172	2.02148	0.926194	0.945429	1.23385	0.579186	1.11583	n.a.	bad	1.328	1	5.3757	n/d		Olaparib
ACADM	P11310	ACADM_HUMAN	https://www.uniprot.org/uniprot/P11310	OXIDOREDUCTASE	P0233418A	315	47019	11	C3 dehydrogenase	5	1	0.841758	1.36876	1.81692	0.626045	0.639369	1.59928	0.73354	0.890333	2.08702	n.a.	bad	0.578	5	6.5757	0		Olaparib
ACADM	P11310	ACADM_HUMAN	https://www.uniprot.org/uniprot/P11310	OXIDOREDUCTASE	P0233495A	140	47019	5	C3 dehydrogenase	4	1	1.12933	1.63529	0.822457	1.96303	0.732569	0.648739	0.681753	0.974797	0.623878	30	weak	0.866	4	5.8657	0.2517	n/d	Olaparib
ACADM	P11310	ACADM_HUMAN	https://www.uniprot.org/uniprot/P11310	OXIDOREDUCTASE	P0234333A	140	47019	6	C3 dehydrogenase	4	1	1.37908	0.62399	1.19444	1.82337	0.913941	0.858194	0.951488	0.455458	0.60911	n.a.	bad	1.308	4	5.9542	0.8405		Olaparib
ACADS	P16219	ACADS_HUMAN	https://www.uniprot.org/uniprot/P16219	OXIDOREDUCTASE	P0233418A	255	44297	6	C3 dehydrogenase	4	1	0.814597	1.16938	1.50595	0.477396	0.720956	1.37854	0.668395	0.839238	1.70432	n.a.	bad	1	4	6.3476	0		Olaparib
ACADS	P16219	ACADS_HUMAN	https://www.uniprot.org/uniprot/P16219	OXIDOREDUCTASE	P0233495A	292	44297	11	C3 dehydrogenase	6	1	0.905722	1.03014	0.654789	0.910434	0.699424	0.680946	0.873515	0.778682	0.96918	30	weak	1.131	6	6.0967	0.1262	n/d	Olaparib
ACADS	P16219	ACADS_HUMAN	https://www.uniprot.org/uniprot/P16219	OXIDOREDUCTASE	P0234333A	332	44297	9	C3 dehydrogenase	5	1	1.41081	1.09848	1.47245	1.68154	1.14104	1.40678	1.23371	1.00003	0.988374	n.a.	bad	0.938	5	6.2025	0.1446		Olaparib
ACADSB	P45954	ACDSB_HUMAN	https://www.uniprot.org/uniprot/P45954	OXIDOREDUCTASE	P0233418A	543	47485	16	C3 dehydrogenase	10	1	0.638207	0.815687	0.917435	0.432465	0.624015	0.919966	0.614038	0.746751	1.2692	n.a.	bad	1	10	7.3266	0		Olaparib
ACADSB	P45954	ACDSB_HUMAN	https://www.uniprot.org/uniprot/P45954	OXIDOREDUCTASE	P0233495A	544	47485	17	C3 dehydrogenase	12	1	0.931122	0.975185	0.659785	0.977586	0.670564	0.61874	0.88963	0.856681	0.881822	n.a.	bad	1.181	11	7.06	0.1498		Olaparib
ACADSB	P45954	ACDSB_HUMAN	https://www.uniprot.org/uniprot/P45954	OXIDOREDUCTASE	P0234333A	453	47485	17	C3 dehydrogenase	10	1	0.983071	0.887425	1.04245	0.959571	0.82471	0.904583	0.787019	0.777539	0.782545	30	good	1.028	10	7.0985	0.2489	n/d	Olaparib
ACADVL	P49748	ACADV_HUMAN	https://www.uniprot.org/uniprot/P49748	OXIDOREDUCTASE	P0233418A	938	72926	22	C3 dehydrogenase	18	1	0.487812	0.898126	1.22716	0.336299	0.384513	1.1771	0.408502	0.601576	1.4091	n.a.	bad	1	18	6.8318	0		Olaparib
ACADVL	P49748	ACADV_HUMAN	https://www.uniprot.org/uniprot/P49748	OXIDOREDUCTASE	P0233495A	425	72926	11	C3 dehydrogenase	9	1	1.26577	1.32081	0.670869	1.64884	0.461414	0.39791	0.41195	0.70872	0.411194	30	weak	1.138	9	6.0601	0.2414	n/d	Olaparib
ACADVL	P49748	ACADV_HUMAN	https://www.uniprot.org/uniprot/P49748	OXIDOREDUCTASE	P0234333A	572	72926	18	C3 dehydrogenase	11	1	1.82467	0.521996	1.52942	2.25527	0.994175	0.88147	0.994094	0.536632	0.714441	n.a.	bad	1.377	11	6.1065	0.2649		Olaparib
ACOX1	Q15067	ACOX1_HUMAN	https://www.uniprot.org/uniprot/Q15067	OXIDOREDUCTASE	P0233418A	343	74667	11	C3 dehydrogenase	7	1	0.505968	0.785892	1.19985	0.398383	0.522652	1.03463	0.458247	0.726753	1.4797	n.a.	bad	1	7	7.0856	0		Olaparib
ACOX1	Q15067	ACOX1_HUMAN	https://www.uniprot.org/uniprot/Q15067	OXIDOREDUCTASE	P0233495A	129	74423	6	C3 dehydrogenase	4	1	1.44425	1.27654	0.851971	1.671	0.755192	0.611982	0.650187	0.812315	0.769016	n.a.	bad	1.148	4	6.144	0.3262		Olaparib
ACOX1	Q15067	ACOX1_HUMAN	https://www.uniprot.org/uniprot/Q15067	OXIDOREDUCTASE	P0234333A	268	74667	11	C3 dehydrogenase	5	1	1.43682	0.921121	1.33772	1.59978	0.926958	1.07757	1.08499	0.856122	0.776844	n.a.	bad	1.079	4	5.984	0.4721		Olaparib
ADH5	P11766	ADHX_HUMAN	https://www.uniprot.org/uniprot/P11766	OXIDOREDUCTASE	P0233418A	255	39724	9	C1 alcohol dehydrogenase	7	1	0.653369	1.11878	1.56906	0.434311	0.467305	1.41656	0.522907	0.747557	1.78392	n.a.	bad	1	7	7.0798	0		Olaparib
ADH5	P11766	ADHX_HUMAN	https://www.uniprot.org/uniprot/P11766	OXIDOREDUCTASE	P0233495A	256	39724	9	C1 alcohol dehydrogenase	7	1	1.31358	1.35098	0.707224	1.62937	0.570906	0.45528	0.412072	0.644632	0.460688	n.a.	bad	1.124	7	6.2942	0.5202		Olaparib
ADH5	P11766	ADHX_HUMAN	https://www.uniprot.org/uniprot/P11766	OXIDOREDUCTASE	P0234333A	278	39724	9	C1 alcohol dehydrogenase	7	1	1.73981	0.639758	1.57427	2.39631	0.966515	0.768949	1.00898	0.464734	0.671768	n.a.	bad	1.237	7	6.3525	0.0537		Olaparib
ADH6	P28332	ADH6_HUMAN	https://www.uniprot.org/uniprot/P28332	OXIDOREDUCTASE	P0233418A	48	39830	1	C1 alcohol dehydrogenase	1	1	0.736844	1.04874	1.78936	0.405481	0.509773	1.36489	0.402022	0.527191	1.58099	n.a.	bad	1	1	5.7251	n/d		Olaparib
ADO	Q96SZ5	AEDO_HUMAN	https://www.uniprot.org/uniprot/Q96SZ5	OXIDOREDUCTASE	P0233418A	32	29751	1	C13 single donor oxygenase	1	1	0.417024	0.670946	0.977923	0.323924	0.233586	0.777153	0.319355	0.462096	1.04023	n.a.	bad	1	1	5.7402	n/d		Olaparib
AIFM1	O95831	AIFM1_HUMAN	https://www.uniprot.org/uniprot/O95831	OXIDOREDUCTASE	P0233418A	788	66900	21	C1 alcohol dehydrogenase	11	1	0.658745	1.33553	1.76848	0.559669	0.67356	1.59346	0.632969	0.954258	2.04216	n.a.	bad	1	11	6.8861	0		Olaparib
AIFM1	O95831	AIFM1_HUMAN	https://www.uniprot.org/uniprot/O95831	OXIDOREDUCTASE	P0233495A	355	66900	13	C1 alcohol dehydrogenase	7	1	1.26338	1.57299	0.860425	1.64206	0.644195	0.813912	1.29358	1.08523	0.574609	n.a.	bad	1	7	6.1296	0.0736		Olaparib
AIFM1	O95831	AIFM1_HUMAN	https://www.uniprot.org/uniprot/O95831	OXIDOREDUCTASE	P0234333A	573	66900	17	C1 alcohol dehydrogenase	11	1	1.29746	0.418288	0.95782	1.28768	0.673637	0.672051	0.562746	0.30142	0.521447	n.a.	bad	1.67	11	6.3655	0.3757		Olaparib
AKR1A1	P14550	AK1A1_HUMAN	https://www.uniprot.org/uniprot/P14550	OXIDOREDUCTASE	P0233418A	287	36573	9	C1 alcohol dehydrogenase	7	1	0.486188	0.955777	1.30632	0.391623	0.468776	1.1749	0.491357	0.660753	1.59739	n.a.	bad	1	7	6.9827	0		Olaparib
AKR1A1	P14550	AK1A1_HUMAN	https://www.uniprot.org/uniprot/P14550	OXIDOREDUCTASE	P0233495A	92	36573	4	C1 alcohol dehydrogenase	3	1	1.28	1.65358	0.739779	2.19031	0.66447	0.609579	0.388362	0.77677	0.362882	n.a.	bad	0.953	3	5.6552	0.3308		Olaparib
AKR1A1	P14550	AK1A1_HUMAN	https://www.uniprot.org/uniprot/P14550	OXIDOREDUCTASE	P0234333A	91	36573	5	C1 alcohol dehydrogenase	2	1	2.07799	0.413693	1.51549	3.09688	0.969972	0.900676	1.28302	0.306216	0.550617	n.a.	bad	1.595	1	5.6781	n/d		Olaparib
AKR1B1	P15121	ALDR_HUMAN	https://www.uniprot.org/uniprot/P15121	OXIDOREDUCTASE	P0233418A	286	35853	8	C1 alcohol dehydrogenase	6	1	0.466605	0.983774	1.30153	0.423093	0.461632	1.19591	0.423408	0.665315	1.4764	n.a.	bad	1	6	6.9257	0		Olaparib
AKR1B1	P15121	ALDR_HUMAN	https://www.uniprot.org/uniprot/P15121	OXIDOREDUCTASE	P0233495A	188	35853	9	C1 alcohol dehydrogenase	3	1	1.21009	1.53119	0.650226	1.82166	0.509962	0.46104	0.232695	0.808745	0.288881	n.a.	bad	1.013	3	6.1776	0.0625		Olaparib
AKR1B1	P15121	ALDR_HUMAN	https://www.uniprot.org/uniprot/P15121	OXIDOREDUCTASE	P0234333A	178	35853	8	C1 alcohol dehydrogenase	4	1	1.26244	0.426968	1.11633	1.80611	0.732811	0.519428	0.78593	0.377497	0.463421	n.a.	bad	1.466	4	5.8821	0.2448		Olaparib
AKR1C1	Q04828	AK1C1_HUMAN	https://www.uniprot.org/uniprot/Q04828	OXIDOREDUCTASE	P0233418A	457	36788	16	C1 alcohol dehydrogenase	2	1	0.776004	1.20024	1.63686	0.547113	0.625146	1.38197	0.605479	0.932376	2.17101	n.a.	bad	1	2	6.7533	0		Olaparib
AKR1C1	Q04828	AK1C1_HUMAN	https://www.uniprot.org/uniprot/Q04828	OXIDOREDUCTASE	P0233495A	287	36788	12	C1 alcohol dehydrogenase	1	1	0.804599	0.925823	0.444796	0.954958	0.414	0.396733	0.783642	0.499126	0.478292	n.a.	bad	1.317	1	6.4506	n/d		Olaparib
AKR1C1	Q04828	AK1C1_HUMAN	https://www.uniprot.org/uniprot/Q04828	OXIDOREDUCTASE	P0234333A	314	36788	12	C1 alcohol dehydrogenase	2	1	1.35142	0.637257	1.16778	1.71844	0.933678	0.845619	0.972376	0.552186	0.637376	n.a.	bad	1.303	2	6.0879	0.886		Olaparib
AKR1C3	P42330	AK1C3_HUMAN	https://www.uniprot.org/uniprot/P42330	OXIDOREDUCTASE	P0233418A	116	36853	4		2	1	1.29864	2.6548	3.59681	1.57412	1.58925	3.38246	1.53944	2.14179	4.69359	n.a.	n.d.	1	2	6.1456	0		Olaparib
AKR1C3	P42330	AK1C3_HUMAN	https://www.uniprot.org/uniprot/P42330	OXIDOREDUCTASE	P0233495A	46	36853	1		1	1	0.957035	1.35422	0.749079	1.57782	0.524007	0.401748	0.304883	0.675194	0.374966	n.a.	bad	0.93	1	6.3653	n/d		Olaparib
AKR1C3	P42330	AK1C3_HUMAN	https://www.uniprot.org/uniprot/P42330	OXIDOREDUCTASE	P0234333A	25	36853	1		0	n/d	n/d	n/d	n/d	n/d	n/d	n/d	n/d	n/d	n/d	n.a.	n/d	n/d	n/d	n/d	n/d		Olaparib
AKR7A2	O43488	ARK72_HUMAN	https://www.uniprot.org/uniprot/O43488	OXIDOREDUCTASE	P0233418A	150	39589	5	C1 alcohol dehydrogenase	3	1	0.534716	0.947435	1.42277	0.414989	0.416102	1.26471	0.416905	0.749014	1.57314	n.a.	bad	1	3	6.3721	0		Olaparib
AKR7A2	O43488	ARK72_HUMAN	https://www.uniprot.org/uniprot/O43488	OXIDOREDUCTASE	P0233495A	61	39589	2	C1 alcohol dehydrogenase	1	1	0.779615	0.826751	0.564976	1.6697	0.335649	0.404202	0.351919	0.658152	0.135711	n.a.	bad	1.279	1	5.3907	n/d		Olaparib
AKR7A2	O43488	ARK72_HUMAN	https://www.uniprot.org/uniprot/O43488	OXIDOREDUCTASE	P0234333A	111	39589	3	C1 alcohol dehydrogenase	2	1	1.86197	0.384185	1.96941	2.65169	1.1231	0.778387	1.06095	0.446759	0.621833	n.a.	bad	1.216	2	5.7057	0.0249		Olaparib
ALDH18A1	P54886	P5CS_HUMAN	https://www.uniprot.org/uniprot/P54886	OXIDOREDUCTASE	P0233418A	593	87301	13		12	1	0.681664	1.20066	1.77996	0.548422	0.590505	1.53284	0.525084	0.89864	1.95133	n.a.	bad	1	10	6.6392	0		Olaparib
ALDH18A1	P54886	P5CS_HUMAN	https://www.uniprot.org/uniprot/P54886	OXIDOREDUCTASE	P0233495A	157	87301	4		4	1	1.2609	1.25221	0.607849	1.37787	0.454784	0.400678	0.406615	0.629343	0.482541	n.a.	bad	1.216	3	5.6875	0.2199		Olaparib
ALDH18A1	P54886	P5CS_HUMAN	https://www.uniprot.org/uniprot/P54886	OXIDOREDUCTASE	P0234333A	239	87301	7		6	1	1.7357	0.48228	1.36359	2.31867	0.889756	0.744804	0.962225	0.451737	0.642517	n.a.	bad	1.482	6	5.9454	0.2425		Olaparib
ALDH1A1	P00352	AL1A1_HUMAN	https://www.uniprot.org/uniprot/P00352	OXIDOREDUCTASE	P0233418A	797	54861	32	C2 aldehyde/oxo dehydrogenase	13	1	0.890277	0.806963	0.976281	0.506863	0.732585	0.98323	0.701332	0.728959	1.11766	15	weak	1.06	13	7.7013	0	14.1509	Olaparib	yes
ALDH1A1	P00352	AL1A1_HUMAN	https://www.uniprot.org/uniprot/P00352	OXIDOREDUCTASE	P0233495A	845	54861	55	C2 aldehyde/oxo dehydrogenase	15	1	0.995378	0.737852	0.577133	0.657397	0.607614	0.50404	0.805984	0.690788	1.06233	n.a.	bad	1.517	14	7.8732	0.1969		Olaparib	yes
ALDH1A1	P00352	AL1A1_HUMAN	https://www.uniprot.org/uniprot/P00352	OXIDOREDUCTASE	P0234333A	948	54861	34	C2 aldehyde/oxo dehydrogenase	13	1	1.08478	0.774991	0.862169	0.833072	0.697946	0.781017	0.664848	0.651235	0.777896	30	weak	1.273	13	7.8503	0.2286	n/d	Olaparib	yes
ALDH1A2	O94788	AL1A2_HUMAN	https://www.uniprot.org/uniprot/O94788	OXIDOREDUCTASE	P0233418A	462	56723	17	C2 aldehyde/oxo dehydrogenase	8	1	0.901151	0.715337	0.892983	0.425089	0.632363	0.861426	0.680507	0.65577	1.05709	n.a.	bad	1.182	8	7.7799	1		Olaparib
ALDH1A2	O94788	AL1A2_HUMAN	https://www.uniprot.org/uniprot/O94788	OXIDOREDUCTASE	P0233495A	438	56723	22	C2 aldehyde/oxo dehydrogenase	10	1	0.962062	0.68314	0.552441	0.58413	0.578582	0.476411	0.714124	0.652757	1.03734	n.a.	bad	1.588	10	7.7564	1.8946		Olaparib
ALDH1A2	O94788	AL1A2_HUMAN	https://www.uniprot.org/uniprot/O94788	OXIDOREDUCTASE	P0234333A	574	56723	28	C2 aldehyde/oxo dehydrogenase	12	1	1.00444	0.767682	0.848764	0.728604	0.678112	0.784391	0.644124	0.642599	0.737738	n.a.	bad	1.24	12	7.633	1.9912		Olaparib
ALDH1A3	P47895	AL1A3_HUMAN	https://www.uniprot.org/uniprot/P47895	OXIDOREDUCTASE	P0233418A	39	56108	1	C2 aldehyde/oxo dehydrogenase	1	1	0.17152	0.177068	0.307351	0.153162	0.123379	0.228184	0.190455	0.225897	0.235961	n.a.	bad	2.418	1	5.7582	n/d		Olaparib
ALDH1A3	P47895	AL1A3_HUMAN	https://www.uniprot.org/uniprot/P47895	OXIDOREDUCTASE	P0234333A	30	56108	3	C2 aldehyde/oxo dehydrogenase	1	1	1.10804	0.738691	0.855154	1.20592	0.9955	1.1118	0.831636	1.02563	0.983889	30	good	1.323	1	5.4283	n/d	n/d	Olaparib
ALDH1B1	P30837	AL1B1_HUMAN	https://www.uniprot.org/uniprot/P30837	OXIDOREDUCTASE	P0233418A	1612	57206	133	C2 aldehyde/oxo dehydrogenase	21	1	0.88578	0.621718	0.726638	0.348927	0.569472	0.658051	0.571156	0.59844	0.98622	n.a.	bad	1.399	21	9.151	0		Olaparib	yes
ALDH1B1	P30837	AL1B1_HUMAN	https://www.uniprot.org/uniprot/P30837	OXIDOREDUCTASE	P0233495A	1325	57206	219	C2 aldehyde/oxo dehydrogenase	21	1	1.02836	0.695646	0.593526	0.620955	0.692467	0.590777	0.937537	0.783451	1.15596	n.a.	bad	1.573	21	9.0898	0.1441		Olaparib	yes
ALDH1B1	P30837	AL1B1_HUMAN	https://www.uniprot.org/uniprot/P30837	OXIDOREDUCTASE	P0234333A	2066	57206	220	C2 aldehyde/oxo dehydrogenase	25	1	1.08983	0.711795	0.866376	0.610081	0.618669	0.693368	0.55705	0.652421	0.820632	n.a.	bad	1.324	25	8.9658	0.1482		Olaparib	yes
ALDH2	P05091	ALDH2_HUMAN	https://www.uniprot.org/uniprot/P05091	OXIDOREDUCTASE	P0233418A	1569	56381	93	C2 aldehyde/oxo dehydrogenase	21	1	0.815998	0.62678	0.726435	0.442399	0.714914	0.846752	0.709466	0.715612	0.971791	9.6	weak	1.342	21	8.8348	0	7.1535	Olaparib	yes
ALDH2	P05091	ALDH2_HUMAN	https://www.uniprot.org/uniprot/P05091	OXIDOREDUCTASE	P0233495A	1795	56381	175	C2 aldehyde/oxo dehydrogenase	25	1	1.05976	0.760932	0.653552	0.721273	0.804886	0.706638	1.09921	0.901367	1.20017	30	weak	1.456	24	8.9998	0.3151	n/d	Olaparib	yes
ALDH2	P05091	ALDH2_HUMAN	https://www.uniprot.org/uniprot/P05091	OXIDOREDUCTASE	P0234333A	1598	56381	136	C2 aldehyde/oxo dehydrogenase	20	1	0.908329	0.673968	0.779152	0.730167	0.720074	0.812682	0.664559	0.689824	0.716896	30	weak	1.313	20	9.0456	0.3564	n/d	Olaparib	yes
ALDH3A2	P51648	AL3A2_HUMAN	https://www.uniprot.org/uniprot/P51648	OXIDOREDUCTASE	P0233418A	231	57669	9	C2 aldehyde/oxo dehydrogenase	6	1	0.430971	0.689528	0.991419	0.33201	0.37576	0.947799	0.368489	0.593764	1.21736	n.a.	bad	1	6	6.3699	0		Olaparib
ALDH3A2	P51648	AL3A2_HUMAN	https://www.uniprot.org/uniprot/P51648	OXIDOREDUCTASE	P0233495A	62	57669	3	C2 aldehyde/oxo dehydrogenase	2	1	0.833512	0.815921	0.549394	0.958168	0.436374	0.536728	0.477336	0.7286	0.554372	n.a.	bad	1.343	2	5.6024	0.1706		Olaparib
ALDH3A2	P51648	AL3A2_HUMAN	https://www.uniprot.org/uniprot/P51648	OXIDOREDUCTASE	P0234333A	233	57669	6	C2 aldehyde/oxo dehydrogenase	5	1	1.39036	0.671863	1.26398	1.64719	0.919555	1.26004	0.884272	0.75809	0.92272	30	good	1.235	5	5.8126	0.1984	n/d	Olaparib
ALDH4A1	P30038	AL4A1_HUMAN	https://www.uniprot.org/uniprot/P30038	OXIDOREDUCTASE	P0233418A	487	61719	11	C2 aldehyde/oxo dehydrogenase	9	1	0.730482	1.36074	1.91172	0.613485	0.671509	1.66513	0.668603	0.986821	2.25646	n.a.	bad	0.529	9	6.774	0		Olaparib
ALDH4A1	P30038	AL4A1_HUMAN	https://www.uniprot.org/uniprot/P30038	OXIDOREDUCTASE	P0233495A	220	61719	9	C2 aldehyde/oxo dehydrogenase	5	1	1.29248	1.34115	0.782857	1.51704	0.696873	0.589649	0.726417	0.826812	0.747705	n.a.	bad	1.079	5	6.0371	0.314		Olaparib
ALDH4A1	P30038	AL4A1_HUMAN	https://www.uniprot.org/uniprot/P30038	OXIDOREDUCTASE	P0234333A	311	61719	10	C2 aldehyde/oxo dehydrogenase	7	1	1.1666	0.635828	1.13622	1.45758	0.766151	0.735688	0.801959	0.500966	0.563809	n.a.	bad	1.223	7	6.1727	0.1153		Olaparib
ALDH5A1	P51649	SSDH_HUMAN	https://www.uniprot.org/uniprot/P51649	OXIDOREDUCTASE	P0233418A	321	58653	7	C2 aldehyde/oxo dehydrogenase	7	1	0.966701	1.94884	2.70188	0.735199	0.816637	2.32558	0.782876	1.35193	3.04183	n.a.	bad	0.423	7	6.6068	0		Olaparib
ALDH5A1	P51649	SSDH_HUMAN	https://www.uniprot.org/uniprot/P51649	OXIDOREDUCTASE	P0233495A	66	58653	2	C2 aldehyde/oxo dehydrogenase	2	1	1.32354	1.83419	0.872186	2.27836	0.688357	0.611705	0.437358	1.03004	0.353075	n.a.	bad	0.859	2	5.5213	0.9392		Olaparib
ALDH5A1	P51649	SSDH_HUMAN	https://www.uniprot.org/uniprot/P51649	OXIDOREDUCTASE	P0234333A	38	58653	2	C2 aldehyde/oxo dehydrogenase	2	1	1.3826	0.542548	1.04751	1.82664	0.840285	0.732375	0.884999	0.483107	0.644981	n.a.	bad	1.498	2	5.5191	0.1889		Olaparib
ALDH6A1	Q02252	MMSA_HUMAN	https://www.uniprot.org/uniprot/Q02252	OXIDOREDUCTASE	P0233418A	471	57839	11	C2 aldehyde/oxo dehydrogenase	9	1	0.576538	1.07177	1.42448	0.451545	0.45409	1.3746	0.540048	0.719251	1.69253	n.a.	bad	1	9	6.5796	0		Olaparib
ALDH6A1	Q02252	MMSA_HUMAN	https://www.uniprot.org/uniprot/Q02252	OXIDOREDUCTASE	P0233495A	134	57839	5	C2 aldehyde/oxo dehydrogenase	3	1	1.20923	1.34127	0.74248	1.83282	0.566899	0.458442	0.317739	0.770443	0.41889	n.a.	bad	1.06	3	5.6576	0.4802		Olaparib
ALDH6A1	Q02252	MMSA_HUMAN	https://www.uniprot.org/uniprot/Q02252	OXIDOREDUCTASE	P0234333A	110	57839	4	C2 aldehyde/oxo dehydrogenase	1	1	1.48603	0.481833	1.4009	1.99239	0.994656	0.563373	0.635475	0.374526	0.721362	n.a.	bad	1.32	1	5.5193	n/d		Olaparib
ALDH7A1	P49419	AL7A1_HUMAN	https://www.uniprot.org/uniprot/P49419	OXIDOREDUCTASE	P0233418A	510	58486	8	C2 aldehyde/oxo dehydrogenase	7	1	0.571752	1.01746	1.48538	0.392366	0.421402	1.31847	0.489188	0.715273	1.76865	n.a.	bad	1	7	6.7352	0		Olaparib
ALDH7A1	P49419	AL7A1_HUMAN	https://www.uniprot.org/uniprot/P49419	OXIDOREDUCTASE	P0233495A	238	58486	7	C2 aldehyde/oxo dehydrogenase	4	1	1.11015	1.34196	0.661359	1.66031	0.399264	0.327841	0.32002	0.801617	0.349268	n.a.	bad	1.053	4	5.874	0.2949		Olaparib
ALDH7A1	P49419	AL7A1_HUMAN	https://www.uniprot.org/uniprot/P49419	OXIDOREDUCTASE	P0234333A	299	58486	9	C2 aldehyde/oxo dehydrogenase	7	1	1.44157	0.503976	1.43536	2.00895	0.778233	0.82799	0.784173	0.490903	0.66662	n.a.	bad	1.259	7	5.8816	0.0375		Olaparib
ALDH9A1	P49189	AL9A1_HUMAN	https://www.uniprot.org/uniprot/P49189	OXIDOREDUCTASE	P0233418A	478	53801	14	C2 aldehyde/oxo dehydrogenase	8	1	0.253031	0.3553	0.544421	0.1327	0.15053	0.398681	0.182335	0.246351	0.569212	n.a.	bad	1.393	8	6.6713	0		Olaparib
ALDH9A1	P49189	AL9A1_HUMAN	https://www.uniprot.org/uniprot/P49189	OXIDOREDUCTASE	P0233495A	212	53801	7	C2 aldehyde/oxo dehydrogenase	5	1	1.06308	1.16618	0.69996	1.53896	0.591645	0.547787	0.484746	0.817954	0.375401	n.a.	bad	1.106	4	5.8388	0.5578		Olaparib
ALDH9A1	P49189	AL9A1_HUMAN	https://www.uniprot.org/uniprot/P49189	OXIDOREDUCTASE	P0234333A	117	53801	4	C2 aldehyde/oxo dehydrogenase	4	1	1.5292	0.493162	1.4551	2.2607	0.826792	1.19253	0.895918	0.620917	0.582735	n.a.	bad	1.298	4	5.7492	0.9541		Olaparib
ALOX12B	O75342	LX12B_HUMAN	https://www.uniprot.org/uniprot/O75342	OXIDOREDUCTASE	P0233418A	90	80355	3	C13 single donor oxygenase	3	1	0.098289	0.048967	0.189792	0.041445	0.037655	0.110892	0.040326	0.123203	0.200293	n.a.	bad	4.6	2	6.0961	0		Olaparib
ALOX12B	O75342	LX12B_HUMAN	https://www.uniprot.org/uniprot/O75342	OXIDOREDUCTASE	P0233495A	37	80355	3	C13 single donor oxygenase	1	1	0.572715	0.522895	0.756206	0.519312	0.530765	0.083718	0.326479	0.938714	0.399124	n.a.	bad	1.23	1	5.0472	n/d		Olaparib
AOC1	P19801	AOC1_HUMAN	https://www.uniprot.org/uniprot/P19801	OXIDOREDUCTASE	P0233418A	94	87238	3	C4 dehydrogenase	3	1	0.490702	0.867385	1.15717	0.365076	0.364687	0.941952	0.460008	0.619239	1.33182	n.a.	bad	1	3	5.7413	0		Olaparib
AOC2	O75106	AOC2_HUMAN	https://www.uniprot.org/uniprot/O75106	OXIDOREDUCTASE	P0233418A	47	83672	1	C4 dehydrogenase	0	n/d	n/d	n/d	n/d	n/d	n/d	n/d	n/d	n/d	n/d	n.a.	n/d	n/d	1	5.8018	n/d		Olaparib
AOC3	Q16853	AOC3_HUMAN	https://www.uniprot.org/uniprot/Q16853	OXIDOREDUCTASE	P0233418A	47	84621	1	C4 dehydrogenase	1	1	0.751965	0.753915	0.901667	0.561808	0.382512	0.960539	0.547863	0.59168	0.84836	n.a.	bad	1.058	1	5.8018	n/d		Olaparib
AOC3	Q16853	AOC3_HUMAN	https://www.uniprot.org/uniprot/Q16853	OXIDOREDUCTASE	P0234333A	36	84621	3	C4 dehydrogenase	1	1	0.635185	0.204741	0.454868	1.00097	0.6343	0.706183	0.267934	0.956766	0.243258	n.a.	bad	2.479	1	5.5016	n/d		Olaparib
ASPH	Q12797	ASPH_HUMAN	https://www.uniprot.org/uniprot/Q12797	OXIDOREDUCTASE	P0233418A	239	85862	6	C14.11 2OG oxygenase	6	1	0.707426	1.16847	1.60565	0.523263	0.585712	1.48139	0.609041	0.816418	1.87021	n.a.	bad	1	6	6.3811	0		Olaparib
BCKDHA	P12694	ODBA_HUMAN	https://www.uniprot.org/uniprot/P12694	OXIDOREDUCTASE	P0233418A	162	50470	6	C2 aldehyde/oxo dehydrogenase	3	1	0.552904	0.899706	1.54364	0.570196	0.432684	1.32939	0.524322	0.844642	1.81197	n.a.	bad	1	2	5.8812	0		Olaparib
BCKDHA	P12694	ODBA_HUMAN	https://www.uniprot.org/uniprot/P12694	OXIDOREDUCTASE	P0234333A	29	50790	2	C2 aldehyde/oxo dehydrogenase	1	1	1.05955	0.593965	0.865795	0.994791	0.878292	0.673526	0.663206	0.4845	0.511532	n.a.	bad	1.411	1	5.7003	n/d		Olaparib
BCKDHB	P21953	ODBB_HUMAN	https://www.uniprot.org/uniprot/P21953	OXIDOREDUCTASE	P0233418A	56	43122	2	C2 aldehyde/oxo dehydrogenase	2	1	0.730078	1.15975	1.66754	0.563839	0.55678	1.46289	0.624595	0.922178	2.05499	n.a.	bad	1	2	6.4348	0		Olaparib
BDH1	Q02338	BDH_HUMAN	https://www.uniprot.org/uniprot/Q02338	OXIDOREDUCTASE	P0233495A	38	38157	1	C1 alcohol dehydrogenase	1	1	0.861524	0.73159	0.428417	0.874394	0.530323	0.360745	0.540262	0.434125	0.51443	n.a.	bad	1.605	1	5.2953	n/d		Olaparib
BLVRA	P53004	BIEA_HUMAN	https://www.uniprot.org/uniprot/P53004	OXIDOREDUCTASE	P0233418A	234	33428	7	C3 dehydrogenase	4	1	0.402268	0.699687	1.24697	0.291755	0.363806	0.961375	0.34077	0.532989	1.45554	n.a.	bad	1	4	6.4191	0		Olaparib
BLVRA	P53004	BIEA_HUMAN	https://www.uniprot.org/uniprot/P53004	OXIDOREDUCTASE	P0233495A	101	33428	4	C3 dehydrogenase	3	1	1.34261	1.48433	0.751952	1.96598	0.555075	0.446959	0.46802	0.80243	0.357219	n.a.	bad	1.048	3	5.3717	0.5899		Olaparib
BLVRB	P30043	BLVRB_HUMAN	https://www.uniprot.org/uniprot/P30043	OXIDOREDUCTASE	P0233418A	254	22119	7	C5 dehydrogenase	5	1	0.654052	1.06343	1.57429	0.454959	0.497575	1.40767	0.596615	0.763335	1.81975	n.a.	bad	1	5	6.9712	0		Olaparib
BLVRB	P30043	BLVRB_HUMAN	https://www.uniprot.org/uniprot/P30043	OXIDOREDUCTASE	P0233495A	246	22119	7	C5 dehydrogenase	6	1	1.12319	1.40815	0.701669	1.67349	0.598392	0.580231	0.473693	0.697204	0.493621	n.a.	bad	1.006	6	6.4228	0.7974		Olaparib
BLVRB	P30043	BLVRB_HUMAN	https://www.uniprot.org/uniprot/P30043	OXIDOREDUCTASE	P0234333A	150	22119	5	C5 dehydrogenase	4	1	1.48353	0.596753	1.34109	1.86763	0.875925	0.931788	0.927493	0.568305	0.603288	n.a.	bad	1.282	4	6.3937	0.2555		Olaparib
CAT	P04040	CATA_HUMAN	https://www.uniprot.org/uniprot/P04040	OXIDOREDUCTASE	P0233418A	590	59755	15	C11 peroxidase	12	1	0.326801	0.473503	0.720218	0.244177	0.255956	0.562024	0.262518	0.37295	0.820024	n.a.	bad	1.111	12	6.9719	0		Olaparib
CAT	P04040	CATA_HUMAN	https://www.uniprot.org/uniprot/P04040	OXIDOREDUCTASE	P0233495A	409	59755	12	C11 peroxidase	8	1	0.79619	0.760556	0.476858	0.961428	0.334859	0.311408	0.341306	0.800623	0.388464	n.a.	bad	1.452	8	6.4577	0.4331		Olaparib
CAT	P04040	CATA_HUMAN	https://www.uniprot.org/uniprot/P04040	OXIDOREDUCTASE	P0234333A	325	59755	11	C11 peroxidase	8	1	0.919317	0.446923	0.881588	1.2007	0.476056	0.980037	0.643564	0.499778	0.565508	n.a.	bad	1.445	8	6.368	0.3253		Olaparib
CBR1	P16152	CBR1_HUMAN	https://www.uniprot.org/uniprot/P16152	OXIDOREDUCTASE	P0233418A	588	30375	13	C1 alcohol dehydrogenase	10	1	0.27189	0.390404	0.554901	0.150239	0.183858	0.499699	0.187432	0.240921	0.681487	n.a.	bad	1.345	10	6.6162	0		Olaparib
CBR1	P16152	CBR1_HUMAN	https://www.uniprot.org/uniprot/P16152	OXIDOREDUCTASE	P0233495A	112	30375	5	C1 alcohol dehydrogenase	2	1	1.474	1.7047	0.784673	2.0416	0.790012	0.530548	0.579451	1.00875	0.521912	n.a.	bad	0.994	2	5.6675	0.6533		Olaparib
CBR1	P16152	CBR1_HUMAN	https://www.uniprot.org/uniprot/P16152	OXIDOREDUCTASE	P0234333A	285	30375	7	C1 alcohol dehydrogenase	6	1	1.28303	0.455638	1.23106	1.71309	0.82996	0.914722	0.870166	0.509041	0.548124	n.a.	bad	1.354	6	5.9564	0.1092		Olaparib
CHDH	Q8NE62	CHDH_HUMAN	https://www.uniprot.org/uniprot/Q8NE62	OXIDOREDUCTASE	P0233418A	74	65358	2	C1 alcohol dehydrogenase	2	1	0.623204	1.16386	1.53796	0.573338	0.461267	1.43429	0.444189	0.785468	1.75062	n.a.	bad	1	2	5.8012	0		Olaparib
CP	P00450	CERU_HUMAN	https://www.uniprot.org/uniprot/P00450	OXIDOREDUCTASE	P0233418A	435	122204	14	C16	10	1	0.112394	0.162018	0.248606	0.075928	0.081266	0.212119	0.092557	0.129503	0.313256	n.a.	bad	2.709	10	6.8054	0		Olaparib
CP	P00450	CERU_HUMAN	https://www.uniprot.org/uniprot/P00450	OXIDOREDUCTASE	P0233495A	119	122204	6	C16	3	1	1.33831	1.6029	0.768343	1.93551	0.606419	0.500625	0.337981	0.63693	0.519894	n.a.	bad	1	3	5.7976	0.5326		Olaparib
CP	P00450	CERU_HUMAN	https://www.uniprot.org/uniprot/P00450	OXIDOREDUCTASE	P0234333A	125	122204	8	C16	2	1	0.981169	0.360167	0.600643	0.585711	0.2434	0.237147	0.25142	0.258522	0.505841	n.a.	bad	2.062	2	5.7767	0.2862		Olaparib
CPOX	P36551	HEM6_HUMAN	https://www.uniprot.org/uniprot/P36551	OXIDOREDUCTASE	P0233418A	153	50151	4	C3 dehydrogenase	3	1	0.641638	1.15754	1.57071	0.486531	0.5918	1.40737	0.647281	0.906301	1.97178	n.a.	bad	1	3	6.4162	0		Olaparib
CPOX	P36551	HEM6_HUMAN	https://www.uniprot.org/uniprot/P36551	OXIDOREDUCTASE	P0234333A	98	50151	3	C3 dehydrogenase	2	1	1.6305	0.955424	1.31193	2.04254	1.2044	1.04382	0.984233	0.746666	0.721794	n.a.	bad	1.16	2	5.5937	0.7816		Olaparib
CRYL1	Q9Y2S2	CRYL1_HUMAN	https://www.uniprot.org/uniprot/Q9Y2S2	OXIDOREDUCTASE	P0233418A	82	35419	3	C1 alcohol dehydrogenase	2	1	0.417454	0.793201	1.24147	0.534746	0.367598	0.941661	0.463677	0.620333	1.47845	n.a.	bad	1	2	5.799	0		Olaparib
CRYZ	Q08257	QOR_HUMAN	https://www.uniprot.org/uniprot/Q08257	OXIDOREDUCTASE	P0233418A	364	35206	11	C6 NAD(P)H reductase	10	1	0.639035	1.16175	1.58883	0.441619	0.485238	1.40441	0.580904	0.813407	1.89197	n.a.	bad	1	8	6.7222	0		Olaparib
CRYZ	Q08257	QOR_HUMAN	https://www.uniprot.org/uniprot/Q08257	OXIDOREDUCTASE	P0233495A	55	35206	2	C6 NAD(P)H reductase	1	1	1.19764	1.84418	0.784475	2.10533	0.536753	0.49745	0.329735	0.73302	0.342812	n.a.	bad	0.836	1	6.0428	n/d		Olaparib
CRYZ	Q08257	QOR_HUMAN	https://www.uniprot.org/uniprot/Q08257	OXIDOREDUCTASE	P0234333A	174	35206	7	C6 NAD(P)H reductase	5	1	1.54129	0.484193	1.24738	2.03686	0.877298	0.648519	0.962372	0.486363	0.680069	n.a.	bad	1.468	5	5.9459	0.77		Olaparib
CRYZL1	O95825	QORL1_HUMAN	https://www.uniprot.org/uniprot/O95825	OXIDOREDUCTASE	P0233418A	122	38696	4		2	1	0.62573	0.801378	1.30105	0.414974	0.497861	1.15253	0.415356	0.785947	1.40305	n.a.	bad	1	1	5.6731	n/d		Olaparib
CTBP1	Q13363	CTBP1_HUMAN	https://www.uniprot.org/uniprot/Q13363	OXIDOREDUCTASE	P0233418A	208	47535	6	C1 alcohol dehydrogenase	6	1	0.606283	1.0444	1.46733	0.419231	0.488973	1.23021	0.516123	0.716443	1.75353	n.a.	bad	1	6	6.4067	0		Olaparib
CTBP2	P56545	CTBP2_HUMAN	https://www.uniprot.org/uniprot/P56545	OXIDOREDUCTASE	P0233495A	40	106186	2		1	1	1.33273	1.33491	0.730223	1.5858	0.713701	0.579593	0.439097	0.920968	0.304863	n.a.	bad	1.13	1	5.7176	n/d		Olaparib
CYB5R1	Q9UHQ9	NB5R1_HUMAN	https://www.uniprot.org/uniprot/Q9UHQ9	OXIDOREDUCTASE	P0233418A	234	34094	7	C6 NAD(P)H reductase	7	1	0.519304	0.986602	1.41836	0.442733	0.471691	1.24506	0.494374	0.727733	1.50662	n.a.	bad	1	7	6.6885	0		Olaparib
CYB5R1	Q9UHQ9	NB5R1_HUMAN	https://www.uniprot.org/uniprot/Q9UHQ9	OXIDOREDUCTASE	P0233495A	90	34094	4	C6 NAD(P)H reductase	2	1	1.09689	1.39228	0.592081	1.77821	0.535705	0.428926	0.350306	0.747852	0.242839	n.a.	bad	1.057	2	5.5068	0.0507		Olaparib
CYB5R3	P00387	NB5R3_HUMAN	https://www.uniprot.org/uniprot/P00387	OXIDOREDUCTASE	P0233418A	347	38226	9	C6 NAD(P)H reductase	7	1	0.388303	0.745417	1.1105	0.283865	0.385107	1.03171	0.357499	0.540622	1.24223	n.a.	bad	1	7	6.8603	0		Olaparib
CYB5R3	P00387	NB5R3_HUMAN	https://www.uniprot.org/uniprot/P00387	OXIDOREDUCTASE	P0233495A	143	38226	7	C6 NAD(P)H reductase	2	1	1.16767	1.38103	0.728612	1.53336	0.559807	0.52572	0.467141	0.680719	0.43019	n.a.	bad	1.028	2	5.8717	0.4996		Olaparib
CYB5R3	P00387	NB5R3_HUMAN	https://www.uniprot.org/uniprot/P00387	OXIDOREDUCTASE	P0234333A	194	38226	5	C6 NAD(P)H reductase	5	1	1.2427	0.420449	0.970246	1.46291	0.857603	0.983107	0.608701	0.407849	0.607746	n.a.	bad	1.613	5	6.4507	0.1781		Olaparib
CYP11A1	P05108	CP11A_HUMAN	https://www.uniprot.org/uniprot/P05108	OXIDOREDUCTASE	P0233418A	187	60102	8	C14 pair donor oxygenase	6	1	0.872524	1.45434	1.91684	0.687629	0.673805	1.66379	0.762344	1.10844	2.28467	n.a.	bad	0.555	6	6.5665	0		Olaparib
CYP11A1	P05108	CP11A_HUMAN	https://www.uniprot.org/uniprot/P05108	OXIDOREDUCTASE	P0233495A	217	60102	9	C14 pair donor oxygenase	7	1	0.991542	1.02506	0.655645	1.14969	0.560774	0.629993	0.743584	0.723643	0.605748	n.a.	bad	1.185	7	6.2728	0.278		Olaparib
CYP11A1	P05108	CP11A_HUMAN	https://www.uniprot.org/uniprot/P05108	OXIDOREDUCTASE	P0234333A	335	60102	12	C14 pair donor oxygenase	8	1	1.46728	0.71442	1.20303	1.49246	0.963118	0.986475	0.814083	0.588198	0.576162	n.a.	bad	1.287	8	5.9315	0.2359		Olaparib
CYP19A1	P11511	CP19A_HUMAN	https://www.uniprot.org/uniprot/P11511	OXIDOREDUCTASE	P0233418A	282	57882	7	C14.14 Flavin oxygenase	5	1	0.841141	1.47737	2.30238	0.663358	0.740212	2.1019	0.793919	1.05234	2.55908	n.a.	bad	0.487	5	6.2114	0		Olaparib
CYP20A1	Q6UW02	CP20A_HUMAN	https://www.uniprot.org/uniprot/Q6UW02	OXIDOREDUCTASE	P0233418A	130	52432	5	C14 pair donor oxygenase	3	1	0.416505	0.847113	1.0796	0.467503	0.471219	0.921227	0.514038	0.610984	1.28916	n.a.	bad	1	3	5.9083	0		Olaparib
CYP27A1	Q02318	CP27A_HUMAN	https://www.uniprot.org/uniprot/Q02318	OXIDOREDUCTASE	P0233418A	73	60234	3	C14.13 NAD(P)H oxygenase	2	1	0.559381	0.853903	1.34522	0.38792	0.567869	1.23235	0.3937	0.641089	1.54598	n.a.	bad	1	2	5.5451	0		Olaparib
DCXR	Q7Z4W1	DCXR_HUMAN	https://www.uniprot.org/uniprot/Q7Z4W1	OXIDOREDUCTASE	P0233418A	137	25913	3	C1 alcohol dehydrogenase	3	1	0.596442	1.04908	1.91856	0.494327	0.514336	1.54027	0.539504	0.802349	2.02885	n.a.	bad	1	3	6.3794	0		Olaparib
DCXR	Q7Z4W1	DCXR_HUMAN	https://www.uniprot.org/uniprot/Q7Z4W1	OXIDOREDUCTASE	P0233495A	269	25913	6	C1 alcohol dehydrogenase	6	1	1.11424	1.31289	0.613297	1.59606	0.50589	0.452503	0.431393	0.715407	0.429821	n.a.	bad	1.098	6	6.2071	0.1162		Olaparib
DCXR	Q7Z4W1	DCXR_HUMAN	https://www.uniprot.org/uniprot/Q7Z4W1	OXIDOREDUCTASE	P0234333A	181	25913	4	C1 alcohol dehydrogenase	4	1	1.40989	0.580213	1.01891	1.5681	0.658554	0.70932	0.5912	0.38074	0.616433	n.a.	bad	1.507	4	5.9031	0.3634		Olaparib
DECR1	Q16698	DECR_HUMAN	https://www.uniprot.org/uniprot/Q16698	OXIDOREDUCTASE	P0233418A	277	36067	7	C3 dehydrogenase	7	1	0.519315	1.07487	1.54656	0.476139	0.527936	1.2977	0.485748	0.864615	1.79342	n.a.	bad	1	7	6.3936	0		Olaparib
DECR1	Q16698	DECR_HUMAN	https://www.uniprot.org/uniprot/Q16698	OXIDOREDUCTASE	P0233495A	167	36067	5	C3 dehydrogenase	3	1	1.11187	1.34347	0.649504	1.5718	0.546595	0.505964	0.497218	0.750715	0.371664	n.a.	bad	1.06	3	5.7379	0.2089		Olaparib
DECR1	Q16698	DECR_HUMAN	https://www.uniprot.org/uniprot/Q16698	OXIDOREDUCTASE	P0234333A	246	36067	6	C3 dehydrogenase	6	1	1.70329	0.678049	1.41653	2.26516	1.03616	1.05337	0.9516	0.602425	0.773779	n.a.	bad	1.291	6	5.7529	0.1464		Olaparib
DECR2	Q9NUI1	DECR2_HUMAN	https://www.uniprot.org/uniprot/Q9NUI1	OXIDOREDUCTASE	P0233418A	40	30777	1	C3 dehydrogenase	1	1	0.541451	1.10258	1.42813	0.792142	0.546099	1.55514	0.492439	0.801799	1.78777	n.a.	bad	0.609	1	5.7376	n/d		Olaparib
DHCR24	Q15392	DHC24_HUMAN	https://www.uniprot.org/uniprot/Q15392	OXIDOREDUCTASE	P0233418A	168	60101	7	C3 dehydrogenase	4	1	0.640499	1.27855	1.6424	0.503422	0.610998	1.65234	0.679808	0.908686	1.81137	n.a.	bad	1	4	6.5246	0		Olaparib
DHCR24	Q15392	DHC24_HUMAN	https://www.uniprot.org/uniprot/Q15392	OXIDOREDUCTASE	P0233495A	68	60101	5	C3 dehydrogenase	2	1	1.01105	1.17064	0.696082	1.44012	0.560889	0.426368	0.593041	0.649238	0.431291	n.a.	bad	1.077	2	5.8944	0.1233		Olaparib
DHCR24	Q15392	DHC24_HUMAN	https://www.uniprot.org/uniprot/Q15392	OXIDOREDUCTASE	P0234333A	102	60101	4	C3 dehydrogenase	2	1	1.7835	0.798228	1.55522	2.1401	1.07921	1.14784	1.05924	0.577666	0.833357	n.a.	bad	1.183	2	5.8105	0.2741		Olaparib
DHCR7	Q9UBM7	DHCR7_HUMAN	https://www.uniprot.org/uniprot/Q9UBM7	OXIDOREDUCTASE	P0233418A	113	54489	4	C3 dehydrogenase	3	1	0.383702	0.618622	0.920416	0.285164	0.347279	0.747031	0.333649	0.456905	0.992213	n.a.	bad	1	2	6.5338	0		Olaparib
DHCR7	Q9UBM7	DHCR7_HUMAN	https://www.uniprot.org/uniprot/Q9UBM7	OXIDOREDUCTASE	P0233495A	126	54489	5	C3 dehydrogenase	4	1	1.15299	0.826474	0.716273	1.1095	0.507517	0.526698	0.638377	0.695052	0.627779	n.a.	bad	1.396	4	5.919	0.1127		Olaparib
DHCR7	Q9UBM7	DHCR7_HUMAN	https://www.uniprot.org/uniprot/Q9UBM7	OXIDOREDUCTASE	P0234333A	91	54489	3	C3 dehydrogenase	2	1	1.05034	0.497544	0.699373	1.0061	0.567352	0.807797	0.614876	0.430058	0.503364	n.a.	bad	1.713	2	5.6556	0.0657		Olaparib
DHFR	P00374	DYR_HUMAN	https://www.uniprot.org/uniprot/P00374	OXIDOREDUCTASE	P0233418A	152	21452	4	C5 dehydrogenase	3	1	0.729232	1.21528	1.90678	0.581583	0.550408	1.70699	0.540829	0.928496	2.0065	n.a.	bad	1	3	6.0177	0		Olaparib
DHRS1	Q96LJ7	DHRS1_HUMAN	https://www.uniprot.org/uniprot/Q96LJ7	OXIDOREDUCTASE	P0233418A	117	33909	2	C1 alcohol dehydrogenase	2	1	0.043441	0.038403	0.140852	0.068098	0.063154	0.139443	0.042702	0.066793	0.186822	n.a.	bad	5.821	2	5.7959	0		Olaparib
DHRS11	Q6UWP2	DHR11_HUMAN	https://www.uniprot.org/uniprot/Q6UWP2	OXIDOREDUCTASE	P0233418A	40	28308	1	C1 alcohol dehydrogenase	1	1	0.656473	1.12929	1.70159	0.430589	0.46449	1.35367	0.433972	0.739781	1.99605	n.a.	bad	1	1	5.7903	n/d		Olaparib
DHRS2	Q13268	DHRS2_HUMAN	https://www.uniprot.org/uniprot/Q13268	OXIDOREDUCTASE	P0233418A	339	29926	10	C1 alcohol dehydrogenase	8	1	0.846814	1.47565	1.84416	0.527635	0.715866	1.73937	0.669685	1.01034	2.11786	n.a.	bad	1	8	7.2242	0		Olaparib
DHRS2	Q13268	DHRS2_HUMAN	https://www.uniprot.org/uniprot/Q13268	OXIDOREDUCTASE	P0233495A	430	29926	13	C1 alcohol dehydrogenase	10	1	1.03083	1.10129	0.685132	1.09032	0.548709	0.461402	0.648056	0.745454	0.746862	30	weak	1.137	10	6.9153	0.2153	n/d	Olaparib
DHRS2	Q13268	DHRS2_HUMAN	https://www.uniprot.org/uniprot/Q13268	OXIDOREDUCTASE	P0234333A	537	29926	13	C1 alcohol dehydrogenase	12	1	1.46353	0.771602	1.20348	1.41258	0.830121	0.938234	0.768142	0.554252	0.654876	n.a.	bad	1.247	12	7.1261	0.1446		Olaparib
DHRS4	Q9BTZ2	DHRS4_HUMAN	https://www.uniprot.org/uniprot/Q9BTZ2	OXIDOREDUCTASE	P0233418A	56	29537	4	C1 alcohol dehydrogenase	1	1	0.52982	0.873409	1.21347	0.368079	0.450315	1.16135	0.434022	0.708275	1.54695	n.a.	bad	1	1	6.2244	n/d		Olaparib
DHRS7	Q9Y394	DHRS7_HUMAN	https://www.uniprot.org/uniprot/Q9Y394	OXIDOREDUCTASE	P0233418A	35	38298	2	C1 alcohol dehydrogenase	1	1	0.469238	0.756953	0.924919	0.364593	0.468551	1.13159	0.453526	0.58307	1.24653	n.a.	bad	1	1	5.8407	n/d		Olaparib
DLD	P09622	DLDH_HUMAN	https://www.uniprot.org/uniprot/P09622	OXIDOREDUCTASE	P0233418A	613	54177	20	C8 Thioreductase	10	1	0.746534	1.14324	1.50548	0.47625	0.580174	1.34333	0.631784	0.775113	1.62587	n.a.	bad	1	9	7.3058	0		Olaparib
DLD	P09622	DLDH_HUMAN	https://www.uniprot.org/uniprot/P09622	OXIDOREDUCTASE	P0233495A	533	54177	18	C8 Thioreductase	12	1	1.16939	1.3182	0.77695	1.52895	0.732868	0.658513	0.729219	0.868009	0.713175	30	weak	1.035	12	6.758	0.1282	n/d	Olaparib
DLD	P09622	DLDH_HUMAN	https://www.uniprot.org/uniprot/P09622	OXIDOREDUCTASE	P0234333A	622	54177	16	C8 Thioreductase	12	1	1.29091	0.681051	1.17153	1.51361	0.831075	0.863428	0.832164	0.570981	0.609965	n.a.	bad	1.237	12	6.6829	0.03		Olaparib
DNAJC10	Q8IXB1	DJC10_HUMAN	https://www.uniprot.org/uniprot/Q8IXB1	OXIDOREDUCTASE	P0233418A	186	91079	8	C8 Thioreductase	4	1	0.629813	1.0613	1.52821	0.61349	0.686855	1.46715	0.588602	0.912361	1.98903	n.a.	bad	1	4	6.0436	0		Olaparib
DNAJC10	Q8IXB1	DJC10_HUMAN	https://www.uniprot.org/uniprot/Q8IXB1	OXIDOREDUCTASE	P0233495A	107	91079	5	C8 Thioreductase	2	1	0.9383	1.01042	0.645614	1.13986	3.36186	0.568791	0.678906	1.25046	0.754514	n.a.	bad	1.17	2	5.6571	0.4456		Olaparib
DNAJC10	Q8IXB1	DJC10_HUMAN	https://www.uniprot.org/uniprot/Q8IXB1	OXIDOREDUCTASE	P0234333A	96	91079	3	C8 Thioreductase	2	1	2.41865	0.647797	1.13194	2.08775	2.08015	0.83486	0.720289	1.20773	0.698753	n.a.	bad	1.921	2	5.8914	0.1749		Olaparib
DUS3L	Q96G46	DUS3L_HUMAN	https://www.uniprot.org/uniprot/Q96G46	OXIDOREDUCTASE	P0233418A	32	72593	1	C3 dehydrogenase	1	1	0.677433	0.540513	0.852048	0.814395	0	0.298251	0.372267	0.354448	0.966018	n.a.	bad	1.205	1	5.1585	n/d		Olaparib
ERO1A	Q96HE7	ERO1A_HUMAN	https://www.uniprot.org/uniprot/Q96HE7	OXIDOREDUCTASE	P0233418A	210	54392	6	C8 Thioreductase	4	1	0.295846	0.381944	0.558414	0.160081	0.199858	0.505777	0.16417	0.243129	0.587852	n.a.	bad	1.378	4	6.4128	0		Olaparib
ERO1A	Q96HE7	ERO1A_HUMAN	https://www.uniprot.org/uniprot/Q96HE7	OXIDOREDUCTASE	P0233495A	38	54392	2	C8 Thioreductase	1	1	1.30324	1.09173	0.792773	0.747703	0.065045	0	0	0.218206	0.631906	n.a.	bad	1.222	1	5.4669	n/d		Olaparib
ERO1A	Q96HE7	ERO1A_HUMAN	https://www.uniprot.org/uniprot/Q96HE7	OXIDOREDUCTASE	P0234333A	124	54392	4	C8 Thioreductase	2	1	2.67394	0.523959	2.12319	3.2979	1.05354	1.75716	1.28378	0.453965	0.674848	n.a.	bad	1.388	2	5.5652	0.2266		Olaparib
ETFDH	Q16134	ETFD_HUMAN	https://www.uniprot.org/uniprot/Q16134	OXIDOREDUCTASE	P0233418A	73	68495	5	C5 dehydrogenase	2	1	0.466196	0.985924	1.38673	0.282077	0.422647	1.3788	0.478194	0.692587	1.60441	n.a.	bad	1	2	5.9563	0		Olaparib
ETHE1	O95571	ETHE1_HUMAN	https://www.uniprot.org/uniprot/O95571	OXIDOREDUCTASE	P0233418A	199	27873	4	C13 single donor oxygenase	3	1	0.281312	0.371882	0.672829	0.227361	0.227966	0.577774	0.223124	0.343437	0.816391	n.a.	bad	1.226	3	6.0326	0		Olaparib
FASN	P49327	FAS_HUMAN	https://www.uniprot.org/uniprot/P49327	OXIDOREDUCTASE	P0233418A	2571	273423	68		53	1	0.706932	1.23284	1.69735	0.495719	0.611896	1.55513	0.614351	0.907103	1.91598	n.a.	bad	1	52	7.4461	0		Olaparib
FASN	P49327	FAS_HUMAN	https://www.uniprot.org/uniprot/P49327	OXIDOREDUCTASE	P0233495A	1486	273423	45		33	1	1.18226	1.29057	0.699821	1.53982	0.584564	0.479733	0.430585	0.729269	0.474299	n.a.	bad	1.096	33	6.6153	0.1631		Olaparib
FASN	P49327	FAS_HUMAN	https://www.uniprot.org/uniprot/P49327	OXIDOREDUCTASE	P0234333A	2019	273423	53		43	1	1.50835	0.557355	1.33094	1.95591	0.916911	0.85372	0.869151	0.505145	0.584781	n.a.	bad	1.328	43	6.6433	0.3717		Olaparib
FDFT1	P37268	FDFT_HUMAN	https://www.uniprot.org/uniprot/P37268	OXIDOREDUCTASE	P0233418A	135	48115	4		2	1	0.562608	1.08302	1.33102	0.466273	0.484402	1.21228	0.427326	0.777785	1.62486	n.a.	bad	1	2	6.0351	0		Olaparib
FDXR	P22570	ADRO_HUMAN	https://www.uniprot.org/uniprot/P22570	OXIDOREDUCTASE	P0233418A	483	57369	15	C18	12	1	0.756606	1.46946	2.10132	0.592443	0.709639	1.89175	0.695733	1.10676	2.5328	n.a.	bad	1	12	6.7032	0		Olaparib
FDXR	P22570	ADRO_HUMAN	https://www.uniprot.org/uniprot/P22570	OXIDOREDUCTASE	P0233495A	213	58303	7	C18	4	1	1.17042	1.32208	0.579118	1.62053	0.39641	0.344687	0.191075	0.580196	0.261055	n.a.	bad	1.142	4	6.0314	0.259		Olaparib
FDXR	P22570	ADRO_HUMAN	https://www.uniprot.org/uniprot/P22570	OXIDOREDUCTASE	P0234333A	226	57369	9	C18	5	1	2.05103	0.459507	1.51342	2.89027	0.997303	0.762675	1.1018	0.432528	0.630149	n.a.	bad	1.546	5	5.8864	0.4501		Olaparib
FMO5	P49326	FMO5_HUMAN	https://www.uniprot.org/uniprot/P49326	OXIDOREDUCTASE	P0233418A	109	52476	5	C14.13 NAD(P)H oxygenase	3	1	0.664115	1.06848	1.18312	0.418974	0.377437	1.17057	0.417621	0.683403	1.48133	n.a.	bad	1	3	5.7022	0		Olaparib
FTH1	P02794	FRIH_HUMAN	https://www.uniprot.org/uniprot/P02794	OXIDOREDUCTASE	P0233418A	222	21225	5	C16	5	1	0.523764	0.980899	1.39332	0.468722	0.472106	1.25383	0.564039	0.884936	1.64743	n.a.	bad	1	5	6.6519	0		Olaparib
FTH1	P02794	FRIH_HUMAN	https://www.uniprot.org/uniprot/P02794	OXIDOREDUCTASE	P0233495A	101	21225	2	C16	2	1	1.41057	1.58401	0.756253	1.99515	0.648102	0.514129	0.329874	0.751577	0.374368	n.a.	bad	1.03	2	5.9345	0.0711		Olaparib
FTH1	P02794	FRIH_HUMAN	https://www.uniprot.org/uniprot/P02794	OXIDOREDUCTASE	P0234333A	36	21225	1	C16	1	1	2.43575	0.675453	2.08817	3.6529	1.52667	1.00995	1.4662	0.515108	0.942154	n.a.	bad	1.243	1	9.2341	n/d		Olaparib
FTO	Q9C0B1	FTO_HUMAN	https://www.uniprot.org/uniprot/Q9C0B1	OXIDOREDUCTASE	P0233418A	71	58281	4	C14.11 2OG oxygenase	2	1	0.658768	0.897716	1.48482	0.473848	0.633037	1.5248	0.473292	0.981312	2.34405	n.a.	bad	1	2	5.8912	0		Olaparib
FXN	Q16595	FRDA_HUMAN	https://www.uniprot.org/uniprot/Q16595	OXIDOREDUCTASE	P0233418A	50	23135	1	C16	1	1	0.247265	0.918066	1.73813	0.516103	0.559666	1.07928	0.589955	0.742735	1.16089	n.a.	bad	1	1	5.6545	n/d		Olaparib
G6PD	P11413	G6PD_HUMAN	https://www.uniprot.org/uniprot/P11413	OXIDOREDUCTASE	P0233418A	532	63826	19	C1 alcohol dehydrogenase	14	1	0.575699	1.06536	1.44602	0.447329	0.457307	1.30134	0.51521	0.774977	1.75435	n.a.	bad	1	14	7.0316	0		Olaparib
G6PD	P11413	G6PD_HUMAN	https://www.uniprot.org/uniprot/P11413	OXIDOREDUCTASE	P0233495A	221	63826	9	C1 alcohol dehydrogenase	5	1	1.11981	1.46766	0.605269	1.76736	0.52434	0.456126	0.29981	0.67231	0.286904	n.a.	bad	1.023	5	6.2447	0.3178		Olaparib
G6PD	P11413	G6PD_HUMAN	https://www.uniprot.org/uniprot/P11413	OXIDOREDUCTASE	P0234333A	192	63826	8	C1 alcohol dehydrogenase	7	1	0.943445	0.302907	0.742507	1.16924	0.487228	0.473507	0.511762	0.25675	0.341984	n.a.	bad	1.859	7	6.1108	0.2983		Olaparib
GCDH	Q92947	GCDH_HUMAN	https://www.uniprot.org/uniprot/Q92947	OXIDOREDUCTASE	P0233418A	208	48127	7	C3 dehydrogenase	4	1	0.714546	1.17545	1.42044	0.547444	0.72082	1.36766	0.726395	0.836539	1.7465	n.a.	bad	1	4	6.322	0		Olaparib
GCDH	Q92947	GCDH_HUMAN	https://www.uniprot.org/uniprot/Q92947	OXIDOREDUCTASE	P0233495A	195	48127	7	C3 dehydrogenase	4	1	1.15831	1.07302	0.844475	1.22676	0.58133	0.590298	0.89597	0.707394	0.716867	30	weak	1.126	4	5.8917	0.327	n/d	Olaparib
GCDH	Q92947	GCDH_HUMAN	https://www.uniprot.org/uniprot/Q92947	OXIDOREDUCTASE	P0234333A	329	48127	11	C3 dehydrogenase	7	1	1.09847	0.710117	1.11328	1.1259	0.862721	1.00791	0.819504	0.700804	0.74161	30	weak	1.151	6	6.0469	0.3075	n/d	Olaparib
GLDC	P23378	GCSP_HUMAN	https://www.uniprot.org/uniprot/P23378	OXIDOREDUCTASE	P0233418A	149	112729	7	C4 dehydrogenase	4	1	0.798395	1.43069	1.87169	0.571393	0.635869	1.82897	0.628719	0.993445	2.2147	n.a.	bad	1	3	6.0572	0		Olaparib
GLDC	P23378	GCSP_HUMAN	https://www.uniprot.org/uniprot/P23378	OXIDOREDUCTASE	P0233495A	54	112729	2	C4 dehydrogenase	1	1	0.988524	1.36315	0.612944	1.27619	0.643821	0.255304	0.49216	0.815926	0.304928	n.a.	bad	1.006	1	5.7156	n/d		Olaparib
GLUD1	P00367	DHE3_HUMAN	https://www.uniprot.org/uniprot/P00367	OXIDOREDUCTASE	P0233418A	856	61397	27	C4 dehydrogenase	16	1	0.779086	1.39523	1.90851	0.568349	0.612381	1.73141	0.670915	0.979519	2.22092	n.a.	bad	1	16	7.8834	0		Olaparib
GLUD1	P00367	DHE3_HUMAN	https://www.uniprot.org/uniprot/P00367	OXIDOREDUCTASE	P0233495A	773	61397	26	C4 dehydrogenase	17	1	1.23479	1.52038	0.725142	1.82861	0.56267	0.496211	0.421179	0.778901	0.445741	n.a.	bad	0.995	17	7.0815	0.2147		Olaparib
GLUD1	P00367	DHE3_HUMAN	https://www.uniprot.org/uniprot/P00367	OXIDOREDUCTASE	P0234333A	840	61397	23	C4 dehydrogenase	16	1	2.10568	0.698552	1.88379	3.05192	1.31898	0.959189	1.31572	0.632855	0.85006	n.a.	bad	1.203	16	7.0643	0.1025		Olaparib
GMPR2	Q9P2T1	GMPR2_HUMAN	https://www.uniprot.org/uniprot/Q9P2T1	OXIDOREDUCTASE	P0233418A	130	39804	4	C7	3	1	0.534786	0.927957	1.48478	0.383742	0.484162	1.14835	0.413464	0.655415	1.59762	n.a.	bad	1	3	6.0475	0		Olaparib
GPD1L	Q8N335	GPD1L_HUMAN	https://www.uniprot.org/uniprot/Q8N335	OXIDOREDUCTASE	P0233418A	87	38418	3	C1 alcohol dehydrogenase	2	1	0.348432	1.0576	1.40846	0.437183	0.487772	1.55932	0.443157	0.791288	1.83758	n.a.	bad	1	2	5.9741	0		Olaparib
GPD2	P43304	GPDM_HUMAN	https://www.uniprot.org/uniprot/P43304	OXIDOREDUCTASE	P0233418A	293	80852	9	C1 alcohol dehydrogenase	6	1	0.548959	1.01416	1.43063	0.462009	0.465685	1.2691	0.510592	0.764955	1.68174	n.a.	bad	1	6	6.1896	0		Olaparib
GPD2	P43304	GPDM_HUMAN	https://www.uniprot.org/uniprot/P43304	OXIDOREDUCTASE	P0234333A	53	80852	2	C1 alcohol dehydrogenase	1	1	1.67134	0.356099	1.57051	6.80511	1.03006	1.22534	0.640499	0.910851	0.66197	n.a.	bad	1.387	1	5.2627	n/d		Olaparib
GPX1	P07203	GPX1_HUMAN	https://www.uniprot.org/uniprot/P07203	OXIDOREDUCTASE	P0233418A	109	21938	3	C11 peroxidase	2	1	0.252141	0.472597	0.679783	0.165792	0.231101	0.586984	0.181507	0.354792	0.873743	n.a.	bad	1.087	1	5.7646	n/d		Olaparib
GPX4	P36969	GPX4_HUMAN	https://www.uniprot.org/uniprot/P36969	OXIDOREDUCTASE	P0233418A	88	22024	3	C11 peroxidase	2	1	0.323903	0.519594	0.874344	0.253335	0.286731	0.757676	0.26162	0.367959	0.909623	n.a.	bad	1	2	5.9856	0		Olaparib
GPX4	P36969	GPX4_HUMAN	https://www.uniprot.org/uniprot/P36969	OXIDOREDUCTASE	P0233495A	30	22024	1	C11 peroxidase	1	1	1.28714	1.06926	1.06485	1.2365	0.926986	0.552359	0.597231	0.704537	0.762444	n.a.	bad	1.072	1	5.4282	n/d		Olaparib
GRHPR	Q9UBQ7	GRHPR_HUMAN	https://www.uniprot.org/uniprot/Q9UBQ7	OXIDOREDUCTASE	P0233418A	203	35668	6	C1 alcohol dehydrogenase	4	1	0.402681	0.77081	1.21064	0.321013	0.368936	1.06935	0.294959	0.560276	1.40872	n.a.	bad	1	4	6.0966	0		Olaparib
GRHPR	Q9UBQ7	GRHPR_HUMAN	https://www.uniprot.org/uniprot/Q9UBQ7	OXIDOREDUCTASE	P0234333A	75	35668	2	C1 alcohol dehydrogenase	2	1	1.31058	0.56783	1.04463	2.38678	0.908407	0.7319	0.876268	0.460254	0.804313	n.a.	bad	1.433	2	5.5298	0.2124		Olaparib
GSR	P00390	GSHR_HUMAN	https://www.uniprot.org/uniprot/P00390	OXIDOREDUCTASE	P0233418A	409	56256	10	C8 Thioreductase	8	1	0.894573	1.55171	2.18602	0.601812	0.719158	1.87727	0.776808	1.11502	2.46189	n.a.	bad	0.507	8	6.9321	0		Olaparib
GSR	P00390	GSHR_HUMAN	https://www.uniprot.org/uniprot/P00390	OXIDOREDUCTASE	P0233495A	63	56256	4	C8 Thioreductase	1	1	1.05329	1.27327	0.740486	1.12445	0.458626	0.481425	0.535279	0.774617	0.656034	n.a.	bad	1.02	1	5.4272	n/d		Olaparib
GSR	P00390	GSHR_HUMAN	https://www.uniprot.org/uniprot/P00390	OXIDOREDUCTASE	P0234333A	289	56256	10	C8 Thioreductase	5	1	1.38947	0.44414	1.18896	1.86962	0.872413	0.704379	0.7877	0.449854	0.671369	n.a.	bad	1.463	5	5.9465	0.1608		Olaparib
GSTO1	P78417	GSTO1_HUMAN	https://www.uniprot.org/uniprot/P78417	OXIDOREDUCTASE	P0233418A	360	27566	11		8	1	0.612968	1.07673	1.64458	0.428294	0.531194	1.46847	0.576833	0.785078	1.90214	n.a.	bad	1	8	6.9373	0		Olaparib
GSTO1	P78417	GSTO1_HUMAN	https://www.uniprot.org/uniprot/P78417	OXIDOREDUCTASE	P0233495A	198	27566	5		3	1	1.31574	1.83559	0.849721	2.84063	0.748103	0.600727	0.430258	1.0954	0.412199	n.a.	bad	1	3	6.0993	0.2986		Olaparib
GSTO1	P78417	GSTO1_HUMAN	https://www.uniprot.org/uniprot/P78417	OXIDOREDUCTASE	P0234333A	310	27566	10		7	1	1.94909	0.474094	1.50387	2.44517	1.06635	0.749805	1.05764	0.372197	0.654567	n.a.	bad	1.491	7	6.2462	0.339		Olaparib
H6PD	O95479	G6PE_HUMAN	https://www.uniprot.org/uniprot/O95479	OXIDOREDUCTASE	P0233418A	187	88892	7	C1 alcohol dehydrogenase	3	1	0.474588	0.506039	0.939503	0.313841	0.274389	0.800544	0.304057	0.47855	1.16036	n.a.	bad	1.02	3	5.9061	0		Olaparib
H6PD	O95479	G6PE_HUMAN	https://www.uniprot.org/uniprot/O95479	OXIDOREDUCTASE	P0233495A	77	88892	3	C1 alcohol dehydrogenase	2	1	1.00205	1.33827	0.977455	1.41188	0.950158	0.610115	0.72493	0.991833	0.713458	n.a.	bad	0.865	2	5.3736	0.2835		Olaparib
HADH	Q16836	HCDH_HUMAN	https://www.uniprot.org/uniprot/Q16836	OXIDOREDUCTASE	P0233418A	255	42139	9	C1 alcohol dehydrogenase	6	1	0.830711	1.4741	1.94681	0.564763	0.622056	1.8083	0.692416	1.01154	2.26792	n.a.	bad	1	6	6.9766	0		Olaparib
HADH	Q16836	HCDH_HUMAN	https://www.uniprot.org/uniprot/Q16836	OXIDOREDUCTASE	P0233495A	159	42139	6	C1 alcohol dehydrogenase	4	1	1.15737	1.4506	0.668723	1.86943	0.528038	0.430947	0.31647	0.715503	0.329483	n.a.	bad	1.018	4	6.1206	0.1812		Olaparib
HADH	Q16836	HCDH_HUMAN	https://www.uniprot.org/uniprot/Q16836	OXIDOREDUCTASE	P0234333A	160	42139	6	C1 alcohol dehydrogenase	4	1	1.61372	0.444599	1.46047	2.59246	1.16848	0.826474	1.15107	0.481155	0.586929	n.a.	bad	1.372	4	5.8329	0.1083		Olaparib
HADHA	P40939	ECHA_HUMAN	https://www.uniprot.org/uniprot/P40939	OXIDOREDUCTASE	P0233418A	1033	82999	30		18	1	0.674085	1.17481	1.60839	0.477984	0.585992	1.4491	0.584685	0.851379	1.80863	n.a.	bad	1	18	7.4587	0		Olaparib
HADHA	P40939	ECHA_HUMAN	https://www.uniprot.org/uniprot/P40939	OXIDOREDUCTASE	P0233495A	617	82999	21		13	1	1.22128	1.29195	0.715987	1.47137	0.523862	0.493176	0.57077	0.700616	0.499084	n.a.	bad	1.106	13	6.6803	0.1852		Olaparib
HADHA	P40939	ECHA_HUMAN	https://www.uniprot.org/uniprot/P40939	OXIDOREDUCTASE	P0234333A	770	82999	21		17	1	1.27702	0.491813	1.1466	1.57656	0.767062	0.781628	0.726799	0.460597	0.508358	n.a.	bad	1.39	17	6.7011	0.3666		Olaparib
HIBADH	P31937	3HIDH_HUMAN	https://www.uniprot.org/uniprot/P31937	OXIDOREDUCTASE	P0233418A	131	35329	3	C1 alcohol dehydrogenase	1	1	0.36174	0.878343	0.908216	0.147504	0.375374	0.836897	0.357013	0.408486	0.990983	n.a.	bad	1	1	6.396	n/d		Olaparib
HIBADH	P31937	3HIDH_HUMAN	https://www.uniprot.org/uniprot/P31937	OXIDOREDUCTASE	P0233495A	96	35329	1	C1 alcohol dehydrogenase	1	1	1.39632	2.39127	1.15434	2.40715	0.850444	0.551543	0.284225	0.892036	0.264513	n.a.	bad	0.676	1	5.779	n/d		Olaparib
HPD	P32754	HPPD_HUMAN	https://www.uniprot.org/uniprot/P32754	OXIDOREDUCTASE	P0233418A	105	44934	3	C13 single donor oxygenase	3	1	0.670561	1.07673	1.59712	0.370016	0.59609	1.34033	0.562606	0.824639	1.83658	n.a.	bad	1	3	5.8402	0		Olaparib
HPGD	P15428	PGDH_HUMAN	https://www.uniprot.org/uniprot/P15428	OXIDOREDUCTASE	P0234333A	35	28977	2	C1 alcohol dehydrogenase	1	1	3.94681	1.59852	1.98823	3.8553	2.90111	1.96215	2.60341	1.08499	1.8859	n.a.	bad	1.379	1	5.2069	n/d		Olaparib
HSD11B2	P80365	DHI2_HUMAN	https://www.uniprot.org/uniprot/P80365	OXIDOREDUCTASE	P0233418A	123	44126	4	C1 alcohol dehydrogenase	4	1	0.642983	1.16479	1.59625	0.497828	0.635856	1.53064	0.59253	0.956878	1.77421	n.a.	bad	1	4	6.5165	0		Olaparib
HSD11B2	P80365	DHI2_HUMAN	https://www.uniprot.org/uniprot/P80365	OXIDOREDUCTASE	P0234333A	178	44126	7	C1 alcohol dehydrogenase	4	1	1.87605	0.85216	1.41657	1.85257	1.08541	1.1971	0.947014	0.65501	0.85786	n.a.	bad	1.268	4	5.7253	0.4067		Olaparib
HSD17B1	P14061	DHB1_HUMAN	https://www.uniprot.org/uniprot/P14061	OXIDOREDUCTASE	P0233418A	277	34950	9	C1 alcohol dehydrogenase	5	1	0.680747	1.07692	1.37782	0.447478	0.648282	1.49307	0.566162	1.02988	2.14381	n.a.	bad	1	5	6.4873	0		Olaparib
HSD17B1	P14061	DHB1_HUMAN	https://www.uniprot.org/uniprot/P14061	OXIDOREDUCTASE	P0233495A	172	34950	6	C1 alcohol dehydrogenase	5	1	1.14737	1.27258	0.781292	1.39777	0.592612	0.629826	0.852693	0.875688	0.718372	n.a.	bad	1.046	5	6.1792	0.3021		Olaparib
HSD17B1	P14061	DHB1_HUMAN	https://www.uniprot.org/uniprot/P14061	OXIDOREDUCTASE	P0234333A	141	34950	9	C1 alcohol dehydrogenase	6	1	1.51465	0.570525	1.1928	1.71281	0.966213	0.930166	0.919746	0.618194	0.687691	n.a.	bad	1.426	6	6.1526	0.4289		Olaparib
HSD17B10	Q99714	HCD2_HUMAN	https://www.uniprot.org/uniprot/Q99714	OXIDOREDUCTASE	P0233418A	314	26923	5	C1 alcohol dehydrogenase	5	1	0.571009	1.01523	1.54196	0.432391	0.468628	1.22312	0.439673	0.750018	1.69986	n.a.	bad	1	5	6.8171	0		Olaparib
HSD17B10	Q99714	HCD2_HUMAN	https://www.uniprot.org/uniprot/Q99714	OXIDOREDUCTASE	P0233495A	160	26923	4	C1 alcohol dehydrogenase	3	1	1.14165	1.5445	0.753036	2.70174	0.728757	0.713299	0.403698	0.738505	0.312645	n.a.	bad	0.932	3	5.9579	0.8601		Olaparib
HSD17B10	Q99714	HCD2_HUMAN	https://www.uniprot.org/uniprot/Q99714	OXIDOREDUCTASE	P0234333A	191	26923	5	C1 alcohol dehydrogenase	3	1	2.04943	0.731765	1.53448	2.45822	1.19071	1.01282	1.06941	0.549136	0.695833	n.a.	bad	1.346	2	5.7784	0.6075		Olaparib
HSD17B11	Q8NBQ5	DHB11_HUMAN	https://www.uniprot.org/uniprot/Q8NBQ5	OXIDOREDUCTASE	P0233418A	139	32935	4	C1 alcohol dehydrogenase	3	1	0.311204	0.562006	0.704641	0.180614	0.269785	0.692499	0.263361	0.348972	0.832513	n.a.	bad	1.035	3	6.2645	0		Olaparib
HSD17B11	Q8NBQ5	DHB11_HUMAN	https://www.uniprot.org/uniprot/Q8NBQ5	OXIDOREDUCTASE	P0233495A	36	32935	1	C1 alcohol dehydrogenase	1	1	0.780505	1.33904	0.598989	1.01342	0.248727	0.421215	0.640407	0.865151	0.602692	n.a.	bad	0.919	1	5.6299	n/d		Olaparib
HSD17B11	Q8NBQ5	DHB11_HUMAN	https://www.uniprot.org/uniprot/Q8NBQ5	OXIDOREDUCTASE	P0234333A	152	32935	6	C1 alcohol dehydrogenase	4	1	1.50876	0.744327	1.12183	1.5409	0.675863	0.864736	0.625556	0.687091	0.839059	n.a.	bad	1.344	4	5.528	0.229		Olaparib
HSD17B12	Q53GQ0	DHB12_HUMAN	https://www.uniprot.org/uniprot/Q53GQ0	OXIDOREDUCTASE	P0233418A	150	34324	5	C1 alcohol dehydrogenase	4	1	0.560331	1.04271	1.26048	0.407853	0.624452	1.15306	0.542354	0.782521	1.55235	n.a.	bad	1	4	6.5566	0		Olaparib
HSD17B12	Q53GQ0	DHB12_HUMAN	https://www.uniprot.org/uniprot/Q53GQ0	OXIDOREDUCTASE	P0233495A	67	34324	2	C1 alcohol dehydrogenase	2	1	1.18361	1.59625	0.836332	1.68525	0.644015	0.683731	0.749256	0.77012	0.494964	n.a.	bad	1	1	5.7534	n/d		Olaparib
HSD17B12	Q53GQ0	DHB12_HUMAN	https://www.uniprot.org/uniprot/Q53GQ0	OXIDOREDUCTASE	P0234333A	173	34324	9	C1 alcohol dehydrogenase	4	1	1.76617	0.778655	1.49074	2.0135	1.0213	1.25563	1.0841	0.667204	0.795475	n.a.	bad	1.219	4	6.0976	0.2664		Olaparib
HSD17B2	P37059	DHB2_HUMAN	https://www.uniprot.org/uniprot/P37059	OXIDOREDUCTASE	P0233418A	134	42785	4	C1 alcohol dehydrogenase	4	1	0.75768	1.18833	1.70833	0.493953	0.556151	1.69909	0.512218	0.942792	2.13235	n.a.	bad	1	3	6.0766	0		Olaparib
HSD17B2	P37059	DHB2_HUMAN	https://www.uniprot.org/uniprot/P37059	OXIDOREDUCTASE	P0233495A	41	42785	1	C1 alcohol dehydrogenase	1	1	1.43783	1.22103	0.668115	1.45865	0.64565	0.510303	0.548011	0.819737	0.751087	n.a.	bad	1.29	1	5.3774	n/d		Olaparib
HSD17B4	P51659	DHB4_HUMAN	https://www.uniprot.org/uniprot/P51659	OXIDOREDUCTASE	P0233418A	726	79685	19	C1 alcohol dehydrogenase	17	1	0.530462	0.81077	1.11317	0.392224	0.521132	1.03909	0.54186	0.646164	1.32847	n.a.	bad	1	15	7.1363	0		Olaparib
HSD17B4	P51659	DHB4_HUMAN	https://www.uniprot.org/uniprot/P51659	OXIDOREDUCTASE	P0233495A	680	79685	22	C1 alcohol dehydrogenase	14	1	0.812803	0.872935	0.541438	0.857282	0.441179	0.707058	0.690967	0.671567	0.717636	n.a.	bad	1.282	14	6.7313	0.1724		Olaparib
HSD17B4	P51659	DHB4_HUMAN	https://www.uniprot.org/uniprot/P51659	OXIDOREDUCTASE	P0234333A	780	79685	21	C1 alcohol dehydrogenase	16	1	1.19931	0.787582	1.11067	1.27031	0.888181	0.948703	0.784163	0.640217	0.755516	n.a.	bad	1.159	16	6.6254	0.1455		Olaparib
HSD3B1	P14060	3BHS1_HUMAN	https://www.uniprot.org/uniprot/P14060	OXIDOREDUCTASE	P0233418A	301	42251	9	C1 alcohol dehydrogenase	6	1	0.739969	1.44695	2.05715	0.548274	0.639605	1.76726	0.626294	0.994418	2.37674	n.a.	bad	1	5	6.7189	0		Olaparib
HSD3B1	P14060	3BHS1_HUMAN	https://www.uniprot.org/uniprot/P14060	OXIDOREDUCTASE	P0233495A	150	42251	7	C1 alcohol dehydrogenase	3	1	1.04499	1.1067	0.626837	1.16694	0.453113	0.402139	0.569953	0.584413	0.44703	n.a.	bad	1.18	3	6.1798	0.8538		Olaparib
HSD3B1	P14060	3BHS1_HUMAN	https://www.uniprot.org/uniprot/P14060	OXIDOREDUCTASE	P0234333A	143	42251	5	C1 alcohol dehydrogenase	3	1	1.60435	0.604134	1.47162	2.10351	0.951935	1.13751	0.924248	0.576179	0.800391	n.a.	bad	1.255	3	5.8283	0.8002		Olaparib
HSDL2	Q6YN16	HSDL2_HUMAN	https://www.uniprot.org/uniprot/Q6YN16	OXIDOREDUCTASE	P0233418A	124	45394	4		3	1	0.510243	0.911129	1.23305	0.339028	0.39615	1.03632	0.432076	0.605994	1.40957	n.a.	bad	1	3	6.5505	0		Olaparib
HTATIP2	Q9BUP3	HTAI2_HUMAN	https://www.uniprot.org/uniprot/Q9BUP3	OXIDOREDUCTASE	P0233418A	219	30130	6	C1 alcohol dehydrogenase	5	1	0.510261	0.861536	1.13758	0.404939	0.451189	1.06149	0.456212	0.628552	1.50097	n.a.	bad	1	5	6.0462	0		Olaparib
IDH1	O75874	IDHC_HUMAN	https://www.uniprot.org/uniprot/O75874	OXIDOREDUCTASE	P0233418A	707	46659	24	C1 alcohol dehydrogenase	13	1	0.663207	1.15994	1.67886	0.467634	0.496094	1.41772	0.570492	0.793164	1.88283	n.a.	bad	1	13	7.3059	0		Olaparib
IDH1	O75874	IDHC_HUMAN	https://www.uniprot.org/uniprot/O75874	OXIDOREDUCTASE	P0233495A	401	46659	15	C1 alcohol dehydrogenase	7	1	1.277	1.82675	0.722029	2.27924	0.520927	0.430509	0.147459	0.761116	0.137449	n.a.	bad	0.893	6	6.2567	0.4589		Olaparib
IDH1	O75874	IDHC_HUMAN	https://www.uniprot.org/uniprot/O75874	OXIDOREDUCTASE	P0234333A	506	46659	16	C1 alcohol dehydrogenase	10	1	1.65858	0.469247	1.362	2.29714	0.951314	0.636521	0.991536	0.401411	0.605068	n.a.	bad	1.452	10	6.5326	0.5629		Olaparib
IDH2	P48735	IDHP_HUMAN	https://www.uniprot.org/uniprot/P48735	OXIDOREDUCTASE	P0233418A	809	50909	25	C1 alcohol dehydrogenase	16	1	0.493668	0.904402	1.33696	0.370386	0.429564	1.14747	0.464495	0.686031	1.5198	n.a.	bad	1	16	7.1031	0		Olaparib
IDH2	P48735	IDHP_HUMAN	https://www.uniprot.org/uniprot/P48735	OXIDOREDUCTASE	P0233495A	334	50909	12	C1 alcohol dehydrogenase	5	1	1.15674	1.42914	0.773819	1.90536	0.569322	0.461459	0.499732	0.8312	0.300435	n.a.	bad	0.979	5	6.0243	0.4281		Olaparib
IDH2	P48735	IDHP_HUMAN	https://www.uniprot.org/uniprot/P48735	OXIDOREDUCTASE	P0234333A	185	50909	8	C1 alcohol dehydrogenase	3	1	1.24525	0.25439	1.13404	1.82687	0.722517	0.501355	0.737656	0.218082	0.414359	n.a.	bad	1.617	3	5.9496	0.1589		Olaparib
IDH3A	P50213	IDH3A_HUMAN	https://www.uniprot.org/uniprot/P50213	OXIDOREDUCTASE	P0233418A	296	39591	11	C1 alcohol dehydrogenase	7	1	0.598788	1.05132	1.42036	0.426175	0.453335	1.29606	0.529858	0.725845	1.62244	n.a.	bad	1	7	7.0427	0		Olaparib
IDH3A	P50213	IDH3A_HUMAN	https://www.uniprot.org/uniprot/P50213	OXIDOREDUCTASE	P0233495A	235	39591	8	C1 alcohol dehydrogenase	6	1	1.15653	1.43005	0.662491	1.81442	0.607006	0.462444	0.355384	0.759542	0.379052	n.a.	bad	1.031	6	6.1263	0.2256		Olaparib
IDH3A	P50213	IDH3A_HUMAN	https://www.uniprot.org/uniprot/P50213	OXIDOREDUCTASE	P0234333A	264	39591	7	C1 alcohol dehydrogenase	6	1	1.72855	0.558175	1.39638	2.38713	0.973047	0.641502	1.0066	0.396565	0.612037	n.a.	bad	1.396	6	5.9039	0.2586		Olaparib
IDH3B	O43837	IDH3B_HUMAN	https://www.uniprot.org/uniprot/O43837	OXIDOREDUCTASE	P0233418A	293	42183	7	C1 alcohol dehydrogenase	6	1	0.625824	1.08889	1.56932	0.470013	0.5519	1.43448	0.56805	0.855468	1.84166	n.a.	bad	1	6	6.6758	0		Olaparib
IDH3B	O43837	IDH3B_HUMAN	https://www.uniprot.org/uniprot/O43837	OXIDOREDUCTASE	P0233495A	32	42183	1	C1 alcohol dehydrogenase	1	1	1.10016	1.66734	0.734708	1.78535	0.758175	0.526584	0.648416	0.741344	0.470999	n.a.	bad	1	1	5.9344	n/d		Olaparib
IDH3B	O43837	IDH3B_HUMAN	https://www.uniprot.org/uniprot/O43837	OXIDOREDUCTASE	P0234333A	185	42183	6	C1 alcohol dehydrogenase	4	1	1.4338	0.65628	1.35255	1.84358	0.857024	1.28796	0.829759	0.822282	0.789488	n.a.	bad	1.212	4	6.196	0.8517		Olaparib
IDH3G	P51553	IDH3G_HUMAN	https://www.uniprot.org/uniprot/P51553	OXIDOREDUCTASE	P0233418A	199	42794	6	C1 alcohol dehydrogenase	4	1	0.597611	1.02642	1.38289	0.50395	0.492446	1.29975	0.564779	0.789055	1.73584	n.a.	bad	1	4	6.2457	0		Olaparib
IDH3G	P51553	IDH3G_HUMAN	https://www.uniprot.org/uniprot/P51553	OXIDOREDUCTASE	P0233495A	40	42794	1	C1 alcohol dehydrogenase	1	1	1.40612	1.70859	0.776824	1.9666	0.619696	0.564637	0.69831	0.845376	0.576295	n.a.	bad	0.968	1	6.5456	n/d		Olaparib
IDH3G	P51553	IDH3G_HUMAN	https://www.uniprot.org/uniprot/P51553	OXIDOREDUCTASE	P0234333A	96	42794	3	C1 alcohol dehydrogenase	2	1	1.86438	0.601797	1.77001	2.60534	1.08858	1.14687	1.1552	0.603866	1.03561	n.a.	bad	1.208	2	5.6857	0.4613		Olaparib
IFI30	P13284	GILT_HUMAN	https://www.uniprot.org/uniprot/P13284	OXIDOREDUCTASE	P0234333A	32	27963	1	C8 Thioreductase	1	1	0.663297	0.228868	0.85536	1.60986	0.566543	0.907638	0.871358	0.502317	0.579476	n.a.	bad	1.534	1	6.1869	n/d		Olaparib
IMPDH1	P20839	IMDH1_HUMAN	https://www.uniprot.org/uniprot/P20839	OXIDOREDUCTASE	P0233418A	167	64319	5	C1 alcohol dehydrogenase	4	1	0.592133	0.54204	0.737199	0.219676	0.225012	0.515226	0.228587	0.330908	0.921172	n.a.	bad	1.245	3	5.9046	0		Olaparib	yes
IMPDH2	P12268	IMDH2_HUMAN	https://www.uniprot.org/uniprot/P12268	OXIDOREDUCTASE	P0233418A	414	55804	13	C1 alcohol dehydrogenase	5	1	0.70431	0.679195	0.910221	0.234003	0.24208	0.63538	0.279129	0.387198	0.990056	n.a.	bad	1.072	5	6.7846	0		Olaparib	yes
IMPDH2	P12268	IMDH2_HUMAN	https://www.uniprot.org/uniprot/P12268	OXIDOREDUCTASE	P0233495A	468	55804	16	C1 alcohol dehydrogenase	11	1	1.01174	0.547366	0.401038	0.32722	0.152195	0.141961	0.165805	0.23341	0.649607	0.014	good	2.121	11	6.5659	0.1677	0.00660066	Olaparib	yes
IMPDH2	P12268	IMDH2_HUMAN	https://www.uniprot.org/uniprot/P12268	OXIDOREDUCTASE	P0234333A	600	55804	14	C1 alcohol dehydrogenase	11	1	1.07918	0.454927	0.627227	0.364738	0.195444	0.184431	0.179155	0.227575	0.63625	0.012	good	1.921	11	6.5922	0.174	0.00624675	Olaparib	yes
IVD	P26440	IVD_HUMAN	https://www.uniprot.org/uniprot/P26440	OXIDOREDUCTASE	P0233418A	706	46319	22	C3 dehydrogenase	13	1	0.818907	0.770112	0.934891	0.56764	0.880999	1.08262	0.850837	0.852233	1.07374	26	weak	1.067	13	7.6753	0	24.3674	Olaparib
IVD	P26440	IVD_HUMAN	https://www.uniprot.org/uniprot/P26440	OXIDOREDUCTASE	P0233495A	691	46319	27	C3 dehydrogenase	15	1	0.973053	0.812652	0.615644	0.832404	0.774129	0.71279	1.09039	0.890565	1.10156	30	weak	1.381	15	7.4088	0.2119	n/d	Olaparib
IVD	P26440	IVD_HUMAN	https://www.uniprot.org/uniprot/P26440	OXIDOREDUCTASE	P0234333A	875	46319	38	C3 dehydrogenase	18	1	1.02351	0.811051	0.874064	0.891184	0.839609	0.973562	0.814407	0.834737	0.74937	30	weak	1.201	18	7.748	0.1362	n/d	Olaparib
KDM1A	O60341	KDM1A_HUMAN	https://www.uniprot.org/uniprot/O60341	OXIDOREDUCTASE	P0233418A	316	92902	11		5	1	0.375875	0.658021	0.858112	0.274132	0.361054	0.813201	0.324017	0.463315	0.998633	n.a.	bad	1	5	6.2981	0		Olaparib
KDM1A	O60341	KDM1A_HUMAN	https://www.uniprot.org/uniprot/O60341	OXIDOREDUCTASE	P0233495A	68	92902	3		1	1	1.66176	0.87037	0.66432	0.971291	0.742714	0.536397	0.364853	0.385834	0.603902	n.a.	bad	1.734	1	5.4513	n/d		Olaparib
KDM1A	O60341	KDM1A_HUMAN	https://www.uniprot.org/uniprot/O60341	OXIDOREDUCTASE	P0234333A	46	95154	3		2	1	3.03314	0.902818	1.7542	2.21917	1.6765	0.980272	0.63721	1.09439	0.567685	n.a.	bad	1.518	2	5.2125	0.2788		Olaparib
KDM5D	Q9BY66	KDM5D_HUMAN	https://www.uniprot.org/uniprot/Q9BY66	OXIDOREDUCTASE	P0233418A	25	177556	1	C14.11 2OG oxygenase	1	1	0.356871	0.693375	0.541443	0.281806	0.380108	0.305428	0.574209	0.413794	0.595178	n.a.	bad	1.099	1	5.1867	n/d		Olaparib
LDHA	P00338	LDHA_HUMAN	https://www.uniprot.org/uniprot/P00338	OXIDOREDUCTASE	P0233418A	730	39837	26	C1 alcohol dehydrogenase	14	1	0.193153	0.400412	0.610222	0.166986	0.187308	0.546882	0.190214	0.292185	0.660502	n.a.	bad	1.181	14	7.9698	0		Olaparib
LDHA	P00338	LDHA_HUMAN	https://www.uniprot.org/uniprot/P00338	OXIDOREDUCTASE	P0233495A	713	39837	23	C1 alcohol dehydrogenase	13	1	1.15738	1.58487	0.664488	1.85141	0.517187	0.420261	0.231126	0.636906	0.25792	n.a.	bad	0.959	13	7.1091	0.0934		Olaparib
LDHA	P00338	LDHA_HUMAN	https://www.uniprot.org/uniprot/P00338	OXIDOREDUCTASE	P0234333A	519	39837	16	C1 alcohol dehydrogenase	8	1	2.01611	0.579589	1.68766	2.91481	1.16559	0.878734	1.25368	0.54382	0.663901	n.a.	bad	1.33	8	7.2146	0.4236		Olaparib
LDHB	P07195	LDHB_HUMAN	https://www.uniprot.org/uniprot/P07195	OXIDOREDUCTASE	P0233418A	596	36638	20	C1 alcohol dehydrogenase	9	1	0.909197	1.64665	2.27937	0.662873	0.698954	2.03566	0.795106	1.10717	2.40828	n.a.	bad	0.486	9	7.6964	0		Olaparib
LDHB	P07195	LDHB_HUMAN	https://www.uniprot.org/uniprot/P07195	OXIDOREDUCTASE	P0233495A	438	36638	14	C1 alcohol dehydrogenase	8	1	1.1923	1.67607	0.686098	1.93924	0.553335	0.439172	0.252478	0.718943	0.25072	n.a.	bad	0.928	8	6.8608	0.3708		Olaparib
LDHB	P07195	LDHB_HUMAN	https://www.uniprot.org/uniprot/P07195	OXIDOREDUCTASE	P0234333A	398	36638	11	C1 alcohol dehydrogenase	8	1	2.01241	0.61423	1.85185	2.92757	1.19602	0.944228	1.31152	0.64295	0.812421	n.a.	bad	1.222	8	6.8993	0.2906		Olaparib
P3H1	Q32P28	P3H1_HUMAN	https://www.uniprot.org/uniprot/Q32P28	OXIDOREDUCTASE	P0233418A	184	90615	4	C14.11 2OG oxygenase	3	1	0.781035	1.44144	1.72137	0.565302	0.708744	1.57065	0.646946	1.0701	1.94976	n.a.	bad	1	3	6.0108	0		Olaparib
P3H1	Q32P28	P3H1_HUMAN	https://www.uniprot.org/uniprot/Q32P28	OXIDOREDUCTASE	P0234333A	101	90615	4	C14.11 2OG oxygenase	2	1	2.13456	0.764099	1.39487	1.61861	0.796043	1.22058	1.04601	0.613392	0.735824	n.a.	bad	1.452	2	5.4784	0.1452		Olaparib
MAOA	P21397	AOFA_HUMAN	https://www.uniprot.org/uniprot/P21397	OXIDOREDUCTASE	P0233418A	200	59681	8	C4 dehydrogenase	3	1	0.825621	1.50742	1.98164	0.673801	0.764487	1.83598	0.712873	1.12017	2.49456	n.a.	bad	0.523	3	6.563	0		Olaparib
MAOA	P21397	AOFA_HUMAN	https://www.uniprot.org/uniprot/P21397	OXIDOREDUCTASE	P0233495A	156	59681	5	C4 dehydrogenase	4	1	1.46558	1.57465	0.855229	2.23922	0.732735	0.528037	0.564006	0.90518	0.438054	n.a.	bad	1.015	4	5.7968	0.2343		Olaparib
MAOA	P21397	AOFA_HUMAN	https://www.uniprot.org/uniprot/P21397	OXIDOREDUCTASE	P0234333A	281	59681	9	C4 dehydrogenase	5	1	1.67085	0.546678	1.46562	2.10916	1.00464	0.743647	0.986407	0.536708	0.82112	n.a.	bad	1.327	5	5.6498	0.136		Olaparib
MAOB	P27338	AOFB_HUMAN	https://www.uniprot.org/uniprot/P27338	OXIDOREDUCTASE	P0233418A	97	58762	3	C4 dehydrogenase	2	1	1.11591	1.63797	1.91277	0.673832	0.639331	1.76555	0.607275	1.19881	2.54473	n.a.	bad	0.596	2	5.9612	0		Olaparib
MDH1	P40925	MDHC_HUMAN	https://www.uniprot.org/uniprot/P40925	OXIDOREDUCTASE	P0233418A	741	38627	20	C1 alcohol dehydrogenase	17	1	0.478265	0.854828	1.20545	0.346459	0.354739	1.0782	0.411671	0.60377	1.36208	n.a.	bad	1	17	7.5486	0		Olaparib
MDH1	P40925	MDHC_HUMAN	https://www.uniprot.org/uniprot/P40925	OXIDOREDUCTASE	P0233495A	450	38627	14	C1 alcohol dehydrogenase	13	1	1.11579	1.59799	0.592796	2.17634	0.485318	0.373578	0.164009	0.621753	0.125609	n.a.	bad	0.966	13	6.5228	0.1		Olaparib
MDH1	P40925	MDHC_HUMAN	https://www.uniprot.org/uniprot/P40925	OXIDOREDUCTASE	P0234333A	306	38627	12	C1 alcohol dehydrogenase	7	1	1.53159	0.408459	1.27191	2.43271	0.887834	0.691698	0.986262	0.370514	0.572894	n.a.	bad	1.507	7	6.3543	0.0786		Olaparib
MDH2	P40926	MDHM_HUMAN	https://www.uniprot.org/uniprot/P40926	OXIDOREDUCTASE	P0233418A	788	35503	24	C1 alcohol dehydrogenase	14	1	0.762659	1.43312	1.99616	0.581787	0.603578	1.83888	0.698174	0.961893	2.19141	n.a.	bad	1	14	7.8774	0		Olaparib
MDH2	P40926	MDHM_HUMAN	https://www.uniprot.org/uniprot/P40926	OXIDOREDUCTASE	P0233495A	476	35503	18	C1 alcohol dehydrogenase	10	1	1.20499	1.65922	0.68302	2.17502	0.561524	0.453317	0.230174	0.731645	0.216884	n.a.	bad	0.941	10	6.9941	0.3153		Olaparib
MDH2	P40926	MDHM_HUMAN	https://www.uniprot.org/uniprot/P40926	OXIDOREDUCTASE	P0234333A	701	35503	19	C1 alcohol dehydrogenase	12	1	1.81901	0.43486	1.57845	2.99852	1.12365	0.756902	1.14054	0.423515	0.59081	n.a.	bad	1.4	12	6.9292	0.4045		Olaparib
ME1	P48163	MAOX_HUMAN	https://www.uniprot.org/uniprot/P48163	OXIDOREDUCTASE	P0233418A	220	55165	7	C1 alcohol dehydrogenase	5	1	0.233175	0.37358	0.983555	0.152712	0.180866	0.494385	0.193212	0.276674	0.699216	n.a.	bad	1	5	6.2354	0		Olaparib
ME1	P48163	MAOX_HUMAN	https://www.uniprot.org/uniprot/P48163	OXIDOREDUCTASE	P0233495A	53	55165	3	C1 alcohol dehydrogenase	2	1	1.04834	1.00591	0.765909	1.16343	0.512313	0.443492	0.462644	0.783142	0.708826	30	weak	1.156	2	5.0415	0.5924	n/d	Olaparib
ME1	P48163	MAOX_HUMAN	https://www.uniprot.org/uniprot/P48163	OXIDOREDUCTASE	P0234333A	31	64149	1	C1 alcohol dehydrogenase	1	1	1.07818	0.46025	0.99936	1.24693	0.209036	1.01502	0.767802	0.641999	0.3436	n.a.	bad	1.424	1	5.1372	n/d		Olaparib
ME2	P23368	MAOM_HUMAN	https://www.uniprot.org/uniprot/P23368	OXIDOREDUCTASE	P0233418A	61	65443	3	C1 alcohol dehydrogenase	2	1	0.462591	1.08895	1.44022	0.351589	0.415655	1.32616	0.362576	0.774698	1.85644	n.a.	bad	1	2	5.7722	0		Olaparib
ME2	P23368	MAOM_HUMAN	https://www.uniprot.org/uniprot/P23368	OXIDOREDUCTASE	P0233495A	45	65443	2	C1 alcohol dehydrogenase	1	1	1.14761	1.31032	0.706143	1.45874	0.819342	0.498647	0.406877	0.710245	0.493484	n.a.	bad	1.065	1	5.6385	n/d		Olaparib
MECR	Q9BV79	MECR_HUMAN	https://www.uniprot.org/uniprot/Q9BV79	OXIDOREDUCTASE	P0233418A	44	40461	1	C3 dehydrogenase	1	1	0.699115	1.28169	1.74847	0.476567	0.467548	1.35942	0.641207	0.823039	1.92346	n.a.	bad	1	1	5.8992	n/d		Olaparib
RIOX2	Q8IUF8	RIOX2_HUMAN	https://www.uniprot.org/uniprot/Q8IUF8	OXIDOREDUCTASE	P0233418A	36	52800	1	C14.11 2OG oxygenase	1	1	0.715797	1.07713	1.62996	0.54984	0.230471	0.948395	0.458048	0.874647	2.47008	n.a.	bad	1	1	5.321	n/d		Olaparib
MSRA	Q9UJ68	MSRA_HUMAN	https://www.uniprot.org/uniprot/Q9UJ68	OXIDOREDUCTASE	P0233418A	49	26132	3	C8 Thioreductase	1	1	0.644641	0.292449	0.435141	0.072477	0.087212	0.194939	0.100857	0.159471	0.539157	n.a.	bad	2.26	1	5.6979	n/d		Olaparib
MSRB2	Q9Y3D2	MSRB2_HUMAN	https://www.uniprot.org/uniprot/Q9Y3D2	OXIDOREDUCTASE	P0233418A	48	19536	2	C8 Thioreductase	1	1	0.358709	3.02238	4.29925	1.95415	1.68789	3.17985	2.27911	2.36971	2.796	n.a.	bad	1	1	5.5133	n/d		Olaparib
MSRB2	Q9Y3D2	MSRB2_HUMAN	https://www.uniprot.org/uniprot/Q9Y3D2	OXIDOREDUCTASE	P0233495A	43	19536	1	C8 Thioreductase	1	1	1.44878	1.71653	1.3387	1.51048	1.37354	1.11261	1.55612	1.2799	1.26265	n.a.	bad	0.802	1	5.552	n/d		Olaparib
MSRB3	Q8IXL7	MSRB3_HUMAN	https://www.uniprot.org/uniprot/Q8IXL7	OXIDOREDUCTASE	P0233495A	82	20702	3	C8 Thioreductase	3	1	1.09285	1.17374	0.951725	1.24753	1.02917	0.895248	1.24113	1.00234	0.975491	30	good	0.985	3	5.5184	0.2162	n/d	Olaparib
MSRB3	Q8IXL7	MSRB3_HUMAN	https://www.uniprot.org/uniprot/Q8IXL7	OXIDOREDUCTASE	P0234333A	54	20702	1	C8 Thioreductase	1	1	2.18397	1.78218	0.977352	1.07451	1.1155	1.31071	0.834607	1.00319	0.731233	n.a.	bad	1.154	1	6.0318	n/d		Olaparib
MTHFD1	P11586	C1TC_HUMAN	https://www.uniprot.org/uniprot/P11586	OXIDOREDUCTASE	P0233418A	1138	101558	29	C5 dehydrogenase	23	1	0.684685	1.17265	1.72001	0.482897	0.539313	1.48397	0.53656	0.866687	1.94505	n.a.	bad	1	22	6.8613	0		Olaparib
MTHFD1	P11586	C1TC_HUMAN	https://www.uniprot.org/uniprot/P11586	OXIDOREDUCTASE	P0233495A	444	101558	17	C5 dehydrogenase	10	1	1.1916	1.51301	0.635553	2.00865	0.573577	0.442985	0.326938	0.746521	0.291525	n.a.	bad	1.02	10	6.1761	0.4847		Olaparib
MTHFD1	P11586	C1TC_HUMAN	https://www.uniprot.org/uniprot/P11586	OXIDOREDUCTASE	P0234333A	463	101558	16	C5 dehydrogenase	9	1	1.54693	0.332321	1.15525	1.90663	0.80206	0.650616	0.802173	0.337706	0.438703	n.a.	bad	1.712	8	5.8613	0.1282		Olaparib
MTHFD2	P13995	MTDC_HUMAN	https://www.uniprot.org/uniprot/P13995	OXIDOREDUCTASE	P0233418A	158	37895	4	C5 dehydrogenase	3	1	0.240074	0.411222	0.763486	0.213227	0.287821	0.679738	0.258562	0.442986	0.975951	n.a.	bad	1.056	3	6.035	0		Olaparib
MTHFD2	P13995	MTDC_HUMAN	https://www.uniprot.org/uniprot/P13995	OXIDOREDUCTASE	P0233495A	134	37895	6	C5 dehydrogenase	3	1	0.923515	1.11148	0.708287	1.37538	0.448893	0.389808	0.384273	0.659815	0.415604	30	weak	1.057	3	5.7953	0.2733	n/d	Olaparib
MTHFD2	P13995	MTDC_HUMAN	https://www.uniprot.org/uniprot/P13995	OXIDOREDUCTASE	P0234333A	75	37895	3	C5 dehydrogenase	2	1	1.51417	0.409898	1.47048	1.916	0.901699	0.862398	0.901231	0.383795	0.560314	n.a.	bad	1.337	1	5.776	n/d		Olaparib
MTHFR	P42898	MTHR_HUMAN	https://www.uniprot.org/uniprot/P42898	OXIDOREDUCTASE	P0233418A	74	78964	2	C5 dehydrogenase	1	1	0.270784	0.490455	0.690518	0.269966	0.324915	0.573875	0.285058	0.31124	1.00059	n.a.	bad	1.076	1	5.8344	n/d		Olaparib
NDUFS1	P28331	NDUS1_HUMAN	https://www.uniprot.org/uniprot/P28331	OXIDOREDUCTASE	P0233418A	155	80996	6	C6 NAD(P)H reductase	5	1	0.524276	0.756026	1.09876	0.389723	0.401612	0.84301	0.352573	0.553319	1.34626	n.a.	bad	1	5	5.8121	0		Olaparib
NDUFS1	P28331	NDUS1_HUMAN	https://www.uniprot.org/uniprot/P28331	OXIDOREDUCTASE	P0233495A	27	80996	3	C6 NAD(P)H reductase	1	1	1.00044	1.13923	0.418243	1.013	0.413048	0.370689	0.461705	0.657085	0	n.a.	bad	1.284	1	4.5878	n/d		Olaparib
NDUFS2	O75306	NDUS2_HUMAN	https://www.uniprot.org/uniprot/O75306	OXIDOREDUCTASE	P0233418A	127	52545	3	C6 NAD(P)H reductase	3	1	0.416189	0.622565	0.899684	0.322496	0.320822	0.830998	0.317494	0.464171	0.956162	n.a.	bad	1	3	5.8186	0		Olaparib
NDUFS2	O75306	NDUS2_HUMAN	https://www.uniprot.org/uniprot/O75306	OXIDOREDUCTASE	P0234333A	76	52545	4	C6 NAD(P)H reductase	2	1	1.48755	0.78553	1.08089	1.81031	0.86299	1.0778	1.06913	0.744028	0.606785	n.a.	bad	1.333	2	5.4779	0.2884		Olaparib
NDUFS3	O75489	NDUS3_HUMAN	https://www.uniprot.org/uniprot/O75489	OXIDOREDUCTASE	P0233418A	128	30241	3	C6 NAD(P)H reductase	2	1	0.292235	0.687119	0.795921	0.272261	0.336553	0.778161	0.282611	0.464926	1.01609	n.a.	bad	1	2	6.1658	0		Olaparib
NDUFS3	O75489	NDUS3_HUMAN	https://www.uniprot.org/uniprot/O75489	OXIDOREDUCTASE	P0233495A	62	30241	2	C6 NAD(P)H reductase	1	1	1.10269	1.40586	0.882859	1.61204	0.682481	0.576184	0.781509	0.983805	0.64942	n.a.	bad	0.919	1	5.3449	n/d		Olaparib
NDUFS3	O75489	NDUS3_HUMAN	https://www.uniprot.org/uniprot/O75489	OXIDOREDUCTASE	P0234333A	73	30241	2	C6 NAD(P)H reductase	1	1	1.31438	1.41055	1.61493	2.26947	1.14332	1.80015	1.43087	0.724518	1.03872	n.a.	bad	0.765	1	5.6493	n/d		Olaparib
NDUFS7	O75251	NDUS7_HUMAN	https://www.uniprot.org/uniprot/O75251	OXIDOREDUCTASE	P0233418A	63	23563	1	C6 NAD(P)H reductase	1	1	0.339603	0.547812	1.05032	0.214023	0.271703	0.848502	0.288358	0.384933	1.08797	n.a.	bad	1	1	5.8123	n/d		Olaparib
NDUFS8	O00217	NDUS8_HUMAN	https://www.uniprot.org/uniprot/O00217	OXIDOREDUCTASE	P0233418A	58	23705	4	C6 NAD(P)H reductase	2	1	0.520952	0.616476	0.820353	0.392943	0.417583	0.71091	0.459353	0.52973	0.951973	n.a.	bad	1.059	1	6.3267	n/d		Olaparib
NDUFV1	P49821	NDUV1_HUMAN	https://www.uniprot.org/uniprot/P49821	OXIDOREDUCTASE	P0233418A	172	50817	5	C6 NAD(P)H reductase	4	1	0.305101	0.573335	0.751941	0.227549	0.317231	0.699061	0.327176	0.459344	1.06629	n.a.	bad	1	3	5.7401	0		Olaparib
NDUFV2	P19404	NDUV2_HUMAN	https://www.uniprot.org/uniprot/P19404	OXIDOREDUCTASE	P0233418A	64	27391	2	C6 NAD(P)H reductase	1	1	0.530242	0.362236	0.759258	0.336743	0.454554	0.688194	0.241206	0.605219	1.16574	n.a.	bad	1.364	n/d	n/d	n/d		Olaparib
NNT	Q13423	NNTM_HUMAN	https://www.uniprot.org/uniprot/Q13423	OXIDOREDUCTASE	P0233418A	453	113894	13	C6 NAD(P)H reductase	10	1	0.716259	1.21727	1.56628	0.394236	0.522886	1.46077	0.529058	0.8604	1.85986	n.a.	bad	1	7	6.2659	0		Olaparib
NNT	Q13423	NNTM_HUMAN	https://www.uniprot.org/uniprot/Q13423	OXIDOREDUCTASE	P0234333A	76	113894	3	C6 NAD(P)H reductase	1	1	1.04095	0.413076	0.854964	1.39431	0.563941	0.600706	0.394015	0.371559	0.506039	n.a.	bad	1.61	1	5.4015	n/d		Olaparib
NQO1	P15559	NQO1_HUMAN	https://www.uniprot.org/uniprot/P15559	OXIDOREDUCTASE	P0233418A	315	30867	10	C6 NAD(P)H reductase	8	1	0.884743	1.65827	2.14861	0.618553	0.670252	2.00272	0.797083	1.06055	2.54186	n.a.	bad	0.495	8	7.0855	0		Olaparib
NQO1	P15559	NQO1_HUMAN	https://www.uniprot.org/uniprot/P15559	OXIDOREDUCTASE	P0233495A	203	30867	6	C6 NAD(P)H reductase	5	1	1.29488	1.79136	0.853268	2.40945	0.685666	0.568054	0.396498	0.881282	0.347304	n.a.	bad	0.868	5	6.3823	0.1005		Olaparib
NQO1	P15559	NQO1_HUMAN	https://www.uniprot.org/uniprot/P15559	OXIDOREDUCTASE	P0234333A	153	30867	4	C6 NAD(P)H reductase	4	1	0.694581	0.316869	0.58686	0.786413	0.432464	0.408651	0.433021	0.307739	0.359569	n.a.	bad	1.875	4	6.3916	0.6059		Olaparib
NQO2	P16083	NQO2_HUMAN	https://www.uniprot.org/uniprot/P16083	OXIDOREDUCTASE	P0233418A	574	25918	33	C10	8	1	0.848779	0.61706	0.73433	0.055663	0.254649	0.741203	0.828707	0.837525	1.00627	2.3	good	1.368	8	8.7266	0	1.68129	Olaparib	yes
NQO2	P16083	NQO2_HUMAN	https://www.uniprot.org/uniprot/P16083	OXIDOREDUCTASE	P0233495A	582	25918	69	C10	10	1	0.984592	0.704178	0.581096	0.135054	0.387886	0.621799	1.14448	0.986944	1.19281	2.5	weak	1.544	10	8.6931	0.2714	1.61917	Olaparib	yes
NQO2	P16083	NQO2_HUMAN	https://www.uniprot.org/uniprot/P16083	OXIDOREDUCTASE	P0234333A	788	25918	64	C10	11	1	1.00494	0.723236	0.781443	0.13433	0.43272	0.908346	0.816986	0.833242	0.77659	4.3	weak	1.332	11	8.5708	0.2815	3.22823	Olaparib	yes
NSDHL	Q15738	NSDHL_HUMAN	https://www.uniprot.org/uniprot/Q15738	OXIDOREDUCTASE	P0233418A	332	41900	10	C1 alcohol dehydrogenase	9	1	0.497891	0.905461	1.26022	0.364303	0.427635	1.08468	0.442381	0.608083	1.53886	n.a.	bad	1	9	6.7413	0		Olaparib
NSDHL	Q15738	NSDHL_HUMAN	https://www.uniprot.org/uniprot/Q15738	OXIDOREDUCTASE	P0233495A	89	41900	3	C1 alcohol dehydrogenase	3	1	1.03857	1.12908	0.468514	1.70391	0.429148	0.44041	0.250358	0.653381	0.338709	n.a.	bad	1.276	3	5.8031	0.4572		Olaparib
NSDHL	Q15738	NSDHL_HUMAN	https://www.uniprot.org/uniprot/Q15738	OXIDOREDUCTASE	P0234333A	53	41900	2	C1 alcohol dehydrogenase	2	1	1.92608	0.41191	1.23013	2.43022	1.52364	0.819082	0.931757	0.275446	0.734781	n.a.	bad	1.782	2	5.8365	0.0126		Olaparib
NXN	Q6DKJ4	NXN_HUMAN	https://www.uniprot.org/uniprot/Q6DKJ4	OXIDOREDUCTASE	P0233418A	72	48392	2	C8 Thioreductase	1	1	0.315668	0.265719	0.565247	0.291208	0.140225	0.46059	0.234179	0.29457	0.637864	n.a.	bad	1.583	1	5.4267	n/d		Olaparib
OGDH	Q02218	ODO1_HUMAN	https://www.uniprot.org/uniprot/Q02218	OXIDOREDUCTASE	P0233418A	598	115934	15	C2 aldehyde/oxo dehydrogenase	11	1	0.617824	0.829746	1.07667	0.445754	0.602101	1.00867	0.559679	0.69422	1.27547	n.a.	bad	1	11	6.5819	0		Olaparib
OGDH	Q02218	ODO1_HUMAN	https://www.uniprot.org/uniprot/Q02218	OXIDOREDUCTASE	P0233495A	357	115934	14	C2 aldehyde/oxo dehydrogenase	8	1	0.972579	1.04125	0.646733	1.05207	0.729914	0.530991	0.769799	0.940318	0.954837	30	weak	1.169	8	6.1712	0.3634	n/d	Olaparib
OGDH	Q02218	ODO1_HUMAN	https://www.uniprot.org/uniprot/Q02218	OXIDOREDUCTASE	P0234333A	728	115934	23	C2 aldehyde/oxo dehydrogenase	16	1	1.25465	0.724888	1.01994	1.09156	0.78507	0.951001	0.751905	0.583895	0.688921	n.a.	bad	1.292	15	6.404	0.1227		Olaparib
P4HA1	P13674	P4HA1_HUMAN	https://www.uniprot.org/uniprot/P13674	OXIDOREDUCTASE	P0233418A	416	60966	13	C14.11 2OG oxygenase	8	1	0.798676	1.13845	1.57052	0.565176	0.656346	1.34912	0.706083	0.959004	1.72969	n.a.	bad	1	8	6.5998	0		Olaparib
P4HA1	P13674	P4HA1_HUMAN	https://www.uniprot.org/uniprot/P13674	OXIDOREDUCTASE	P0233495A	141	61049	5	C14.11 2OG oxygenase	3	1	1.0888	1.10526	0.714342	1.09763	0.628226	0.636456	0.936508	0.771805	0.786309	n.a.	bad	1.148	3	5.9708	0.3764		Olaparib
P4HA1	P13674	P4HA1_HUMAN	https://www.uniprot.org/uniprot/P13674	OXIDOREDUCTASE	P0234333A	372	60966	14	C14.11 2OG oxygenase	10	1	1.22983	0.581111	0.983138	1.19217	0.654546	0.713258	0.69054	0.475764	0.570634	n.a.	bad	1.425	10	6.0717	0.1536		Olaparib
P4HA2	O15460	P4HA2_HUMAN	https://www.uniprot.org/uniprot/O15460	OXIDOREDUCTASE	P0233418A	136	60901	3	C14.11 2OG oxygenase	2	1	0.851534	1.21968	1.66232	0.670654	0.641315	1.59969	0.62042	0.917938	1.83762	n.a.	bad	0.642	2	5.7526	0		Olaparib
PAH	P00439	PH4H_HUMAN	https://www.uniprot.org/uniprot/P00439	OXIDOREDUCTASE	P0233418A	128	51861	3	C14 pair donor oxygenase	3	1	0.584374	1.00478	1.58489	0.533066	0.570654	1.31931	0.478712	0.787885	1.99282	n.a.	bad	1	3	5.8435	0		Olaparib
PAH	P00439	PH4H_HUMAN	https://www.uniprot.org/uniprot/P00439	OXIDOREDUCTASE	P0234333A	37	51861	1	C14 pair donor oxygenase	1	1	1.843	0.804437	1.83708	1.88349	2.23891	0.893534	1.46911	0.761251	1.02405	n.a.	bad	1.076	1	5.2485	n/d		Olaparib
PCYOX1	Q9UHG3	PCYOX_HUMAN	https://www.uniprot.org/uniprot/Q9UHG3	OXIDOREDUCTASE	P0233418A	251	56639	7	C8 Thioreductase	5	1	0.459811	0.843353	1.29813	0.37935	0.42332	1.10216	0.42789	0.612219	1.42512	n.a.	bad	1	5	6.5402	0		Olaparib
PCYOX1	Q9UHG3	PCYOX_HUMAN	https://www.uniprot.org/uniprot/Q9UHG3	OXIDOREDUCTASE	P0233495A	101	56639	3	C8 Thioreductase	2	1	1.19553	1.45599	0.568427	1.92667	0.480417	0.367279	0.328981	0.925799	0.270783	n.a.	bad	1.085	2	5.5077	0.3242		Olaparib
PCYOX1	Q9UHG3	PCYOX_HUMAN	https://www.uniprot.org/uniprot/Q9UHG3	OXIDOREDUCTASE	P0234333A	102	56639	5	C8 Thioreductase	3	1	2.00602	0.456307	1.69341	3.07372	1.25571	0.98141	1.24372	0.477573	0.817979	n.a.	bad	1.398	3	5.6423	0.5918		Olaparib
PCYOX1L	Q8NBM8	PCYXL_HUMAN	https://www.uniprot.org/uniprot/Q8NBM8	OXIDOREDUCTASE	P0233418A	52	54646	2	C8 Thioreductase	1	1	0.547186	0.938367	1.31802	0.492467	0.41643	1.16763	0.368713	0.662827	1.60203	n.a.	bad	1	1	5.8281	n/d		Olaparib
PDHA1	P08559	ODPA_HUMAN	https://www.uniprot.org/uniprot/P08559	OXIDOREDUCTASE	P0233418A	429	47579	11	C2 aldehyde/oxo dehydrogenase	9	1	0.718916	1.10473	1.41113	0.559814	0.757804	1.33694	0.710456	0.965323	1.63482	n.a.	bad	1	8	6.8853	0		Olaparib
PDHA1	P08559	ODPA_HUMAN	https://www.uniprot.org/uniprot/P08559	OXIDOREDUCTASE	P0233495A	441	47579	13	C2 aldehyde/oxo dehydrogenase	9	1	1.17322	1.1398	0.794673	1.19401	0.886178	0.718611	0.914637	0.960027	0.943635	30	weak	1.123	9	6.3708	0.2396	n/d	Olaparib
PDHA1	P08559	ODPA_HUMAN	https://www.uniprot.org/uniprot/P08559	OXIDOREDUCTASE	P0234333A	427	47579	15	C2 aldehyde/oxo dehydrogenase	11	1	1.41242	0.847676	1.29384	1.48837	1.08105	1.10071	1.01939	0.710813	0.666157	n.a.	bad	1.127	11	6.4155	0.1279		Olaparib
PDHB	P11177	ODPB_HUMAN	https://www.uniprot.org/uniprot/P11177	OXIDOREDUCTASE	P0233418A	233	39233	6	C2 aldehyde/oxo dehydrogenase	6	1	0.742765	1.08218	1.29091	0.525817	0.702728	1.26269	0.706552	0.864127	1.60398	n.a.	bad	1	6	6.9135	0		Olaparib
PDHB	P11177	ODPB_HUMAN	https://www.uniprot.org/uniprot/P11177	OXIDOREDUCTASE	P0233495A	274	39233	7	C2 aldehyde/oxo dehydrogenase	5	1	1.14037	1.23993	0.803736	1.33529	0.880153	0.749115	0.991475	1.06123	0.986328	30	weak	1.047	5	5.91	0.1836	n/d	Olaparib
PDHB	P11177	ODPB_HUMAN	https://www.uniprot.org/uniprot/P11177	OXIDOREDUCTASE	P0234333A	180	39233	5	C2 aldehyde/oxo dehydrogenase	3	1	1.25869	0.799838	1.16211	1.52537	0.960888	0.982686	0.828508	0.670385	0.535894	n.a.	bad	1.151	3	6.047	0.3844		Olaparib
PECR	Q9BY49	PECR_HUMAN	https://www.uniprot.org/uniprot/Q9BY49	OXIDOREDUCTASE	P0233418A	76	32544	3	C3 dehydrogenase	1	1	1.7029	2.40054	3.00459	0.623116	2.2456	2.38977	1.58906	5.01834	8.33796	n.a.	bad	1	1	5.6813	n/d		Olaparib
PECR	Q9BY49	PECR_HUMAN	https://www.uniprot.org/uniprot/Q9BY49	OXIDOREDUCTASE	P0234333A	140	32544	3	C3 dehydrogenase	3	1	1.20677	0.945959	1.06552	1.74989	1.06797	0.849881	0.922473	1.00922	0.864361	30	good	1.097	3	5.6841	0.2764	n/d	Olaparib
PGD	P52209	6PGD_HUMAN	https://www.uniprot.org/uniprot/P52209	OXIDOREDUCTASE	P0233418A	588	53139	19	C1 alcohol dehydrogenase	13	1	0.491735	0.878994	1.21128	0.343413	0.351233	1.11106	0.423236	0.592235	1.40397	n.a.	bad	1	13	7.2521	0		Olaparib
PGD	P52209	6PGD_HUMAN	https://www.uniprot.org/uniprot/P52209	OXIDOREDUCTASE	P0233495A	445	53139	14	C1 alcohol dehydrogenase	8	1	1.25432	1.61543	0.609919	2.04007	0.478507	0.369473	0.198921	0.689628	0.175156	n.a.	bad	1.013	8	6.3722	0.2028		Olaparib
PGD	P52209	6PGD_HUMAN	https://www.uniprot.org/uniprot/P52209	OXIDOREDUCTASE	P0234333A	431	53139	15	C1 alcohol dehydrogenase	10	1	1.74936	0.389659	1.48007	2.56002	0.964066	0.924893	1.07015	0.318561	0.588295	n.a.	bad	1.47	9	6.2363	0.2384		Olaparib
PHGDH	O43175	SERA_HUMAN	https://www.uniprot.org/uniprot/O43175	OXIDOREDUCTASE	P0233418A	705	56650	20	C1 alcohol dehydrogenase	13	1	0.49931	0.938442	1.28797	0.427302	0.444386	1.15245	0.437575	0.683781	1.42661	n.a.	bad	1	13	7.28	0		Olaparib
PHGDH	O43175	SERA_HUMAN	https://www.uniprot.org/uniprot/O43175	OXIDOREDUCTASE	P0233495A	610	56650	13	C1 alcohol dehydrogenase	10	1	1.18496	1.4787	0.75012	1.77784	0.623121	0.534217	0.572923	0.823293	0.477721	n.a.	bad	1	10	6.5525	0.1632		Olaparib
PHGDH	O43175	SERA_HUMAN	https://www.uniprot.org/uniprot/O43175	OXIDOREDUCTASE	P0234333A	500	56650	14	C1 alcohol dehydrogenase	11	1	1.62704	0.57184	1.43564	2.22009	1.02626	0.830899	1.00511	0.528394	0.639759	n.a.	bad	1.309	11	6.7871	0.0515		Olaparib
PIPOX	Q9P0Z9	SOX_HUMAN	https://www.uniprot.org/uniprot/Q9P0Z9	OXIDOREDUCTASE	P0234333A	71	44065	3	C5 dehydrogenase	1	1	1.3763	0.721555	1.00057	2.40411	0.991802	0.69908	1.01948	0.583975	0.363681	n.a.	bad	1.38	1	5.3171	n/d		Olaparib
PLOD1	Q02809	PLOD1_HUMAN	https://www.uniprot.org/uniprot/Q02809	OXIDOREDUCTASE	P0233418A	187	88271	6	C14.11 2OG oxygenase	4	1	0.763219	1.20042	1.56196	0.617176	0.786325	1.38454	0.773538	1.02558	1.891	n.a.	bad	0.638	2	5.5959	0		Olaparib
PLOD1	Q02809	PLOD1_HUMAN	https://www.uniprot.org/uniprot/Q02809	OXIDOREDUCTASE	P0233495A	36	88271	2	C14.11 2OG oxygenase	2	1	1.35731	1.252	0.917204	1.5731	0.894127	0.881908	1.0209	1.22489	0.726558	30	weak	1.087	2	5.6228	0.1975	n/d	Olaparib
PLOD1	Q02809	PLOD1_HUMAN	https://www.uniprot.org/uniprot/Q02809	OXIDOREDUCTASE	P0234333A	114	88271	3	C14.11 2OG oxygenase	3	1	1.35923	0.742423	0.987515	1.26826	0.681849	0.78978	0.722955	0.547411	0.560731	n.a.	bad	1.364	3	5.369	0.1831		Olaparib
PLOD2	O00469	PLOD2_HUMAN	https://www.uniprot.org/uniprot/O00469	OXIDOREDUCTASE	P0233418A	111	87097	4	C14.11 2OG oxygenase	2	1	0.947675	1.21601	1.4922	0.504372	0.409858	1.24432	0.577892	0.607585	1.89228	n.a.	bad	1	2	5.9992	0		Olaparib
PLOD2	O00469	PLOD2_HUMAN	https://www.uniprot.org/uniprot/O00469	OXIDOREDUCTASE	P0233495A	59	87097	3	C14.11 2OG oxygenase	1	1	1.82922	0.948542	0.704673	2.11243	1.39702	0.794987	0.90904	1.18047	1.15209	n.a.	bad	1.711	1	5.0766	n/d		Olaparib
PLOD2	O00469	PLOD2_HUMAN	https://www.uniprot.org/uniprot/O00469	OXIDOREDUCTASE	P0234333A	56	87097	3	C14.11 2OG oxygenase	2	1	1.9006	0.994708	1.72135	2.35574	1.06602	1.15024	1.39666	0.5077	0.816364	n.a.	bad	1.068	2	5.6876	0.2407		Olaparib
PLOD3	O60568	PLOD3_HUMAN	https://www.uniprot.org/uniprot/O60568	OXIDOREDUCTASE	P0233418A	326	84784	8	C14.11 2OG oxygenase	7	1	0.761067	1.18188	1.52018	0.503647	0.6127	1.32201	0.601713	0.83302	1.70161	n.a.	bad	1	7	6.5019	0		Olaparib
PLOD3	O60568	PLOD3_HUMAN	https://www.uniprot.org/uniprot/O60568	OXIDOREDUCTASE	P0233495A	255	84784	8	C14.11 2OG oxygenase	4	1	1.13618	1.29426	0.812626	1.40595	0.740895	0.665675	0.873182	0.943855	0.860076	30	weak	1.014	4	5.723	0.2925	n/d	Olaparib
PLOD3	O60568	PLOD3_HUMAN	https://www.uniprot.org/uniprot/O60568	OXIDOREDUCTASE	P0234333A	269	84784	10	C14.11 2OG oxygenase	7	1	1.20037	0.616785	0.882004	1.08275	0.756166	0.751222	0.709943	0.489715	0.572294	n.a.	bad	1.468	7	5.8438	0.2598		Olaparib
POR	P16435	NCPR_HUMAN	https://www.uniprot.org/uniprot/P16435	OXIDOREDUCTASE	P0233418A	637	76689	18	C6 NAD(P)H reductase	14	1	0.701117	1.16082	1.57683	0.505582	0.53388	1.4927	0.569718	0.813028	1.75537	n.a.	bad	1	14	7.0578	0		Olaparib
POR	P16435	NCPR_HUMAN	https://www.uniprot.org/uniprot/P16435	OXIDOREDUCTASE	P0233495A	264	76689	8	C6 NAD(P)H reductase	7	1	1.28191	1.43465	0.667885	1.86705	0.51955	0.457326	0.415597	0.712345	0.302983	n.a.	bad	1.085	7	6.0691	0.3764		Olaparib
POR	P16435	NCPR_HUMAN	https://www.uniprot.org/uniprot/P16435	OXIDOREDUCTASE	P0234333A	302	76689	9	C6 NAD(P)H reductase	8	1	1.61316	0.40956	1.27653	2.03272	0.836368	0.630975	0.779552	0.335253	0.531111	n.a.	bad	1.55	8	6.137	0.2598		Olaparib
PRDX1	Q06830	PRDX1_HUMAN	https://www.uniprot.org/uniprot/Q06830	OXIDOREDUCTASE	P0233418A	600	22110	21	C11 peroxidase	8	1	0.4826	0.797684	1.23423	0.383315	0.387139	1.10093	0.436188	0.605529	1.37793	n.a.	bad	1	8	7.794	0		Olaparib
PRDX1	Q06830	PRDX1_HUMAN	https://www.uniprot.org/uniprot/Q06830	OXIDOREDUCTASE	P0233495A	445	22110	14	C11 peroxidase	6	1	1.04586	1.45409	0.664146	1.79255	0.584699	0.482413	0.445468	0.81322	0.367124	n.a.	bad	0.966	6	7.2033	0.2335		Olaparib
PRDX1	Q06830	PRDX1_HUMAN	https://www.uniprot.org/uniprot/Q06830	OXIDOREDUCTASE	P0234333A	478	22110	14	C11 peroxidase	7	1	1.40218	0.550756	1.23873	2.04071	0.866865	0.861817	0.895849	0.534571	0.609472	n.a.	bad	1.342	7	6.9582	0.1044		Olaparib
PRDX2	P32119	PRDX2_HUMAN	https://www.uniprot.org/uniprot/P32119	OXIDOREDUCTASE	P0233418A	385	21892	16	C11 peroxidase	9	1	0.518877	0.912614	1.40424	0.412931	0.403435	1.19937	0.464425	0.701147	1.66457	n.a.	bad	1	8	7.7585	0		Olaparib
PRDX2	P32119	PRDX2_HUMAN	https://www.uniprot.org/uniprot/P32119	OXIDOREDUCTASE	P0233495A	211	21892	8	C11 peroxidase	4	1	0.967869	1.19748	0.540266	1.47996	0.442002	0.392281	0.293724	0.644111	0.262035	n.a.	bad	1.132	4	6.9776	0.1807		Olaparib
PRDX2	P32119	PRDX2_HUMAN	https://www.uniprot.org/uniprot/P32119	OXIDOREDUCTASE	P0234333A	290	21892	10	C11 peroxidase	7	1	1.53554	0.427682	1.38012	2.36936	0.847265	0.908685	0.866596	0.465254	0.598268	n.a.	bad	1.403	6	7.0023	0.0992		Olaparib
PRDX3	P30048	PRDX3_HUMAN	https://www.uniprot.org/uniprot/P30048	OXIDOREDUCTASE	P0233418A	331	27692	8	C11 peroxidase	5	1	0.80137	1.39214	2.05449	0.649401	0.610031	1.97176	0.716669	0.997145	2.32582	n.a.	bad	0.523	5	7.5786	0		Olaparib
PRDX3	P30048	PRDX3_HUMAN	https://www.uniprot.org/uniprot/P30048	OXIDOREDUCTASE	P0233495A	174	27692	5	C11 peroxidase	3	1	1.25994	1.5417	0.726103	2.05471	0.573794	0.491045	0.394676	0.749899	0.38991	n.a.	bad	0.997	3	6.6756	0.2593		Olaparib
PRDX3	P30048	PRDX3_HUMAN	https://www.uniprot.org/uniprot/P30048	OXIDOREDUCTASE	P0234333A	216	27692	6	C11 peroxidase	5	1	1.75763	0.599752	1.56499	2.31285	1.01478	0.783387	1.05298	0.471351	0.656499	n.a.	bad	1.274	5	6.8572	0.4103		Olaparib
PRDX4	Q13162	PRDX4_HUMAN	https://www.uniprot.org/uniprot/Q13162	OXIDOREDUCTASE	P0233418A	234	30540	6	C11 peroxidase	4	1	0.687187	0.664969	0.947827	0.306731	0.373052	0.822065	0.326568	0.493189	1.61119	n.a.	bad	1.046	4	6.6787	0		Olaparib
PRDX4	Q13162	PRDX4_HUMAN	https://www.uniprot.org/uniprot/Q13162	OXIDOREDUCTASE	P0233495A	238	30540	5	C11 peroxidase	4	1	1.22775	1.34593	0.812073	1.69284	0.651967	0.702035	0.589364	0.92668	0.695726	n.a.	bad	1.032	4	6.2096	0.3477		Olaparib
PRDX4	Q13162	PRDX4_HUMAN	https://www.uniprot.org/uniprot/Q13162	OXIDOREDUCTASE	P0234333A	66	30540	3	C11 peroxidase	0	n/d	n/d	n/d	n/d	n/d	n/d	n/d	n/d	n/d	n/d	n.a.	n/d	n/d	n/d	n/d	n/d		Olaparib
PRDX5	P30044	PRDX5_HUMAN	https://www.uniprot.org/uniprot/P30044	OXIDOREDUCTASE	P0233418A	67	22086	1	C11 peroxidase	1	1	0.510136	1.02224	1.54257	0.508459	0.49096	1.43069	0.604157	0.85365	1.78131	n.a.	bad	1	1	6.9295	n/d		Olaparib
PRDX5	P30044	PRDX5_HUMAN	https://www.uniprot.org/uniprot/P30044	OXIDOREDUCTASE	P0234333A	89	22086	2	C11 peroxidase	2	1	3.13448	0.691681	2.94771	6.09543	2.76166	1.82353	1.85095	0.861865	1.27968	n.a.	bad	1.136	2	6.0505	0.0807		Olaparib
PRDX6	P30041	PRDX6_HUMAN	https://www.uniprot.org/uniprot/P30041	OXIDOREDUCTASE	P0233418A	318	25035	10	C11 peroxidase	8	1	0.437817	0.769087	1.10036	0.371831	0.332872	1.01633	0.36837	0.569907	1.3419	n.a.	bad	1	8	7.5933	0		Olaparib
PRDX6	P30041	PRDX6_HUMAN	https://www.uniprot.org/uniprot/P30041	OXIDOREDUCTASE	P0233495A	244	25035	8	C11 peroxidase	5	1	1.38348	1.91122	0.726534	2.54052	0.541306	0.47824	0.204801	0.678874	0.237277	n.a.	bad	0.904	5	6.625	0.4457		Olaparib
PRDX6	P30041	PRDX6_HUMAN	https://www.uniprot.org/uniprot/P30041	OXIDOREDUCTASE	P0234333A	363	25035	9	C11 peroxidase	8	1	1.79252	0.523856	1.61799	2.50567	0.973779	0.891129	1.04255	0.457422	0.599317	n.a.	bad	1.304	8	6.7049	0.455		Olaparib
PTGR1	Q14914	PTGR1_HUMAN	https://www.uniprot.org/uniprot/Q14914	OXIDOREDUCTASE	P0233418A	162	35869	4	C3 dehydrogenase	2	1	0.163531	0.230343	0.371536	0.107575	0.115794	0.374521	0.161414	0.209435	0.467458	n.a.	bad	1.933	2	6.2924	0		Olaparib
PTGR2	Q8N8N7	PTGR2_HUMAN	https://www.uniprot.org/uniprot/Q8N8N7	OXIDOREDUCTASE	P0233418A	51	38499	2	C3 dehydrogenase	2	1	0.52072	0.646115	0.960932	0.645747	0.400921	0.863494	0.407051	0.508798	1.05801	n.a.	bad	0.946	2	5.9603	0		Olaparib
PYCR1	P32322	P5CR1_HUMAN	https://www.uniprot.org/uniprot/P32322	OXIDOREDUCTASE	P0233418A	377	35980	9	C5 dehydrogenase	5	1	0.931559	1.93234	2.4735	0.753041	0.918199	2.12463	0.867904	1.26174	2.79537	n.a.	bad	0.438	5	6.719	0		Olaparib
PYCR1	P32322	P5CR1_HUMAN	https://www.uniprot.org/uniprot/P32322	OXIDOREDUCTASE	P0233495A	198	35980	3	C5 dehydrogenase	2	1	1.4874	1.74741	0.909305	1.99437	0.545344	0.551136	0.239434	1.06454	0.372319	n.a.	bad	0.936	2	5.8247	0.1075		Olaparib
PYCR1	P32322	P5CR1_HUMAN	https://www.uniprot.org/uniprot/P32322	OXIDOREDUCTASE	P0234333A	314	35980	6	C5 dehydrogenase	6	1	1.9305	0.776476	1.6159	2.53371	1.2138	1.04358	1.16641	0.566012	0.736832	n.a.	bad	1.225	6	6.3051	0.3536		Olaparib
PYCR2	Q96C36	P5CR2_HUMAN	https://www.uniprot.org/uniprot/Q96C36	OXIDOREDUCTASE	P0233418A	182	33637	6	C5 dehydrogenase	4	1	0.906166	1.85326	2.61634	0.714405	0.94235	2.384	0.877599	1.4047	2.91243	n.a.	bad	0.426	4	6.3116	0		Olaparib
PYCR2	Q96C36	P5CR2_HUMAN	https://www.uniprot.org/uniprot/Q96C36	OXIDOREDUCTASE	P0233495A	41	33637	1	C5 dehydrogenase	1	1	1.41421	1.52361	0.774476	1.89556	0.661092	0.567964	0.464606	0.849849	0.317251	n.a.	bad	1.051	1	5.925	n/d		Olaparib
QDPR	P09417	DHPR_HUMAN	https://www.uniprot.org/uniprot/P09417	OXIDOREDUCTASE	P0233418A	118	25789	3	C5 dehydrogenase	2	1	0.540174	1.00828	1.31092	0.479484	0.54217	1.07718	0.51404	0.800027	1.64186	n.a.	bad	1	2	6.1873	0		Olaparib
QSOX1	O00391	QSOX1_HUMAN	https://www.uniprot.org/uniprot/O00391	OXIDOREDUCTASE	P0233418A	90	82577	4	C8 Thioreductase	2	1	0.077798	0.094103	0.217524	0.059596	0.047322	0.148071	0.055277	0.08723	0.194323	n.a.	bad	3.459	1	5.7934	n/d		Olaparib
QSOX2	Q6ZRP7	QSOX2_HUMAN	https://www.uniprot.org/uniprot/Q6ZRP7	OXIDOREDUCTASE	P0233418A	45	77528	3	C8 Thioreductase	1	1	0.664924	1.24669	1.31625	0.561568	0.570592	1.39017	0.64005	0.757202	1.70438	n.a.	bad	1	1	5.9127	n/d		Olaparib
RDH10	Q8IZV5	RDH10_HUMAN	https://www.uniprot.org/uniprot/Q8IZV5	OXIDOREDUCTASE	P0233418A	51	38087	1	C1 alcohol dehydrogenase	1	1	1.19113	1.0078	1.3389	1.10694	0.588251	1.78648	0.700133	0.795934	2.39317	n.a.	bad	1	1	5.6794	n/d		Olaparib
RDH11	Q8TC12	RDH11_HUMAN	https://www.uniprot.org/uniprot/Q8TC12	OXIDOREDUCTASE	P0233418A	59	35386	2	C1 alcohol dehydrogenase	2	1	0.453483	0.860547	1.18836	0.323672	0.412949	0.971501	0.44439	0.580507	1.3929	n.a.	bad	1	2	5.9016	0		Olaparib
RDH13	Q8NBN7	RDH13_HUMAN	https://www.uniprot.org/uniprot/Q8NBN7	OXIDOREDUCTASE	P0233418A	218	35932	5	C1 alcohol dehydrogenase	4	1	0.793572	1.19773	1.66681	0.545348	0.836239	1.57984	0.673807	1.09175	1.87979	n.a.	bad	1	4	5.8706	0		Olaparib
RDH13	Q8NBN7	RDH13_HUMAN	https://www.uniprot.org/uniprot/Q8NBN7	OXIDOREDUCTASE	P0233495A	140	35932	4	C1 alcohol dehydrogenase	3	1	1.06343	1.43205	0.593698	1.83564	0.744638	0.622843	0.882593	1.0941	0.782686	n.a.	bad	1.019	3	5.4909	0.1969		Olaparib
RDH13	Q8NBN7	RDH13_HUMAN	https://www.uniprot.org/uniprot/Q8NBN7	OXIDOREDUCTASE	P0234333A	52	35932	3	C1 alcohol dehydrogenase	1	1	0.876963	0.403139	1.31592	1.31928	0.908169	1.29143	0.700393	0.551666	0.79539	n.a.	bad	1.092	1	5.4253	n/d		Olaparib
RDH14	Q9HBH5	RDH14_HUMAN	https://www.uniprot.org/uniprot/Q9HBH5	OXIDOREDUCTASE	P0233418A	49	36864	1	C1 alcohol dehydrogenase	1	1	0.616171	1.23542	1.54987	0.46157	0.474025	1.45888	0.613634	0.795962	1.75103	n.a.	bad	1	1	6.1307	n/d		Olaparib
RRM1	P23921	RIR1_HUMAN	https://www.uniprot.org/uniprot/P23921	OXIDOREDUCTASE	P0233418A	210	90069	4	C17	4	1	0.497716	0.990888	1.29058	0.37059	0.546673	1.20286	0.382086	0.729811	1.50043	n.a.	bad	1	4	6.4119	0		Olaparib
RRM1	P23921	RIR1_HUMAN	https://www.uniprot.org/uniprot/P23921	OXIDOREDUCTASE	P0233495A	215	90069	7	C17	4	1	0.906704	1.09309	0.654536	1.24656	0.581432	0.473627	0.530298	0.665036	0.621473	n.a.	bad	1.091	4	5.8734	0.0965		Olaparib
RRM2B	Q7LG56	RIR2B_HUMAN	https://www.uniprot.org/uniprot/Q7LG56	OXIDOREDUCTASE	P0233418A	70	48787	3	C17	3	1	0.52104	0.773796	1.19104	0.411056	0.37049	1.04374	0.511502	0.589121	1.31802	n.a.	bad	1	2	5.9769	0		Olaparib
SARDH	Q9UL12	SARDH_HUMAN	https://www.uniprot.org/uniprot/Q9UL12	OXIDOREDUCTASE	P0233418A	110	101036	3	C5 dehydrogenase	2	1	0.638392	1.05467	1.25732	0.577397	0.473908	1.08847	0.698648	0.772136	1.63549	n.a.	bad	1	2	5.591	0		Olaparib
SARDH	Q9UL12	SARDH_HUMAN	https://www.uniprot.org/uniprot/Q9UL12	OXIDOREDUCTASE	P0233495A	13	101036	1	C5 dehydrogenase	0	n/d	n/d	n/d	n/d	n/d	n/d	n/d	n/d	n/d	n/d	n.a.	n/d	n/d	n/d	n/d	n/d		Olaparib
SCCPDH	Q8NBX0	SCPDL_HUMAN	https://www.uniprot.org/uniprot/Q8NBX0	OXIDOREDUCTASE	P0233418A	92	47151	3		2	1	0.24208	0.699743	0.983674	0.365979	0.43025	0.798974	0.460189	0.501678	0.825196	n.a.	bad	1	2	5.911	0		Olaparib
SCCPDH	Q8NBX0	SCPDL_HUMAN	https://www.uniprot.org/uniprot/Q8NBX0	OXIDOREDUCTASE	P0234333A	35	47151	1		1	1	1.53422	0.41892	1.01395	1.45632	0.84882	1.36932	0.611617	0.381735	0.475224	n.a.	bad	1.769	1	5.3744	n/d		Olaparib
SCD	O00767	ACOD_HUMAN	https://www.uniprot.org/uniprot/O00767	OXIDOREDUCTASE	P0233418A	41	41522	1	C14 pair donor oxygenase	1	1	0.544692	0.952708	1.2937	0.314268	0.37257	1.27985	0.521899	1.05285	1.68349	n.a.	bad	1	1	5.7451	n/d		Olaparib
SDHA	P31040	SDHA_HUMAN	https://www.uniprot.org/uniprot/P31040	OXIDOREDUCTASE	P0233418A	481	72691	16	C3 dehydrogenase	12	1	0.731882	1.25799	1.59581	0.511522	0.597234	1.46912	0.630882	0.859664	1.79663	n.a.	bad	1	12	6.8808	0		Olaparib
SDHA	P31040	SDHA_HUMAN	https://www.uniprot.org/uniprot/P31040	OXIDOREDUCTASE	P0233495A	385	72691	15	C3 dehydrogenase	9	1	1.14656	1.38727	0.828631	1.4456	0.685985	0.654316	0.768815	0.866314	0.728406	30	weak	0.969	9	6.331	0.1367	n/d	Olaparib
SDHA	P31040	SDHA_HUMAN	https://www.uniprot.org/uniprot/P31040	OXIDOREDUCTASE	P0234333A	398	72691	14	C3 dehydrogenase	10	1	1.44836	0.809439	1.37659	1.90118	1.03347	1.06001	0.961192	0.759599	0.702031	n.a.	bad	1.12	10	6.4216	0.3348		Olaparib
SDHB	P21912	SDHB_HUMAN	https://www.uniprot.org/uniprot/P21912	OXIDOREDUCTASE	P0233418A	259	31629	11	C3 dehydrogenase	7	1	0.736403	1.45155	2.01879	0.620262	0.79497	1.79741	0.783668	1.25453	2.43045	n.a.	bad	0.5	7	6.7249	0		Olaparib
SDHB	P21912	SDHB_HUMAN	https://www.uniprot.org/uniprot/P21912	OXIDOREDUCTASE	P0233495A	82	31629	4	C3 dehydrogenase	2	1	1.25522	1.44966	0.759008	1.66561	0.641759	0.584967	0.663486	0.816208	0.676638	n.a.	bad	1.021	2	6.4276	0.0522		Olaparib
SDHB	P21912	SDHB_HUMAN	https://www.uniprot.org/uniprot/P21912	OXIDOREDUCTASE	P0234333A	158	31629	6	C3 dehydrogenase	4	1	1.42312	0.662934	1.20833	1.83467	0.893114	0.780101	0.878817	0.488602	0.639504	n.a.	bad	1.295	4	6.1902	0.2927		Olaparib
SDR16C5	Q8N3Y7	RDHE2_HUMAN	https://www.uniprot.org/uniprot/Q8N3Y7	OXIDOREDUCTASE	P0233418A	77	34095	2	C1 alcohol dehydrogenase	2	1	0.02392	0.001341	0.067058	0.015706	0.015355	0.026595	0.017244	0.032069	0.091738	n.a.	bad	14.97	2	5.7452	0		Olaparib
SDR39U1	Q9NRG7	D39U1_HUMAN	https://www.uniprot.org/uniprot/Q9NRG7	OXIDOREDUCTASE	P0233418A	44	34747	1	C1 alcohol dehydrogenase	1	1	0.390505	0.885102	1.49086	0.323709	0.503045	1.12434	0.491809	0.841412	1.96123	n.a.	bad	1	1	5.406	n/d		Olaparib
SDR9C7	Q8NEX9	DR9C7_HUMAN	https://www.uniprot.org/uniprot/Q8NEX9	OXIDOREDUCTASE	P0233418A	209	35262	6	C1 alcohol dehydrogenase	4	1	0.066491	0.048261	0.12575	0.035667	0.02918	0.054988	0.015839	0.084853	0.121382	n.a.	bad	6.129	3	5.6759	0		Olaparib
SOD1	P00441	SODC_HUMAN	https://www.uniprot.org/uniprot/P00441	OXIDOREDUCTASE	P0233418A	290	15936	11	C15	8	1	0.525499	0.921607	1.49419	0.600948	0.466888	1.36386	0.591839	0.806366	1.7455	n.a.	bad	0.631	8	7.8209	0		Olaparib
SOD1	P00441	SODC_HUMAN	https://www.uniprot.org/uniprot/P00441	OXIDOREDUCTASE	P0233495A	259	15936	10	C15	5	1	1.41711	1.83035	0.791828	2.46213	0.620816	0.514144	0.174523	0.826229	0.270314	n.a.	bad	0.922	5	7.0883	0.0936		Olaparib
SOD1	P00441	SODC_HUMAN	https://www.uniprot.org/uniprot/P00441	OXIDOREDUCTASE	P0234333A	310	15936	8	C15	8	1	1.63788	0.363595	1.40382	2.57509	1.01619	0.705947	1.08658	0.40164	0.550691	n.a.	bad	1.493	8	6.955	0.1641		Olaparib
SOD2	P04179	SODM_HUMAN	https://www.uniprot.org/uniprot/P04179	OXIDOREDUCTASE	P0233418A	184	24722	8	C15	4	1	0.195757	0.303518	0.491502	0.144443	0.142867	0.460928	0.165686	0.249889	0.6381	n.a.	bad	1.504	4	7.2274	0		Olaparib
SOD2	P04179	SODM_HUMAN	https://www.uniprot.org/uniprot/P04179	OXIDOREDUCTASE	P0233495A	235	24722	7	C15	6	1	1.38178	1.91824	0.899163	2.55568	0.738354	0.703876	0.359686	0.906086	0.269557	n.a.	bad	0.845	5	6.3766	0.3072		Olaparib
SOD2	P04179	SODM_HUMAN	https://www.uniprot.org/uniprot/P04179	OXIDOREDUCTASE	P0234333A	190	24722	5	C15	3	1	1.2484	0.242836	1.09689	1.89914	0.656448	0.390581	0.724216	0.225566	0.420428	n.a.	bad	1.678	2	6.042	0.6174		Olaparib
SORD	Q00796	DHSO_HUMAN	https://www.uniprot.org/uniprot/Q00796	OXIDOREDUCTASE	P0233418A	243	38324	7	C1 alcohol dehydrogenase	4	1	0.499563	1.00783	1.41688	0.42684	0.424853	1.2749	0.452135	0.751023	1.50906	n.a.	bad	1	4	6.3056	0		Olaparib
SORD	Q00796	DHSO_HUMAN	https://www.uniprot.org/uniprot/Q00796	OXIDOREDUCTASE	P0233495A	40	38324	2	C1 alcohol dehydrogenase	1	1	1.19746	1.04452	0.762127	1.55942	0.732491	0.37085	0.319437	0.727174	0.446239	n.a.	bad	1.216	n/d	n/d	n/d		Olaparib
SPR	P35270	SPRE_HUMAN	https://www.uniprot.org/uniprot/P35270	OXIDOREDUCTASE	P0233418A	371	28048	10	C1 alcohol dehydrogenase	6	1	0.76985	0.974433	1.15814	0.390963	0.919919	1.26887	0.847922	1.03666	1.38823	n.a.	bad	1	5	6.7704	0		Olaparib
SPR	P35270	SPRE_HUMAN	https://www.uniprot.org/uniprot/P35270	OXIDOREDUCTASE	P0233495A	259	28048	13	C1 alcohol dehydrogenase	6	1	1.06036	1.00397	0.778122	0.839391	0.892116	0.830124	1.17748	1.04671	1.11053	30	good	1.156	6	6.9488	0.2158	n/d	Olaparib
SPR	P35270	SPRE_HUMAN	https://www.uniprot.org/uniprot/P35270	OXIDOREDUCTASE	P0234333A	500	28048	14	C1 alcohol dehydrogenase	9	1	1.00705	0.870777	1.02569	0.889583	0.867383	1.11789	0.853857	0.821389	0.679883	30	weak	1.058	9	7.1899	0.5644	n/d	Olaparib
SQLE	Q14534	ERG1_HUMAN	https://www.uniprot.org/uniprot/Q14534	OXIDOREDUCTASE	P0233418A	108	63922	4	C14.13 NAD(P)H oxygenase	3	1	0.530387	0.785329	1.20266	0.466721	0.450381	1.05249	0.423976	0.608099	1.46773	n.a.	bad	1	3	5.4158	0		Olaparib
SQOR	Q9Y6N5	SQOR_HUMAN	https://www.uniprot.org/uniprot/Q9Y6N5	OXIDOREDUCTASE	P0233418A	84	49960	5	C8 Thioreductase	2	1	0.144806	0.25869	0.410561	0.163854	0.168794	0.32692	0.178609	0.212105	0.499116	n.a.	bad	1.711	2	5.9705	0		Olaparib
STEAP4	Q687X5	STEA4_HUMAN	https://www.uniprot.org/uniprot/Q687X5	OXIDOREDUCTASE	P0233418A	40	51981	1	C16	1	1	0.03816	0.040352	0.080077	0.021974	0.044047	0.077305	0.048185	0.175087	0.317694	n.a.	bad	8.621	1	5.8288	n/d		Olaparib
TECR	Q9NZ01	TECR_HUMAN	https://www.uniprot.org/uniprot/Q9NZ01	OXIDOREDUCTASE	P0233418A	124	36034	3	C3 dehydrogenase	3	1	0.457935	0.71233	1.07555	0.360837	0.450156	0.937751	0.385193	0.601223	0.99355	n.a.	bad	1	3	5.8786	0		Olaparib
TECR	Q9NZ01	TECR_HUMAN	https://www.uniprot.org/uniprot/Q9NZ01	OXIDOREDUCTASE	P0233495A	52	36034	3	C3 dehydrogenase	1	1	0.853747	0.920749	0.700264	0.743089	0.390906	0.497993	0.811376	0.674161	0.554698	n.a.	bad	1.144	1	5.7435	n/d		Olaparib
TECR	Q9NZ01	TECR_HUMAN	https://www.uniprot.org/uniprot/Q9NZ01	OXIDOREDUCTASE	P0234333A	85	36034	4	C3 dehydrogenase	3	1	1.75367	0.944498	1.1115	1.54133	0.980554	1.24312	0.892805	0.563257	0.79243	n.a.	bad	1.339	3	5.6929	1.1485		Olaparib
TMLHE	Q9NVH6	TMLH_HUMAN	https://www.uniprot.org/uniprot/Q9NVH6	OXIDOREDUCTASE	P0233418A	62	50832	3	C14.11 2OG oxygenase	2	1	0.734265	1.02875	1.54104	0.333756	0.70937	1.24069	0.818004	0.896236	1.62953	n.a.	bad	1	2	6.171	0		Olaparib
TMLHE	Q9NVH6	TMLH_HUMAN	https://www.uniprot.org/uniprot/Q9NVH6	OXIDOREDUCTASE	P0234333A	65	50832	2	C14.11 2OG oxygenase	2	1	1.32021	0.603753	0.976641	0.849806	0.588404	0.613695	0.668596	0.516491	0.748756	n.a.	bad	1.468	1	5.5777	n/d		Olaparib
TSTA3	Q13630	FCL_HUMAN	https://www.uniprot.org/uniprot/Q13630	OXIDOREDUCTASE	P0233418A	218	35892	6	C1 alcohol dehydrogenase	5	1	0.28155	0.447994	0.620586	0.186201	0.233079	0.587927	0.227233	0.3719	0.806071	n.a.	bad	1.199	4	6.1271	0		Olaparib
TSTA3	Q13630	FCL_HUMAN	https://www.uniprot.org/uniprot/Q13630	OXIDOREDUCTASE	P0233495A	57	35892	3	C1 alcohol dehydrogenase	1	1	0.925621	0.797128	0.690829	0.812532	0.534117	0.483027	0.642565	0.547152	0.804696	n.a.	bad	1.294	1	5.8233	n/d		Olaparib
TSTA3	Q13630	FCL_HUMAN	https://www.uniprot.org/uniprot/Q13630	OXIDOREDUCTASE	P0234333A	41	35892	3	C1 alcohol dehydrogenase	0	n/d	n/d	n/d	n/d	n/d	n/d	n/d	n/d	n/d	n/d	n.a.	n/d	n/d	n/d	n/d	n/d		Olaparib
TXNDC12	O95881	TXD12_HUMAN	https://www.uniprot.org/uniprot/O95881	OXIDOREDUCTASE	P0233418A	140	19206	5	C8 Thioreductase	3	1	0.497097	1.21439	1.8303	0.614511	0.652389	1.59415	0.701691	1.06711	2.16339	n.a.	bad	0.492	3	6.5206	0		Olaparib
TXNDC12	O95881	TXD12_HUMAN	https://www.uniprot.org/uniprot/O95881	OXIDOREDUCTASE	P0233495A	75	19206	3	C8 Thioreductase	1	1	2.49796	2.63111	1.85358	2.84704	1.19771	1.54904	1.36364	0.701682	1.01228	n.a.	bad	0.78	1	6.174	n/d		Olaparib
TXNDC12	O95881	TXD12_HUMAN	https://www.uniprot.org/uniprot/O95881	OXIDOREDUCTASE	P0234333A	56	19206	2	C8 Thioreductase	1	1	2.61418	0.884247	1.77252	3.84423	1.92408	1.09231	1.58935	0.93229	0.781142	n.a.	bad	1.36	1	6.0254	n/d		Olaparib
TXNRD2	Q9NNW7	TRXR2_HUMAN	https://www.uniprot.org/uniprot/Q9NNW7	OXIDOREDUCTASE	P0233418A	149	56356	6	C8 Thioreductase	2	1	0.8771	1.62098	2.21125	0.741038	0.70812	2.14801	0.80146	1.12427	2.78005	n.a.	bad	0.49	2	6.1596	0		Olaparib
TXNRD2	Q9NNW7	TRXR2_HUMAN	https://www.uniprot.org/uniprot/Q9NNW7	OXIDOREDUCTASE	P0234333A	58	56356	2	C8 Thioreductase	1	1	1.09761	0.33167	0.816466	1.6589	0.708606	0.434591	0.80779	0.427879	0.513091	n.a.	bad	1.827	1	5.4941	n/d		Olaparib
TXNRD1	Q16881	TRXR1_HUMAN	https://www.uniprot.org/uniprot/Q16881	OXIDOREDUCTASE	P0233418A	263	70755	10	C8 Thioreductase	6	1	0.55043	0.954384	1.2948	0.377455	0.360923	1.07654	0.375836	0.588212	1.45742	n.a.	bad	1	5	6.5665	0		Olaparib
TXNRD1	Q16881	TRXR1_HUMAN	https://www.uniprot.org/uniprot/Q16881	OXIDOREDUCTASE	P0233495A	118	70755	5	C8 Thioreductase	2	1	1.3013	1.09694	0.581369	1.2856	0.922776	0.538264	0.29278	0.653799	0.470633	n.a.	bad	1.371	2	5.8334	0.0168		Olaparib
TXNRD1	Q16881	TRXR1_HUMAN	https://www.uniprot.org/uniprot/Q16881	OXIDOREDUCTASE	P0234333A	86	70755	3	C8 Thioreductase	1	1	1.52175	0.772401	1.14712	2.26123	0.750593	0.543923	0.526185	0.665828	0.557548	n.a.	bad	1.314	1	5.4429	n/d		Olaparib
UGDH	O60701	UGDH_HUMAN	https://www.uniprot.org/uniprot/O60701	OXIDOREDUCTASE	P0233418A	546	55023	14	C1 alcohol dehydrogenase	11	1	0.609784	1.0921	1.51619	0.422673	0.451878	1.32387	0.488333	0.71645	1.73935	n.a.	bad	1	11	6.8626	0		Olaparib
UGDH	O60701	UGDH_HUMAN	https://www.uniprot.org/uniprot/O60701	OXIDOREDUCTASE	P0233495A	309	55023	11	C1 alcohol dehydrogenase	8	1	1.25396	1.48952	0.715338	1.83119	0.505622	0.394123	0.252871	0.711436	0.360427	n.a.	bad	1.022	8	6.0264	0.1749		Olaparib
UGDH	O60701	UGDH_HUMAN	https://www.uniprot.org/uniprot/O60701	OXIDOREDUCTASE	P0234333A	324	55023	12	C1 alcohol dehydrogenase	9	1	1.92457	0.874904	1.62073	2.48628	1.02856	0.761996	0.951275	0.506388	0.731951	n.a.	bad	1.172	9	6.0837	0.1587		Olaparib
UTY	O14607	UTY_HUMAN	https://www.uniprot.org/uniprot/O14607	OXIDOREDUCTASE	P0233418A	33	154435	1	C14.11 2OG oxygenase	1	1	0.867984	0.540252	1.05435	0.632694	0.476454	1.02521	0.469431	0.628848	0.879868	n.a.	bad	1.171	n/d	n/d	n/d		Olaparib
VAT1	Q99536	VAT1_HUMAN	https://www.uniprot.org/uniprot/Q99536	OXIDOREDUCTASE	P0233418A	215	41920	7		4	1	0.317275	0.601577	0.903274	0.256915	0.311627	0.805755	0.282943	0.484927	1.01478	n.a.	bad	1	4	6.6631	0		Olaparib
VAT1	Q99536	VAT1_HUMAN	https://www.uniprot.org/uniprot/Q99536	OXIDOREDUCTASE	P0233495A	131	41920	4		2	1	1.11492	1.51715	0.735004	1.6493	0.511517	0.478827	0.23541	0.655069	0.299029	n.a.	bad	0.939	2	5.9655	0.3924		Olaparib
VAT1	Q99536	VAT1_HUMAN	https://www.uniprot.org/uniprot/Q99536	OXIDOREDUCTASE	P0234333A	260	41920	7		5	1	1.5201	0.535684	1.28741	2.27136	0.88587	0.712368	0.909245	0.352739	0.699547	n.a.	bad	1.382	5	5.7234	0.3493		Olaparib
VKORC1	Q9BQB6	VKOR1_HUMAN	https://www.uniprot.org/uniprot/Q9BQB6	OXIDOREDUCTASE	P0233495A	66	18234	2	C17	1	1	0.793383	1.43227	0.879973	1.41044	0.664676	0.730187	0.910276	0.761841	0.570006	n.a.	bad	1	1	5.5127	n/d		Olaparib
VKORC1	Q9BQB6	VKOR1_HUMAN	https://www.uniprot.org/uniprot/Q9BQB6	OXIDOREDUCTASE	P0234333A	66	18234	2	C17	1	1	1.5373	0.655348	1.57791	2.28306	0.891059	1.35927	1.02267	0.496414	1.02424	n.a.	bad	1.136	1	5.6496	n/d		Olaparib
ZADH2	Q8N4Q0	PTGR3_HUMAN	https://www.uniprot.org/uniprot/Q8N4Q0	OXIDOREDUCTASE	P0233418A	85	40140	3		2	1	0.545549	0.759893	1.33776	0.519271	0.522056	1.1205	0.486301	0.715344	1.56319	n.a.	bad	1	2	5.9283	0		Olaparib
ZADH2	Q8N4Q0	PTGR3_HUMAN	https://www.uniprot.org/uniprot/Q8N4Q0	OXIDOREDUCTASE	P0233495A	31	40140	1		1	1	1.09323	1.05937	0.590596	0.949822	0.417594	0.670306	0.915832	0.675864	0.725538	n.a.	bad	1.269	1	5.6772	n/d		Olaparib
ZADH2	Q8N4Q0	PTGR3_HUMAN	https://www.uniprot.org/uniprot/Q8N4Q0	OXIDOREDUCTASE	P0234333A	52	40140	3		1	1	1.04283	0.82494	1.02144	1.23169	0.789092	1.0196	0.761334	0.741619	0.739876	30	weak	1.106	1	5.3779	n/d	n/d	Olaparib
GAPDH	P04406	G3P_HUMAN	https://www.uniprot.org/uniprot/P04406	OXIDOREDUCTASE, contaminant	P0233418A	795	36053	40	C2 aldehyde/oxo dehydrogenase	13	1	0.355219	0.696398	0.973386	0.260871	0.262846	0.820549	0.296517	0.431796	0.988006	n.a.	bad	1	13	8.4111	0		Olaparib
GAPDH	P04406	G3P_HUMAN	https://www.uniprot.org/uniprot/P04406	OXIDOREDUCTASE, contaminant	P0233495A	591	36053	26	C2 aldehyde/oxo dehydrogenase	14	1	1.09329	1.36837	0.593172	1.71033	0.474338	0.40372	0.267567	0.844508	0.262227	n.a.	bad	1.067	14	7.9896	0.4649		Olaparib
GAPDH	P04406	G3P_HUMAN	https://www.uniprot.org/uniprot/P04406	OXIDOREDUCTASE, contaminant	P0234333A	662	36053	22	C2 aldehyde/oxo dehydrogenase	11	1	1.3258	0.359822	1.20976	2.05244	0.74421	0.767881	0.784846	0.421943	0.543781	n.a.	bad	1.482	11	7.722	0.0569		Olaparib
PARP1	P09874	PARP1_HUMAN	https://www.uniprot.org/uniprot/P09874	PARP	P0233418A	3643	113082	428	PARP1	68	1	0.892416	0.304095	0.358061	0.008624	0.009635	0.023487	0.011644	0.033033	0.579347	0.011	good	2.858	68	9.1987	0	0.00384885	Olaparib	yes
PARP1	P09874	PARP1_HUMAN	https://www.uniprot.org/uniprot/P09874	PARP	P0233495A	4159	113082	721	PARP1	77	1	1.01926	0.314486	0.284491	0.022692	0.009732	0.011964	0.015354	0.046688	0.724771	0.013	weak	3.371	77	9.151	0.0506	0.00385642	Olaparib	yes
PARP1	P09874	PARP1_HUMAN	https://www.uniprot.org/uniprot/P09874	PARP	P0234333A	4241	113082	607	PARP1	81	1	1.03889	0.394605	0.43174	0.016566	0.008375	0.013927	0.009242	0.125193	0.703865	0.015	good	2.467	81	9.1569	0.141	0.00608026	Olaparib	yes
PARP11	Q9NR21	PAR11_HUMAN	https://www.uniprot.org/uniprot/Q9NR21	PARP	P0233418A	111	38738	3	PARP11	3	1	0.81106	0.22466	0.295888	0.037017	0.071641	0.197081	0.547952	0.835238	1.06375	0.26	good	3.479	3	5.9777	0	0.0747341	Olaparib	yes
PARP11	Q9NR21	PAR11_HUMAN	https://www.uniprot.org/uniprot/Q9NR21	PARP	P0233495A	218	38738	6	PARP11	6	1	1.09494	0.254491	0.240522	0.178075	0.083684	0.16433	0.841558	0.787153	1.03642	0.46	good	4.232	6	6.1391	0.0851	0.108696	Olaparib	yes
PARP11	Q9NR21	PAR11_HUMAN	https://www.uniprot.org/uniprot/Q9NR21	PARP	P0234333A	168	38738	8	PARP11	5	1	0.969724	0.307852	0.409958	0.171121	0.15102	0.465185	0.724044	0.869784	0.813047	0.56	good	2.744	5	6.2662	0.2872	0.204082	Olaparib	yes
ZC3HAV1	Q7Z2W4	ZCCHV_HUMAN	https://www.uniprot.org/uniprot/Q7Z2W4	PARP	P0233418A	174	101430	6	PARP13	6	1	0.72513	0.795327	1.37567	0.883264	0.466252	1.09271	0.488449	0.712081	1.60215	n.a.	bad	0.795	6	5.8263	0		Olaparib
PARP14	Q460N5	PAR14_HUMAN	https://www.uniprot.org/uniprot/Q460N5	PARP	P0233418A	221	202798	10	PARP14	5	1	0.756902	0.811655	0.919366	0.42578	0.588814	0.820671	0.59096	0.702031	1.11169	n.a.	bad	1.015	5	6.0158	0		Olaparib
PARP14	Q460N5	PAR14_HUMAN	https://www.uniprot.org/uniprot/Q460N5	PARP	P0233495A	240	202798	10	PARP14	5	1	0.961489	0.884828	0.572859	0.757169	0.71889	0.661548	0.820853	0.718555	1.03176	30	weak	1.346	5	5.4949	0.289	n/d	Olaparib
PARP14	Q460N5	PAR14_HUMAN	https://www.uniprot.org/uniprot/Q460N5	PARP	P0234333A	245	202798	11	PARP14	4	1	1.63812	1.10478	1.15248	1.08961	0.789908	0.985933	0.877387	0.674076	0.783295	n.a.	bad	1.169	4	5.6263	0.3422		Olaparib
PARP16	Q8N5Y8	PAR16_HUMAN	https://www.uniprot.org/uniprot/Q8N5Y8	PARP	P0233418A	48	36469	1	PARP16	1	1	0.624395	0.460249	0.85303	0.040876	0.216521	0.462186	0.505353	0.354922	0.715117	n.a.	bad	1.237	1	5.724	n/d		Olaparib	yes
PARP16	Q8N5Y8	PAR16_HUMAN	https://www.uniprot.org/uniprot/Q8N5Y8	PARP	P0233495A	85	36469	3	PARP16	2	1	1.86648	0.943857	0.744759	0.655824	0.348229	0.537355	0.695842	0.732839	1.02172	n.a.	bad	1.698	2	5.8854	0.3418		Olaparib	yes
PARP16	Q8N5Y8	PAR16_HUMAN	https://www.uniprot.org/uniprot/Q8N5Y8	PARP	P0234333A	54	36469	1	PARP16	1	1	0.812637	1.09427	1.01955	0.340827	0.54335	0.597436	0.526411	0.790669	0.857722	n.a.	bad	1	1	5.5925	n/d		Olaparib	yes
PARP2	Q9UGN5	PARP2_HUMAN	https://www.uniprot.org/uniprot/Q9UGN5	PARP	P0233418A	445	64804	17	PARP2	12	1	0.808944	0.41481	0.53056	0.020134	0.023261	0.074157	0.029143	0.056515	0.296454	0.0096	weak	1.913	12	6.9857	0	0.0050183	Olaparib	yes
PARP2	Q9UGN5	PARP2_HUMAN	https://www.uniprot.org/uniprot/Q9UGN5	PARP	P0233495A	709	66205	28	PARP2	18	1	0.936192	0.427887	0.366707	0.035509	0.012825	0.019629	0.024156	0.05064	0.325207	0.0096	weak	2.437	18	7.1222	0.2111	0.00393927	Olaparib	yes
PARP2	Q9UGN5	PARP2_HUMAN	https://www.uniprot.org/uniprot/Q9UGN5	PARP	P0234333A	801	66205	29	PARP2	21	1	1.11406	0.492303	0.51181	0.057465	0.034371	0.04328	0.026116	0.075496	0.317322	0.0096	weak	2.105	21	6.9065	0.084	0.00456057	Olaparib	yes
TNKS	O95271	TNKS1_HUMAN	https://www.uniprot.org/uniprot/O95271	PARP	P0233418A	2158	142038	52	PARP5	28	1	0.803279	0.37248	0.456707	0.111091	0.343151	0.742558	0.764607	0.802376	1.03432	2.1	weak	2.175	28	7.4569	0	0.965517	Olaparib	yes
TNKS	O95271	TNKS1_HUMAN	https://www.uniprot.org/uniprot/O95271	PARP	P0233495A	2257	142038	89	PARP5	32	1	0.958163	0.358026	0.288872	0.202645	0.41439	0.582971	1.0685	0.868988	1.13804	1.6	weak	3.027	31	7.5049	0.1512	0.528576	Olaparib	yes
TNKS	O95271	TNKS1_HUMAN	https://www.uniprot.org/uniprot/O95271	PARP	P0234333A	2495	142038	76	PARP5	40	1	1.04989	0.407304	0.496474	0.325436	0.554573	0.893359	0.881656	0.916162	0.898878	5.1	good	2.268	40	7.5734	0.3606	2.24868	Olaparib	yes
TNKS2	Q9H2K2	TNKS2_HUMAN	https://www.uniprot.org/uniprot/Q9H2K2	PARP	P0233418A	611	126916	15	PARP5	14	1	0.851124	0.410101	0.498361	0.126305	0.37816	0.761288	0.821052	0.835482	0.995329	2.5	good	2.038	14	6.6891	0	1.22669	Olaparib	yes
TNKS2	Q9H2K2	TNKS2_HUMAN	https://www.uniprot.org/uniprot/Q9H2K2	PARP	P0233495A	827	126916	28	PARP5	19	1	0.945053	0.402829	0.3408	0.167445	0.42533	0.555674	1.0619	0.872986	1.1115	2.1	weak	2.616	19	6.8348	0.2456	0.802752	Olaparib	yes
TNKS2	Q9H2K2	TNKS2_HUMAN	https://www.uniprot.org/uniprot/Q9H2K2	PARP	P0234333A	924	126916	28	PARP5	22	1	0.903617	0.401637	0.440371	0.203094	0.426508	0.713003	0.682399	0.787745	0.70293	n.a.	bad	2.261	22	6.7207	0.1696		Olaparib	yes
PPP4C	P60510	PP4C_HUMAN	https://www.uniprot.org/uniprot/P60510	PHOSPHATASE	P0233418A	114	35080	5	Other PCP	2	1	0.633264	0.855405	1.17796	0.40919	0.630822	1.03797	0.569609	0.788691	1.46709	n.a.	bad	1	2	6.619	0		Olaparib
PPP4C	P60510	PP4C_HUMAN	https://www.uniprot.org/uniprot/P60510	PHOSPHATASE	P0233495A	196	35080	5	Other PCP	4	1	0.945837	1.00669	0.739321	0.992422	0.822731	0.615091	0.826943	0.865181	0.999484	n.a.	bad	1.114	4	6.4512	0.506		Olaparib
PPP4C	P60510	PP4C_HUMAN	https://www.uniprot.org/uniprot/P60510	PHOSPHATASE	P0234333A	281	35080	6	Other PCP	5	1	0.978173	0.926148	1.08276	0.995416	0.966608	1.05496	0.851919	0.939137	0.731805	30	weak	0.985	5	6.4808	0.2104	n/d	Olaparib
DUSP3	P51452	DUS3_HUMAN	https://www.uniprot.org/uniprot/P51452	PHOSPHATASE	P0233418A	139	20478	3	Dual specificity	2	1	0.400299	0.889212	1.25877	0.520737	0.457848	1.21397	0.441559	0.790349	1.60143	n.a.	bad	1	2	5.7946	0		Olaparib
ILKAP	Q9H0C8	ILKAP_HUMAN	https://www.uniprot.org/uniprot/Q9H0C8	PHOSPHATASE	P0233418A	188	42906	6	Other	5	1	0.677308	1.05139	1.54201	0.424042	0.449815	1.17439	0.555341	0.804162	1.54625	n.a.	bad	1	5	6.1758	0		Olaparib
ILKAP	Q9H0C8	ILKAP_HUMAN	https://www.uniprot.org/uniprot/Q9H0C8	PHOSPHATASE	P0233495A	36	42906	1	Other	1	1	1.2411	1.64238	0.492811	2.09631	0.505569	0.524196	0.290724	0.524143	0.158239	n.a.	bad	1.05	1	5.0521	n/d		Olaparib
CDC25C	P30307	MPIP3_HUMAN	https://www.uniprot.org/uniprot/P30307	PHOSPHATASE	P0234333A	64	53364	2	Dual specificity	1	1	1.04433	1.11811	1.24579	1.28448	0.998416	1.25618	1.01116	0.945039	0.834286	30	good	0.865	1	5.7286	n/d	n/d	Olaparib
PGP	A6NDG6	PGP_HUMAN	https://www.uniprot.org/uniprot/A6NDG6	PHOSPHATASE	P0233418A	134	34006	5	PTSP	4	1	0.582728	0.876138	1.27176	0.381589	0.416767	1.14975	0.362447	0.654694	1.66389	n.a.	bad	1	4	6.2663	0		Olaparib
ACP1	P24666	PPAC_HUMAN	https://www.uniprot.org/uniprot/P24666	PHOSPHATASE	P0233418A	187	18042	5	PTSP	5	1	0.468396	0.899183	1.42277	0.515946	0.677156	1.29294	0.642044	0.89944	1.62496	n.a.	bad	1	5	6.6306	0		Olaparib
ACP1	P24666	PPAC_HUMAN	https://www.uniprot.org/uniprot/P24666	PHOSPHATASE	P0233495A	150	18042	5	PTSP	4	1	1.16025	1.48592	0.927847	1.48669	0.961284	0.800326	1.00346	1.05906	0.957646	30	good	0.895	4	6.1957	0.5807	n/d	Olaparib
ACP1	P24666	PPAC_HUMAN	https://www.uniprot.org/uniprot/P24666	PHOSPHATASE	P0234333A	150	18042	5	PTSP	4	1	1.33763	1.17748	1.4051	1.85237	1.06703	1.32714	1.09731	0.926796	0.783215	30	good	0.905	4	6.422	0.5587	n/d	Olaparib
PPM1A	P35813	PPM1A_HUMAN	https://www.uniprot.org/uniprot/P35813	PHOSPHATASE	P0233418A	82	42447	2	PTSP	2	1	0.319533	0.613796	0.820733	0.310066	0.263902	0.863885	0.294082	0.369676	0.917949	n.a.	bad	1	2	5.9458	0		Olaparib
PPM1B	O75688	PPM1B_HUMAN	https://www.uniprot.org/uniprot/O75688	PHOSPHATASE	P0233418A	122	52642	5	PTSP	4	1	0.564068	0.95195	1.32272	0.445764	0.398729	1.24152	0.547387	0.712142	1.55773	n.a.	bad	1	3	5.8431	0		Olaparib
PPM1G	O15355	PPM1G_HUMAN	https://www.uniprot.org/uniprot/O15355	PHOSPHATASE	P0233418A	295	59271	10	PTSP	8	1	0.670489	1.29587	1.651	0.518866	0.58347	1.5983	0.654456	0.928562	1.88534	n.a.	bad	1	8	6.5364	0		Olaparib
PPM1G	O15355	PPM1G_HUMAN	https://www.uniprot.org/uniprot/O15355	PHOSPHATASE	P0233495A	161	59271	6	PTSP	4	1	1.19756	1.45548	1.00602	1.77656	0.412018	1.3922	3.5831	1.15394	0.319648	n.a.	bad	0.893	4	5.9056	0.5111		Olaparib
PPM1G	O15355	PPM1G_HUMAN	https://www.uniprot.org/uniprot/O15355	PHOSPHATASE	P0234333A	308	59271	9	PTSP	8	1	1.9544	0.297767	1.08729	1.0163	0.51985	0.723146	0.413923	0.261515	0.623312	n.a.	bad	2.133	7	6.0381	0.3698		Olaparib
PPM1F	P49593	PPM1F_HUMAN	https://www.uniprot.org/uniprot/P49593	PHOSPHATASE	P0233418A	75	49830	3	PTSP	2	1	0.579271	1.33523	1.59531	0.452266	0.397893	1.48347	0.517998	1.2063	2.55918	n.a.	bad	1	2	6.2261	0		Olaparib
PHPT1	Q9NRX4	PHP14_HUMAN	https://www.uniprot.org/uniprot/Q9NRX4	PHOSPHATASE	P0233418A	48	13832	1	PTSP	1	1	0.313313	0.708196	1.18509	0.542244	0.439615	1.08901	0.532209	0.724754	1.2362	n.a.	bad	1	1	6.9155	n/d		Olaparib
PHPT1	Q9NRX4	PHP14_HUMAN	https://www.uniprot.org/uniprot/Q9NRX4	PHOSPHATASE	P0233495A	32	13832	2	PTSP	1	1	1.61947	1.4513	1.10823	2.44759	1.07265	0.579196	0.526134	0.89341	0.596303	n.a.	bad	1.023	1	5.3371	n/d		Olaparib
PHPT1	Q9NRX4	PHP14_HUMAN	https://www.uniprot.org/uniprot/Q9NRX4	PHOSPHATASE	P0234333A	44	13832	1	PTSP	1	1	1.92956	0.476402	1.50821	2.30486	1.1893	0.459149	1.14648	0.212401	0.544677	n.a.	bad	1.476	1	5.9719	n/d		Olaparib
PPP1CA	P62136	PP1A_HUMAN	https://www.uniprot.org/uniprot/P62136	PHOSPHATASE	P0233418A	52	38631	1	PTSP	1	1	0.566524	0.989638	1.36625	0.483932	0.501761	1.27044	0.539173	0.717367	1.56554	n.a.	bad	1	1	6.8022	n/d		Olaparib
PPP1CA	P62136	PP1A_HUMAN	https://www.uniprot.org/uniprot/P62136	PHOSPHATASE	P0233495A	176	37512	5	PTSP	2	1	1.32856	1.60155	0.783109	2.37501	0.846903	0.766988	0.718335	1.08091	0.697869	30	weak	0.976	2	6.2212	0.3679	n/d	Olaparib
PPP1CA	P62136	PP1A_HUMAN	https://www.uniprot.org/uniprot/P62136	PHOSPHATASE	P0234333A	76	38631	2	PTSP	1	1	1.72776	0.538177	1.43661	2.4333	1.08462	1.0203	0.862855	0.572657	0.664622	n.a.	bad	1.381	1	6.1874	n/d		Olaparib
PPP1CB	P62140	PP1B_HUMAN	https://www.uniprot.org/uniprot/P62140	PHOSPHATASE	P0233418A	117	37186	5	PTSP	1	1	0.162456	0.362225	0.339555	0.119376	0.173858	0.405077	0.221872	0.268325	0.468991	n.a.	bad	1.656	1	6.6302	n/d		Olaparib
PPP1CB	P62140	PP1B_HUMAN	https://www.uniprot.org/uniprot/P62140	PHOSPHATASE	P0233495A	31	37186	1	PTSP	1	1	1.09267	1.51488	0.659734	1.54955	0.627148	0.685272	1.24873	1.11599	0.605574	n.a.	bad	0.962	1	5.9373	n/d		Olaparib
PPP1CB	P62140	PP1B_HUMAN	https://www.uniprot.org/uniprot/P62140	PHOSPHATASE	P0234333A	22	37186	1	PTSP	1	1	0.650363	0.218241	0.653292	0.735459	0.430842	0.344	0.464109	0.229127	0.207417	n.a.	bad	1.894	1	5.8591	n/d		Olaparib
PPP1CC	P36873	PP1G_HUMAN	https://www.uniprot.org/uniprot/P36873	PHOSPHATASE	P0233418A	33	38518	1	PTSP	0	n/d	n/d	n/d	n/d	n/d	n/d	n/d	n/d	n/d	n/d	n.a.	n/d	n/d	n/d	n/d	n/d		Olaparib
PPP1CC	P36873	PP1G_HUMAN	https://www.uniprot.org/uniprot/P36873	PHOSPHATASE	P0234333A	214	38518	6	PTSP	1	1	1.57524	0.717873	1.45936	2.06712	1.02651	0.893176	0.881036	0.455739	0.766289	n.a.	bad	1.183	1	6.0442	n/d		Olaparib
PPP2CA	P67775	PP2AA_HUMAN	https://www.uniprot.org/uniprot/P67775	PHOSPHATASE	P0233418A	292	35594	7	PTSP	1	1	0.526358	0.864622	1.36701	0.497283	0.527468	1.07849	0.490698	0.654655	1.69626	n.a.	bad	1	1	6.9993	n/d		Olaparib
PPP2CB	P62714	PP2AB_HUMAN	https://www.uniprot.org/uniprot/P62714	PHOSPHATASE	P0233418A	36	35575	1	PTSP	1	1	0.546476	0.754511	1.04183	0.42315	0.563978	0.975874	0.487868	0.702262	1.12776	n.a.	bad	1	1	5.9885	n/d		Olaparib
PPP2CB	P62714	PP2AB_HUMAN	https://www.uniprot.org/uniprot/P62714	PHOSPHATASE	P0233495A	260	35575	6	PTSP	5	1	0.943404	0.975004	0.669129	0.955028	0.673775	0.495159	0.860123	0.783331	0.818673	n.a.	bad	1.182	5	6.5553	0.7406		Olaparib
PPP2CB	P62714	PP2AB_HUMAN	https://www.uniprot.org/uniprot/P62714	PHOSPHATASE	P0234333A	282	35575	9	PTSP	5	1	1.05276	0.765199	0.98065	0.882501	0.754508	0.832202	0.728552	0.634972	0.632775	n.a.	bad	1.176	5	6.5891	0.7171		Olaparib
PPP3CA	Q08209	PP2BA_HUMAN	https://www.uniprot.org/uniprot/Q08209	PHOSPHATASE	P0233418A	156	58687	5	PTSP	3	1	0.513993	0.548925	0.863219	0.345074	0.346607	0.77378	0.427292	0.547566	0.825948	n.a.	bad	1.072	3	5.9757	0		Olaparib
PPP3CA	Q08209	PP2BA_HUMAN	https://www.uniprot.org/uniprot/Q08209	PHOSPHATASE	P0233495A	197	57658	10	PTSP	4	1	0.932931	1.04765	0.720116	1.0056	0.663228	0.597663	0.847749	0.865311	0.787342	n.a.	bad	1.093	4	6.2511	0.5664		Olaparib
PPP3CA	Q08209	PP2BA_HUMAN	https://www.uniprot.org/uniprot/Q08209	PHOSPHATASE	P0234333A	171	57658	6	PTSP	6	1	0.993211	0.702664	0.843754	0.896973	0.683419	0.763828	0.725666	0.613572	0.572592	n.a.	bad	1.289	6	6.2659	0.2493		Olaparib
PPP5C	P53041	PPP5_HUMAN	https://www.uniprot.org/uniprot/P53041	PHOSPHATASE	P0233418A	260	56878	7	PTSP	4	1	0.800627	1.21427	1.68997	0.464351	0.486166	1.43942	0.550464	0.745915	2.01941	n.a.	bad	1	4	6.4713	0		Olaparib
PPP5C	P53041	PPP5_HUMAN	https://www.uniprot.org/uniprot/P53041	PHOSPHATASE	P0234333A	61	56878	2	PTSP	2	1	0.897319	0.403768	0.637836	1.09599	0.60693	0.484191	0.576135	0.315771	0.546154	n.a.	bad	1.822	2	5.7261	0.4617		Olaparib
PPP6C	O00743	PPP6_HUMAN	https://www.uniprot.org/uniprot/O00743	PHOSPHATASE	P0233418A	111	38946	4	PTSP	3	1	0.890758	0.996998	1.55706	0.442031	0.579055	1.37813	0.651375	0.818293	1.7764	n.a.	bad	1	3	6.4341	0		Olaparib
PPP6C	O00743	PPP6_HUMAN	https://www.uniprot.org/uniprot/O00743	PHOSPHATASE	P0234333A	92	38946	4	PTSP	2	1	1.35265	0.691402	1.10778	1.34748	1.01311	1.01207	0.768513	0.570318	0.718875	n.a.	bad	1.308	2	5.7622	0.0829		Olaparib
PTP4A1	Q93096	TP4A1_HUMAN	https://www.uniprot.org/uniprot/Q93096	PHOSPHATASE	P0233418A	50	19815	2	Dual specificity	1	1	0.701608	0.945115	2.1461	0.57763	0.562123	1.44274	0.589355	1.12989	2.444	n.a.	bad	1	1	5.8259	n/d		Olaparib
PTPN23	Q9H3S7	PTN23_HUMAN	https://www.uniprot.org/uniprot/Q9H3S7	PHOSPHATASE	P0233418A	185	178971	8	Classical PTP	4	1	0.428078	0.682	0.907751	0.309078	0.330479	0.815955	0.479172	0.496029	1.08085	n.a.	bad	1	4	5.7269	0		Olaparib
PTPN1	P18031	PTN1_HUMAN	https://www.uniprot.org/uniprot/P18031	PHOSPHATASE	P0233418A	198	49966	6	Classical PTP	5	1	0.716611	1.35581	1.97383	0.546993	0.616202	1.7297	0.745083	0.891807	2.12315	n.a.	bad	1	5	6.4352	0		Olaparib
PTPN1	P18031	PTN1_HUMAN	https://www.uniprot.org/uniprot/P18031	PHOSPHATASE	P0233495A	31	49966	1	Classical PTP	1	1	1.46738	1.35441	0.664274	2.10085	0.53815	0.46501	0.372283	0.882434	0.269137	n.a.	bad	1.222	1	5.6455	n/d		Olaparib
PTPN1	P18031	PTN1_HUMAN	https://www.uniprot.org/uniprot/P18031	PHOSPHATASE	P0234333A	94	49966	5	Classical PTP	2	1	0.743359	0.34101	0.748944	1.06073	0.634294	0.579278	0.498521	0.305349	0.464233	n.a.	bad	1.599	2	5.7142	0.3042		Olaparib
PTPRC	P08575	PTPRC_HUMAN	https://www.uniprot.org/uniprot/P08575	PHOSPHATASE	P0233418A	213	147252	7	Classical PTP	5	1	0.364861	0.53769	0.937145	0.29295	0.316995	0.790524	0.320305	0.460467	0.986208	n.a.	bad	1	4	5.8689	0		Olaparib
UBLCP1	Q8WVY7	UBCP1_HUMAN	https://www.uniprot.org/uniprot/Q8WVY7	PHOSPHATASE	P0233418A	130	36804	4	Other	3	1	0.56074	1.07219	1.53098	0.538875	0.538473	1.29	0.545955	0.888765	1.89761	n.a.	bad	1	3	6.3836	0		Olaparib
PSMD7	P51665	PSMD7_HUMAN	https://www.uniprot.org/uniprot/P51665	PROTEASE	P0233418A	280	37025	10	Metalloproteinase	4	1	0.394815	0.679425	0.990588	0.320748	0.373108	0.896964	0.352013	0.568506	1.1275	n.a.	bad	1	4	6.5654	0		Olaparib
PSMD7	P51665	PSMD7_HUMAN	https://www.uniprot.org/uniprot/P51665	PROTEASE	P0233495A	115	37025	4	Metalloproteinase	2	1	1.20032	1.32867	0.766401	1.28301	0.638126	0.503233	0.604438	0.869294	0.664185	n.a.	bad	1.05	2	5.9393	0.709		Olaparib
PSMD7	P51665	PSMD7_HUMAN	https://www.uniprot.org/uniprot/P51665	PROTEASE	P0234333A	96	37025	5	Metalloproteinase	2	1	2.21839	0.569893	1.99741	2.44691	1.30102	0.844763	1.06395	0.444498	0.812626	n.a.	bad	1.254	2	5.7512	0.1772		Olaparib
ASAH1	Q13510	ASAH1_HUMAN	https://www.uniprot.org/uniprot/Q13510	PROTEASE	P0233418A	190	46503	6	Cysteine	4	1	0.445868	0.611732	0.988075	0.323207	0.431835	0.867485	0.415368	0.573157	1.06397	n.a.	bad	1	4	6.3844	0		Olaparib
ASAH1	Q13510	ASAH1_HUMAN	https://www.uniprot.org/uniprot/Q13510	PROTEASE	P0233495A	82	46503	6	Cysteine	3	1	1.04545	1.04471	0.830467	1.16472	0.727717	0.701809	0.872256	1.02096	0.79455	30	weak	1.091	3	5.9651	0.8784	n/d	Olaparib
ASAH1	Q13510	ASAH1_HUMAN	https://www.uniprot.org/uniprot/Q13510	PROTEASE	P0234333A	222	46503	8	Cysteine	6	1	0.85351	0.717971	1.02075	1.02998	0.641311	0.863679	0.960523	0.571591	0.737577	n.a.	bad	1.066	6	6.1406	0.2171		Olaparib
APEH	P13798	ACPH_HUMAN	https://www.uniprot.org/uniprot/P13798	PROTEASE	P0233418A	402	81224	12	Serine	8	1	0.400869	0.652665	1.06722	0.272032	0.291569	0.809299	0.319962	0.509537	1.11658	n.a.	bad	1	8	6.6762	0		Olaparib
APEH	P13798	ACPH_HUMAN	https://www.uniprot.org/uniprot/P13798	PROTEASE	P0233495A	176	81224	6	Serine	5	1	1.20558	1.16558	0.719725	1.55871	0.4986	0.662094	1.80264	1.03009	0.4336	n.a.	bad	1.17	5	5.9366	0.2622		Olaparib
APEH	P13798	ACPH_HUMAN	https://www.uniprot.org/uniprot/P13798	PROTEASE	P0234333A	345	81224	11	Serine	6	1	2.17006	0.369977	1.31782	1.6615	0.685653	0.860872	0.706639	0.509249	0.591008	n.a.	bad	1.878	5	5.884	0.1172		Olaparib
ADAM10	O14672	ADA10_HUMAN	https://www.uniprot.org/uniprot/O14672	PROTEASE	P0233418A	127	84141	5	Metalloproteinase	4	1	0.555441	0.970104	1.36264	0.45674	0.466871	0.998152	0.466699	0.661509	1.61394	n.a.	bad	1	4	5.9105	0		Olaparib
ADAM9	Q13443	ADAM9_HUMAN	https://www.uniprot.org/uniprot/Q13443	PROTEASE	P0233418A	33	90555	1	Metalloproteinase	1	1	0.411163	0.639321	1.19145	0.292426	0.333732	0.798246	0.247677	0.784815	1.30454	n.a.	bad	1	1	5.7638	n/d		Olaparib
AFG3L2	Q9Y4W6	AFG32_HUMAN	https://www.uniprot.org/uniprot/Q9Y4W6	PROTEASE	P0233418A	517	88583	15	Metalloproteinase	12	1	0.548318	0.984621	1.37017	0.422443	0.50595	1.25114	0.518837	0.714227	1.63378	n.a.	bad	1	12	6.4933	0		Olaparib
AFG3L2	Q9Y4W6	AFG32_HUMAN	https://www.uniprot.org/uniprot/Q9Y4W6	PROTEASE	P0233495A	131	88583	5	Metalloproteinase	4	1	1.12804	1.2047	0.6927	1.54825	0.579297	0.568089	0.665556	0.750644	0.5807	n.a.	bad	1.122	3	5.5699	0.0959		Olaparib
AFG3L2	Q9Y4W6	AFG32_HUMAN	https://www.uniprot.org/uniprot/Q9Y4W6	PROTEASE	P0234333A	132	88583	6	Metalloproteinase	3	1	1.49379	0.629328	1.25356	1.97666	0.783378	0.870485	0.729885	0.492299	0.674801	n.a.	bad	1.324	3	5.5034	0.6544		Olaparib
PPAT	Q06203	PUR1_HUMAN	https://www.uniprot.org/uniprot/Q06203	PROTEASE	P0233418A	267	57398	8	Cysteine	7	1	0.766391	1.39322	2.01398	0.713253	0.681323	1.76381	0.705947	1.03998	2.34309	n.a.	bad	0.518	6	6.3316	0		Olaparib
PPAT	Q06203	PUR1_HUMAN	https://www.uniprot.org/uniprot/Q06203	PROTEASE	P0234333A	39	57398	2	Cysteine	1	1	2.91461	0.927088	0.344932	0.448327	1.24503	0	0	1.78603	1.03023	n.a.	bad	3.077	1	5.0358	n/d		Olaparib
ACY1	Q03154	ACY1_HUMAN	https://www.uniprot.org/uniprot/Q03154	PROTEASE	P0233418A	341	45884	10	Metalloproteinase	7	1	0.662228	1.09889	1.6499	0.535305	0.546418	1.56141	0.627337	0.87265	2.05361	n.a.	bad	1	7	6.6906	0		Olaparib
ACY1	Q03154	ACY1_HUMAN	https://www.uniprot.org/uniprot/Q03154	PROTEASE	P0233495A	42	45884	1	Metalloproteinase	1	1	1.07551	1.28758	0.527826	1.83224	0.451227	0.370405	0.166475	0.448672	0.188331	n.a.	bad	1.143	1	5.5381	n/d		Olaparib
ACY1	Q03154	ACY1_HUMAN	https://www.uniprot.org/uniprot/Q03154	PROTEASE	P0234333A	130	45884	5	Metalloproteinase	2	1	1.36458	0.656964	1.07488	1.81111	0.810644	0.759411	0.758415	0.529666	0.605994	n.a.	bad	1.365	2	5.8605	0.1741		Olaparib
RNPEP	Q9H4A4	AMPB_HUMAN	https://www.uniprot.org/uniprot/Q9H4A4	PROTEASE	P0233418A	386	72595	11	Metalloproteinase	8	1	0.480879	0.802989	1.26311	0.368931	0.361474	1.11231	0.415264	0.60941	1.35313	n.a.	bad	1	8	6.6913	0		Olaparib
RNPEP	Q9H4A4	AMPB_HUMAN	https://www.uniprot.org/uniprot/Q9H4A4	PROTEASE	P0233495A	91	72595	3	Metalloproteinase	3	1	1.30547	1.70559	0.676815	1.88275	0.548514	0.503768	0.354362	0.866682	0.304307	n.a.	bad	0.968	3	5.7381	0.4214		Olaparib
RNPEP	Q9H4A4	AMPB_HUMAN	https://www.uniprot.org/uniprot/Q9H4A4	PROTEASE	P0234333A	91	72595	3	Metalloproteinase	3	1	2.50712	0.446987	2.00005	4.14785	1.6841	1.09468	1.55334	0.683275	0.905826	n.a.	bad	1.433	3	5.5646	0.2607		Olaparib
ANPEP	P15144	AMPN_HUMAN	https://www.uniprot.org/uniprot/P15144	PROTEASE	P0233418A	312	109538	9	Metalloproteinase	6	1	0.41679	0.721024	1.02761	0.317904	0.312688	0.911029	0.367288	0.519312	1.20932	n.a.	bad	1	5	5.9254	0		Olaparib
ANPEP	P15144	AMPN_HUMAN	https://www.uniprot.org/uniprot/P15144	PROTEASE	P0233495A	115	109538	5	Metalloproteinase	4	1	1.14009	0.939389	0.640991	1.26867	0.443103	0.438651	0.486019	0.52755	0.392365	n.a.	bad	1.354	3	5.5115	0.4071		Olaparib
XPNPEP1	Q9NQW7	XPP1_HUMAN	https://www.uniprot.org/uniprot/Q9NQW7	PROTEASE	P0233418A	421	74797	9	Metalloproteinase	8	1	0.482696	0.733828	1.1087	0.314889	0.34646	1.01764	0.367909	0.558894	1.37023	n.a.	bad	1	8	6.2783	0		Olaparib
ASNS	P08243	ASNS_HUMAN	https://www.uniprot.org/uniprot/P08243	PROTEASE	P0233418A	344	64369	11	Cysteine	8	1	0.867058	1.50012	2.09417	0.649446	0.68993	1.83385	0.693682	1.0339	2.33524	n.a.	bad	0.519	8	6.6984	0		Olaparib
ASNS	P08243	ASNS_HUMAN	https://www.uniprot.org/uniprot/P08243	PROTEASE	P0233495A	219	64369	8	Cysteine	4	1	1.05506	1.23793	0.579907	1.47456	0.493511	0.547471	0.39742	0.624196	0.418478	n.a.	bad	1.13	4	5.7513	0.4781		Olaparib
ASNS	P08243	ASNS_HUMAN	https://www.uniprot.org/uniprot/P08243	PROTEASE	P0234333A	166	64369	8	Cysteine	5	1	1.88308	0.493969	1.45032	2.39788	1.06162	0.78732	1.0226	0.51425	0.663978	n.a.	bad	1.483	5	5.8152	0.2122		Olaparib
DNPEP	Q9ULA0	DNPEP_HUMAN	https://www.uniprot.org/uniprot/Q9ULA0	PROTEASE	P0233418A	154	52428	3	Metalloproteinase	3	1	0.265532	0.536248	0.840762	0.320609	0.273829	0.772847	0.247751	0.415483	0.966816	n.a.	bad	1	3	6.2992	0		Olaparib
DNPEP	Q9ULA0	DNPEP_HUMAN	https://www.uniprot.org/uniprot/Q9ULA0	PROTEASE	P0234333A	83	52428	2	Metalloproteinase	2	1	1.15482	0.504009	1.32488	1.77218	0.737221	1.26988	0.805209	0.499045	0.427111	n.a.	bad	1.178	2	5.6322	0.1432		Olaparib
ATXN3	P54252	ATX3_HUMAN	https://www.uniprot.org/uniprot/P54252	PROTEASE	P0233418A	47	41780	1	Cysteine	1	1	0.206795	0.970772	1.12857	0.539283	0.687965	1.22475	0.547649	0.655633	1.69217	n.a.	bad	1	1	4.7479	n/d		Olaparib
BLMH	Q13867	BLMH_HUMAN	https://www.uniprot.org/uniprot/Q13867	PROTEASE	P0233418A	499	52562	17	Cysteine	12	1	0.373587	0.514488	1.82441	0.28064	0.235248	0.775249	0.355319	0.528961	1.9128	n.a.	bad	1	12	7.1281	0		Olaparib
BLMH	Q13867	BLMH_HUMAN	https://www.uniprot.org/uniprot/Q13867	PROTEASE	P0233495A	215	52562	11	Cysteine	5	1	0.677359	0.567857	0.50395	0.644588	0.332118	0.322778	0.321087	0.832431	0.420383	n.a.	bad	1.565	5	6.4491	0.1458		Olaparib
BLMH	Q13867	BLMH_HUMAN	https://www.uniprot.org/uniprot/Q13867	PROTEASE	P0234333A	338	52562	14	Cysteine	9	1	0.555045	0.326686	0.8392	0.684362	0.329546	0.777232	0.76457	0.494819	0.309666	n.a.	bad	1.334	9	6.4796	0.396		Olaparib
BRCC3	P46736	BRCC3_HUMAN	https://www.uniprot.org/uniprot/P46736	PROTEASE	P0233418A	44	36072	1	Metalloproteinase	1	1	0.44422	0.716832	0.960195	0.236284	0.376338	0.738117	0.302435	0.57129	1.68541	n.a.	bad	1	1	5.9926	n/d		Olaparib
CAPN1	P07384	CAN1_HUMAN	https://www.uniprot.org/uniprot/P07384	PROTEASE	P0233418A	560	81889	15	Cysteine	11	1	0.216978	0.358854	0.662774	0.15574	0.145778	0.471694	0.199512	0.276478	0.704838	n.a.	bad	1.191	11	6.7445	0		Olaparib
CAPN1	P07384	CAN1_HUMAN	https://www.uniprot.org/uniprot/P07384	PROTEASE	P0233495A	84	81889	3	Cysteine	2	1	1.20755	0.957368	0.629446	1.21687	0.364634	0.387497	0.432377	0.879051	0.455593	30	weak	1.391	2	5.7015	0.0852	n/d	Olaparib
CAPN1	P07384	CAN1_HUMAN	https://www.uniprot.org/uniprot/P07384	PROTEASE	P0234333A	206	81889	8	Cysteine	3	1	1.29989	0.427124	1.19704	1.60804	0.652872	0.861133	0.832222	0.655257	0.609669	n.a.	bad	1.416	3	5.8586	0.2261		Olaparib
CAPN2	P17655	CAN2_HUMAN	https://www.uniprot.org/uniprot/P17655	PROTEASE	P0233418A	263	79994	7	Cysteine	6	1	0.388385	0.6628	0.961456	0.276025	0.314515	0.878829	0.324194	0.490886	1.13003	n.a.	bad	1	6	6.2186	0		Olaparib
CAPN2	P17655	CAN2_HUMAN	https://www.uniprot.org/uniprot/P17655	PROTEASE	P0233495A	130	79994	6	Cysteine	3	1	1.17807	1.37998	0.792706	1.62934	0.613005	0.622916	0.990832	0.921299	0.513776	n.a.	bad	1.002	3	5.7704	0.3795		Olaparib
CAPN7	Q9Y6W3	CAN7_HUMAN	https://www.uniprot.org/uniprot/Q9Y6W3	PROTEASE	P0233418A	58	92651	2	Cysteine	1	1	0.570049	0.657105	1.66614	0.255921	0.314512	1.23709	0.440386	0.644022	1.83024	n.a.	bad	1	1	5.6371	n/d		Olaparib
CAPN6	Q9Y6Q1	CAN6_HUMAN	https://www.uniprot.org/uniprot/Q9Y6Q1	PROTEASE	P0233418A	189	74576	5	Cysteine	4	1	0.831369	1.50532	1.94759	0.684278	0.720412	1.74786	0.814775	1.01761	2.39077	n.a.	bad	0.53	4	6.0143	0		Olaparib
CPA4	Q9UI42	CBPA4_HUMAN	https://www.uniprot.org/uniprot/Q9UI42	PROTEASE	P0233418A	146	47351	3	Metalloproteinase	2	1	0.041675	0.007491	0.331461	0.021948	0.014279	0.059507	0.023736	0.044538	0.154287	n.a.	bad	3.073	2	6.4496	0		Olaparib
CPA4	Q9UI42	CBPA4_HUMAN	https://www.uniprot.org/uniprot/Q9UI42	PROTEASE	P0233495A	61	47351	1	Metalloproteinase	1	1	0.591243	0.426246	0.437898	0.571699	0.30672	0.294276	0.720252	1.11852	0.603383	n.a.	bad	1.841	1	5.6667	n/d		Olaparib
CPA4	Q9UI42	CBPA4_HUMAN	https://www.uniprot.org/uniprot/Q9UI42	PROTEASE	P0234333A	67	47351	2	Metalloproteinase	1	1	0.390108	0.308909	0.540601	0.700701	0.180656	0.803471	0.397686	0.491058	0.460525	n.a.	bad	1.636	1	5.718	n/d		Olaparib
CPB2	Q96IY4	CBPB2_HUMAN	https://www.uniprot.org/uniprot/Q96IY4	PROTEASE	P0233418A	46	48424	2	Metalloproteinase	1	1	0.027084	0.053761	0.087472	0.040793	0.063893	0.064937	0.019828	0.038959	0.108916	n.a.	bad	7.272	1	5.6578	n/d		Olaparib
CNDP2	Q96KP4	CNDP2_HUMAN	https://www.uniprot.org/uniprot/Q96KP4	PROTEASE	P0233418A	433	52878	10	Metalloproteinase	9	1	0.567483	0.989588	1.3586	0.379401	0.396292	1.21133	0.470132	0.700721	1.58588	n.a.	bad	1	9	6.9612	0		Olaparib
CNDP2	Q96KP4	CNDP2_HUMAN	https://www.uniprot.org/uniprot/Q96KP4	PROTEASE	P0233495A	175	52878	6	Metalloproteinase	4	1	1.15675	1.48321	0.700428	1.90842	0.491038	0.492008	0.221808	0.628622	0.301078	n.a.	bad	0.988	4	5.9831	0.5404		Olaparib
CNDP2	Q96KP4	CNDP2_HUMAN	https://www.uniprot.org/uniprot/Q96KP4	PROTEASE	P0234333A	61	52878	3	Metalloproteinase	1	1	1.25037	0.509663	1.37333	2.28385	0.48327	0.607795	0.721737	0.569494	0	n.a.	bad	1.195	1	5.4373	n/d		Olaparib
CASP14	P31944	CASPE_HUMAN	https://www.uniprot.org/uniprot/P31944	PROTEASE	P0233418A	322	27679	16	Cysteine	8	1	0.066666	0.01953	0.376764	0.037476	0.029413	0.073879	0.036764	0.079526	0.209297	n.a.	bad	2.692	8	6.8579	0		Olaparib
CASP14	P31944	CASPE_HUMAN	https://www.uniprot.org/uniprot/P31944	PROTEASE	P0233495A	183	27679	7	Cysteine	4	1	0.679634	0.471265	0.595309	0.432336	0.278345	0.315663	0.723081	0.875325	0.3435	n.a.	bad	1.575	3	6.2855	0.136		Olaparib
CASP14	P31944	CASPE_HUMAN	https://www.uniprot.org/uniprot/P31944	PROTEASE	P0234333A	434	27679	16	Cysteine	7	1	0.459545	0.259694	0.609923	0.592434	0.228811	0.636946	0.512023	0.391744	0.320989	n.a.	bad	1.678	7	6.5093	0.3899		Olaparib
CASP3	P42574	CASP3_HUMAN	https://www.uniprot.org/uniprot/P42574	PROTEASE	P0233418A	183	31608	5	Cysteine	4	1	0.508224	0.949499	1.4543	0.43726	0.349983	1.19012	0.542753	0.600127	1.57751	n.a.	bad	1	4	6.2336	0		Olaparib
CASP3	P42574	CASP3_HUMAN	https://www.uniprot.org/uniprot/P42574	PROTEASE	P0234333A	41	31608	1	Cysteine	1	1	0.814683	0.29635	0.937785	1.39478	0.331462	0.453186	0.460678	0.199413	0.323656	n.a.	bad	1.47	1	5.6752	n/d		Olaparib
CTSB	P07858	CATB_HUMAN	https://www.uniprot.org/uniprot/P07858	PROTEASE	P0233418A	189	37821	6	Cysteine	4	1	0.576331	1.04222	1.40914	0.50355	0.492328	1.33868	0.530932	0.735654	1.54087	n.a.	bad	1	4	6.799	0		Olaparib
CTSB	P07858	CATB_HUMAN	https://www.uniprot.org/uniprot/P07858	PROTEASE	P0233495A	263	37821	6	Cysteine	4	1	1.22652	1.1979	0.828692	1.4485	0.7674	0.810015	1.13105	0.972763	0.745141	30	weak	1.099	4	6.2407	0.1495	n/d	Olaparib
CTSB	P07858	CATB_HUMAN	https://www.uniprot.org/uniprot/P07858	PROTEASE	P0234333A	200	37821	5	Cysteine	4	1	1.2317	0.584936	1.07676	1.14076	0.745036	0.770548	0.655226	0.462971	0.583171	n.a.	bad	1.343	4	6.4841	0.2956		Olaparib
CTSD	P07339	CATD_HUMAN	https://www.uniprot.org/uniprot/P07339	PROTEASE	P0233418A	357	44552	11	Aspartic	8	1	0.313914	0.671665	1.09045	0.292915	0.273046	0.752311	0.300187	0.469278	1.02131	n.a.	bad	1	8	7.3457	0		Olaparib
CTSD	P07339	CATD_HUMAN	https://www.uniprot.org/uniprot/P07339	PROTEASE	P0233495A	267	44552	8	Aspartic	6	1	0.991237	1.21601	0.643677	1.5368	0.455336	0.431694	0.599366	0.87111	0.435052	n.a.	bad	1.071	6	6.7125	0.2366		Olaparib
CTSD	P07339	CATD_HUMAN	https://www.uniprot.org/uniprot/P07339	PROTEASE	P0234333A	408	44552	10	Aspartic	10	1	1.1232	0.448468	1.05543	1.54784	0.629517	0.946405	0.777596	0.502173	0.478855	n.a.	bad	1.412	10	6.6805	0.3654		Olaparib
CTSH	P09668	CATH_HUMAN	https://www.uniprot.org/uniprot/P09668	PROTEASE	P0233418A	123	37393	4	Cysteine	2	1	0.694006	1.19628	1.78719	0.524945	0.490907	1.46086	0.642799	1.19439	2.31475	n.a.	bad	1	2	5.8654	0		Olaparib
CTSH	P09668	CATH_HUMAN	https://www.uniprot.org/uniprot/P09668	PROTEASE	P0234333A	65	37393	2	Cysteine	2	1	0.973293	0.394001	0.798405	1.32755	0.558513	0.494157	0.861673	0.429934	0.417617	n.a.	bad	1.655	2	5.6775	0.2168		Olaparib
CTSS	P25774	CATS_HUMAN	https://www.uniprot.org/uniprot/P25774	PROTEASE	P0233418A	116	37495	5	Cysteine	4	1	0.65259	0.4379	0.619651	0.36576	0.597564	0.876407	0.58784	0.672477	0.978279	n.a.	bad	1.563	4	6.2934	0		Olaparib
CTSS	P25774	CATS_HUMAN	https://www.uniprot.org/uniprot/P25774	PROTEASE	P0233495A	102	37495	4	Cysteine	2	1	1.06899	0.492878	0.392575	0.807359	0.737359	0.713782	0.980685	0.763491	1.02819	30	weak	2.337	2	6.1478	0.2709	n/d	Olaparib
CTSS	P25774	CATS_HUMAN	https://www.uniprot.org/uniprot/P25774	PROTEASE	P0234333A	152	37495	7	Cysteine	5	1	1.02225	0.426881	0.519449	0.953005	0.901268	0.994552	0.862007	0.818289	0.739796	30	weak	2.137	5	6.281	0.201	n/d	Olaparib
CTSZ	Q9UBR2	CATZ_HUMAN	https://www.uniprot.org/uniprot/Q9UBR2	PROTEASE	P0233418A	51	33868	2	Cysteine	2	1	0.473251	0.761632	1.25932	0.37259	0.460166	1.04248	0.475398	0.619641	1.35843	n.a.	bad	1	2	6.2934	0		Olaparib
CTSZ	Q9UBR2	CATZ_HUMAN	https://www.uniprot.org/uniprot/Q9UBR2	PROTEASE	P0233495A	145	33868	6	Cysteine	3	1	0.969398	1.03628	0.722372	1.14457	0.667841	0.616268	0.851201	0.774154	0.701982	n.a.	bad	1.12	2	5.9936	0.0268		Olaparib
CTSZ	Q9UBR2	CATZ_HUMAN	https://www.uniprot.org/uniprot/Q9UBR2	PROTEASE	P0234333A	69	33868	3	Cysteine	1	1	0.784396	0.678178	1.08113	1.17564	0.980276	0.661301	0.970379	0.64142	0.362883	n.a.	bad	1.014	1	5.5864	n/d		Olaparib
PRSS1	P07477	TRY1_HUMAN	https://www.uniprot.org/uniprot/P07477	PROTEASE	P0233418A	12	26558	1	Serine	0	n/d	n/d	n/d	n/d	n/d	n/d	n/d	n/d	n/d	n/d	n.a.	n/d	n/d	n/d	n/d	n/d		Olaparib
PRSS1	P07477	TRY1_HUMAN	https://www.uniprot.org/uniprot/P07477	PROTEASE	P0234333A	30	26558	2	Serine	1	1	1.91535	1.69094	1.39599	0.973659	1.46429	1.68218	1.87349	1.47297	1.17614	n.a.	bad	0.944	1	6.3997	n/d		Olaparib
PRSS2	P07478	TRY2_HUMAN	https://www.uniprot.org/uniprot/P07478	PROTEASE	P0233495A	19	26487	1	Serine	1	1	0.547517	0.792937	0.381645	1.03056	0.90386	0.682985	0.601296	1.27896	1.12691	n.a.	bad	1.318	1	5.9393	n/d		Olaparib
ABHD14B	Q96IU4	ABHEB_HUMAN	https://www.uniprot.org/uniprot/Q96IU4	PROTEASE	P0233418A	182	22345	4	Serine	3	1	0.315134	0.546929	0.865213	0.304573	0.245484	0.756149	0.321505	0.4098	1.01883	n.a.	bad	1	3	6.0849	0		Olaparib
ABHD14B	Q96IU4	ABHEB_HUMAN	https://www.uniprot.org/uniprot/Q96IU4	PROTEASE	P0233495A	51	22345	2	Serine	1	1	1.13697	1.82993	0.774683	2.1226	0.638066	0.482583	0.276113	0.639174	0.378734	n.a.	bad	0.82	1	5.6079	n/d		Olaparib
ABHD14B	Q96IU4	ABHEB_HUMAN	https://www.uniprot.org/uniprot/Q96IU4	PROTEASE	P0234333A	60	22345	2	Serine	1	1	2.89108	0.9286	0.797886	3.44169	1.38996	0.076477	1.78365	0.661092	0.200522	n.a.	bad	2.254	1	5.4637	n/d		Olaparib
SUPT16H	Q9Y5B9	SP16H_HUMAN	https://www.uniprot.org/uniprot/Q9Y5B9	PROTEASE	P0233418A	552	119912	21	Metalloproteinase	12	1	0.719026	0.912048	1.17786	0.319754	0.450568	0.939554	0.427869	0.625557	1.33974	n.a.	bad	1	11	6.5565	0		Olaparib
SUPT16H	Q9Y5B9	SP16H_HUMAN	https://www.uniprot.org/uniprot/Q9Y5B9	PROTEASE	P0233495A	638	119912	21	Metalloproteinase	15	1	1.01661	0.752903	0.629961	0.577984	0.364021	0.355957	0.615355	0.545679	0.810817	n.a.	bad	1.458	14	6.3074	0.4187		Olaparib
SUPT16H	Q9Y5B9	SP16H_HUMAN	https://www.uniprot.org/uniprot/Q9Y5B9	PROTEASE	P0234333A	607	119912	25	Metalloproteinase	11	1	1.13805	0.613366	0.887387	0.766941	0.444174	0.652945	0.436344	0.398156	0.618427	n.a.	bad	1.425	11	6.4589	0.2906		Olaparib
F9	P00740	FA9_HUMAN	https://www.uniprot.org/uniprot/P00740	PROTEASE	P0233418A	50	51778	2	Serine	2	1	0.143642	0.208933	0.293247	0.099913	0.151305	0.218404	0.109278	0.168902	0.376241	n.a.	bad	2.277	2	5.6227	0		Olaparib
C1S	P09871	C1S_HUMAN	https://www.uniprot.org/uniprot/P09871	PROTEASE	P0233418A	38	76684	3	Serine	1	1	0.061957	0.025566	0.088074	0.020856	0.02127	0.072588	0.04082	0.034142	0.111777	n.a.	bad	9.345	1	5.8275	n/d		Olaparib
C2	P06681	CO2_HUMAN	https://www.uniprot.org/uniprot/P06681	PROTEASE	P0233418A	54	83267	2	Serine	1	1	0.183495	0.305955	0.484321	0.186712	0.188171	0.413714	0.167436	0.244416	0.543351	n.a.	bad	1.498	1	5.9418	n/d		Olaparib
CFB	P00751	CFAB_HUMAN	https://www.uniprot.org/uniprot/P00751	PROTEASE	P0233418A	456	85532	17	Serine	10	1	0.060381	0.108438	0.15749	0.055387	0.056823	0.136193	0.054069	0.08591	0.193107	n.a.	bad	3.987	9	6.8591	0		Olaparib
CFB	P00751	CFAB_HUMAN	https://www.uniprot.org/uniprot/P00751	PROTEASE	P0233495A	137	85532	8	Serine	2	1	1.29557	1.55623	0.758842	2.12139	0.509131	0.630563	0.293081	0.821229	0.194514	n.a.	bad	0.992	2	5.4886	0.3923		Olaparib
CFB	P00751	CFAB_HUMAN	https://www.uniprot.org/uniprot/P00751	PROTEASE	P0234333A	57	85532	3	Serine	1	1	1.4096	0.402879	0.849718	1.87947	0.848838	0.850122	0.960433	0.583881	0.66472	n.a.	bad	1.924	1	5.6178	n/d		Olaparib
CFI	P05156	CFAI_HUMAN	https://www.uniprot.org/uniprot/P05156	PROTEASE	P0233418A	87	65750	3	Serine	2	1	0.088998	0.085057	0.80252	0.049369	0.072466	0.132131	0.083661	0.146992	0.307674	n.a.	bad	1.227	2	6.2621	1		Olaparib
COPS6	Q7L5N1	CSN6_HUMAN	https://www.uniprot.org/uniprot/Q7L5N1	PROTEASE	P0233418A	59	36163	3	Metalloproteinase	1	1	0.564416	0.781387	1.30861	0.410458	0.339409	1.04427	0.529	0.668642	1.1342	n.a.	bad	1	1	6.1645	n/d		Olaparib
COPS6	Q7L5N1	CSN6_HUMAN	https://www.uniprot.org/uniprot/Q7L5N1	PROTEASE	P0234333A	54	36163	2	Metalloproteinase	2	1	1.69002	0.529406	1.01441	1.23197	0.447668	0.488213	0.560985	0.271202	0.804706	n.a.	bad	1.742	2	5.465	0.1699		Olaparib
LNPEP	Q9UIQ6	LCAP_HUMAN	https://www.uniprot.org/uniprot/Q9UIQ6	PROTEASE	P0233418A	126	117348	3	Metalloproteinase	3	1	0.363327	0.659094	0.984704	0.260197	0.436111	0.872236	0.338081	0.563486	1.07004	n.a.	bad	1	3	5.8808	0		Olaparib
NPEPPS	P55786	PSA_HUMAN	https://www.uniprot.org/uniprot/P55786	PROTEASE	P0233418A	692	103275	20	Metalloproteinase	15	1	0.30062	0.525729	0.784044	0.209634	0.220341	0.670819	0.261583	0.354151	0.882721	n.a.	bad	1	15	6.633	0		Olaparib
NPEPPS	P55786	PSA_HUMAN	https://www.uniprot.org/uniprot/P55786	PROTEASE	P0233495A	267	103275	11	Metalloproteinase	9	1	1.15546	1.31415	0.592337	1.5334	0.396717	0.296763	0.22014	0.641745	0.325235	n.a.	bad	1.131	9	5.8717	0.2447		Olaparib
NPEPPS	P55786	PSA_HUMAN	https://www.uniprot.org/uniprot/P55786	PROTEASE	P0234333A	454	103275	12	Metalloproteinase	11	1	1.53263	0.384639	1.32503	2.18119	0.836975	0.782039	0.83095	0.448385	0.520288	n.a.	bad	1.481	11	5.8601	0.0594		Olaparib
EPHX2	P34913	HYES_HUMAN	https://www.uniprot.org/uniprot/P34913	PROTEASE	P0233418A	124	62615	3	Serine	3	1	0.44349	0.614241	0.92691	0.343703	0.295073	0.913437	0.371701	0.493751	1.1686	n.a.	bad	1	2	6.2763	0		Olaparib
EPHX2	P34913	HYES_HUMAN	https://www.uniprot.org/uniprot/P34913	PROTEASE	P0234333A	87	62615	3	Serine	2	1	1.48201	0.81271	1.44098	1.64376	0.932486	0.98055	0.893164	0.807428	0.7539	n.a.	bad	1.101	2	5.6304	0.0912		Olaparib
CRMP1	Q14194	DPYL1_HUMAN	https://www.uniprot.org/uniprot/Q14194	PROTEASE	P0234333A	19	74261	1	Metalloproteinase	1	1	1.31449	0.61356	1.01744	1.68549	0.738485	0.781861	0.774255	0.565713	0.897144	n.a.	bad	1.419	1	5.591	n/d		Olaparib
DPYSL2	Q16555	DPYL2_HUMAN	https://www.uniprot.org/uniprot/Q16555	PROTEASE	P0233418A	499	62293	13	Metalloproteinase	6	1	0.322938	0.523269	0.746756	0.267477	0.258627	0.624359	0.290072	0.412621	0.894295	n.a.	bad	1.042	6	6.3903	0		Olaparib
DPYSL2	Q16555	DPYL2_HUMAN	https://www.uniprot.org/uniprot/Q16555	PROTEASE	P0233495A	94	62293	5	Metalloproteinase	3	1	1.06928	1.30391	0.734612	1.6923	0.616629	0.503682	0.480035	0.744439	0.362177	n.a.	bad	1.015	3	5.7258	1.6218		Olaparib
DPYSL2	Q16555	DPYL2_HUMAN	https://www.uniprot.org/uniprot/Q16555	PROTEASE	P0234333A	77	62293	3	Metalloproteinase	1	1	3.9378	1.71212	4.22335	10.3065	3.50356	2.87289	4.11405	0.941683	1.92955	n.a.	bad	1	1	5.6169	n/d		Olaparib
DPYSL3	Q14195	DPYL3_HUMAN	https://www.uniprot.org/uniprot/Q14195	PROTEASE	P0233418A	233	73910	6	Metalloproteinase	5	1	0.513386	0.7792	1.0727	0.464911	0.381514	0.958843	0.388658	0.584631	1.13237	n.a.	bad	1	5	5.9022	0		Olaparib
CTSC	P53634	CATC_HUMAN	https://www.uniprot.org/uniprot/P53634	PROTEASE	P0233418A	77	51853	2	Cysteine	2	1	0.274375	0.528723	0.914997	0.371641	0.404273	0.861643	0.393348	0.557723	1.03052	n.a.	bad	1	2	6.1266	0		Olaparib
CTSC	P53634	CATC_HUMAN	https://www.uniprot.org/uniprot/P53634	PROTEASE	P0234333A	98	51853	4	Cysteine	1	1	1.25281	0.501967	0.914106	0.934729	0.429158	0.590591	0.469985	0.27153	0.398767	n.a.	bad	1.591	1	6.3448	n/d		Olaparib
DPP3	Q9NY33	DPP3_HUMAN	https://www.uniprot.org/uniprot/Q9NY33	PROTEASE	P0233418A	431	82588	13	Metalloproteinase	12	1	0.535228	0.849054	1.3317	0.371178	0.399589	1.04953	0.388725	0.630347	1.57663	n.a.	bad	1	12	6.8493	0		Olaparib
DPP3	Q9NY33	DPP3_HUMAN	https://www.uniprot.org/uniprot/Q9NY33	PROTEASE	P0234333A	70	82588	3	Metalloproteinase	2	1	0.893794	0.302326	1.04285	1.49025	0.629538	0.464417	0.510261	0.306861	0.269037	n.a.	bad	1.408	2	5.4663	0.0046		Olaparib
DPP4	P27487	DPP4_HUMAN	https://www.uniprot.org/uniprot/P27487	PROTEASE	P0233418A	352	88278	11	Serine	8	1	0.557686	0.980669	1.21666	0.377731	0.423796	1.13096	0.391686	0.65063	1.52166	n.a.	bad	1	8	6.8505	0		Olaparib
DPP4	P27487	DPP4_HUMAN	https://www.uniprot.org/uniprot/P27487	PROTEASE	P0233495A	193	88278	7	Serine	5	1	1.23543	1.09665	0.531245	1.37176	0.455343	0.405556	0.346058	0.595664	0.472701	n.a.	bad	1.373	5	5.947	0.2822		Olaparib
DPP4	P27487	DPP4_HUMAN	https://www.uniprot.org/uniprot/P27487	PROTEASE	P0234333A	216	88278	9	Serine	6	1	1.54406	0.541047	1.29649	1.91065	0.805391	0.772289	0.895489	0.472847	0.672973	n.a.	bad	1.384	6	6.0211	0.2052		Olaparib
PARK7	Q99497	PARK7_HUMAN	https://www.uniprot.org/uniprot/Q99497	PROTEASE	P0233418A	440	19891	14	Cysteine	8	1	0.49985	0.845634	1.34272	0.449648	0.401402	1.18511	0.442651	0.665159	1.37483	n.a.	bad	1	8	7.4685	0		Olaparib
PARK7	Q99497	PARK7_HUMAN	https://www.uniprot.org/uniprot/Q99497	PROTEASE	P0233495A	364	19891	12	Cysteine	9	1	1.2601	1.71311	0.712134	2.15748	0.599283	0.489008	0.267818	0.808096	0.284949	n.a.	bad	0.932	9	6.8212	0.3133		Olaparib
PARK7	Q99497	PARK7_HUMAN	https://www.uniprot.org/uniprot/Q99497	PROTEASE	P0234333A	335	19891	10	Cysteine	6	1	1.51025	0.424574	1.28255	2.17236	0.822091	0.641253	0.940761	0.400721	0.544514	n.a.	bad	1.47	6	6.5795	0.2656		Olaparib
DDI2	Q5TDH0	DDI2_HUMAN	https://www.uniprot.org/uniprot/Q5TDH0	PROTEASE	P0233418A	145	46571	5	Aspartic	4	1	0.601223	1.07698	1.4111	0.509213	0.491788	1.37284	0.525061	0.832244	1.63527	n.a.	bad	1	3	6.3327	0		Olaparib
CKB	P12277	KCRB_HUMAN	https://www.uniprot.org/uniprot/P12277	PROTEASE	P0233418A	646	42644	30	Serine	11	1	0.70759	1.27851	1.80532	0.522734	0.529408	1.64459	0.629117	0.878199	2.1322	n.a.	bad	1	11	7.7278	0		Olaparib
CKB	P12277	KCRB_HUMAN	https://www.uniprot.org/uniprot/P12277	PROTEASE	P0233495A	211	42644	12	Serine	5	1	1.2539	1.81016	0.639853	2.18233	0.529985	0.41076	0.126141	0.704519	0.136551	n.a.	bad	0.92	5	6.4374	0.1972		Olaparib
CKB	P12277	KCRB_HUMAN	https://www.uniprot.org/uniprot/P12277	PROTEASE	P0234333A	529	42644	15	Serine	8	1	2.32886	0.601022	2.01172	3.75213	1.30112	1.02481	1.45598	0.464096	0.758837	n.a.	bad	1.274	8	6.6617	0.3442		Olaparib
ERAP1	Q9NZ08	ERAP1_HUMAN	https://www.uniprot.org/uniprot/Q9NZ08	PROTEASE	P0233418A	286	107840	8	Metalloproteinase	7	1	0.456113	0.847323	1.14107	0.343439	0.34179	1.05834	0.431845	0.583538	1.42896	n.a.	bad	1	7	6.0026	0		Olaparib
ERAP1	Q9NZ08	ERAP1_HUMAN	https://www.uniprot.org/uniprot/Q9NZ08	PROTEASE	P0233495A	70	107840	3	Metalloproteinase	1	1	0.949815	0.684498	0.5884	1.03574	0.402497	0.225891	0.31462	0.572635	0.318061	30	good	1.532	1	5.3448	n/d	n/d	Olaparib
ERAP1	Q9NZ08	ERAP1_HUMAN	https://www.uniprot.org/uniprot/Q9NZ08	PROTEASE	P0234333A	61	107840	3	Metalloproteinase	1	1	1.53533	0.744697	0.967425	1.54828	1.10173	0.924713	0.745682	0.597362	0.436894	n.a.	bad	1.481	1	5.4389	n/d		Olaparib
EPHX1	P07099	HYEP_HUMAN	https://www.uniprot.org/uniprot/P07099	PROTEASE	P0233418A	155	52948	4	Serine	3	1	0.697436	1.20202	1.56365	0.510806	0.515597	1.49421	0.522982	0.784095	1.88796	n.a.	bad	1	3	6.4042	0		Olaparib
EPHX1	P07099	HYEP_HUMAN	https://www.uniprot.org/uniprot/P07099	PROTEASE	P0233495A	100	52948	2	Serine	2	1	1.39949	1.61231	0.713833	2.01683	0.677713	0.409052	0.383704	0.902786	0.337738	n.a.	bad	1.032	2	5.861	0.1031		Olaparib
EPHX1	P07099	HYEP_HUMAN	https://www.uniprot.org/uniprot/P07099	PROTEASE	P0234333A	87	52948	3	Serine	2	1	2.0788	0.419024	1.66918	2.98287	1.09281	0.984605	1.07356	0.405773	0.454294	n.a.	bad	1.474	2	5.7713	0.3354		Olaparib
ERAP2	Q6P179	ERAP2_HUMAN	https://www.uniprot.org/uniprot/Q6P179	PROTEASE	P0233418A	37	110460	1	Metalloproteinase	1	1	0.316843	0.509604	0.619593	0.111884	0.128801	0.601203	0.240575	0.384915	0.719988	n.a.	bad	1.166	1	5.5375	n/d		Olaparib
ESD	P10768	ESTD_HUMAN	https://www.uniprot.org/uniprot/P10768	PROTEASE	P0233418A	154	31462	6	Serine	5	1	0.501126	0.952386	1.3282	0.364327	0.357342	1.14826	0.431635	0.63708	1.53327	n.a.	bad	1	5	6.6438	0		Olaparib
ESD	P10768	ESTD_HUMAN	https://www.uniprot.org/uniprot/P10768	PROTEASE	P0233495A	119	31462	3	Serine	3	1	1.27588	1.66316	0.661397	2.11581	0.469759	0.491304	0.240685	0.620281	0.197493	n.a.	bad	0.979	3	5.8791	0.288		Olaparib
ESD	P10768	ESTD_HUMAN	https://www.uniprot.org/uniprot/P10768	PROTEASE	P0234333A	107	31462	4	Serine	4	1	2.06403	0.469242	1.77241	3.34311	1.03755	0.768561	1.422	0.460105	0.580313	n.a.	bad	1.367	4	5.8332	0.7084		Olaparib
ACOT1	Q86TX2	ACOT1_HUMAN	https://www.uniprot.org/uniprot/Q86TX2	PROTEASE	P0233418A	195	46277	5	Serine	0	n/d	n/d	n/d	n/d	n/d	n/d	n/d	n/d	n/d	n/d	n.a.	n/d	n/d	4	6.2382	0		Olaparib
ACOT1	Q86TX2	ACOT1_HUMAN	https://www.uniprot.org/uniprot/Q86TX2	PROTEASE	P0233495A	208	46277	6	Serine	4	1	2.13729	1.42313	0.543198	2.08533	0.410151	0.414972	0.162518	0.678826	0.172073	n.a.	bad	1.596	4	5.5206	0.0815		Olaparib
ACOT1	Q86TX2	ACOT1_HUMAN	https://www.uniprot.org/uniprot/Q86TX2	PROTEASE	P0234333A	41	46277	2	Serine	0	n/d	n/d	n/d	n/d	n/d	n/d	n/d	n/d	n/d	n/d	n.a.	n/d	n/d	1	5.6403	n/d		Olaparib
ACOT2	P49753	ACOT2_HUMAN	https://www.uniprot.org/uniprot/P49753	PROTEASE	P0233418A	195	53218	5	Serine	4	1	0.819128	1.43746	1.88552	0.57687	0.529097	1.72674	0.56201	0.908885	2.19227	n.a.	bad	1	4	6.2382	0		Olaparib
ACOT2	P49753	ACOT2_HUMAN	https://www.uniprot.org/uniprot/P49753	PROTEASE	P0234333A	41	53218	2	Serine	1	1	1.65742	0.462327	1.54264	1.63605	0.605808	0.762345	0.78738	0.533041	0.636879	n.a.	bad	1.325	1	5.6403	n/d		Olaparib
EIF3F	O00303	EIF3F_HUMAN	https://www.uniprot.org/uniprot/O00303	PROTEASE	P0233418A	346	37563	10	Metalloproteinase	7	1	0.545139	0.752773	0.990867	0.361103	0.518059	0.96082	0.4842	0.596042	1.13952	n.a.	bad	1	7	6.7225	0		Olaparib
EIF3F	O00303	EIF3F_HUMAN	https://www.uniprot.org/uniprot/O00303	PROTEASE	P0233495A	172	37563	7	Metalloproteinase	4	1	0.959997	1.00727	0.692592	0.948215	0.669219	0.608801	0.985157	0.888249	0.824255	n.a.	bad	1.153	4	6.0947	0.4286		Olaparib
EIF3F	O00303	EIF3F_HUMAN	https://www.uniprot.org/uniprot/O00303	PROTEASE	P0234333A	392	37563	10	Metalloproteinase	9	1	1.2939	0.760257	1.03977	1.00159	0.700534	0.832183	0.650791	0.506134	0.618353	n.a.	bad	1.274	9	6.3521	0.0258		Olaparib
PITRM1	Q5JRX3	PREP_HUMAN	https://www.uniprot.org/uniprot/Q5JRX3	PROTEASE	P0233418A	491	117510	17	Metalloproteinase	13	1	0.595419	0.943184	1.37549	0.364499	0.412332	1.16433	0.523905	0.664699	1.53444	n.a.	bad	1	13	6.6271	0		Olaparib
OTULIN	Q96BN8	OTUL_HUMAN	https://www.uniprot.org/uniprot/Q96BN8	PROTEASE	P0233418A	50	40262	2	Cysteine	2	1	0.567174	0.855912	1.28755	0.472427	0.538719	1.05947	0.599138	0.599366	1.30409	n.a.	bad	1	2	5.2981	1		Olaparib
ZMPSTE24	O75844	FACE1_HUMAN	https://www.uniprot.org/uniprot/O75844	PROTEASE	P0233418A	140	54812	3	Metalloproteinase	3	1	0.417177	0.668357	1.06297	0.347814	0.384583	0.976617	0.38104	0.541588	1.31219	n.a.	bad	1	3	6.079	0		Olaparib
ZMPSTE24	O75844	FACE1_HUMAN	https://www.uniprot.org/uniprot/O75844	PROTEASE	P0233495A	31	54812	1	Metalloproteinase	1	1	1.26021	1.46878	0.614097	2.17925	0.33977	0.376923	0.301279	0.594913	0.146926	n.a.	bad	1.085	1	5.4308	n/d		Olaparib
GGH	Q92820	GGH_HUMAN	https://www.uniprot.org/uniprot/Q92820	PROTEASE	P0233418A	372	35964	11	Cysteine	8	1	0.338261	0.491315	0.886798	0.238581	0.247078	0.657957	0.292213	0.380165	0.861772	n.a.	bad	1	7	6.8912	0		Olaparib
GGH	Q92820	GGH_HUMAN	https://www.uniprot.org/uniprot/Q92820	PROTEASE	P0233495A	187	35964	7	Cysteine	5	1	0.972472	1.06353	0.621988	1.23796	0.56481	0.491069	0.620733	0.89699	0.579669	n.a.	bad	1.17	5	6.3375	0.244		Olaparib
GGH	Q92820	GGH_HUMAN	https://www.uniprot.org/uniprot/Q92820	PROTEASE	P0234333A	173	35964	5	Cysteine	4	1	1.15957	0.538165	0.979299	1.34762	0.674877	0.970652	0.834398	0.608394	0.565961	n.a.	bad	1.423	3	6.0964	0.8452		Olaparib
PGC	P20142	PEPC_HUMAN	https://www.uniprot.org/uniprot/P20142	PROTEASE	P0233418A	38	42425	1	Aspartic	1	1	1.74142	1.67478	2.29768	1.0223	0.827184	2.02209	0.914432	1.27168	2.99656	n.a.	bad	0.69	1	6.498	n/d		Olaparib
GFPT1	Q06210	GFPT1_HUMAN	https://www.uniprot.org/uniprot/Q06210	PROTEASE	P0233418A	441	78806	13	Cysteine	10	1	0.56418	0.978828	1.58495	0.436596	0.452853	1.21039	0.464784	0.772411	1.71749	n.a.	bad	1	10	6.699	0		Olaparib
GFPT1	Q06210	GFPT1_HUMAN	https://www.uniprot.org/uniprot/Q06210	PROTEASE	P0233495A	166	78806	6	Cysteine	4	1	1.15752	1.22529	0.756405	1.39367	0.463722	0.614493	0.445386	0.65222	0.527542	n.a.	bad	1.089	4	5.7154	0.2512		Olaparib
GFPT1	Q06210	GFPT1_HUMAN	https://www.uniprot.org/uniprot/Q06210	PROTEASE	P0234333A	238	78806	12	Cysteine	7	1	1.51543	0.461351	1.29798	1.878	0.748232	0.826366	0.775454	0.467446	0.583585	n.a.	bad	1.43	7	5.8394	0.21		Olaparib
GMPS	P49915	GUAA_HUMAN	https://www.uniprot.org/uniprot/P49915	PROTEASE	P0233418A	759	76715	23	Cysteine	16	1	0.64051	1.12658	1.5854	0.476942	0.463141	1.36638	0.480617	0.758384	1.7475	n.a.	bad	1	16	6.761	0		Olaparib
GMPS	P49915	GUAA_HUMAN	https://www.uniprot.org/uniprot/P49915	PROTEASE	P0233495A	344	76715	11	Cysteine	9	1	1.15808	1.466	0.749742	1.9954	0.531726	0.447786	0.285487	0.721912	0.300875	n.a.	bad	0.974	8	5.9666	0.1552		Olaparib
GMPS	P49915	GUAA_HUMAN	https://www.uniprot.org/uniprot/P49915	PROTEASE	P0234333A	274	76715	10	Cysteine	6	1	1.23841	0.489721	1.01242	1.95871	0.706509	0.601672	0.711536	0.366462	0.496359	n.a.	bad	1.49	6	5.7049	0.1822		Olaparib
GDA	Q9Y2T3	GUAD_HUMAN	https://www.uniprot.org/uniprot/Q9Y2T3	PROTEASE	P0233418A	116	52837	3	Metalloproteinase	3	1	0.113512	0.115535	0.278873	0.092216	0.068261	0.188721	0.061747	0.110784	0.245826	n.a.	bad	2.823	3	5.8884	0		Olaparib
HPR	P00739	HPTR_HUMAN	https://www.uniprot.org/uniprot/P00739	PROTEASE	P0233418A	32	43077	1	Serine	1	1	0.024387	0.044289	0.052095	0.02006	0.020367	0.051547	0.017106	0.02573	0.090324	n.a.	bad	10.628	1	6.3349	n/d		Olaparib
HP	P00738	HPT_HUMAN	https://www.uniprot.org/uniprot/P00738	PROTEASE	P0233418A	667	45205	22	Serine	6	1	0.040707	0.028634	0.075247	0.023279	0.0221	0.068644	0.028049	0.038984	0.105958	n.a.	bad	10.018	6	7.5632	0		Olaparib
HP	P00738	HPT_HUMAN	https://www.uniprot.org/uniprot/P00738	PROTEASE	P0233495A	200	45205	8	Serine	4	1	1.37594	1.70763	0.768641	1.95722	0.829847	0.513926	0.378643	0.929429	0.446979	n.a.	bad	1	4	5.968	0.5187		Olaparib
HP	P00738	HPT_HUMAN	https://www.uniprot.org/uniprot/P00738	PROTEASE	P0234333A	360	45205	10	Serine	7	1	1.72614	0.475192	1.5065	2.39106	1.10783	0.735863	1.08726	0.480417	0.692209	n.a.	bad	1.376	7	6.034	0.1247		Olaparib
HTRA2	O43464	HTRA2_HUMAN	https://www.uniprot.org/uniprot/O43464	PROTEASE	P0233418A	74	48840	2	Serine	2	1	0.330545	0.647615	0.919685	0.353947	0.301111	0.806006	0.370413	0.608923	1.29115	n.a.	bad	1	2	5.8579	0		Olaparib
ABHD10	Q9NUJ1	ABHDA_HUMAN	https://www.uniprot.org/uniprot/Q9NUJ1	PROTEASE	P0233418A	132	33932	3	Serine	3	1	0.67963	1.11438	1.63605	0.475067	0.477001	1.32795	0.431812	0.728338	1.84294	n.a.	bad	1	3	6.0746	0		Olaparib
ABHD10	Q9NUJ1	ABHDA_HUMAN	https://www.uniprot.org/uniprot/Q9NUJ1	PROTEASE	P0234333A	34	33932	1	Serine	1	1	1.04929	0.281389	1.25021	2.12393	1.01437	0.811091	0.770617	0.31514	0.680131	n.a.	bad	1.338	1	5.5723	n/d		Olaparib
PSMB9	P28065	PSB9_HUMAN	https://www.uniprot.org/uniprot/P28065	PROTEASE	P0233418A	60	23264	2	Threonine	1	1	0.318058	0.23925	0.572853	0.211784	0.282429	0.619916	0.164274	0.278698	0.540996	n.a.	bad	1.623	1	5.6545	n/d		Olaparib
PSMB8	P28062	PSB8_HUMAN	https://www.uniprot.org/uniprot/P28062	PROTEASE	P0233495A	34	30354	1	Threonine	1	1	0.828365	1.22222	0.832916	1.42841	0.644001	0.63256	0.921005	1.04501	1.39406	n.a.	bad	0.89	1	5.2786	n/d		Olaparib
HM13	Q8TCT9	HM13_HUMAN	https://www.uniprot.org/uniprot/Q8TCT9	PROTEASE	P0233418A	187	46825	4	Aspartic	4	1	0.459256	0.808596	1.03092	0.28539	0.339732	1.01401	0.407424	0.593236	1.18091	n.a.	bad	1	4	6.6389	0		Olaparib
HM13	Q8TCT9	HM13_HUMAN	https://www.uniprot.org/uniprot/Q8TCT9	PROTEASE	P0233495A	54	46825	2	Aspartic	2	1	1.12417	0.998782	0.671859	1.1907	0.45892	0.431349	0.361654	0.595567	0.503274	n.a.	bad	1.271	2	5.7396	0.091		Olaparib
HM13	Q8TCT9	HM13_HUMAN	https://www.uniprot.org/uniprot/Q8TCT9	PROTEASE	P0234333A	86	46825	4	Aspartic	3	1	0.451322	0.123388	0.324356	0.541184	0.232949	0.30916	0.291518	0.18278	0.188107	n.a.	bad	3.241	2	5.9272	0.6249		Olaparib
IDE	P14735	IDE_HUMAN	https://www.uniprot.org/uniprot/P14735	PROTEASE	P0233418A	899	117967	29	Metalloproteinase	19	1	0.070774	0.085129	0.24847	0.054789	0.054613	0.147401	0.057379	0.110034	0.246284	n.a.	bad	3.21	16	6.8798	0		Olaparib
IDE	P14735	IDE_HUMAN	https://www.uniprot.org/uniprot/P14735	PROTEASE	P0234333A	199	117967	10	Metalloproteinase	4	1	0.197521	0.055859	0.174546	0.247061	0.108893	0.163259	0.112648	0.114667	0.10196	n.a.	bad	5.197	4	5.9113	0.629		Olaparib
COPS5	Q92905	CSN5_HUMAN	https://www.uniprot.org/uniprot/Q92905	PROTEASE	P0233418A	95	37578	3	Metalloproteinase	2	1	0.527394	0.782764	1.1683	0.420555	0.420918	1.12065	0.456928	0.766712	1.42712	n.a.	bad	1	2	6.2367	0		Olaparib
COPS5	Q92905	CSN5_HUMAN	https://www.uniprot.org/uniprot/Q92905	PROTEASE	P0234333A	96	37578	3	Metalloproteinase	3	1	1.69806	0.844917	1.38794	1.80552	0.798696	0.93661	0.746534	0.751882	0.87528	n.a.	bad	1.208	3	5.637	0.2897		Olaparib
KLK11	Q9UBX7	KLK11_HUMAN	https://www.uniprot.org/uniprot/Q9UBX7	PROTEASE	P0233495A	18	33759	1	Serine	1	1	1.01385	0.885719	1.08302	0.709938	1.00159	0.845666	0.524651	0.83661	0.99832	n.a.	bad	1.023	1	6.165	n/d		Olaparib
KLK5	Q9Y337	KLK5_HUMAN	https://www.uniprot.org/uniprot/Q9Y337	PROTEASE	P0233418A	34	32019	2	Serine	1	1	0.085146	0	0.711113	0.044057	0.039963	0.055241	0.030046	0.183279	0.646086	n.a.	bad	n/d	1	5.8304	n/d		Olaparib
KLK5	Q9Y337	KLK5_HUMAN	https://www.uniprot.org/uniprot/Q9Y337	PROTEASE	P0234333A	36	32019	1	Serine	1	1	0.231216	0.145283	0.4081	0.343905	0.199761	0.814463	0.137939	0.315657	0.266856	n.a.	bad	2.225	1	5.7582	n/d		Olaparib
KLK6	Q92876	KLK6_HUMAN	https://www.uniprot.org/uniprot/Q92876	PROTEASE	P0234333A	41	26855	1	Serine	1	1	0.026763	0	0	0.023101	0	0	0	0	0	n.a.	bad	n/d	1	5.6028	n/d		Olaparib
KLK7	P49862	KLK7_HUMAN	https://www.uniprot.org/uniprot/P49862	PROTEASE	P0233418A	31	27524	1	Serine	1	1	0.226088	0.211425	0.771441	0.122811	0.159813	0.188801	0.08243	0.196604	1.0502	n.a.	bad	1.247	1	6.2272	n/d		Olaparib
PFAS	O15067	PUR4_HUMAN	https://www.uniprot.org/uniprot/O15067	PROTEASE	P0233418A	341	144733	8	Cysteine	6	1	0.784103	1.31543	1.76893	0.530907	0.589683	1.60777	0.601279	0.98723	2.28908	n.a.	bad	1	6	6.27	0		Olaparib
PFAS	O15067	PUR4_HUMAN	https://www.uniprot.org/uniprot/O15067	PROTEASE	P0233495A	51	144733	4	Cysteine	1	1	1.2328	1.55068	0.955302	3.02481	0.667843	0.649266	0.502149	1.04717	0.244785	n.a.	bad	0.891	n/d	n/d	n/d		Olaparib
LACTB	P83111	LACTB_HUMAN	https://www.uniprot.org/uniprot/P83111	PROTEASE	P0233418A	91	60693	3	Serine	3	1	0.388382	0.412621	0.592691	0.198581	0.277805	0.493778	0.323092	0.423522	0.617546	n.a.	bad	1.381	3	5.7657	0		Olaparib
LTF	P02788	TRFL_HUMAN	https://www.uniprot.org/uniprot/P02788	PROTEASE	P0233418A	324	78181	10	Serine	7	1	0.182098	0.243299	0.311697	0.140051	0.156503	0.314089	0.133978	0.225637	0.425653	n.a.	bad	2.13	7	6.3378	0		Olaparib
LTF	P02788	TRFL_HUMAN	https://www.uniprot.org/uniprot/P02788	PROTEASE	P0233495A	42	78181	2	Serine	1	1	3.85585	0.939174	1.05305	3.20523	1.08579	0.69891	0.81638	0.778953	0.603959	n.a.	bad	2.437	1	5.4763	n/d		Olaparib
LTF	P02788	TRFL_HUMAN	https://www.uniprot.org/uniprot/P02788	PROTEASE	P0234333A	92	78181	4	Serine	2	1	1.15627	0.628666	1.07238	1.27711	0.683053	0.901566	0.700935	0.988435	0.813573	30	weak	1.268	1	5.3054	n/d	n/d	Olaparib
LAP3	P28838	AMPL_HUMAN	https://www.uniprot.org/uniprot/P28838	PROTEASE	P0233418A	581	56166	16	Metalloproteinase	12	1	0.437021	0.797896	1.1081	0.363069	0.341686	0.996299	0.41403	0.564543	1.22046	n.a.	bad	1	12	6.8316	0		Olaparib
LAP3	P28838	AMPL_HUMAN	https://www.uniprot.org/uniprot/P28838	PROTEASE	P0233495A	130	56166	5	Metalloproteinase	4	1	1.19785	1.53145	0.711031	1.82151	0.639344	0.532981	0.39474	0.813101	0.380668	n.a.	bad	0.98	4	5.5078	0.3406		Olaparib
LAP3	P28838	AMPL_HUMAN	https://www.uniprot.org/uniprot/P28838	PROTEASE	P0234333A	338	56166	13	Metalloproteinase	7	1	1.78621	0.576861	1.73732	3.04083	1.10261	0.753045	1.12495	0.451237	0.739771	n.a.	bad	1.204	6	5.7863	0.1373		Olaparib
LTA4H	P09960	LKHA4_HUMAN	https://www.uniprot.org/uniprot/P09960	PROTEASE	P0233418A	563	69284	20	Metalloproteinase	13	1	0.459365	0.746404	1.06139	0.301483	0.320177	0.884581	0.366162	0.509137	1.23141	n.a.	bad	1	13	6.6965	0		Olaparib
LTA4H	P09960	LKHA4_HUMAN	https://www.uniprot.org/uniprot/P09960	PROTEASE	P0233495A	79	66851	5	Metalloproteinase	3	1	1.22401	1.48565	0.602672	1.65538	0.467124	0.38921	0.295784	0.665653	0.292403	n.a.	bad	1.065	3	5.9017	0.2962		Olaparib
LTA4H	P09960	LKHA4_HUMAN	https://www.uniprot.org/uniprot/P09960	PROTEASE	P0234333A	202	69284	8	Metalloproteinase	4	1	1.83721	0.169401	1.56179	3.04338	1.07579	0.858595	1.23682	0.253802	0.650734	n.a.	bad	1.639	4	5.5976	0.1909		Olaparib
CES1	P23141	EST1_HUMAN	https://www.uniprot.org/uniprot/P23141	PROTEASE	P0233418A	606	62591	16	Serine	11	1	0.7304	1.37091	1.86176	0.587447	0.626913	1.63509	0.644228	0.946976	2.21745	n.a.	bad	1	11	6.7573	0		Olaparib
CES1	P23141	EST1_HUMAN	https://www.uniprot.org/uniprot/P23141	PROTEASE	P0233495A	273	62591	7	Serine	5	1	1.13626	1.23209	0.61013	1.63436	0.491924	0.453387	0.302433	0.647926	0.35006	n.a.	bad	1.16	5	5.897	0.308		Olaparib
CES1	P23141	EST1_HUMAN	https://www.uniprot.org/uniprot/P23141	PROTEASE	P0234333A	305	62591	10	Serine	7	1	1.5888	0.598855	1.38502	2.108	0.839479	0.577733	0.993132	0.630171	0.6027	n.a.	bad	1.305	7	5.7885	0.3395		Olaparib
LYPLA2	O95372	LYPA2_HUMAN	https://www.uniprot.org/uniprot/O95372	PROTEASE	P0233418A	82	24737	4	Serine	2	1	0.613064	0.6975	0.872682	0.288436	0.598826	0.781975	0.395577	0.633832	1.29421	n.a.	bad	1.027	1	6.7201	n/d		Olaparib
LYPLA2	O95372	LYPA2_HUMAN	https://www.uniprot.org/uniprot/O95372	PROTEASE	P0233495A	163	24737	5	Serine	4	1	1.15561	1.36684	0.818897	1.56677	0.783565	0.728441	0.858858	0.885593	0.829614	30	weak	0.986	3	6.1545	0.751	n/d	Olaparib
LYPLA2	O95372	LYPA2_HUMAN	https://www.uniprot.org/uniprot/O95372	PROTEASE	P0234333A	151	24737	4	Serine	4	1	1.24524	0.831815	1.09604	1.18186	0.88265	0.91984	0.870334	0.734339	0.680381	30	weak	1.165	3	6.3445	0.6424	n/d	Olaparib
PLBD2	Q8NHP8	PLBL2_HUMAN	https://www.uniprot.org/uniprot/Q8NHP8	PROTEASE	P0233418A	64	65471	3	Cysteine	2	1	0.366354	0.632542	1.45898	0.413817	0.487836	1.01982	0.454339	0.624243	1.54547	n.a.	bad	1	2	5.6987	0		Olaparib
PLBD2	Q8NHP8	PLBL2_HUMAN	https://www.uniprot.org/uniprot/Q8NHP8	PROTEASE	P0234333A	62	65471	3	Cysteine	1	1	1.66954	0.655539	0.936648	2.24118	1.08022	1.03259	1.07859	0.841714	0.757288	n.a.	bad	1.677	1	5.7297	n/d		Olaparib
PRCP	P42785	PCP_HUMAN	https://www.uniprot.org/uniprot/P42785	PROTEASE	P0233418A	75	58099	2	Serine	1	1	0.760925	0.985082	1.73076	0.47866	0.457225	1.37763	0.643937	0.689501	1.92083	n.a.	bad	1	1	6.3347	n/d		Olaparib
PRCP	P42785	PCP_HUMAN	https://www.uniprot.org/uniprot/P42785	PROTEASE	P0233495A	40	58099	2	Serine	1	1	1.16188	1.03559	0.486559	0.758922	0.160987	0	0.130824	0.233749	0.426828	n.a.	bad	1.42	1	5.4495	n/d		Olaparib
PRCP	P42785	PCP_HUMAN	https://www.uniprot.org/uniprot/P42785	PROTEASE	P0234333A	40	58099	1	Serine	1	1	1.45426	0.487178	1.6846	2.37626	0.783149	0.92521	1.43269	0.402397	0.619826	n.a.	bad	1.13	1	5.5829	n/d		Olaparib
ST14	Q9Y5Y6	ST14_HUMAN	https://www.uniprot.org/uniprot/Q9Y5Y6	PROTEASE	P0233495A	23	94769	2	Serine	0	n/d	n/d	n/d	n/d	n/d	n/d	n/d	n/d	n/d	n/d	n.a.	n/d	n/d	n/d	n/d	n/d		Olaparib
MMP12	P39900	MMP12_HUMAN	https://www.uniprot.org/uniprot/P39900	PROTEASE	P0233418A	46	54001	2	Metalloproteinase	2	1	0.041691	0.019219	0.062975	0.045151	0.037144	0.052328	0.034918	0.042307	0.075915	n.a.	bad	12.674	1	5.4113	n/d		Olaparib
PM20D2	Q8IYS1	P20D2_HUMAN	https://www.uniprot.org/uniprot/Q8IYS1	PROTEASE	P0233418A	149	47776	4	Metalloproteinase	3	1	0.620796	1.29464	1.80172	0.6919	0.77137	2.01012	0.78703	1.0553	2.17446	n.a.	bad	0.523	3	5.8993	0		Olaparib
ABHD12	Q8N2K0	ABD12_HUMAN	https://www.uniprot.org/uniprot/Q8N2K0	PROTEASE	P0233418A	33	45558	2	Serine	1	1	0.450634	1.2565	1.79506	0.354936	0.607176	0.948851	0.792844	1.16325	1.83201	n.a.	bad	1	1	5.3505	n/d		Olaparib
NDRG1	Q92597	NDRG1_HUMAN	https://www.uniprot.org/uniprot/Q92597	PROTEASE	P0233418A	80	42835	3	Serine	1	1	0.129254	0.195652	0.282209	0.085476	0.098538	0.265241	0.100197	0.167639	0.338255	n.a.	bad	2.363	1	6.4614	n/d		Olaparib
CPD	O75976	CBPD_HUMAN	https://www.uniprot.org/uniprot/O75976	PROTEASE	P0233418A	264	152929	8	Metalloproteinase	5	1	0.727913	1.05868	1.42793	0.551451	0.470963	1.19012	0.551683	0.670594	1.61064	n.a.	bad	1	4	5.963	0		Olaparib
CPD	O75976	CBPD_HUMAN	https://www.uniprot.org/uniprot/O75976	PROTEASE	P0233495A	73	152929	3	Metalloproteinase	2	1	1.04926	1.10794	0.757731	1.44275	0.638459	0.649724	0.728786	1.28099	0.815759	30	weak	1.098	2	6.681	2.2029	n/d	Olaparib
CPD	O75976	CBPD_HUMAN	https://www.uniprot.org/uniprot/O75976	PROTEASE	P0234333A	87	152929	6	Metalloproteinase	1	1	0.72768	0.470686	0.672076	0.77354	0.342234	0.452542	0.465484	0.291098	0.359928	n.a.	bad	1.512	1	5.4299	n/d		Olaparib
METAP1	P53582	MAP11_HUMAN	https://www.uniprot.org/uniprot/P53582	PROTEASE	P0233418A	108	43215	3	Metalloproteinase	2	1	0.361455	0.568845	0.765781	0.28246	0.295239	0.706163	0.298126	0.448988	0.941906	n.a.	bad	1.02	2	6.1346	0		Olaparib
METAP2	P50579	MAP2_HUMAN	https://www.uniprot.org/uniprot/P50579	PROTEASE	P0233418A	37	52891	2	Metalloproteinase	1	1	0.186938	0.350833	0.840506	0.20579	0.185979	0.363527	0.348729	0.346381	0.595296	n.a.	bad	1	1	5.5033	n/d		Olaparib
PMPCA	Q10713	MPPA_HUMAN	https://www.uniprot.org/uniprot/Q10713	PROTEASE	P0233418A	325	58252	10	Metalloproteinase	9	1	0.733114	1.10342	1.69664	0.438058	0.516356	1.52504	0.566397	0.75212	1.95879	n.a.	bad	1	9	6.4919	0		Olaparib
PMPCA	Q10713	MPPA_HUMAN	https://www.uniprot.org/uniprot/Q10713	PROTEASE	P0233495A	164	58252	5	Metalloproteinase	4	1	1.16681	1.42352	0.840195	1.79621	0.583669	0.511097	0.497959	0.791766	0.470347	n.a.	bad	0.957	4	5.6839	0.2521		Olaparib
PMPCA	Q10713	MPPA_HUMAN	https://www.uniprot.org/uniprot/Q10713	PROTEASE	P0234333A	138	58252	6	Metalloproteinase	5	1	1.09599	0.433386	0.958026	1.37484	0.565347	0.553035	0.641763	0.319454	0.482297	n.a.	bad	1.506	5	5.8863	0.2796		Olaparib
NRDC	O43847	NRDC_HUMAN	https://www.uniprot.org/uniprot/O43847	PROTEASE	P0233418A	255	139283	9	Metalloproteinase	5	1	0.534665	0.832764	1.3005	0.299549	0.437047	1.34502	0.299526	0.612861	1.63077	n.a.	bad	1	4	5.8688	0		Olaparib
NRDC	O43847	NRDC_HUMAN	https://www.uniprot.org/uniprot/O43847	PROTEASE	P0233495A	89	139283	5	Metalloproteinase	1	1	1.92582	1.29524	1.21838	1.7849	0.564773	0.4474	2.82569	1.29476	1.04439	n.a.	bad	1.164	1	5.4062	n/d		Olaparib
NRDC	O43847	NRDC_HUMAN	https://www.uniprot.org/uniprot/O43847	PROTEASE	P0234333A	184	139283	6	Metalloproteinase	5	1	2.26642	0.203952	1.40747	1.05278	0.58443	1.2256	0.323337	0.185345	0.694313	n.a.	bad	2.027	3	5.2552	0.8424		Olaparib
NLN	Q9BYT8	NEUL_HUMAN	https://www.uniprot.org/uniprot/Q9BYT8	PROTEASE	P0233418A	64	80651	1	Metalloproteinase	1	1	0.681661	1.13946	2.03185	0.48675	0.554392	1.55137	0.501408	0.721814	1.82375	n.a.	bad	1	1	5.6629	n/d		Olaparib
NCLN	Q969V3	NCLN_HUMAN	https://www.uniprot.org/uniprot/Q969V3	PROTEASE	P0233418A	261	62974	10	Metalloproteinase	6	1	0.673097	1.10152	1.63487	0.554603	0.564469	1.31942	0.656347	0.834099	1.81733	n.a.	bad	1	6	6.1369	0		Olaparib
NCLN	Q969V3	NCLN_HUMAN	https://www.uniprot.org/uniprot/Q969V3	PROTEASE	P0233495A	53	62974	2	Metalloproteinase	2	1	0.438495	0.335592	0.226667	0.431906	0.219036	0.180072	0.239137	0.27642	0.219872	n.a.	bad	2.558	2	5.6377	0.7615		Olaparib
NCLN	Q969V3	NCLN_HUMAN	https://www.uniprot.org/uniprot/Q969V3	PROTEASE	P0234333A	94	62974	4	Metalloproteinase	1	1	1.02496	0.624463	0.841283	1.25451	0.763811	0.599857	0.595839	0.534316	0.625311	n.a.	bad	1.382	n/d	n/d	n/d		Olaparib
NUP98	P52948	NUP98_HUMAN	https://www.uniprot.org/uniprot/P52948	PROTEASE	P0233418A	422	197577	14	Serine	11	1	0.523164	0.805538	1.23034	0.466587	0.475499	1.09786	0.515677	0.668696	1.36229	n.a.	bad	1	11	6.1012	0		Olaparib
NUP98	P52948	NUP98_HUMAN	https://www.uniprot.org/uniprot/P52948	PROTEASE	P0234333A	38	197577	3	Serine	2	1	1.27903	0.809693	1.4334	1.42795	0.933611	0.676451	1.18519	0.737685	0.597304	n.a.	bad	1.016	2	5.4277	0.1361		Olaparib
OTUB1	Q96FW1	OTUB1_HUMAN	https://www.uniprot.org/uniprot/Q96FW1	PROTEASE	P0233418A	151	31284	7	Cysteine	3	1	0.454596	0.70454	1.04161	0.332898	0.397127	0.996608	0.33182	0.561048	1.3051	n.a.	bad	1	3	6.2043	0		Olaparib
OTUB1	Q96FW1	OTUB1_HUMAN	https://www.uniprot.org/uniprot/Q96FW1	PROTEASE	P0233495A	112	31284	3	Cysteine	3	1	1.15931	1.42757	0.680237	2.21926	0.714657	0.536515	0.388605	0.675613	0.385692	n.a.	bad	1.024	3	5.3704	0.4471		Olaparib
OTUB1	Q96FW1	OTUB1_HUMAN	https://www.uniprot.org/uniprot/Q96FW1	PROTEASE	P0234333A	84	31284	3	Cysteine	1	1	2.01894	0.630908	1.55387	2.71782	1.24657	0.826668	1.21285	0.427575	0.709993	n.a.	bad	1.382	1	5.8418	n/d		Olaparib
FAM25C	B3EWG5	FM25C_HUMAN	https://www.uniprot.org/uniprot/B3EWG5	PROTEASE	P0233418A	47	9319	2	Serine	0	n/d	n/d	n/d	n/d	n/d	n/d	n/d	n/d	n/d	n/d	n.a.	n/d	n/d	1	6.5043	n/d		Olaparib
CLPP	Q16740	CLPP_HUMAN	https://www.uniprot.org/uniprot/Q16740	PROTEASE	P0233418A	45	30180	1	Serine	1	1	0.397706	1.02747	1.75781	0.466184	0.253757	1.56748	0.336579	1.16138	2.35087	n.a.	bad	1	1	5.4103	n/d		Olaparib
CLPP	Q16740	CLPP_HUMAN	https://www.uniprot.org/uniprot/Q16740	PROTEASE	P0234333A	39	30180	1	Serine	1	1	1.60155	0.387978	1.98708	4.2164	1.3169	1.31145	1.42201	0.202286	0.573181	n.a.	bad	1.095	1	5.3088	n/d		Olaparib
LONP1	P36776	LONM_HUMAN	https://www.uniprot.org/uniprot/P36776	PROTEASE	P0233418A	550	106488	16	Serine	10	1	0.756599	1.52154	2.16554	0.483315	0.582777	1.83013	0.603024	1.00504	2.31314	n.a.	bad	1	10	6.5598	0		Olaparib
LONP1	P36776	LONM_HUMAN	https://www.uniprot.org/uniprot/P36776	PROTEASE	P0234333A	355	106488	12	Serine	6	1	1.87639	0.438043	1.31524	2.15228	0.812455	0.739687	0.803689	0.353468	0.572931	n.a.	bad	1.641	6	5.6765	0.1812		Olaparib
KLKB1	P03952	KLKB1_HUMAN	https://www.uniprot.org/uniprot/P03952	PROTEASE	P0233418A	50	71369	3	Serine	0	n/d	n/d	n/d	n/d	n/d	n/d	n/d	n/d	n/d	n/d	n.a.	n/d	n/d	n/d	n/d	n/d		Olaparib
PLG	P00747	PLMN_HUMAN	https://www.uniprot.org/uniprot/P00747	PROTEASE	P0233418A	612	90568	18	Serine	10	1	0.046143	0.035556	0.083967	0.038599	0.047756	0.081433	0.045046	0.051239	0.123723	n.a.	bad	8.753	10	6.7722	0		Olaparib
PLG	P00747	PLMN_HUMAN	https://www.uniprot.org/uniprot/P00747	PROTEASE	P0233495A	329	90568	16	Serine	6	1	0.974034	0.939405	0.833942	0.80648	0.62916	0.722284	1.18661	1.0354	0.997336	n.a.	bad	1.113	6	6.4324	0.3617		Olaparib
PLG	P00747	PLMN_HUMAN	https://www.uniprot.org/uniprot/P00747	PROTEASE	P0234333A	351	90568	16	Serine	9	1	0.880575	0.766937	0.790859	0.788975	0.740641	0.681531	0.618767	0.756579	0.800812	n.a.	bad	1.207	9	6.1996	0.0544		Olaparib
LIPA	P38571	LICH_HUMAN	https://www.uniprot.org/uniprot/P38571	PROTEASE	P0233418A	101	45418	3	Serine	3	1	0.386633	0.493388	0.701178	0.204064	0.34484	0.683817	0.285856	0.449486	0.967011	n.a.	bad	1.161	3	5.817	0		Olaparib
PKD1	P98161	PKD1_HUMAN	https://www.uniprot.org/uniprot/P98161	PROTEASE	P0234333A	43	462524	3	Threonine	1	1	1.86798	0.878575	1.46624	0.898995	0.908565	1.3984	0.756066	0.597049	0.985646	n.a.	bad	1.223	1	6.3444	n/d		Olaparib
PREPL	Q4J6C6	PPCEL_HUMAN	https://www.uniprot.org/uniprot/Q4J6C6	PROTEASE	P0233418A	112	83926	3	Serine	3	1	0.472129	0.78539	0.975849	0.38544	0.380794	0.91503	0.385297	0.557808	1.30538	n.a.	bad	1	3	6.1267	0		Olaparib
PA2G4	Q9UQ80	PA2G4_HUMAN	https://www.uniprot.org/uniprot/Q9UQ80	PROTEASE	P0233418A	612	43786	23	Metalloproteinase	12	1	0.518693	0.845801	1.27119	0.339522	0.356634	1.09737	0.400277	0.594668	1.44283	n.a.	bad	1	12	7.0376	0		Olaparib
PA2G4	Q9UQ80	PA2G4_HUMAN	https://www.uniprot.org/uniprot/Q9UQ80	PROTEASE	P0233495A	370	43786	15	Metalloproteinase	6	1	1.21642	1.71234	0.692918	2.3262	0.510337	0.42508	0.17516	0.763152	0.179537	n.a.	bad	0.921	6	6.3321	0.1003		Olaparib
PA2G4	Q9UQ80	PA2G4_HUMAN	https://www.uniprot.org/uniprot/Q9UQ80	PROTEASE	P0234333A	245	43786	9	Metalloproteinase	5	1	1.39874	0.322969	1.21177	1.97322	0.76738	0.581882	0.791894	0.264651	0.451619	n.a.	bad	1.563	4	6.196	0.2997		Olaparib
PREP	P48147	PPCE_HUMAN	https://www.uniprot.org/uniprot/P48147	PROTEASE	P0233418A	288	80699	11	Serine	8	1	0.312368	0.582141	0.858587	0.285837	0.273697	0.744424	0.290775	0.416981	1.04238	n.a.	bad	1	8	6.3517	0		Olaparib
PREP	P48147	PPCE_HUMAN	https://www.uniprot.org/uniprot/P48147	PROTEASE	P0233495A	68	80699	3	Serine	2	1	1.16681	1.56186	0.821352	2.22158	0.612229	0.602673	0.372531	0.755074	0.351385	n.a.	bad	0.909	2	5.7111	0.4087		Olaparib
PSMB6	P28072	PSB6_HUMAN	https://www.uniprot.org/uniprot/P28072	PROTEASE	P0233418A	177	25357	6	Threonine	3	1	0.389624	0.567471	0.82688	0.248107	0.321098	0.650797	0.312593	0.423741	0.87759	n.a.	bad	1	3	6.8032	0		Olaparib
PSMB6	P28072	PSB6_HUMAN	https://www.uniprot.org/uniprot/P28072	PROTEASE	P0233495A	146	25357	5	Threonine	3	1	0.818317	0.902953	0.670604	1.17211	0.497007	0.374951	0.651686	0.87751	0.461131	n.a.	bad	1.156	3	6.2399	0.6241		Olaparib
PSMB6	P28072	PSB6_HUMAN	https://www.uniprot.org/uniprot/P28072	PROTEASE	P0234333A	197	25357	7	Threonine	4	1	1.10815	0.531079	0.856143	1.12041	0.555081	0.698828	0.596194	0.343792	0.541629	n.a.	bad	1.52	4	6.3297	0.1368		Olaparib
PSMB7	Q99436	PSB7_HUMAN	https://www.uniprot.org/uniprot/Q99436	PROTEASE	P0233418A	229	29965	6	Threonine	4	1	0.489709	0.794973	1.09165	0.345756	0.424882	0.978355	0.453965	0.617849	1.08169	n.a.	bad	1	4	7.0385	0		Olaparib
PSMB7	Q99436	PSB7_HUMAN	https://www.uniprot.org/uniprot/Q99436	PROTEASE	P0233495A	130	29965	2	Threonine	2	1	1.07926	1.12643	0.783449	1.28328	0.589251	0.568485	0.700335	0.880905	0.548467	n.a.	bad	1.089	2	6.4488	0.4894		Olaparib
PSMB7	Q99436	PSB7_HUMAN	https://www.uniprot.org/uniprot/Q99436	PROTEASE	P0234333A	177	29965	4	Threonine	4	1	1.2811	0.640761	1.11225	1.41294	0.822497	0.921958	0.750328	0.533774	0.641601	n.a.	bad	1.301	4	6.3565	0.5177		Olaparib
PSMA1	P25786	PSA1_HUMAN	https://www.uniprot.org/uniprot/P25786	PROTEASE	P0233418A	414	30239	12	Threonine	7	1	0.467738	0.684662	1.09377	0.322113	0.373961	0.873532	0.438777	0.589007	1.13483	n.a.	bad	1	7	7.056	0		Olaparib
PSMA1	P25786	PSA1_HUMAN	https://www.uniprot.org/uniprot/P25786	PROTEASE	P0233495A	338	30239	10	Threonine	8	1	1.0365	1.12186	0.638653	1.25469	0.521258	0.473815	0.618709	0.850709	0.563625	n.a.	bad	1.157	8	6.4387	0.2066		Olaparib
PSMA1	P25786	PSA1_HUMAN	https://www.uniprot.org/uniprot/P25786	PROTEASE	P0234333A	394	30239	12	Threonine	9	1	1.18978	0.497298	0.899905	1.21304	0.590936	0.685984	0.608213	0.385437	0.51028	n.a.	bad	1.567	9	6.3672	0.1897		Olaparib
PSMA2	P25787	PSA2_HUMAN	https://www.uniprot.org/uniprot/P25787	PROTEASE	P0233418A	202	25898	6	Threonine	6	1	0.33868	0.596189	0.851445	0.251773	0.273894	0.718223	0.321631	0.429827	0.809169	n.a.	bad	1	6	7.1562	0		Olaparib
PSMA2	P25787	PSA2_HUMAN	https://www.uniprot.org/uniprot/P25787	PROTEASE	P0233495A	184	25898	5	Threonine	4	1	1.05197	1.21175	0.725477	1.40165	0.630236	0.534112	0.763537	0.984845	0.509646	n.a.	bad	1.059	4	6.5315	0.3126		Olaparib
PSMA2	P25787	PSA2_HUMAN	https://www.uniprot.org/uniprot/P25787	PROTEASE	P0234333A	229	25898	6	Threonine	6	1	1.28933	0.501464	1.12821	1.41778	0.76912	0.886595	0.725946	0.494673	0.591208	n.a.	bad	1.405	6	6.3905	0.0473		Olaparib
PSMA3	P25788	PSA3_HUMAN	https://www.uniprot.org/uniprot/P25788	PROTEASE	P0233418A	377	28433	10	Threonine	7	1	0.346066	0.59343	0.873555	0.264831	0.319672	0.744197	0.304581	0.477813	0.975244	n.a.	bad	1	7	7.1989	0		Olaparib
PSMA3	P25788	PSA3_HUMAN	https://www.uniprot.org/uniprot/P25788	PROTEASE	P0233495A	266	28433	8	Threonine	6	1	1.0959	1.32205	0.742428	1.47365	0.638248	0.588373	0.786341	1.01311	0.578047	n.a.	bad	1.015	6	6.5827	0.3713		Olaparib
PSMA3	P25788	PSA3_HUMAN	https://www.uniprot.org/uniprot/P25788	PROTEASE	P0234333A	317	28433	9	Threonine	7	1	1.27964	0.616116	1.06097	1.49314	0.647727	0.83118	0.701037	0.468006	0.597715	n.a.	bad	1.359	7	6.5911	0.2983		Olaparib
PSMA4	P25789	PSA4_HUMAN	https://www.uniprot.org/uniprot/P25789	PROTEASE	P0233418A	305	29483	10	Threonine	7	1	0.49271	0.788013	1.10179	0.332761	0.415676	0.935872	0.428901	0.6039	1.19134	n.a.	bad	1	7	7.2549	0		Olaparib
PSMA4	P25789	PSA4_HUMAN	https://www.uniprot.org/uniprot/P25789	PROTEASE	P0233495A	174	29483	8	Threonine	4	1	1.05392	1.10726	0.634598	1.27002	0.54779	0.470313	0.668933	0.876697	0.495181	n.a.	bad	1.179	4	6.5544	0.1948		Olaparib
PSMA4	P25789	PSA4_HUMAN	https://www.uniprot.org/uniprot/P25789	PROTEASE	P0234333A	204	29483	7	Threonine	4	1	1.53732	0.725727	1.26309	1.68414	0.827136	0.927129	0.938611	0.537046	0.697811	n.a.	bad	1.276	4	6.4444	0.0353		Olaparib
PSMA5	P28066	PSA5_HUMAN	https://www.uniprot.org/uniprot/P28066	PROTEASE	P0233418A	224	26411	6	Threonine	4	1	0.434813	0.650756	0.966034	0.30134	0.385789	0.795843	0.337499	0.510946	1.01919	n.a.	bad	1	4	6.7705	0		Olaparib
PSMA5	P28066	PSA5_HUMAN	https://www.uniprot.org/uniprot/P28066	PROTEASE	P0233495A	134	26411	4	Threonine	3	1	0.926255	1.00762	0.616507	1.25138	0.504542	0.439409	0.584512	0.751504	0.420426	n.a.	bad	1.186	3	5.9328	1.2191		Olaparib
PSMA5	P28066	PSA5_HUMAN	https://www.uniprot.org/uniprot/P28066	PROTEASE	P0234333A	271	26411	7	Threonine	5	1	1.389	0.563605	1.27038	1.56207	0.781936	0.826415	0.82359	0.51869	0.598089	n.a.	bad	1.303	5	6.554	0.5337		Olaparib
PSMA6	P60900	PSA6_HUMAN	https://www.uniprot.org/uniprot/P60900	PROTEASE	P0233418A	417	27399	10	Threonine	6	1	0.459808	0.679692	1.00878	0.309731	0.364281	0.806618	0.402987	0.54988	1.04536	n.a.	bad	1	6	6.8863	0		Olaparib
PSMA6	P60900	PSA6_HUMAN	https://www.uniprot.org/uniprot/P60900	PROTEASE	P0233495A	191	27399	5	Threonine	4	1	1.03363	0.794557	0.538768	0.707908	0.263389	0.183833	0.312193	0.519813	0.868477	n.a.	bad	1.525	4	6.5558	0.426		Olaparib
PSMA6	P60900	PSA6_HUMAN	https://www.uniprot.org/uniprot/P60900	PROTEASE	P0234333A	265	27399	7	Threonine	5	1	1.40147	0.622282	1.15022	1.71051	0.798242	0.881025	0.876623	0.533062	0.635362	n.a.	bad	1.355	5	6.3776	0.5114		Olaparib
PSMB1	P20618	PSB1_HUMAN	https://www.uniprot.org/uniprot/P20618	PROTEASE	P0233418A	191	26489	5	Threonine	4	1	0.419427	0.687753	0.962625	0.311368	0.376918	0.759707	0.376865	0.509366	1.02185	n.a.	bad	1	4	6.5919	0		Olaparib
PSMB1	P20618	PSB1_HUMAN	https://www.uniprot.org/uniprot/P20618	PROTEASE	P0233495A	142	26489	4	Threonine	3	1	0.879199	0.961716	0.619021	1.1689	0.496157	0.480262	0.659916	0.804902	0.4873	n.a.	bad	1.189	3	6.119	0.7972		Olaparib
PSMB1	P20618	PSB1_HUMAN	https://www.uniprot.org/uniprot/P20618	PROTEASE	P0234333A	121	26489	5	Threonine	3	1	1.18974	0.415565	0.878509	1.33727	0.638158	0.730459	0.611335	0.575372	0.565647	n.a.	bad	1.692	3	6.1123	0.2305		Olaparib
PSMB2	P49721	PSB2_HUMAN	https://www.uniprot.org/uniprot/P49721	PROTEASE	P0233418A	187	22836	6	Threonine	4	1	0.387818	0.568908	1.10256	0.284537	0.363803	0.879822	0.374929	0.540797	1.08318	n.a.	bad	1	3	6.6422	0		Olaparib
PSMB2	P49721	PSB2_HUMAN	https://www.uniprot.org/uniprot/P49721	PROTEASE	P0233495A	184	22836	7	Threonine	4	1	1.02324	1.20954	0.696231	1.25478	0.612296	0.530519	0.801658	0.97736	0.558104	n.a.	bad	1.062	4	6.073	0.6717		Olaparib
PSMB2	P49721	PSB2_HUMAN	https://www.uniprot.org/uniprot/P49721	PROTEASE	P0234333A	197	22836	5	Threonine	4	1	1.53005	0.591877	1.1663	1.52352	0.849076	0.969721	0.726943	0.520978	0.690213	n.a.	bad	1.439	4	6.105	0.5537		Olaparib
PSMB3	P49720	PSB3_HUMAN	https://www.uniprot.org/uniprot/P49720	PROTEASE	P0233418A	47	22949	2	Threonine	1	1	0.455347	0.487159	0.734252	0.124927	0.214246	0.50658	0.182826	0.258284	0.776702	n.a.	bad	1.192	1	6.9953	n/d		Olaparib
PSMB3	P49720	PSB3_HUMAN	https://www.uniprot.org/uniprot/P49720	PROTEASE	P0234333A	103	22949	3	Threonine	3	1	1.13519	0.487945	0.889176	0.979156	0.492802	0.64841	0.539746	0.368855	0.487691	n.a.	bad	1.55	3	6.0469	0.4777		Olaparib
PSMB4	P28070	PSB4_HUMAN	https://www.uniprot.org/uniprot/P28070	PROTEASE	P0233418A	235	29204	8	Threonine	3	1	0.408637	0.552293	0.894985	0.318266	0.372803	0.80862	0.332643	0.473602	0.990032	n.a.	bad	1	3	6.4025	0		Olaparib
PSMB4	P28070	PSB4_HUMAN	https://www.uniprot.org/uniprot/P28070	PROTEASE	P0233495A	96	29204	4	Threonine	2	1	1.07363	1.18672	0.781902	1.18264	0.661045	0.385977	0.597369	1.0985	0.680875	n.a.	bad	1.053	1	5.7608	n/d		Olaparib
PSMB4	P28070	PSB4_HUMAN	https://www.uniprot.org/uniprot/P28070	PROTEASE	P0234333A	123	29204	6	Threonine	1	1	1.11349	0.407841	0.757239	0.830688	0.466258	0.56343	0.474737	0.407285	0.516148	n.a.	bad	1.814	1	6.4978	n/d		Olaparib
PSMB5	P28074	PSB5_HUMAN	https://www.uniprot.org/uniprot/P28074	PROTEASE	P0233418A	251	28480	6	Threonine	4	1	0.321389	0.459401	0.67109	0.294592	0.272113	0.593621	0.287351	0.416272	0.868327	n.a.	bad	1.169	4	6.638	0		Olaparib
PSMB5	P28074	PSB5_HUMAN	https://www.uniprot.org/uniprot/P28074	PROTEASE	P0233495A	237	28480	5	Threonine	3	1	1.09346	1.08217	0.752476	1.23026	0.553351	0.470763	0.706164	0.837612	0.594933	n.a.	bad	1.141	3	6.1657	0.6204		Olaparib
PSMB5	P28074	PSB5_HUMAN	https://www.uniprot.org/uniprot/P28074	PROTEASE	P0234333A	130	28480	6	Threonine	3	1	1.21091	0.562883	1.00696	1.35992	0.619735	0.870225	0.671238	0.4569	0.56349	n.a.	bad	1.408	2	6.1127	0.2195		Olaparib
PSMA7	O14818	PSA7_HUMAN	https://www.uniprot.org/uniprot/O14818	PROTEASE	P0233418A	439	27887	13	Threonine	8	1	0.49367	0.841071	1.19536	0.377433	0.492721	1.03956	0.467311	0.678577	1.28038	n.a.	bad	1	8	7.2302	0		Olaparib
PSMA7	O14818	PSA7_HUMAN	https://www.uniprot.org/uniprot/O14818	PROTEASE	P0233495A	322	27887	15	Threonine	8	1	1.05706	1.26678	0.76867	1.46514	0.626976	0.561977	0.702929	0.999974	0.49408	n.a.	bad	1.011	8	6.3456	0.2805		Olaparib
PSMA7	O14818	PSA7_HUMAN	https://www.uniprot.org/uniprot/O14818	PROTEASE	P0234333A	418	27887	15	Threonine	8	1	1.23217	0.487006	0.930228	1.25616	0.61507	0.673774	0.719512	0.467513	0.596943	n.a.	bad	1.575	8	6.3334	0.1163		Olaparib
ABHD16A	O95870	ABHGA_HUMAN	https://www.uniprot.org/uniprot/O95870	PROTEASE	P0233418A	50	63243	2	Serine	1	1	0.396265	0.928259	1.51959	0.328569	0.360648	1.01987	0.344054	0.600139	1.24589	n.a.	bad	1	1	5.8074	n/d		Olaparib
NDRG2	Q9UN36	NDRG2_HUMAN	https://www.uniprot.org/uniprot/Q9UN36	PROTEASE	P0233418A	113	40798	5	Serine	3	1	0.237627	0.235349	0.391938	0.138522	0.129615	0.342999	0.129241	0.214868	0.496417	n.a.	bad	1.973	3	6.0718	0		Olaparib
PPME1	Q9Y570	PPME1_HUMAN	https://www.uniprot.org/uniprot/Q9Y570	PROTEASE	P0233418A	297	42315	7	Serine	7	1	0.518276	0.850013	1.19619	0.354028	0.434443	1.05266	0.413529	0.661754	1.64642	n.a.	bad	1	7	6.199	0		Olaparib
PPME1	Q9Y570	PPME1_HUMAN	https://www.uniprot.org/uniprot/Q9Y570	PROTEASE	P0233495A	69	43870	4	Serine	1	1	1.16887	1.06406	0.577822	1.20047	0.279675	0.43742	0.262118	0.440834	0.314616	n.a.	bad	1.321	1	5.4056	n/d		Olaparib
PPME1	Q9Y570	PPME1_HUMAN	https://www.uniprot.org/uniprot/Q9Y570	PROTEASE	P0234333A	58	43870	2	Serine	2	1	1.10448	0.577857	0.637952	1.22077	0.442119	0.349646	0.522431	0.284089	0.338062	n.a.	bad	1.731	2	5.2674	0.4323		Olaparib
PSMD14	O00487	PSDE_HUMAN	https://www.uniprot.org/uniprot/O00487	PROTEASE	P0233418A	295	34577	8	Metalloproteinase	7	1	0.577184	0.956585	1.13662	0.405903	0.478006	1.10245	0.558772	0.711851	1.29998	n.a.	bad	1	7	6.9332	0		Olaparib
PSMD14	O00487	PSDE_HUMAN	https://www.uniprot.org/uniprot/O00487	PROTEASE	P0233495A	167	34577	5	Metalloproteinase	5	1	1.07476	1.09642	0.694311	1.24374	0.657724	0.529653	0.709003	0.776681	0.677794	n.a.	bad	1.159	4	6.0911	0.6091		Olaparib
PSMD14	O00487	PSDE_HUMAN	https://www.uniprot.org/uniprot/O00487	PROTEASE	P0234333A	247	34577	6	Metalloproteinase	6	1	1.43892	0.650087	1.22834	1.53266	0.834782	0.869166	0.839865	0.560706	0.615518	n.a.	bad	1.298	6	6.296	0.4401		Olaparib
SCPEP1	Q9HB40	RISC_HUMAN	https://www.uniprot.org/uniprot/Q9HB40	PROTEASE	P0233418A	113	50830	4	Serine	3	1	0.301722	0.395834	0.902982	0.249952	0.232384	0.550755	0.30617	0.433245	0.984572	n.a.	bad	1.002	2	5.9204	0		Olaparib
SCRN3	Q0VDG4	SCRN3_HUMAN	https://www.uniprot.org/uniprot/Q0VDG4	PROTEASE	P0233418A	32	48544	1	Cysteine	1	1	0.261475	0.65048	0.791173	0.350888	0.219139	0.908752	0.552704	0.521547	0.926575	n.a.	bad	1	1	5.5518	n/d		Olaparib
CTSA	P10619	PPGB_HUMAN	https://www.uniprot.org/uniprot/P10619	PROTEASE	P0233418A	260	54465	8	Serine	7	1	0.319063	0.49353	0.910282	0.284788	0.262934	0.683123	0.32337	0.405468	0.844466	n.a.	bad	1	7	6.5616	0		Olaparib
CTSA	P10619	PPGB_HUMAN	https://www.uniprot.org/uniprot/P10619	PROTEASE	P0233495A	82	54465	4	Serine	1	1	0.995401	0.957905	0.720808	0.959044	0.355457	0.317187	0.554435	0.868088	0.680772	n.a.	bad	1.189	1	5.5715	n/d		Olaparib
CTSA	P10619	PPGB_HUMAN	https://www.uniprot.org/uniprot/P10619	PROTEASE	P0234333A	118	54465	6	Serine	2	1	0.79486	0.46415	0.81451	1.43758	0.731437	0.754228	0.684156	0.504876	0.519983	n.a.	bad	1.404	2	5.9205	0.3187		Olaparib
TF	P02787	TRFE_HUMAN	https://www.uniprot.org/uniprot/P02787	PROTEASE	P0233418A	1806	77063	60	Serine	32	1	0.125736	0.217759	0.322141	0.100514	0.108873	0.286621	0.117138	0.164277	0.378718	n.a.	bad	2.085	32	7.8906	0		Olaparib
TF	P02787	TRFE_HUMAN	https://www.uniprot.org/uniprot/P02787	PROTEASE	P0233495A	1033	77063	38	Serine	20	1	1.27038	1.62874	0.714109	2.02468	0.632079	0.466563	0.290469	0.744149	0.348765	n.a.	bad	0.969	20	6.9752	0.2059		Olaparib
TF	P02787	TRFE_HUMAN	https://www.uniprot.org/uniprot/P02787	PROTEASE	P0234333A	1170	77063	36	Serine	26	1	1.78553	0.562207	1.51951	2.49144	0.996482	0.821111	1.06119	0.48834	0.769344	n.a.	bad	1.338	26	6.8855	0.2899		Olaparib
TAF2	Q6P1X5	TAF2_HUMAN	https://www.uniprot.org/uniprot/Q6P1X5	PROTEASE	P0233418A	61	136970	2	Metalloproteinase	2	1	0.360595	0.456035	0.539235	0.257738	0.346405	0.472515	0.356973	0.439155	0.832276	n.a.	bad	1.367	2	5.8134	0		Olaparib
TAF2	Q6P1X5	TAF2_HUMAN	https://www.uniprot.org/uniprot/Q6P1X5	PROTEASE	P0233495A	52	136970	3	Metalloproteinase	2	1	1.16639	1.28191	1.1227	0.776896	1.0452	0.908535	1.56724	1.04588	1.35916	30	good	0.901	2	5.735	0.5518	n/d	Olaparib
TAF2	Q6P1X5	TAF2_HUMAN	https://www.uniprot.org/uniprot/Q6P1X5	PROTEASE	P0234333A	33	136970	1	Metalloproteinase	0	n/d	n/d	n/d	n/d	n/d	n/d	n/d	n/d	n/d	n/d	n.a.	n/d	n/d	n/d	n/d	n/d		Olaparib
THOP1	P52888	THOP1_HUMAN	https://www.uniprot.org/uniprot/P52888	PROTEASE	P0233418A	468	78839	17	Metalloproteinase	10	1	0.676088	1.10791	1.70376	0.511161	0.480683	1.44561	0.542895	0.832392	1.96481	n.a.	bad	1	10	6.4758	0		Olaparib
THOP1	P52888	THOP1_HUMAN	https://www.uniprot.org/uniprot/P52888	PROTEASE	P0233495A	114	78839	6	Metalloproteinase	3	1	1.5514	1.6054	0.67832	1.89573	0.725747	0.59434	0.510101	0.712703	0.573279	n.a.	bad	1.117	3	5.3176	0.4528		Olaparib
THOP1	P52888	THOP1_HUMAN	https://www.uniprot.org/uniprot/P52888	PROTEASE	P0234333A	52	78839	5	Metalloproteinase	2	1	0.793959	0.074686	0.679203	1.38643	0.475111	0.410574	0.440553	0.379016	0.233199	n.a.	bad	2.38	2	5.2259	0.0104		Olaparib
F2	P00734	THRB_HUMAN	https://www.uniprot.org/uniprot/P00734	PROTEASE	P0233418A	296	70036	8	Serine	6	1	0.038977	0.041336	0.082313	0.036725	0.039054	0.076146	0.04227	0.045736	0.119984	n.a.	bad	8.403	6	6.3837	0		Olaparib
F2	P00734	THRB_HUMAN	https://www.uniprot.org/uniprot/P00734	PROTEASE	P0234333A	79	70036	3	Serine	2	1	1.82681	0.573711	0.757079	1.59504	0.816746	0.699694	0.839678	0.347483	0.551665	n.a.	bad	2.124	2	5.4058	0.3203		Olaparib
TFR2	Q9UP52	TFR2_HUMAN	https://www.uniprot.org/uniprot/Q9UP52	PROTEASE	P0233418A	36	88754	3	Metalloproteinase	1	1	3.61438	2.64208	5.08662	3.41778	1.53308	5.38566	1.86588	1.5965	7.74432	n.a.	bad	1	1	5.5804	n/d		Olaparib
TFRC	P02786	TFR1_HUMAN	https://www.uniprot.org/uniprot/P02786	PROTEASE	P0233418A	724	84870	21	Metalloproteinase	15	1	0.635851	0.962318	1.28893	0.401801	0.440505	1.19515	0.44686	0.652998	1.45516	n.a.	bad	1	14	7.1259	0		Olaparib
TFRC	P02786	TFR1_HUMAN	https://www.uniprot.org/uniprot/P02786	PROTEASE	P0233495A	459	84870	13	Metalloproteinase	7	1	0.998681	1.21022	0.644633	1.35105	0.530966	0.413495	0.359175	0.603348	0.390201	n.a.	bad	1.078	7	6.0111	0.1649		Olaparib
TFRC	P02786	TFR1_HUMAN	https://www.uniprot.org/uniprot/P02786	PROTEASE	P0234333A	611	84870	17	Metalloproteinase	11	1	1.31031	0.434906	0.980661	1.33768	0.643473	0.573572	0.59465	0.356381	0.497081	n.a.	bad	1.632	11	6.6118	0.6791		Olaparib
TPP1	O14773	TPP1_HUMAN	https://www.uniprot.org/uniprot/O14773	PROTEASE	P0233418A	134	61247	4	Serine	4	1	0.32931	0.557323	0.800594	0.230184	0.256768	0.662787	0.311042	0.398696	0.922789	n.a.	bad	1	4	6.0881	0		Olaparib
TPP1	O14773	TPP1_HUMAN	https://www.uniprot.org/uniprot/O14773	PROTEASE	P0234333A	89	61247	2	Serine	2	1	1.05469	0.515958	0.742113	1.02518	0.561394	0.698166	0.561659	0.431148	0.576165	n.a.	bad	1.633	2	5.979	0.1439		Olaparib
TPP2	P29144	TPP2_HUMAN	https://www.uniprot.org/uniprot/P29144	PROTEASE	P0233418A	485	138348	13	Serine	10	1	0.608251	0.985404	1.30515	0.431752	0.580547	1.26083	0.582527	0.762295	1.48403	n.a.	bad	1	9	6.3602	0		Olaparib
TPP2	P29144	TPP2_HUMAN	https://www.uniprot.org/uniprot/P29144	PROTEASE	P0233495A	289	138348	9	Serine	6	1	1.09548	1.10214	0.723556	1.28345	0.601691	0.518674	0.620898	0.751948	0.689775	n.a.	bad	1.148	6	5.7388	0.4739		Olaparib
TPP2	P29144	TPP2_HUMAN	https://www.uniprot.org/uniprot/P29144	PROTEASE	P0234333A	168	138348	8	Serine	4	1	1.00004	0.58785	0.840693	1.47708	0.70561	0.612377	0.615425	0.461162	0.470392	n.a.	bad	1.4	4	5.5281	0.3246		Olaparib
PRSS3	P35030	TRY3_HUMAN	https://www.uniprot.org/uniprot/P35030	PROTEASE	P0233418A	47	28402	3	Serine	1	1	0.917317	0.506076	0.94757	0.438549	0.828996	0.77567	0.712586	1.15626	1.16605	n.a.	bad	1.319	1	6.1329	n/d		Olaparib
PRSS3	P35030	TRY3_HUMAN	https://www.uniprot.org/uniprot/P35030	PROTEASE	P0233495A	93	28402	6	Serine	1	1	1.2596	1.20978	0.92056	0.836194	0.841596	0.904752	0.597091	0.810747	0.820409	n.a.	bad	1.061	1	6.657	n/d		Olaparib
PRSS3	P35030	TRY3_HUMAN	https://www.uniprot.org/uniprot/P35030	PROTEASE	P0234333A	91	32528	3	Serine	2	1	0.599266	0.710876	0.799312	0.695951	0.604826	0.739419	0.567596	1.24677	0.730133	n.a.	bad	1.059	2	6.0422	0.6351		Olaparib
UQCRC1	P31930	QCR1_HUMAN	https://www.uniprot.org/uniprot/P31930	PROTEASE	P0233418A	71	52645	3	Metalloproteinase	1	1	0.289443	0.438668	0.691826	0.245426	0.302269	0.560747	0.308827	0.376457	0.764455	n.a.	bad	1.141	1	6.0767	n/d		Olaparib
UQCRC1	P31930	QCR1_HUMAN	https://www.uniprot.org/uniprot/P31930	PROTEASE	P0234333A	79	52645	3	Metalloproteinase	2	1	2.06783	0.356136	0.988836	1.21121	0.641892	1.04789	0.497118	0.43169	0.606668	n.a.	bad	2.281	2	5.5695	0.0627		Olaparib
UQCRC2	P22695	QCR2_HUMAN	https://www.uniprot.org/uniprot/P22695	PROTEASE	P0233418A	197	48442	7	Metalloproteinase	4	1	0.386566	0.636601	0.83687	0.264393	0.360493	0.78873	0.352888	0.480484	0.977484	n.a.	bad	1	4	6.4493	0		Olaparib
UQCRC2	P22695	QCR2_HUMAN	https://www.uniprot.org/uniprot/P22695	PROTEASE	P0233495A	104	48442	4	Metalloproteinase	3	1	1.61508	2.09215	1.24269	1.90274	0.583478	1.67908	3.87531	1.85017	0.322878	n.a.	bad	0.784	3	5.7085	0.6633		Olaparib
UQCRC2	P22695	QCR2_HUMAN	https://www.uniprot.org/uniprot/P22695	PROTEASE	P0234333A	86	48442	4	Metalloproteinase	4	1	1.98777	0.481547	1.22057	1.30462	0.800398	1.13499	0.570099	0.375329	0.732246	n.a.	bad	1.755	4	5.9971	0.1394		Olaparib
USP39	Q53GS9	SNUT2_HUMAN	https://www.uniprot.org/uniprot/Q53GS9	PROTEASE	P0233418A	142	65380	5	Cysteine	4	1	0.657928	1.08326	1.59184	0.421284	0.536518	1.39201	0.415862	0.691381	1.89482	n.a.	bad	1	4	6.6723	3		Olaparib
USP10	Q14694	UBP10_HUMAN	https://www.uniprot.org/uniprot/Q14694	PROTEASE	P0233418A	188	92596	6	Cysteine	4	1	0.746917	1.15812	1.70972	0.455014	0.589475	1.51635	0.58194	0.920505	2.15681	n.a.	bad	1	4	6.4558	0		Olaparib
USP11	P51784	UBP11_HUMAN	https://www.uniprot.org/uniprot/P51784	PROTEASE	P0233418A	122	109815	5	Cysteine	2	1	0.870058	1.45522	1.77241	0.696746	0.811258	1.57972	0.801586	1.19915	1.97588	30	weak	0.579	2	5.7408	0	n/d	Olaparib
USP11	P51784	UBP11_HUMAN	https://www.uniprot.org/uniprot/P51784	PROTEASE	P0234333A	38	109815	2	Cysteine	1	1	1.00406	0.313245	0.783903	0.842	0.444193	0.653204	0.406217	0.173876	0.471567	n.a.	bad	1.827	1	5.9084	n/d		Olaparib
USP14	P54578	UBP14_HUMAN	https://www.uniprot.org/uniprot/P54578	PROTEASE	P0233418A	562	56068	14	Cysteine	9	1	0.583411	1.04563	1.45988	0.43585	0.499363	1.3181	0.501178	0.748178	1.65705	n.a.	bad	1	8	6.8549	0		Olaparib
USP14	P54578	UBP14_HUMAN	https://www.uniprot.org/uniprot/P54578	PROTEASE	P0233495A	361	56068	9	Cysteine	7	1	1.1208	1.46915	0.617135	1.82647	0.503311	0.403168	0.204279	0.620792	0.232678	n.a.	bad	1.017	7	5.8631	0.2505		Olaparib
USP14	P54578	UBP14_HUMAN	https://www.uniprot.org/uniprot/P54578	PROTEASE	P0234333A	249	56068	9	Cysteine	7	1	1.90022	0.42656	1.5975	2.5603	1.05945	0.727576	1.02524	0.450948	0.767606	n.a.	bad	1.433	7	5.7964	0.118		Olaparib
USP15	Q9Y4E8	UBP15_HUMAN	https://www.uniprot.org/uniprot/Q9Y4E8	PROTEASE	P0233418A	218	112418	9	Cysteine	5	1	0.457028	0.590009	1.00459	0.305675	0.297592	0.765691	0.401349	0.470598	1.14492	n.a.	bad	1	5	6.1356	0		Olaparib
USP34	Q70CQ2	UBP34_HUMAN	https://www.uniprot.org/uniprot/Q70CQ2	PROTEASE	P0233418A	58	404229	2	Cysteine	2	1	0.531653	0.955453	1.25785	0.561374	0.590466	1.48696	0.572241	0.786275	1.51419	n.a.	bad	1	2	5.4797	0		Olaparib
USP47	Q96K76	UBP47_HUMAN	https://www.uniprot.org/uniprot/Q96K76	PROTEASE	P0233418A	33	157309	1	Cysteine	0	n/d	n/d	n/d	n/d	n/d	n/d	n/d	n/d	n/d	n/d	n.a.	n/d	n/d	n/d	n/d	n/d		Olaparib
USP48	Q86UV5	UBP48_HUMAN	https://www.uniprot.org/uniprot/Q86UV5	PROTEASE	P0233418A	113	120525	5	Cysteine	2	1	0.745152	1.00207	1.43631	0.453359	0.666915	1.33251	0.505543	0.862359	1.81697	n.a.	bad	1	2	5.6959	0		Olaparib
USP5	P45974	UBP5_HUMAN	https://www.uniprot.org/uniprot/P45974	PROTEASE	P0233418A	342	95785	10	Cysteine	8	1	0.469119	1.00692	1.2619	0.39668	0.424647	1.16933	0.459059	0.666787	1.48446	n.a.	bad	1	8	6.4767	0		Olaparib
USP5	P45974	UBP5_HUMAN	https://www.uniprot.org/uniprot/P45974	PROTEASE	P0233495A	133	95785	8	Cysteine	4	1	1.3872	1.55724	0.650071	2.20456	0.628937	0.401336	0.260921	0.83255	0.331126	n.a.	bad	1.081	4	5.5367	0.3791		Olaparib
USP5	P45974	UBP5_HUMAN	https://www.uniprot.org/uniprot/P45974	PROTEASE	P0234333A	215	95785	7	Cysteine	4	1	2.24736	0.577071	1.89952	2.85258	1.40468	0.882989	1.23951	0.507388	0.843743	n.a.	bad	1.311	4	5.5188	0.483		Olaparib
USP7	Q93009	UBP7_HUMAN	https://www.uniprot.org/uniprot/Q93009	PROTEASE	P0233418A	795	128301	24	Cysteine	18	1	0.511822	0.872254	1.31339	0.365958	0.405777	1.09843	0.446699	0.666495	1.48769	n.a.	bad	1	17	6.4384	0		Olaparib
USP7	Q93009	UBP7_HUMAN	https://www.uniprot.org/uniprot/Q93009	PROTEASE	P0233495A	116	128301	9	Cysteine	2	1	1.27283	1.05603	0.639702	1.29774	0.49662	0.502858	0.771424	0.825093	0.606187	30	weak	1.34	2	5.6846	0.091	n/d	Olaparib
USP7	Q93009	UBP7_HUMAN	https://www.uniprot.org/uniprot/Q93009	PROTEASE	P0234333A	320	128301	15	Cysteine	9	1	1.49512	0.482016	1.14723	1.60799	0.719265	0.685836	0.810522	0.494666	0.491981	n.a.	bad	1.531	9	5.804	0.1931		Olaparib
USP9X	Q93008	USP9X_HUMAN	https://www.uniprot.org/uniprot/Q93008	PROTEASE	P0233418A	608	292276	23	Cysteine	16	1	0.476865	0.649013	0.953371	0.29606	0.357974	0.896735	0.35571	0.526009	1.21913	n.a.	bad	1	15	6.3812	0		Olaparib
USP9X	Q93008	USP9X_HUMAN	https://www.uniprot.org/uniprot/Q93008	PROTEASE	P0234333A	80	292276	8	Cysteine	0	n/d	n/d	n/d	n/d	n/d	n/d	n/d	n/d	n/d	n/d	n.a.	n/d	n/d	n/d	n/d	n/d		Olaparib
UCHL1	P09936	UCHL1_HUMAN	https://www.uniprot.org/uniprot/P09936	PROTEASE	P0233418A	177	24824	6	Cysteine	4	1	0.834439	1.63984	2.06557	0.652095	0.676527	1.8247	0.785999	1.20734	2.48998	n.a.	bad	0.495	4	6.66	0		Olaparib
UCHL1	P09936	UCHL1_HUMAN	https://www.uniprot.org/uniprot/P09936	PROTEASE	P0233495A	203	24824	6	Cysteine	5	1	1.21209	1.7013	0.828304	2.33208	0.69681	0.481508	0.302015	1.06387	0.312676	n.a.	bad	0.874	5	6.3498	0.9477		Olaparib
UCHL1	P09936	UCHL1_HUMAN	https://www.uniprot.org/uniprot/P09936	PROTEASE	P0234333A	132	24824	5	Cysteine	4	1	2.11484	0.46261	1.86578	3.40988	1.26191	0.763387	1.35547	0.678871	0.845693	n.a.	bad	1.338	4	5.977	0.2859		Olaparib
UCHL3	P15374	UCHL3_HUMAN	https://www.uniprot.org/uniprot/P15374	PROTEASE	P0233418A	81	26182	2	Cysteine	2	1	0.27765	0.413747	0.724495	0.228612	0.263181	0.517765	0.206493	0.359083	0.877691	n.a.	bad	1.122	2	6.4257	0		Olaparib
UCHL5	Q9Y5K5	UCHL5_HUMAN	https://www.uniprot.org/uniprot/Q9Y5K5	PROTEASE	P0233418A	354	37606	7	Cysteine	6	1	0.636213	1.12831	1.55813	0.458699	0.529793	1.47331	0.615547	0.843677	1.82348	n.a.	bad	1	6	6.1227	0		Olaparib
UCHL5	Q9Y5K5	UCHL5_HUMAN	https://www.uniprot.org/uniprot/Q9Y5K5	PROTEASE	P0233495A	38	37606	1	Cysteine	1	1	1.44223	1.24673	0.821389	2.72191	0.934012	0.524386	0.584184	0.535454	0.418563	n.a.	bad	1.181	1	5.6045	n/d		Olaparib
BPHL	Q86WA6	BPHL_HUMAN	https://www.uniprot.org/uniprot/Q86WA6	PROTEASE	P0233418A	113	32542	4	Serine	3	1	0.545876	0.870113	1.21829	0.424135	0.351288	1.03726	0.449295	0.503749	1.41419	n.a.	bad	1	3	5.8173	0		Olaparib
VCPIP1	Q96JH7	VCIP1_HUMAN	https://www.uniprot.org/uniprot/Q96JH7	PROTEASE	P0233418A	39	134319	1	Cysteine	1	1	1.00376	1.39836	1.85096	0.59496	0.660606	1.74044	0.665487	0.754061	1.82002	n.a.	bad	1	1	5.5404	n/d		Olaparib
CPVL	Q9H3G5	CPVL_HUMAN	https://www.uniprot.org/uniprot/Q9H3G5	PROTEASE	P0233418A	165	54163	5	Serine	4	1	0.594765	1.02531	1.34737	0.381156	0.523345	1.19694	0.514795	0.753637	1.51933	n.a.	bad	1	4	6.8458	0		Olaparib
CPVL	Q9H3G5	CPVL_HUMAN	https://www.uniprot.org/uniprot/Q9H3G5	PROTEASE	P0234333A	69	54163	3	Serine	1	1	1.56321	0.65753	1.7052	1.52472	0.678763	0.885545	0.890229	0.558121	0.756813	n.a.	bad	1.085	1	5.9382	n/d		Olaparib
PEPD	P12955	PEPD_HUMAN	https://www.uniprot.org/uniprot/P12955	PROTEASE	P0233418A	340	54548	9	Metalloproteinase	8	1	0.435141	0.826204	1.15252	0.325806	0.384485	0.960323	0.426417	0.649658	1.39205	n.a.	bad	1	7	6.2826	0		Olaparib
PEPD	P12955	PEPD_HUMAN	https://www.uniprot.org/uniprot/P12955	PROTEASE	P0233495A	73	54548	3	Metalloproteinase	1	1	0.998889	0.745198	0.562403	1.62946	0.541393	0.703373	0.40646	0.493266	0.323627	n.a.	bad	1.529	1	5.4079	n/d		Olaparib
PEPD	P12955	PEPD_HUMAN	https://www.uniprot.org/uniprot/P12955	PROTEASE	P0234333A	119	54548	4	Metalloproteinase	4	1	1.72576	0.592788	1.47262	2.37578	1.04219	0.88793	0.953139	0.444335	0.714955	n.a.	bad	1.32	3	5.4606	0.3302		Olaparib
MIPEP	Q99797	MIPEP_HUMAN	https://www.uniprot.org/uniprot/Q99797	PROTEASE	P0233418A	98	80640	3	Metalloproteinase	3	1	0.562841	1.02122	1.1923	0.40594	0.477218	0.937833	0.518715	0.716138	1.52366	n.a.	bad	1	3	5.8005	0		Olaparib
YME1L1	Q96TA2	YMEL1_HUMAN	https://www.uniprot.org/uniprot/Q96TA2	PROTEASE	P0233418A	103	86454	4	Metalloproteinase	2	1	0.905792	1.11015	1.42925	0.600084	0.643534	1.32046	0.465648	0.696529	1.75346	n.a.	bad	0.75	1	5.504	n/d		Olaparib
YOD1	Q5VVQ6	OTU1_HUMAN	https://www.uniprot.org/uniprot/Q5VVQ6	PROTEASE	P0233418A	98	38322	3	Cysteine	3	1	0.119896	0.160552	0.387345	0.096269	0.088198	0.223215	0.119607	0.169784	0.358825	n.a.	bad	2.044	2	6.0608	0		Olaparib
CD97	P48960	CD97_HUMAN	https://www.uniprot.org/uniprot/P48960	PROTEASE, GPCR	P0233418A	37	91868	2	Serine, Secretin like	1	1	0.506552	0.487186	1.19136	0.365087	0.468755	1.21695	0.503296	0.720999	1.43278	n.a.	bad	1	1	5.3278	n/d		Olaparib
SIRT1	Q96EB6	SIR1_HUMAN	https://www.uniprot.org/uniprot/Q96EB6	Sirtuins	P0233418A	85	81680	3		2	1	0.727354	1.14721	1.5923	0.509193	0.447362	1.55573	0.583081	0.999223	1.89224	n.a.	bad	1	1	5.4612	n/d		Olaparib
SIRT2	Q8IXJ6	SIR2_HUMAN	https://www.uniprot.org/uniprot/Q8IXJ6	Sirtuins	P0233418A	68	43182	2		2	1	0.324635	0.366024	0.578735	0.155144	0.15585	0.544855	0.206364	0.358802	0.761042	n.a.	bad	1.402	2	5.4322	0		Olaparib
SIRT5	Q9NXA8	SIR5_HUMAN	https://www.uniprot.org/uniprot/Q9NXA8	Sirtuins	P0233418A	46	33881	2		1	1	0.4828	1.0485	1.4278	0.475246	0.535708	1.01767	0.616411	0.870619	1.85351	n.a.	bad	1	1	5.6914	n/d		Olaparib
A1CF	Q9NQ94	A1CF_HUMAN	https://www.uniprot.org/uniprot/Q9NQ94		P0233418A	100	65202	4		1	1	0.828849	1.46094	2.04807	0.569246	0.677864	1.82366	0.650407	1.31401	2.21162	n.a.	bad	1	1	6.0501	n/d		Olaparib
A2ML1	A8K2U0	A2ML1_HUMAN	https://www.uniprot.org/uniprot/A8K2U0		P0233418A	315	161105	9		6	1	0.058892	0.017889	0.345551	0.02606	0.032185	0.09298	0.036155	0.081539	0.158865	n.a.	bad	2.914	5	6.0833	0		Olaparib
A2ML1	A8K2U0	A2ML1_HUMAN	https://www.uniprot.org/uniprot/A8K2U0		P0234333A	91	161105	4		3	1	0.647024	0.318089	0.574918	0.635561	0.257029	1.48274	0.334919	0.524284	0.466584	n.a.	bad	1.844	3	5.4279	0.3573		Olaparib
AAAS	Q9NRG9	AAAS_HUMAN	https://www.uniprot.org/uniprot/Q9NRG9		P0233418A	75	59573	3		2	1	0.726405	1.10745	1.28656	0.524682	0.268803	1.2608	0.416848	0.860548	1.77253	n.a.	bad	1	2	5.5401	0		Olaparib
AARS	P49588	SYAC_HUMAN	https://www.uniprot.org/uniprot/P49588		P0233418A	1019	109316	28		22	1	0.793356	1.46433	2.03805	0.588028	0.606411	1.84882	0.702197	0.990164	2.27747	n.a.	bad	1	22	7.1527	0		Olaparib
AARS	P49588	SYAC_HUMAN	https://www.uniprot.org/uniprot/P49588		P0233495A	549	106809	18		13	1	1.31224	1.57157	0.63122	1.9924	0.480221	0.366572	0.158755	0.703034	0.21727	n.a.	bad	1.05	12	6.2173	0.1264		Olaparib
AARS	P49588	SYAC_HUMAN	https://www.uniprot.org/uniprot/P49588		P0234333A	666	109316	18		17	1	1.74606	0.417395	1.53679	2.54113	0.962054	0.677057	1.01944	0.365713	0.551271	n.a.	bad	1.405	17	6.3787	0.1157		Olaparib
AARS2	Q5JTZ9	SYAM_HUMAN	https://www.uniprot.org/uniprot/Q5JTZ9		P0233418A	235	107339	7		6	1	0.685588	1.40474	1.65749	0.420514	0.525142	1.55065	0.616723	0.845696	2.10096	n.a.	bad	1	6	6.0321	0		Olaparib
AARS2	Q5JTZ9	SYAM_HUMAN	https://www.uniprot.org/uniprot/Q5JTZ9		P0233495A	56	107339	4		2	1	1.33909	1.22357	0.912827	1.72218	0.798181	0.623949	0.484249	0.984208	0.611552	n.a.	bad	1.095	2	5.4387	0.5188		Olaparib
AASDHPPT	Q9NRN7	ADPPT_HUMAN	https://www.uniprot.org/uniprot/Q9NRN7		P0233418A	145	35776	5		4	1	0.606392	1.26323	1.88874	0.476669	0.6005	1.50734	0.689703	0.861659	2.18836	n.a.	bad	1	4	6.3901	0		Olaparib
AASDHPPT	Q9NRN7	ADPPT_HUMAN	https://www.uniprot.org/uniprot/Q9NRN7		P0233495A	40	35776	1		1	1	1.08876	1.42127	0.611895	1.9773	0.64388	0.416446	0.322643	0.564649	0.382708	n.a.	bad	1.027	1	5.2889	n/d		Olaparib
AASDHPPT	Q9NRN7	ADPPT_HUMAN	https://www.uniprot.org/uniprot/Q9NRN7		P0234333A	52	35776	2		2	1	2.42657	0.93768	1.99326	3.31089	1.67215	1.2012	1.62325	0.618644	1.05396	n.a.	bad	1.169	2	5.8432	1.2526		Olaparib
ABAT	P80404	GABT_HUMAN	https://www.uniprot.org/uniprot/P80404		P0233418A	235	56438	7		4	1	0.854979	1.19451	1.90626	0.487705	0.533969	1.61755	0.600273	0.815621	2.04936	n.a.	bad	1	4	5.896	0		Olaparib
ABAT	P80404	GABT_HUMAN	https://www.uniprot.org/uniprot/P80404		P0234333A	53	56438	2		1	1	1.38379	0.320572	0.933714	3.82921	0.811836	1.50991	1.4739	0.545117	0.793037	n.a.	bad	1.901	1	5.1876	n/d		Olaparib
ABCB1	P08183	MDR1_HUMAN	https://www.uniprot.org/uniprot/P08183		P0233418A	40	141477	2		1	1	0.475725	0.567036	0.905784	0.344567	0.344057	0.9048	0.269523	0.565009	1.19995	n.a.	bad	1.002	1	5.4666	n/d		Olaparib
ABCB10	Q9NRK6	ABCBA_HUMAN	https://www.uniprot.org/uniprot/Q9NRK6		P0233418A	44	79147	2		1	1	0.72853	1.67836	2.9054	0.630453	0.879297	2.86346	0.900748	0.54482	2.70241	30	weak	0.377	1	5.1179	n/d	n/d	Olaparib
ABCB7	O75027	ABCB7_HUMAN	https://www.uniprot.org/uniprot/O75027		P0233418A	165	82768	6		3	1	0.706335	0.869324	1.33393	0.410115	0.468803	1.00364	0.606341	0.831731	1.63732	n.a.	bad	1	3	5.8672	0		Olaparib
ABCC1	P33527	MRP1_HUMAN	https://www.uniprot.org/uniprot/P33527		P0233418A	56	172638	3		2	1	0.644485	0.944056	1.25192	0.362547	0.56735	1.03927	0.576442	0.740421	1.56668	n.a.	bad	1	2	5.7048	0		Olaparib
ABCC4	O15439	MRP4_HUMAN	https://www.uniprot.org/uniprot/O15439		P0233418A	54	149525	3		1	1	0.879111	1.08006	1.20963	0.474357	0.52229	1.10356	0.61217	0.801568	1.62341	n.a.	bad	1	1	5.9488	n/d		Olaparib
ABCD3	P28288	ABCD3_HUMAN	https://www.uniprot.org/uniprot/P28288		P0233418A	114	75475	5		3	1	0.481891	0.558675	0.805721	0.352287	0.3834	0.842465	0.405326	0.543801	1.2636	n.a.	bad	1.086	3	5.5734	0		Olaparib
ABCE1	P61221	ABCE1_HUMAN	https://www.uniprot.org/uniprot/P61221		P0233418A	473	67314	15		7	1	0.546653	0.937913	1.38177	0.383092	0.493867	1.20564	0.464648	0.780739	1.5511	n.a.	bad	1	7	6.3968	0		Olaparib
ABCF1	Q8NE71	ABCF1_HUMAN	https://www.uniprot.org/uniprot/Q8NE71		P0233418A	355	95925	13		4	1	0.526254	0.934706	1.77693	0.447493	0.450294	1.59195	0.424458	0.77902	1.80817	n.a.	bad	1	4	5.9759	0		Olaparib
ABCF1	Q8NE71	ABCF1_HUMAN	https://www.uniprot.org/uniprot/Q8NE71		P0233495A	95	95925	5		2	1	1.37729	1.18453	0.921844	1.40908	0.504979	0.284492	0.719565	0.552725	0.5336	n.a.	bad	1.129	2	5.6191	0.0031		Olaparib
ABCF2	Q9UG63	ABCF2_HUMAN	https://www.uniprot.org/uniprot/Q9UG63		P0233418A	244	72443	7		4	1	0.478008	0.83011	1.18342	0.272754	0.364652	1.01404	0.350896	0.603756	1.57355	n.a.	bad	1	4	5.9038	0		Olaparib
ABCF3	Q9NUQ8	ABCF3_HUMAN	https://www.uniprot.org/uniprot/Q9NUQ8		P0233418A	63	79744	2		2	1	0.33177	0.53437	0.654242	0.221435	0.207288	0.585244	0.230348	0.401962	0.82564	n.a.	bad	1.12	2	5.7919	0		Olaparib
ABI1	Q8IZP0	ABI1_HUMAN	https://www.uniprot.org/uniprot/Q8IZP0		P0233418A	81	55080	2		2	1	0.321535	0.459584	0.828886	0.239151	0.192819	0.589732	0.348041	0.514559	0.79129	n.a.	bad	1.026	2	5.6332	0		Olaparib
ABR	Q12979	ABR_HUMAN	https://www.uniprot.org/uniprot/Q12979		P0233418A	66	97597	3		1	1	0.267792	0.350468	0.610269	0.225091	0.182546	0.69809	0.236562	0.27528	0.850089	n.a.	bad	1.32	1	5.7875	n/d		Olaparib
ABRAXAS2	Q15018	F175B_HUMAN	https://www.uniprot.org/uniprot/Q15018		P0233418A	100	46900	2		2	1	0.446017	0.739513	1.19085	0.416678	0.508711	0.741533	0.499269	0.635627	1.09972	n.a.	bad	1	2	5.88	0		Olaparib
ACAA2	P42765	THIM_HUMAN	https://www.uniprot.org/uniprot/P42765		P0233418A	328	41924	10		7	1	0.70747	1.3911	1.79354	0.600363	0.623858	1.75168	0.66446	0.908369	2.11737	n.a.	bad	0.536	7	6.7562	0		Olaparib
ACAA2	P42765	THIM_HUMAN	https://www.uniprot.org/uniprot/P42765		P0233495A	148	41924	5		4	1	1.17316	1.66716	0.686484	2.1524	0.526275	0.551024	0.240418	0.708948	0.256356	n.a.	bad	0.923	4	6.0776	0.3948		Olaparib
ACAA2	P42765	THIM_HUMAN	https://www.uniprot.org/uniprot/P42765		P0234333A	166	41924	6		4	1	1.51663	0.505452	1.42765	1.9954	0.960326	0.784659	0.911152	0.441102	0.642849	n.a.	bad	1.302	4	5.9437	0.1209		Olaparib
ACACA	Q13085	ACACA_HUMAN	https://www.uniprot.org/uniprot/Q13085		P0233418A	635	269996	17		13	1	0.569965	0.999307	1.32521	0.428298	0.488582	1.26617	0.484795	0.753993	1.55431	n.a.	bad	1	12	6.0334	0		Olaparib
ACACA	Q13085	ACACA_HUMAN	https://www.uniprot.org/uniprot/Q13085		P0234333A	166	269996	8		5	1	1.02004	0.518203	0.77284	0.905677	0.534343	0.655136	0.525888	0.341936	0.438628	n.a.	bad	1.565	5	5.5454	0.8339		Olaparib
ACAP2	Q15057	ACAP2_HUMAN	https://www.uniprot.org/uniprot/Q15057		P0233418A	97	88028	5		2	1	0.3932	0.524764	0.781074	0.23162	0.237519	0.66734	0.257676	0.366753	0.922428	n.a.	bad	1.067	2	5.7963	0		Olaparib
ACAT1	P24752	THIL_HUMAN	https://www.uniprot.org/uniprot/P24752		P0233418A	542	45199	17		11	1	0.799241	1.53777	2.08002	0.563602	0.613494	1.8744	0.674413	1.05761	2.42121	n.a.	bad	1	11	7.2318	0		Olaparib
ACAT1	P24752	THIL_HUMAN	https://www.uniprot.org/uniprot/P24752		P0233495A	436	45199	13		8	1	1.25088	1.57926	0.753153	2.05965	0.552226	0.454633	0.24572	0.730497	0.240824	n.a.	bad	0.965	8	6.3857	0.3477		Olaparib
ACAT1	P24752	THIL_HUMAN	https://www.uniprot.org/uniprot/P24752		P0234333A	392	45199	15		9	1	1.78126	0.544268	1.47735	2.48762	0.912573	0.743312	1.01229	0.482795	0.597548	n.a.	bad	1.376	9	6.1804	0.0936		Olaparib
ACAT2	Q9BWD1	THIC_HUMAN	https://www.uniprot.org/uniprot/Q9BWD1		P0233418A	334	44642	10		6	1	0.885097	1.32418	1.84697	0.676603	0.745154	1.51179	0.816859	1.10332	2.00726	30	weak	0.594	6	6.9095	0	n/d	Olaparib
ACAT2	Q9BWD1	THIC_HUMAN	https://www.uniprot.org/uniprot/Q9BWD1		P0233495A	202	44642	6		4	1	1.24669	1.48763	0.772424	1.87257	0.565063	0.450637	0.342338	0.700851	0.337869	n.a.	bad	0.994	4	6.2845	0.3453		Olaparib
ACAT2	Q9BWD1	THIC_HUMAN	https://www.uniprot.org/uniprot/Q9BWD1		P0234333A	145	44642	7		4	1	1.10575	0.414554	1.00434	1.56441	0.632041	0.662094	0.74095	0.312287	0.489477	n.a.	bad	1.484	4	6.4648	0.9015		Olaparib
ACBD3	Q9H3P7	GCP60_HUMAN	https://www.uniprot.org/uniprot/Q9H3P7		P0233418A	182	60593	6		4	1	0.615398	1.14056	1.43746	0.47909	0.48209	1.4106	0.608901	0.889935	2.14645	n.a.	bad	1	3	6.1211	0		Olaparib
ACIN1	Q9UKV3	ACINU_HUMAN	https://www.uniprot.org/uniprot/Q9UKV3		P0233418A	341	151860	12		7	1	0.7922	0.948696	1.19155	0.446027	0.533568	1.10194	0.520193	0.961539	1.57462	n.a.	bad	1	7	6.2026	0		Olaparib
ACIN1	Q9UKV3	ACINU_HUMAN	https://www.uniprot.org/uniprot/Q9UKV3		P0233495A	162	151860	9		3	1	1.17953	0.968424	0.84902	0.852714	0.708046	0.552889	0.725894	0.804658	0.953478	n.a.	bad	1.199	3	5.623	1.0203		Olaparib
ACIN1	Q9UKV3	ACINU_HUMAN	https://www.uniprot.org/uniprot/Q9UKV3		P0234333A	376	151860	13		8	1	0.983938	0.565694	0.814444	1.02169	0.658144	0.719297	0.618344	0.493075	0.549731	n.a.	bad	1.437	8	6.3091	0.83		Olaparib
ACLY	P53396	ACLY_HUMAN	https://www.uniprot.org/uniprot/P53396		P0233418A	1057	120838	30		21	1	1.38143	1.34344	1.83259	0.524874	0.562857	1.64051	0.62798	0.903248	2.00495	n.a.	bad	1	20	7.1694	0		Olaparib
ACLY	P53396	ACLY_HUMAN	https://www.uniprot.org/uniprot/P53396		P0233495A	371	120838	13		8	1	1.21425	1.31479	0.676761	1.62555	0.481043	0.422755	0.339897	0.669129	0.424907	n.a.	bad	1.112	7	6.3157	0.1753		Olaparib
ACLY	P53396	ACLY_HUMAN	https://www.uniprot.org/uniprot/P53396		P0234333A	515	120838	16		14	1	1.58839	0.486464	1.24083	1.86901	0.861077	0.734915	0.843315	0.418818	0.564729	n.a.	bad	1.499	14	6.1776	0.0561		Olaparib
ACO1	P21399	ACOC_HUMAN	https://www.uniprot.org/uniprot/P21399		P0233418A	321	98398	11		7	1	0.556733	0.987518	1.47996	0.441585	0.482662	1.25003	0.517776	0.703887	1.8294	n.a.	bad	1	6	6.057	0		Olaparib
ACO2	Q99798	ACON_HUMAN	https://www.uniprot.org/uniprot/Q99798		P0233418A	815	85424	21		16	1	0.663061	1.14678	1.66741	0.46956	0.525699	1.46421	0.54551	0.852097	2.03517	n.a.	bad	1	16	6.8919	0		Olaparib
ACO2	Q99798	ACON_HUMAN	https://www.uniprot.org/uniprot/Q99798		P0233495A	164	85424	8		2	1	1.15744	1.29221	0.771615	1.62884	0.441508	0.463917	0.515301	0.596215	0.294397	n.a.	bad	1.045	2	5.9128	0.6724		Olaparib
ACO2	Q99798	ACON_HUMAN	https://www.uniprot.org/uniprot/Q99798		P0234333A	336	85424	11		7	1	2.15934	0.542712	1.70819	2.99927	1.30258	1.00485	1.09051	0.411124	0.669864	n.a.	bad	1.404	7	5.8448	0.2314		Olaparib
ACOT13	Q9NPJ3	ACO13_HUMAN	https://www.uniprot.org/uniprot/Q9NPJ3		P0233418A	182	14960	4		3	1	0.62436	1.10465	1.66262	0.532064	0.522808	1.51703	0.620126	0.792193	2.09271	n.a.	bad	1	3	6.3086	0		Olaparib
ACOT13	Q9NPJ3	ACO13_HUMAN	https://www.uniprot.org/uniprot/Q9NPJ3		P0233495A	44	14960	1		1	1	1.16424	1.61312	0.673753	2.00784	0.509908	0.389396	0.342543	0.932439	0.637558	n.a.	bad	0.946	1	5.6833	n/d		Olaparib
ACOT13	Q9NPJ3	ACO13_HUMAN	https://www.uniprot.org/uniprot/Q9NPJ3		P0234333A	65	14960	2		2	1	2.169	0.893322	1.80695	2.56309	1.45348	1.08776	1.30636	0.405247	0.926927	n.a.	bad	1.174	2	5.5912	0.2457		Olaparib
ACOT7	O00154	BACH_HUMAN	https://www.uniprot.org/uniprot/O00154		P0233418A	296	38990	9		4	1	0.668083	1.18928	1.67933	0.475231	0.541267	1.52892	0.575071	0.840253	2.14766	n.a.	bad	1	4	6.3908	0		Olaparib
ACOT7	O00154	BACH_HUMAN	https://www.uniprot.org/uniprot/O00154		P0233495A	76	41796	4		2	1	0.941355	0.849802	0.399647	1.10837	0.335864	0.350405	0.366213	0.488682	0.298544	n.a.	bad	1.554	2	5.3569	0.0877		Olaparib
ACOT7	O00154	BACH_HUMAN	https://www.uniprot.org/uniprot/O00154		P0234333A	99	30977	4		2	1	1.76508	0.651761	1.63418	2.71963	1.16555	0.905422	0.980222	0.789544	0.794021	n.a.	bad	1.21	2	5.5175	0.1807		Olaparib
ACOT9	Q9Y305	ACOT9_HUMAN	https://www.uniprot.org/uniprot/Q9Y305		P0233418A	261	50850	7		5	1	0.630185	0.990139	1.48753	0.476914	0.524146	1.18876	0.52512	0.767534	1.72026	n.a.	bad	1	5	6.326	0		Olaparib
ACOT9	Q9Y305	ACOT9_HUMAN	https://www.uniprot.org/uniprot/Q9Y305		P0233495A	102	50850	5		3	1	1.14267	1.41868	0.833327	1.6622	0.753204	0.746328	0.817235	0.994064	0.779949	30	weak	0.951	3	5.4815	0.3645	n/d	Olaparib
ACSF2	Q96CM8	ACSF2_HUMAN	https://www.uniprot.org/uniprot/Q96CM8		P0233418A	330	70622	9		5	1	0.578907	1.28245	1.59674	0.524422	0.631253	1.44425	0.553218	0.884945	1.96117	n.a.	bad	1	5	6.1666	0		Olaparib
ACSF2	Q96CM8	ACSF2_HUMAN	https://www.uniprot.org/uniprot/Q96CM8		P0233495A	49	70622	1		1	1	3.17113	3.41965	3.0829	5.54594	1.60973	1.75896	2.33147	1.931	0.938827	n.a.	bad	0.641	1	5.5368	n/d		Olaparib
ACSF2	Q96CM8	ACSF2_HUMAN	https://www.uniprot.org/uniprot/Q96CM8		P0234333A	57	70622	2		1	1	0.786183	0.215297	0.759856	0.968054	0.313665	0.369221	0.678269	0.469262	0.479342	n.a.	bad	1.832	1	5.1175	n/d		Olaparib
ACSL1	P33121	ACSL1_HUMAN	https://www.uniprot.org/uniprot/P33121		P0233418A	317	77942	11		8	1	0.560486	0.907748	1.24198	0.407444	0.407647	1.12104	0.389609	0.589275	1.41387	n.a.	bad	1	8	6.2305	0		Olaparib
ACSL1	P33121	ACSL1_HUMAN	https://www.uniprot.org/uniprot/P33121		P0234333A	72	77942	2		2	1	1.7483	0.388908	1.06191	2.13348	0.710791	0.947137	1.00023	0.478725	0.397091	n.a.	bad	1.894	2	5.527	0.0148		Olaparib
ACSL3	O95573	ACSL3_HUMAN	https://www.uniprot.org/uniprot/O95573		P0233418A	251	80419	11		7	1	0.692018	1.2174	1.56137	0.483621	0.549425	1.47057	0.611149	0.819216	1.88683	n.a.	bad	1	7	7.039	1		Olaparib
ACSL3	O95573	ACSL3_HUMAN	https://www.uniprot.org/uniprot/O95573		P0233495A	203	80419	8		4	1	1.08117	1.25201	0.593806	1.40392	0.457519	0.469617	0.518994	0.619607	0.397295	n.a.	bad	1.128	4	5.8576	0.3949		Olaparib
ACSL3	O95573	ACSL3_HUMAN	https://www.uniprot.org/uniprot/O95573		P0234333A	122	80419	8		3	1	1.01027	0.387402	0.904277	0.830714	0.414454	0.377975	0.3928	0.252799	0.593401	n.a.	bad	1.556	3	5.8213	0.5687		Olaparib
ACSL4	O60488	ACSL4_HUMAN	https://www.uniprot.org/uniprot/O60488		P0233418A	368	79187	10		9	1	0.655064	1.18448	1.54871	0.502027	0.516532	1.37765	0.567545	0.904012	1.87132	n.a.	bad	1	9	6.2755	0		Olaparib
ACSL5	Q9ULC5	ACSL5_HUMAN	https://www.uniprot.org/uniprot/Q9ULC5		P0233418A	94	82262	3		3	1	0.684329	1.13452	1.52279	0.508507	0.610987	1.49662	0.656881	0.865671	1.99237	n.a.	bad	1	3	6.0674	0		Olaparib
ACSL5	Q9ULC5	ACSL5_HUMAN	https://www.uniprot.org/uniprot/Q9ULC5		P0234333A	76	82262	3		2	1	1.67054	0.721273	1.5259	1.95511	0.889085	0.671905	0.593849	0.475277	0.61368	n.a.	bad	1.188	2	5.4313	0.1973		Olaparib
ACSM3	Q53FZ2	ACSM3_HUMAN	https://www.uniprot.org/uniprot/Q53FZ2		P0233418A	212	66152	7		4	1	0.644888	1.15824	1.7575	0.539352	0.718525	1.44686	0.639298	0.910578	2.00317	n.a.	bad	1	4	5.8876	0		Olaparib
ACSM3	Q53FZ2	ACSM3_HUMAN	https://www.uniprot.org/uniprot/Q53FZ2		P0234333A	77	66152	5		1	1	0.688363	0.321377	0.861218	0.776138	0.624634	0.519569	0.422407	0.191695	0.329293	n.a.	bad	1.428	1	5.3603	n/d		Olaparib
ACSS1	Q9NUB1	ACS2L_HUMAN	https://www.uniprot.org/uniprot/Q9NUB1		P0233418A	101	74856	5		3	1	0.746542	1.38255	1.98233	0.516184	0.600461	1.66681	0.522869	1.13122	2.66557	n.a.	bad	1	3	5.6289	0		Olaparib
ACSS2	Q9NR19	ACSA_HUMAN	https://www.uniprot.org/uniprot/Q9NR19		P0233418A	85	80087	4		3	1	0.575891	1.02714	1.48625	0.427514	0.451381	1.32946	0.510195	0.681094	1.69795	n.a.	bad	1	3	6.0273	0		Olaparib
ACSS3	Q9H6R3	ACSS3_HUMAN	https://www.uniprot.org/uniprot/Q9H6R3		P0233418A	329	74777	9		7	1	0.521261	0.916275	1.22912	0.394277	0.412449	1.08046	0.483857	0.634514	1.37663	n.a.	bad	1	6	6.3915	0		Olaparib
ACSS3	Q9H6R3	ACSS3_HUMAN	https://www.uniprot.org/uniprot/Q9H6R3		P0233495A	54	74777	2		1	1	1.47462	1.50074	0.699465	1.82386	0.656354	0.404404	0.443079	0.76817	0.459686	n.a.	bad	1.125	1	5.5443	n/d		Olaparib
ACSS3	Q9H6R3	ACSS3_HUMAN	https://www.uniprot.org/uniprot/Q9H6R3		P0234333A	61	74777	4		3	1	2.75167	0.431705	0.887543	2.07323	0.637106	0.528053	0.796245	0.194192	0.416649	n.a.	bad	2.844	3	5.5647	0.7093		Olaparib
ACTA1	P68133	ACTS_HUMAN	https://www.uniprot.org/uniprot/P68133		P0233418A	137	42051	5		0	n/d	n/d	n/d	n/d	n/d	n/d	n/d	n/d	n/d	n/d	n.a.	n/d	n/d	3	6.4804	0		Olaparib
ACTA1	P68133	ACTS_HUMAN	https://www.uniprot.org/uniprot/P68133		P0233495A	49	42051	2		0	n/d	n/d	n/d	n/d	n/d	n/d	n/d	n/d	n/d	n/d	n.a.	n/d	n/d	2	5.8576	1.0079		Olaparib
ACTA1	P68133	ACTS_HUMAN	https://www.uniprot.org/uniprot/P68133		P0234333A	105	42051	4		0	n/d	n/d	n/d	n/d	n/d	n/d	n/d	n/d	n/d	n/d	n.a.	n/d	n/d	3	6.4578	0.6365		Olaparib
ACTB	P60709	ACTB_HUMAN	https://www.uniprot.org/uniprot/P60709		P0233418A	1023	41736	81		19	1	0.359205	0.546542	0.756618	0.251035	0.305772	0.683065	0.314646	0.424671	0.869519	n.a.	bad	1.043	19	8.6984	0		Olaparib
ACTB	P60709	ACTB_HUMAN	https://www.uniprot.org/uniprot/P60709		P0233495A	942	41736	80		19	1	1.02118	1.10814	0.703753	1.17826	0.667054	0.575355	0.745538	0.790377	0.750769	n.a.	bad	1.116	19	8.1767	0.1451		Olaparib
ACTB	P60709	ACTB_HUMAN	https://www.uniprot.org/uniprot/P60709		P0234333A	920	41736	56		17	1	1.09242	0.63412	0.991306	1.18717	0.723471	0.84469	0.726565	0.578165	0.592374	n.a.	bad	1.287	17	8.2753	0.179		Olaparib
ACTC1	P68032	ACTC_HUMAN	https://www.uniprot.org/uniprot/P68032		P0233418A	137	42019	5		3	1	0.625548	0.919744	1.31857	0.476324	0.536167	1.21867	0.572448	0.71934	1.47632	n.a.	bad	1	3	6.4804	0		Olaparib
ACTC1	P68032	ACTC_HUMAN	https://www.uniprot.org/uniprot/P68032		P0233495A	49	42019	2		2	1	0.865489	0.572881	0.5075	0.865523	0.714282	0.620894	1.33475	0.725233	1.15094	n.a.	bad	1.727	2	5.8576	1.0079		Olaparib
ACTC1	P68032	ACTC_HUMAN	https://www.uniprot.org/uniprot/P68032		P0234333A	105	42019	4		3	1	1.1619	0.747499	1.23018	1.38477	0.834765	0.790359	0.769455	0.576518	0.735318	n.a.	bad	1.093	3	6.4578	0.6365		Olaparib
ACTG1	P63261	ACTG_HUMAN	https://www.uniprot.org/uniprot/P63261		P0233418A	1023	41792	81		0	n/d	n/d	n/d	n/d	n/d	n/d	n/d	n/d	n/d	n/d	n.a.	n/d	n/d	19	8.6984	0		Olaparib
ACTG1	P63261	ACTG_HUMAN	https://www.uniprot.org/uniprot/P63261		P0233495A	942	41792	80		0	n/d	n/d	n/d	n/d	n/d	n/d	n/d	n/d	n/d	n/d	n.a.	n/d	n/d	19	8.1767	0.1451		Olaparib
ACTG1	P63261	ACTG_HUMAN	https://www.uniprot.org/uniprot/P63261		P0234333A	920	41792	56		0	n/d	n/d	n/d	n/d	n/d	n/d	n/d	n/d	n/d	n/d	n.a.	n/d	n/d	17	8.2753	0.179		Olaparib
ACTL6A	O96019	ACL6A_HUMAN	https://www.uniprot.org/uniprot/O96019		P0233418A	358	47460	9		8	1	0.724684	0.922021	1.31633	0.472386	0.666727	1.09908	0.60401	0.789426	1.49925	n.a.	bad	1	8	6.9375	0		Olaparib
ACTL6A	O96019	ACL6A_HUMAN	https://www.uniprot.org/uniprot/O96019		P0233495A	323	47460	12		8	1	0.921702	0.717755	0.597626	0.614443	0.442159	0.406376	0.592052	0.633401	0.839672	n.a.	bad	1.461	8	6.2243	0.0968		Olaparib
ACTL6A	O96019	ACL6A_HUMAN	https://www.uniprot.org/uniprot/O96019		P0234333A	419	47460	11		10	1	1.11844	0.738914	0.973943	0.9966	0.72574	0.795924	0.613993	0.614774	0.714693	n.a.	bad	1.237	10	6.4168	0.2264		Olaparib
ACTN1	P12814	ACTN1_HUMAN	https://www.uniprot.org/uniprot/P12814		P0233418A	392	105567	8		7	1	0.54037	0.853019	1.19946	0.365312	0.407013	1.083	0.428688	0.636863	1.30998	n.a.	bad	1	6	6.5448	0		Olaparib
ACTN1	P12814	ACTN1_HUMAN	https://www.uniprot.org/uniprot/P12814		P0233495A	180	107140	6		3	1	1.27168	1.38115	0.722037	1.54378	0.594716	0.367552	0.510881	0.825788	0.522159	n.a.	bad	1.08	3	5.5801	0.3746		Olaparib
ACTN1	P12814	ACTN1_HUMAN	https://www.uniprot.org/uniprot/P12814		P0234333A	219	107140	7		5	1	1.4707	0.468987	1.45518	2.24535	0.911166	0.928942	0.917503	0.497135	0.483485	n.a.	bad	1.284	5	5.9882	0.3364		Olaparib
ACTN4	O43707	ACTN4_HUMAN	https://www.uniprot.org/uniprot/O43707		P0233418A	1781	104853	46		23	1	0.418421	0.724876	0.951137	0.287756	0.324817	0.852795	0.350062	0.500452	1.10814	n.a.	bad	1	23	7.5272	0		Olaparib
ACTN4	O43707	ACTN4_HUMAN	https://www.uniprot.org/uniprot/O43707		P0233495A	977	104853	33		16	1	1.16483	1.42972	0.769885	1.74397	0.552609	0.490431	0.410735	0.745206	0.329488	n.a.	bad	0.984	16	6.6413	0.0442		Olaparib
ACTN4	O43707	ACTN4_HUMAN	https://www.uniprot.org/uniprot/O43707		P0234333A	1374	104853	36		19	1	1.55855	0.47079	1.26563	2.21423	0.898688	0.825128	0.901613	0.424783	0.573313	n.a.	bad	1.473	19	6.5864	0.2885		Olaparib
ACTR1A	P61163	ACTZ_HUMAN	https://www.uniprot.org/uniprot/P61163		P0233418A	303	42613	12		3	1	0.347565	0.559422	0.684033	0.30021	0.339838	0.744312	0.388835	0.445216	0.792436	n.a.	bad	1.084	3	6.6085	1		Olaparib
ACTR1A	P61163	ACTZ_HUMAN	https://www.uniprot.org/uniprot/P61163		P0233495A	250	42613	13		4	1	0.980142	0.948891	0.749997	0.96879	0.792838	0.660199	0.959347	1.07944	0.86993	30	weak	1.166	4	6.2686	0.3333	n/d	Olaparib
ACTR1A	P61163	ACTZ_HUMAN	https://www.uniprot.org/uniprot/P61163		P0234333A	336	42613	16		3	1	1.05622	0.637982	0.874548	1.08707	0.855265	0.891255	0.706697	0.569348	0.556937	n.a.	bad	1.359	3	5.962	0.9271		Olaparib
ACTR1B	P42025	ACTY_HUMAN	https://www.uniprot.org/uniprot/P42025		P0233418A	125	42293	3		3	1	0.339884	0.461322	0.53448	0.226284	0.229168	0.485476	0.278429	0.391833	0.694422	n.a.	bad	1.346	3	6.0322	1		Olaparib
ACTR1B	P42025	ACTY_HUMAN	https://www.uniprot.org/uniprot/P42025		P0234333A	75	42293	2		2	1	1.06366	0.596423	0.925049	0.843	0.562692	0.511275	0.537718	0.390318	0.615662	n.a.	bad	1.356	1	6.037	n/d		Olaparib
ACTR2	P61160	ARP2_HUMAN	https://www.uniprot.org/uniprot/P61160		P0233418A	385	45376	11		9	1	0.231177	0.402608	0.565649	0.192227	0.201985	0.520359	0.233931	0.307038	0.641728	n.a.	bad	1.272	9	7.0898	0		Olaparib
ACTR2	P61160	ARP2_HUMAN	https://www.uniprot.org/uniprot/P61160		P0233495A	143	44760	7		2	1	1.02812	1.33671	0.67312	1.41395	0.576582	0.55191	0.787486	0.763057	0.507592	n.a.	bad	1.009	2	6.0347	0.6054		Olaparib
ACTR2	P61160	ARP2_HUMAN	https://www.uniprot.org/uniprot/P61160		P0234333A	309	44760	12		7	1	1.19727	0.479343	0.983847	1.20138	0.650049	0.678791	0.671338	0.395295	0.528877	n.a.	bad	1.502	7	6.2385	0.343		Olaparib
ACTR3	P61158	ARP3_HUMAN	https://www.uniprot.org/uniprot/P61158		P0233418A	548	47371	14		9	1	0.24547	0.392698	0.560758	0.17291	0.193892	0.482803	0.220311	0.307015	0.63608	n.a.	bad	1.306	9	6.9097	0		Olaparib
ACTR3	P61158	ARP3_HUMAN	https://www.uniprot.org/uniprot/P61158		P0233495A	196	47371	6		5	1	0.973349	1.11966	0.630253	1.10477	0.536328	0.44397	0.523559	0.627465	0.52792	n.a.	bad	1.128	5	6.3688	0.2585		Olaparib
ACTR3	P61158	ARP3_HUMAN	https://www.uniprot.org/uniprot/P61158		P0234333A	259	47371	9		5	1	1.32562	0.589661	1.31548	1.64551	0.740675	1.12016	0.911511	0.637428	0.672873	n.a.	bad	1.221	5	6.1309	0.5602		Olaparib
ACTR6	Q9GZN1	ARP6_HUMAN	https://www.uniprot.org/uniprot/Q9GZN1		P0234333A	81	45810	4		3	1	1.09267	0.573676	0.737413	1.01286	0.521376	0.498495	0.420121	0.291347	0.644478	n.a.	bad	1.596	2	5.344	0.2312		Olaparib
ACYP1	P07311	ACYP1_HUMAN	https://www.uniprot.org/uniprot/P07311		P0233418A	40	11261	3		1	1	0.610783	0.948596	1.51482	0.664437	0.670677	1.30612	0.594103	0.765531	1.79758	n.a.	bad	1	1	6.1912	n/d		Olaparib
ADAR	P55265	DSRAD_HUMAN	https://www.uniprot.org/uniprot/P55265		P0233418A	581	140836	21		13	1	0.78801	1.26593	1.6981	0.551779	0.575876	1.47889	0.61536	0.967965	1.86848	n.a.	bad	1	13	6.5613	0		Olaparib
ADAR	P55265	DSRAD_HUMAN	https://www.uniprot.org/uniprot/P55265		P0233495A	227	140836	8		5	1	1.17541	1.2123	0.703479	1.62041	0.643291	0.593613	0.657273	0.748488	0.61684	n.a.	bad	1.136	5	5.8623	0.2178		Olaparib
ADAR	P55265	DSRAD_HUMAN	https://www.uniprot.org/uniprot/P55265		P0234333A	179	140836	11		5	1	1.02949	0.509634	0.922242	1.3036	0.692814	0.761428	0.719479	0.481459	0.4918	n.a.	bad	1.417	5	5.6822	0.3672		Olaparib
ADARB1	P78563	RED1_HUMAN	https://www.uniprot.org/uniprot/P78563		P0233495A	46	86691	2		1	1	0.975913	0.332892	0.315255	0.749675	0.651118	0.62961	0.96177	0.924612	1.10159	n.a.	bad	3.049	1	6.229	n/d		Olaparib
ADD1	P35611	ADDA_HUMAN	https://www.uniprot.org/uniprot/P35611		P0233418A	201	84302	6		3	1	1.01124	0.731271	1.10021	0.384075	0.434346	1.01585	0.422455	0.572305	1.24662	n.a.	bad	1.098	3	5.9379	0		Olaparib
ADD1	P35611	ADDA_HUMAN	https://www.uniprot.org/uniprot/P35611		P0234333A	73	73381	3		1	1	1.46107	0.369248	1.21178	1.91972	0.962726	1.38934	0.554162	0.294847	0.532377	n.a.	bad	1.557	1	5.2177	n/d		Olaparib
ADD3	Q9UEY8	ADDG_HUMAN	https://www.uniprot.org/uniprot/Q9UEY8		P0233418A	140	79154	6		3	1	0.580441	1.14328	1.53988	0.494993	0.494111	1.4649	0.594843	0.949927	1.73325	n.a.	bad	1	3	5.8207	0		Olaparib
ADD3	Q9UEY8	ADDG_HUMAN	https://www.uniprot.org/uniprot/Q9UEY8		P0234333A	43	79154	2		1	1	1.27454	0.73678	1.14635	1.5494	0.855277	0.786944	0.877084	0.536401	0.6021	n.a.	bad	1.208	1	5.5171	n/d		Olaparib
ADK	P55263	ADK_HUMAN	https://www.uniprot.org/uniprot/P55263		P0233418A	266	40545	9		5	1	0.41168	0.710488	0.995949	0.296302	0.322111	0.852369	0.335518	0.507701	1.24768	n.a.	bad	1	5	6.8125	0		Olaparib
ADK	P55263	ADK_HUMAN	https://www.uniprot.org/uniprot/P55263		P0233495A	118	40545	6		5	1	1.17564	1.54676	0.709041	2.22621	0.579993	0.455625	0.317591	0.73057	0.330261	n.a.	bad	0.964	5	6.022	0.5035		Olaparib
ADK	P55263	ADK_HUMAN	https://www.uniprot.org/uniprot/P55263		P0234333A	123	40545	4		3	1	1.44427	0.587214	1.53437	2.25847	0.814013	0.88281	0.901581	0.560746	0.617123	n.a.	bad	1.152	2	5.5514	0.7883		Olaparib
ADNP	Q9H2P0	ADNP_HUMAN	https://www.uniprot.org/uniprot/Q9H2P0		P0233418A	47	123561	3		2	1	0.645342	0.77242	1.24695	0.430029	0.500084	1.09626	0.266336	0.673114	1.37124	n.a.	bad	1	2	5.7091	0		Olaparib
ADPRHL2	Q9NX46	ARHL2_HUMAN	https://www.uniprot.org/uniprot/Q9NX46		P0233418A	107	38946	2		2	1	0.337884	0.661119	0.908456	0.285982	0.394075	0.790211	0.309041	0.472383	1.10606	n.a.	bad	1	2	6.0134	0		Olaparib
ADRM1	Q16186	ADRM1_HUMAN	https://www.uniprot.org/uniprot/Q16186		P0233418A	74	42153	3		2	1	0.577587	0.968522	1.3446	0.579767	0.606452	1.13985	0.630284	0.679133	1.26938	n.a.	bad	1	2	6.7552	0		Olaparib
ADRM1	Q16186	ADRM1_HUMAN	https://www.uniprot.org/uniprot/Q16186		P0233495A	51	42153	2		1	1	1.12102	1.39614	0.787847	1.68444	0.604354	0.49569	0.628259	0.732945	0.607151	n.a.	bad	0.971	1	6.1377	n/d		Olaparib
ADRM1	Q16186	ADRM1_HUMAN	https://www.uniprot.org/uniprot/Q16186		P0234333A	63	42153	2		1	1	0.844521	0.325574	0.528382	0.520838	0.393658	0.417054	0.292123	0.212056	0.297871	n.a.	bad	2.16	1	5.9133	n/d		Olaparib
ADSL	P30566	PUR8_HUMAN	https://www.uniprot.org/uniprot/P30566		P0233418A	299	54889	9		6	1	0.641055	1.12967	1.72179	0.437444	0.500087	1.58811	0.525756	0.82722	2.02141	n.a.	bad	1	6	6.5414	0		Olaparib
ADSL	P30566	PUR8_HUMAN	https://www.uniprot.org/uniprot/P30566		P0233495A	82	54889	5		1	1	1.7013	1.30349	0.739939	1.63947	0.540505	0.617025	0.275106	0.674065	0.641272	n.a.	bad	1.322	1	5.535	n/d		Olaparib
ADSL	P30566	PUR8_HUMAN	https://www.uniprot.org/uniprot/P30566		P0234333A	67	54889	3		2	1	1.34644	0.310324	1.21578	1.92707	0.65036	0.359387	0.754505	0.295029	0.396172	n.a.	bad	1.538	2	5.6515	0.8204		Olaparib
ADSS	P30520	PURA2_HUMAN	https://www.uniprot.org/uniprot/P30520		P0233418A	180	50097	7		4	1	0.816675	1.30107	1.86043	0.58783	0.589663	1.74972	0.710784	0.909798	2.04825	n.a.	bad	1	4	6.2908	0		Olaparib
ADSS	P30520	PURA2_HUMAN	https://www.uniprot.org/uniprot/P30520		P0233495A	67	50097	3		1	1	1.10776	1.25227	0.625335	1.58742	0.519176	0.368632	0.293746	0.557732	0.421004	n.a.	bad	1.123	1	5.7952	n/d		Olaparib
ADSS	P30520	PURA2_HUMAN	https://www.uniprot.org/uniprot/P30520		P0234333A	52	50097	2		2	1	1.28004	0.377017	1.20423	1.86158	0.792528	0.656162	0.705854	0.47041	0.551317	n.a.	bad	1.442	2	5.6854	0.0591		Olaparib
AFDN	P55196	AFAD_HUMAN	https://www.uniprot.org/uniprot/P55196		P0233418A	511	207786	15		9	1	0.645401	1.21036	1.51867	0.548979	0.554282	1.37917	0.629434	0.872299	1.80851	n.a.	bad	1	9	6.0087	0		Olaparib
AGK	Q53H12	AGK_HUMAN	https://www.uniprot.org/uniprot/Q53H12		P0233418A	79	47137	3		2	1	0.504105	0.842052	1.1307	0.348936	0.430173	1.03464	0.396433	0.631502	1.43737	n.a.	bad	1	2	6.0788	0		Olaparib
AGL	P35573	GDE_HUMAN	https://www.uniprot.org/uniprot/P35573		P0233418A	441	174762	13		12	1	0.560434	0.625638	0.823904	0.341081	0.495133	0.694093	0.433147	0.519059	0.934453	n.a.	bad	1.077	12	6.3153	0		Olaparib
AGL	P35573	GDE_HUMAN	https://www.uniprot.org/uniprot/P35573		P0233495A	295	174762	13		6	1	0.916494	0.775413	0.662775	0.670804	0.559643	0.531939	0.920557	0.665497	0.881634	n.a.	bad	1.333	6	5.8587	0.2566		Olaparib
AGL	P35573	GDE_HUMAN	https://www.uniprot.org/uniprot/P35573		P0234333A	590	174762	22		14	1	0.974628	0.700492	0.8471	0.818789	0.602872	0.766948	0.634796	0.566761	0.512817	n.a.	bad	1.276	14	6.2787	0.532		Olaparib
AGMAT	Q9BSE5	SPEB_HUMAN	https://www.uniprot.org/uniprot/Q9BSE5		P0233418A	197	37660	7		5	1	0.807668	1.60821	2.01543	0.677561	0.695436	1.89336	0.820249	1.16899	2.63774	n.a.	bad	0.499	4	6.3148	0		Olaparib
AGMAT	Q9BSE5	SPEB_HUMAN	https://www.uniprot.org/uniprot/Q9BSE5		P0233495A	44	37660	1		1	1	1.04045	1.43603	0.819754	1.66288	0.519814	0.362572	0.422498	0.683891	0.177902	n.a.	bad	0.905	1	5.8082	n/d		Olaparib
AGMAT	Q9BSE5	SPEB_HUMAN	https://www.uniprot.org/uniprot/Q9BSE5		P0234333A	119	37660	5		1	1	2.66694	0.957814	2.93484	5.76627	1.79896	1.24928	2.30211	0.644732	1.06857	n.a.	bad	0.942	1	6.1462	n/d		Olaparib
AGO2	Q9UKV8	AGO2_HUMAN	https://www.uniprot.org/uniprot/Q9UKV8		P0233418A	53	97207	3		2	1	0.416738	0.729017	1.12288	0.356055	0.522511	0.902162	0.411478	0.604335	1.17369	n.a.	bad	1	2	5.8854	0		Olaparib
AGPS	O00116	ADAS_HUMAN	https://www.uniprot.org/uniprot/O00116		P0233418A	137	72911	5		4	1	0.44191	0.729044	1.43793	0.589077	0.359534	1.25636	0.477106	0.674567	1.64899	n.a.	bad	1	4	5.8644	0		Olaparib
AGRN	O00468	AGRIN_HUMAN	https://www.uniprot.org/uniprot/O00468		P0233418A	115	217230	5		3	1	0.351281	0.489232	0.584753	0.108582	0.241737	0.330912	0.187822	0.304685	0.600383	n.a.	bad	1.258	2	5.5768	0		Olaparib
AGRN	O00468	AGRIN_HUMAN	https://www.uniprot.org/uniprot/O00468		P0233495A	132	217230	7		2	1	1.39857	1.16729	0.686605	1.68414	0.476598	0.85329	1.56824	0.820984	0.195556	n.a.	bad	1.294	1	5.4752	n/d		Olaparib
AGRN	O00468	AGRIN_HUMAN	https://www.uniprot.org/uniprot/O00468		P0234333A	144	217230	4		4	1	1.23444	0.427517	0.766248	0.762292	0.392997	0.643839	0.354517	0.25553	0.61614	n.a.	bad	1.872	3	5.5445	0.3549		Olaparib
AGT	P01019	ANGT_HUMAN	https://www.uniprot.org/uniprot/P01019		P0233418A	194	53154	4		2	1	0.291566	0.475124	0.757683	0.216849	0.255119	0.658417	0.270674	0.371702	0.83745	n.a.	bad	1.048	2	6.8178	0		Olaparib
AGT	P01019	ANGT_HUMAN	https://www.uniprot.org/uniprot/P01019		P0233495A	145	53154	3		3	1	1.20471	1.36608	0.63868	1.53959	0.537433	0.474666	0.557001	0.707352	0.405227	n.a.	bad	1.1	3	5.5025	0.5043		Olaparib
AGT	P01019	ANGT_HUMAN	https://www.uniprot.org/uniprot/P01019		P0234333A	97	53154	3		2	1	2.65269	0.385476	1.51648	2.33589	1.22154	0.726952	1.30626	0.716021	0.86337	n.a.	bad	1.92	2	5.6827	0.3691		Olaparib
AHCTF1	Q8WYP5	ELYS_HUMAN	https://www.uniprot.org/uniprot/Q8WYP5		P0233418A	59	255997	2		1	1	0.987864	1.14474	1.76226	0.733792	0.383595	1.60896	0.63311	1.09117	1.8779	n.a.	bad	0.684	1	5.7508	n/d		Olaparib
AHCTF1	Q8WYP5	ELYS_HUMAN	https://www.uniprot.org/uniprot/Q8WYP5		P0233495A	13	255997	1		0	n/d	n/d	n/d	n/d	n/d	n/d	n/d	n/d	n/d	n/d	n.a.	n/d	n/d	n/d	n/d	n/d		Olaparib
AHCY	P23526	SAHH_HUMAN	https://www.uniprot.org/uniprot/P23526		P0233418A	600	47716	15		11	1	0.647343	1.13985	1.53266	0.424416	0.463802	1.3491	0.55561	0.7673	1.71672	n.a.	bad	1	11	7.1558	0		Olaparib
AHCY	P23526	SAHH_HUMAN	https://www.uniprot.org/uniprot/P23526		P0233495A	492	47716	13		11	1	1.11642	1.31689	0.599858	1.68375	0.460108	0.332617	0.178176	0.595462	0.28929	n.a.	bad	1.104	11	6.4236	0.3159		Olaparib
AHCY	P23526	SAHH_HUMAN	https://www.uniprot.org/uniprot/P23526		P0234333A	413	47716	11		7	1	1.61555	0.472177	1.43785	2.38237	0.952237	0.691256	0.923943	0.376971	0.574888	n.a.	bad	1.369	6	6.3967	0.1528		Olaparib
AHCYL1	O43865	SAHH2_HUMAN	https://www.uniprot.org/uniprot/O43865		P0233418A	219	58951	10		5	1	0.590316	0.868203	1.18084	0.41496	0.496665	1.04653	0.43453	0.683068	1.38791	n.a.	bad	1	4	6.2123	0		Olaparib
AHCYL1	O43865	SAHH2_HUMAN	https://www.uniprot.org/uniprot/O43865		P0233495A	195	58951	6		4	1	0.996995	0.914242	0.694532	0.970865	0.613644	0.53224	0.724991	0.692512	0.858071	n.a.	bad	1.241	3	5.5258	0.5766		Olaparib
AHCYL1	O43865	SAHH2_HUMAN	https://www.uniprot.org/uniprot/O43865		P0234333A	174	58951	11		3	1	0.947284	0.657977	0.828834	0.785887	0.512457	0.59987	0.61977	0.498933	0.559307	n.a.	bad	1.31	3	5.6644	0.6994		Olaparib
AHNAK	Q09666	AHNK_HUMAN	https://www.uniprot.org/uniprot/Q09666		P0233418A	3877	629094	113		83	1	0.385131	0.635515	0.876812	0.340597	0.40802	0.759552	0.401404	0.523301	0.968658	n.a.	bad	1	79	7.2942	0		Olaparib
AHNAK	Q09666	AHNK_HUMAN	https://www.uniprot.org/uniprot/Q09666		P0233495A	1484	629094	52		32	1	1.23944	1.13639	0.817155	1.27222	0.819621	0.60962	0.713743	0.879107	0.848092	n.a.	bad	1.146	30	6.3258	0.0811		Olaparib
AHNAK	Q09666	AHNK_HUMAN	https://www.uniprot.org/uniprot/Q09666		P0234333A	1262	629094	51		34	1	1.01034	0.536691	0.8407	1.10432	0.680489	1.02678	0.600882	0.40976	0.489408	n.a.	bad	1.46	31	6.4688	0.2852		Olaparib
AHSA1	O95433	AHSA1_HUMAN	https://www.uniprot.org/uniprot/O95433		P0233418A	372	38274	11		8	1	0.676573	1.12687	1.5597	0.500327	0.517302	1.38612	0.550211	0.771959	1.80897	n.a.	bad	1	8	6.7744	0		Olaparib
AHSA1	O95433	AHSA1_HUMAN	https://www.uniprot.org/uniprot/O95433		P0233495A	161	38274	6		4	1	1.13983	1.14179	0.609745	1.56274	0.463152	0.408149	0.448222	0.614035	0.343907	n.a.	bad	1.222	4	5.6762	0.4658		Olaparib
AHSA1	O95433	AHSA1_HUMAN	https://www.uniprot.org/uniprot/O95433		P0234333A	110	38274	6		3	1	1.10105	0.493979	1.0642	1.50543	0.621081	0.6568	0.642918	0.428694	0.437288	n.a.	bad	1.348	3	5.9044	0.5579		Olaparib
AIFM2	Q9BRQ8	AIFM2_HUMAN	https://www.uniprot.org/uniprot/Q9BRQ8		P0233418A	90	40526	2		2	1	0.666317	1.0179	1.4864	0.429822	0.673962	1.29081	0.598176	0.951123	1.71682	n.a.	bad	1	2	6.1467	0		Olaparib
AIFM2	Q9BRQ8	AIFM2_HUMAN	https://www.uniprot.org/uniprot/Q9BRQ8		P0234333A	60	40526	3		1	1	1.51868	0.803136	1.37869	1.37743	1.29239	0.984944	0.794582	0.859283	0.987972	n.a.	bad	1.154	1	5.3736	n/d		Olaparib
AIMP1	Q12904	AIMP1_HUMAN	https://www.uniprot.org/uniprot/Q12904		P0233418A	668	37039	16		13	1	0.564425	0.832444	1.10885	0.482708	0.65631	1.08106	0.66594	0.77432	1.25751	n.a.	bad	1	13	6.8393	0		Olaparib
AIMP1	Q12904	AIMP1_HUMAN	https://www.uniprot.org/uniprot/Q12904		P0233495A	324	37039	13		7	1	1.09412	1.15707	0.831986	1.09663	0.813405	0.719532	0.918509	0.910745	0.919191	30	weak	1.053	7	6.4425	0.2205	n/d	Olaparib
AIMP1	Q12904	AIMP1_HUMAN	https://www.uniprot.org/uniprot/Q12904		P0234333A	575	37039	15		10	1	1.26233	0.886722	1.14466	1.30279	1.00581	0.998525	0.819665	0.660038	0.710164	30	weak	1.114	10	6.3583	0.1109	n/d	Olaparib
AIMP2	Q13155	AIMP2_HUMAN	https://www.uniprot.org/uniprot/Q13155		P0233418A	365	35348	11		9	1	0.692926	0.887578	1.11881	0.471189	0.726363	1.12381	0.658174	0.854988	1.27392	n.a.	bad	1	9	7.1168	0		Olaparib
AIMP2	Q13155	AIMP2_HUMAN	https://www.uniprot.org/uniprot/Q13155		P0233495A	295	35348	10		5	1	1.02893	1.00721	0.853059	0.903299	0.733276	0.739849	0.979678	0.9774	0.990016	30	weak	1.091	5	6.7436	0.2563	n/d	Olaparib
AIMP2	Q13155	AIMP2_HUMAN	https://www.uniprot.org/uniprot/Q13155		P0234333A	175	35348	7		4	1	1.09298	0.716794	0.998791	0.985915	0.715814	0.87203	0.778441	0.584063	0.639009	n.a.	bad	1.22	4	6.6857	0.2318		Olaparib
AIP	O00170	AIP_HUMAN	https://www.uniprot.org/uniprot/O00170		P0233418A	84	37636	4		2	1	0.524847	0.772297	1.19592	0.472702	0.446346	0.995327	0.483943	0.713134	1.40939	n.a.	bad	1	2	5.833	0		Olaparib
AK1	P00568	KAD1_HUMAN	https://www.uniprot.org/uniprot/P00568		P0233418A	204	21635	6		6	1	0.478735	0.619059	0.924445	0.324166	0.307032	0.824176	0.357063	0.447897	1.03338	n.a.	bad	1	6	6.2902	0		Olaparib
AK2	P54819	KAD2_HUMAN	https://www.uniprot.org/uniprot/P54819		P0233418A	445	26477	10		7	1	0.686524	1.17258	1.68685	0.473485	0.613526	1.49084	0.605466	0.969211	2.00075	n.a.	bad	1	7	7.0955	0		Olaparib
AK2	P54819	KAD2_HUMAN	https://www.uniprot.org/uniprot/P54819		P0233495A	277	26477	8		7	1	1.27674	1.92834	0.715718	2.34032	0.620624	0.514151	0.275277	0.75386	0.291117	n.a.	bad	0.861	7	6.3292	0.1216		Olaparib
AK2	P54819	KAD2_HUMAN	https://www.uniprot.org/uniprot/P54819		P0234333A	317	26477	7		6	1	1.71111	0.448017	1.63702	2.65334	1.03499	0.71625	1.04438	0.394458	0.612483	n.a.	bad	1.3	6	6.2455	0.0224		Olaparib
AK3	Q9UIJ7	KAD3_HUMAN	https://www.uniprot.org/uniprot/Q9UIJ7		P0233418A	383	25565	9		7	1	0.601674	1.01803	1.40566	0.369081	0.464287	1.32461	0.535274	0.712891	1.66946	n.a.	bad	1	7	6.4575	0		Olaparib
AK3	Q9UIJ7	KAD3_HUMAN	https://www.uniprot.org/uniprot/Q9UIJ7		P0233495A	280	25565	7		7	1	1.17555	1.42112	0.7562	1.89295	0.558732	0.50243	0.405764	0.757454	0.452665	n.a.	bad	0.999	7	6.0687	0.1626		Olaparib
AK3	Q9UIJ7	KAD3_HUMAN	https://www.uniprot.org/uniprot/Q9UIJ7		P0234333A	280	25565	9		8	1	1.81592	0.491591	1.45487	2.55911	1.0153	0.700792	1.01398	0.532754	0.574547	n.a.	bad	1.447	8	6.0149	0.2653		Olaparib
AK4	P27144	KAD4_HUMAN	https://www.uniprot.org/uniprot/P27144		P0233418A	144	25268	3		3	1	0.63122	1.19829	1.74517	0.496608	0.632182	1.41336	0.578758	0.777748	1.96463	n.a.	bad	1	3	6.433	0		Olaparib
AK4	P27144	KAD4_HUMAN	https://www.uniprot.org/uniprot/P27144		P0233495A	126	25268	4		4	1	1.25964	1.4283	0.9117	1.98311	0.620582	0.520778	0.58409	0.917203	0.518189	n.a.	bad	0.966	3	5.7493	0.394		Olaparib
AK4	P27144	KAD4_HUMAN	https://www.uniprot.org/uniprot/P27144		P0234333A	37	25268	2		1	1	1.48252	0.366574	1.21003	1.49273	0.542639	0.703906	0.966032	0.272781	0.412597	n.a.	bad	1.575	1	5.3453	n/d		Olaparib
AKAP12	Q02952	AKA12_HUMAN	https://www.uniprot.org/uniprot/Q02952		P0233418A	88	191479	4		2	1	0.759822	1.02605	1.59058	0.499182	0.64189	1.2213	0.538647	0.926774	1.67572	n.a.	bad	1	2	5.7076	0		Olaparib
AKAP8L	Q9ULX6	AKP8L_HUMAN	https://www.uniprot.org/uniprot/Q9ULX6		P0233418A	158	71648	5		2	1	0.753283	1.13908	1.60609	0.555646	0.801452	1.47525	0.632209	1.04757	1.9432	n.a.	bad	1	2	5.7841	0		Olaparib
AKAP8L	Q9ULX6	AKP8L_HUMAN	https://www.uniprot.org/uniprot/Q9ULX6		P0233495A	74	71648	4		1	1	0.920882	0.879089	0.793394	0.540947	0.384533	0.463578	1.19397	0.639367	0.530274	n.a.	bad	1.149	1	5.6756	n/d		Olaparib
AKAP8L	Q9ULX6	AKP8L_HUMAN	https://www.uniprot.org/uniprot/Q9ULX6		P0234333A	119	71648	6		4	1	0.932626	0.606413	0.756265	0.983452	0.484857	0.550318	0.496507	0.341855	0.345731	n.a.	bad	1.418	4	5.5756	0.1545		Olaparib
AKAP9	Q99996	AKAP9_HUMAN	https://www.uniprot.org/uniprot/Q99996		P0233418A	658	455418	28		13	1	0.593795	0.778037	0.944985	0.416938	0.535949	0.877754	0.590451	0.679956	1.05201	n.a.	bad	1	13	6.0385	0		Olaparib
AKAP9	Q99996	AKAP9_HUMAN	https://www.uniprot.org/uniprot/Q99996		P0233495A	527	455418	31		14	1	1.17077	0.963177	0.827872	0.832241	0.876764	0.706827	1.22142	1.02068	1.1066	30	weak	1.212	14	5.8601	0.2069	n/d	Olaparib
AKAP9	Q99996	AKAP9_HUMAN	https://www.uniprot.org/uniprot/Q99996		P0234333A	644	455418	31		15	1	0.821064	0.574148	0.763612	0.734555	0.595556	0.654528	0.571059	0.498164	0.520814	n.a.	bad	1.361	14	5.8011	0.2415		Olaparib
ALAD	P13716	HEM2_HUMAN	https://www.uniprot.org/uniprot/P13716		P0233418A	185	39033	4		3	1	0.153768	0.234534	0.626071	0.112729	0.114933	0.432359	0.138969	0.22124	0.531961	n.a.	bad	1.341	3	6.0166	0		Olaparib
ALAD	P13716	HEM2_HUMAN	https://www.uniprot.org/uniprot/P13716		P0234333A	47	39033	2		1	1	1.33351	0.319742	1.50189	2.20224	0.510735	1.10334	0.815119	0.931275	0.685664	n.a.	bad	1.281	1	5.435	n/d		Olaparib
ALCAM	Q13740	CD166_HUMAN	https://www.uniprot.org/uniprot/Q13740		P0233418A	129	65102	3		2	1	0.559788	1.1261	1.79598	0.564588	0.465687	1.38033	0.691859	0.858002	1.50537	n.a.	bad	1	2	5.9479	0		Olaparib
ALDH16A1	Q8IZ83	A16A1_HUMAN	https://www.uniprot.org/uniprot/Q8IZ83		P0233418A	191	85126	4		4	1	0.435118	0.649417	0.971489	0.282411	0.341178	0.738894	0.338969	0.50603	1.08798	n.a.	bad	1	4	6.1255	0		Olaparib
ALDH16A1	Q8IZ83	A16A1_HUMAN	https://www.uniprot.org/uniprot/Q8IZ83		P0234333A	47	85126	1		1	1	1.01135	0.547769	0.981079	1.36031	0.678609	0.588864	0.672107	0.589616	0.643123	n.a.	bad	1.316	1	5.8135	n/d		Olaparib
ALDOA	P04075	ALDOA_HUMAN	https://www.uniprot.org/uniprot/P04075		P0233418A	875	39420	30		11	1	0.417672	0.775243	1.08194	0.342208	0.342642	1.00077	0.369209	0.544795	1.17481	n.a.	bad	1	11	7.9679	0		Olaparib
ALDOA	P04075	ALDOA_HUMAN	https://www.uniprot.org/uniprot/P04075		P0233495A	651	39420	22		10	1	1.20574	1.49615	0.668542	1.90415	0.56303	0.458251	0.28371	0.733819	0.260018	n.a.	bad	1.019	10	7.0608	0.1774		Olaparib
ALDOA	P04075	ALDOA_HUMAN	https://www.uniprot.org/uniprot/P04075		P0234333A	642	39420	25		14	1	1.31762	0.34643	1.17072	1.92861	0.748548	0.640193	0.774726	0.367501	0.502779	n.a.	bad	1.528	14	7.3454	0.4252		Olaparib
ALDOC	P09972	ALDOC_HUMAN	https://www.uniprot.org/uniprot/P09972		P0233418A	125	39455	3		3	1	0.414606	0.584601	1.09505	0.297456	0.345225	0.78285	0.342752	0.606715	1.25154	n.a.	bad	1	3	6.0854	0		Olaparib
ALDOC	P09972	ALDOC_HUMAN	https://www.uniprot.org/uniprot/P09972		P0233495A	36	39455	2		1	1	1.84726	1.55584	0.959825	2.00843	0.729953	0.684781	0.873506	1.06662	0.41716	n.a.	bad	1.132	1	5.6746	n/d		Olaparib
ALG1	Q9BT22	ALG1_HUMAN	https://www.uniprot.org/uniprot/Q9BT22		P0233418A	79	52518	2		1	1	0.065712	0.121084	0.135343	0.080158	0.046009	0.131262	0.066709	0.039788	0.226712	n.a.	bad	4.156	1	5.9338	n/d		Olaparib
ALG1	Q9BT22	ALG1_HUMAN	https://www.uniprot.org/uniprot/Q9BT22		P0233495A	62	52518	2		1	1	1.10721	0.732664	0.886021	0.959686	0.425662	0.38036	0.592789	0.804891	0.657905	n.a.	bad	1.302	1	5.6479	n/d		Olaparib
ALG1	Q9BT22	ALG1_HUMAN	https://www.uniprot.org/uniprot/Q9BT22		P0234333A	32	52518	1		1	1	1.21187	0.529836	1.15219	1.5621	0.421837	0.746908	0.646174	0.497933	0.417123	n.a.	bad	1.315	1	5.5818	n/d		Olaparib
ALG5	Q9Y673	ALG5_HUMAN	https://www.uniprot.org/uniprot/Q9Y673		P0233418A	158	36946	5		4	1	1.22588	1.03942	1.44398	0.40395	0.521504	1.28949	0.454627	0.767741	1.74896	n.a.	bad	1	4	5.7407	0		Olaparib
ALG8	Q9BVK2	ALG8_HUMAN	https://www.uniprot.org/uniprot/Q9BVK2		P0233418A	31	60087	1		1	1	0.481261	0.716182	1.12377	0.295856	0.417893	1.09254	0.287764	0.690224	1.22927	n.a.	bad	1	1	5.5019	n/d		Olaparib
ALPG	P10696	PPBN_HUMAN	https://www.uniprot.org/uniprot/P10696		P0233418A	81	57376	2		0	n/d	n/d	n/d	n/d	n/d	n/d	n/d	n/d	n/d	n/d	n.a.	n/d	n/d	2	5.7411	0		Olaparib
ALPP	P05187	PPB1_HUMAN	https://www.uniprot.org/uniprot/P05187		P0233418A	81	57953	2		2	1	0.943931	1.73731	2.0512	0.988161	0.643836	1.79113	0.825966	1.16578	2.39124	n.a.	bad	0.513	2	5.7411	0		Olaparib
ALYREF	Q86V81	THOC4_HUMAN	https://www.uniprot.org/uniprot/Q86V81		P0233418A	95	26888	4		2	1	0.631613	0.840652	1.24517	0.354034	0.369703	0.887448	0.522404	0.795522	1.53012	n.a.	bad	1	2	6.1365	1		Olaparib
ALYREF	Q86V81	THOC4_HUMAN	https://www.uniprot.org/uniprot/Q86V81		P0233495A	133	26888	4		3	1	1.15116	1.81531	1.49008	1.02945	0.602177	0.44633	3.2533	1.04917	2.02781	n.a.	bad	1	3	6.0673	1.7587		Olaparib
ALYREF	Q86V81	THOC4_HUMAN	https://www.uniprot.org/uniprot/Q86V81		P0234333A	131	26888	4		3	1	1.24208	2.46435	0.902042	1.47089	1.35888	1.52909	0.487605	0.55268	0.831917	n.a.	bad	1	3	6.3466	1.5522		Olaparib
AMPD2	Q01433	AMPD2_HUMAN	https://www.uniprot.org/uniprot/Q01433		P0233418A	97	100687	7		3	1	0.479417	0.872289	1.20355	0.487695	0.46025	1.07812	0.527188	0.631862	1.43853	n.a.	bad	1	3	5.7036	0		Olaparib
AMY2B	P19961	AMY2B_HUMAN	https://www.uniprot.org/uniprot/P19961		P0233495A	62	57709	4		2	1	1.01886	0.91129	0.748487	1.40392	6.56183	0.564923	0.725279	1.10324	1.15483	n.a.	bad	1.216	2	5.6229	0.3684		Olaparib
ANAPC1	Q9H1A4	APC1_HUMAN	https://www.uniprot.org/uniprot/Q9H1A4		P0233418A	184	216498	6		4	1	0.671136	0.822243	1.14149	0.412951	0.549793	1.1242	0.523119	0.750849	1.29327	n.a.	bad	1	2	5.9303	0		Olaparib
ANAPC1	Q9H1A4	APC1_HUMAN	https://www.uniprot.org/uniprot/Q9H1A4		P0233495A	108	216498	5		2	1	1.10686	0.982537	0.770166	0.83194	0.484806	0.535911	0.981348	0.769066	0.852487	n.a.	bad	1.202	2	5.7173	0.0672		Olaparib
ANAPC10	Q9UM13	APC10_HUMAN	https://www.uniprot.org/uniprot/Q9UM13		P0233418A	35	21252	2		0	n/d	n/d	n/d	n/d	n/d	n/d	n/d	n/d	n/d	n/d	n.a.	n/d	n/d	n/d	n/d	n/d		Olaparib
ANAPC5	Q9UJX4	APC5_HUMAN	https://www.uniprot.org/uniprot/Q9UJX4		P0233418A	75	85076	4		2	1	0.523827	0.722766	1.11514	0.345553	0.426566	0.842733	0.411752	0.573102	1.11696	n.a.	bad	1	2	5.7318	0		Olaparib
ANAPC7	Q9UJX3	APC7_HUMAN	https://www.uniprot.org/uniprot/Q9UJX3		P0233418A	147	66855	5		4	1	0.742497	1.02827	1.35631	0.580028	0.817888	1.34065	0.654259	0.935678	1.66698	n.a.	bad	0.731	4	6.1264	0		Olaparib
ANAPC7	Q9UJX3	APC7_HUMAN	https://www.uniprot.org/uniprot/Q9UJX3		P0233495A	142	66855	4		4	1	1.0841	0.918771	0.788161	0.884159	0.591751	0.622184	1.27057	0.787725	0.704716	n.a.	bad	1.221	4	5.4856	0.1725		Olaparib
ANAPC7	Q9UJX3	APC7_HUMAN	https://www.uniprot.org/uniprot/Q9UJX3		P0234333A	105	66855	3		2	1	1.08672	0.371248	1.52241	1.32143	0.732663	0.392364	0.677364	0.325471	0.601482	n.a.	bad	1.102	2	5.7345	0.4022		Olaparib
ANK1	P16157	ANK1_HUMAN	https://www.uniprot.org/uniprot/P16157		P0233418A	121	208237	6		2	1	0.502992	0.910351	1.31272	0.52125	0.534673	1.19844	0.457984	0.746741	1.62232	n.a.	bad	1	2	5.7141	0		Olaparib
ANK3	Q12955	ANK3_HUMAN	https://www.uniprot.org/uniprot/Q12955		P0233418A	36	480404	3		0	n/d	n/d	n/d	n/d	n/d	n/d	n/d	n/d	n/d	n/d	n.a.	n/d	n/d	n/d	n/d	n/d		Olaparib
ANKFY1	Q9P2R3	ANFY1_HUMAN	https://www.uniprot.org/uniprot/Q9P2R3		P0233418A	224	132820	7		4	1	0.495812	0.694052	1.16458	0.388908	0.359194	0.978851	0.469393	0.476027	1.12624	n.a.	bad	1	4	5.9948	0		Olaparib
ANKMY2	Q8IV38	ANKY2_HUMAN	https://www.uniprot.org/uniprot/Q8IV38		P0233418A	56	49298	2		1	1	0.665858	1.46098	1.6385	0.53079	0.598238	1.3511	0.636456	0.904878	1.82224	n.a.	bad	1	1	6.1297	n/d		Olaparib
ANKRD22	Q5VYY1	ANR22_HUMAN	https://www.uniprot.org/uniprot/Q5VYY1		P0233418A	62	21848	2		1	1	0.037857	0	0.058333	0.029058	0.009711	0.042366	0.012199	0.023042	0.057843	n.a.	bad	n/d	1	5.7075	n/d		Olaparib
ANKRD28	O15084	ANR28_HUMAN	https://www.uniprot.org/uniprot/O15084		P0233495A	80	116542	4		1	1	1.23847	1.50707	0.699808	1.81546	0.6742	0.910584	0.81031	1.15896	0.585806	n.a.	bad	1.014	1	5.8843	n/d		Olaparib
ANKS1A	Q92625	ANS1A_HUMAN	https://www.uniprot.org/uniprot/Q92625		P0233418A	42	123106	2		0	n/d	n/d	n/d	n/d	n/d	n/d	n/d	n/d	n/d	n/d	n.a.	n/d	n/d	n/d	n/d	n/d		Olaparib
ANP32A	P39687	AN32A_HUMAN	https://www.uniprot.org/uniprot/P39687		P0233418A	214	28585	5		4	1	1.01686	0.995819	1.54873	0.601216	0.876788	1.73419	0.549982	0.691106	1.82874	n.a.	bad	1	4	7.0325	0		Olaparib
ANP32A	P39687	AN32A_HUMAN	https://www.uniprot.org/uniprot/P39687		P0233495A	331	28585	13		7	1	2.11922	2.32539	2.33252	0.819625	0.142798	4.36001	9.69644	3.58108	0.54819	n.a.	bad	1	7	7.3589	0.5119		Olaparib
ANP32A	P39687	AN32A_HUMAN	https://www.uniprot.org/uniprot/P39687		P0234333A	215	28585	8		4	1	2.44524	0.194431	1.31372	0.773772	0.855442	1.38161	0.177594	0.111347	0.81945	n.a.	bad	2.284	4	7.1593	0.1806		Olaparib
ANP32B	Q92688	AN32B_HUMAN	https://www.uniprot.org/uniprot/Q92688		P0233495A	224	28787	12		3	1	1.32424	0.944212	0.879494	0.168926	0.009986	0.92813	2.13472	0.901995	0.788163	n.a.	bad	1.274	3	7.2051	0.8626		Olaparib	yes
ANP32B	Q92688	AN32B_HUMAN	https://www.uniprot.org/uniprot/Q92688		P0234333A	409	28787	13		6	1	1.71751	0.332484	0.813646	0.221242	0.30321	0.585949	0.048802	0.124379	0.694872	n.a.	bad	2.371	6	7.2928	0.1929		Olaparib	yes
ANP32E	Q9BTT0	AN32E_HUMAN	https://www.uniprot.org/uniprot/Q9BTT0		P0233418A	134	30692	3		2	1	1.19585	1.70101	2.3732	1.20498	1.49927	2.79765	0.922164	1.35851	2.65884	30	good	0.539	2	6.4946	0	n/d	Olaparib
ANP32E	Q9BTT0	AN32E_HUMAN	https://www.uniprot.org/uniprot/Q9BTT0		P0233495A	155	30692	3		3	1	3.68716	6.20472	6.61888	2.16887	0.280185	13.9553	30.5167	11.4706	0.282048	n.a.	bad	1	3	6.3975	0.7814		Olaparib
ANP32E	Q9BTT0	AN32E_HUMAN	https://www.uniprot.org/uniprot/Q9BTT0		P0234333A	133	30692	3		2	1	2.90577	0.021421	1.32289	0.698514	0.858814	1.43226	0.121927	0.069142	0.837725	n.a.	bad	2.905	2	6.7047	0.0215		Olaparib
ANXA1	P04083	ANXA1_HUMAN	https://www.uniprot.org/uniprot/P04083		P0233418A	663	38714	23		12	1	0.302357	0.533894	0.730849	0.222506	0.268303	0.691145	0.277585	0.402089	0.881375	n.a.	bad	1.03	12	7.5002	0		Olaparib
ANXA1	P04083	ANXA1_HUMAN	https://www.uniprot.org/uniprot/P04083		P0233495A	531	38714	16		7	1	1.33851	1.7012	0.677479	2.15632	1.43304	0.501324	0.345531	0.888887	0.398982	n.a.	bad	0.983	7	6.665	0.229		Olaparib
ANXA1	P04083	ANXA1_HUMAN	https://www.uniprot.org/uniprot/P04083		P0234333A	540	38714	20		8	1	1.84702	0.614702	1.70134	2.6015	1.07657	9.32052	1.16364	0.447907	0.720806	n.a.	bad	1.229	8	6.8736	0.3733		Olaparib
ANXA11	P50995	ANX11_HUMAN	https://www.uniprot.org/uniprot/P50995		P0233418A	191	54389	7		4	1	0.416555	0.776188	1.05954	0.2999	0.324124	0.952568	0.360734	0.507253	1.20069	n.a.	bad	1	4	6.4771	0		Olaparib
ANXA11	P50995	ANX11_HUMAN	https://www.uniprot.org/uniprot/P50995		P0233495A	151	54389	5		3	1	1.16279	1.39066	0.587119	1.63578	0.567232	0.403822	0.317811	0.649795	0.34738	n.a.	bad	1.094	3	5.7072	0.3847		Olaparib
ANXA11	P50995	ANX11_HUMAN	https://www.uniprot.org/uniprot/P50995		P0234333A	53	54389	2		2	1	1.06729	0.453934	0.935741	1.63977	0.693321	0.678553	0.646701	0.38921	0.517289	n.a.	bad	1.488	2	5.7342	0.0104		Olaparib
ANXA2	P07355	ANXA2_HUMAN	https://www.uniprot.org/uniprot/P07355		P0233418A	868	38604	30		19	1	0.072722	0.092918	0.24563	0.047642	0.046791	0.144079	0.060524	0.089024	0.231217	n.a.	bad	3.169	19	7.5511	0		Olaparib
ANXA2	P07355	ANXA2_HUMAN	https://www.uniprot.org/uniprot/P07355		P0233495A	372	38604	13		9	1	0.962404	1.08206	0.5811	1.29275	0.519338	0.411041	0.324577	1.00839	0.357626	n.a.	bad	1.18	9	6.5538	0.5126		Olaparib
ANXA2	P07355	ANXA2_HUMAN	https://www.uniprot.org/uniprot/P07355		P0234333A	626	40411	16		12	1	0.660694	0.272186	0.675366	1.04214	0.357996	1.16776	0.457518	0.500312	0.455782	n.a.	bad	1.753	12	6.6445	0.2658		Olaparib
ANXA3	P12429	ANXA3_HUMAN	https://www.uniprot.org/uniprot/P12429		P0233418A	390	36375	12		8	1	0.609667	1.09349	1.66484	0.469053	0.526524	1.48063	0.560943	0.858362	1.92938	n.a.	bad	1	8	6.65	0		Olaparib
ANXA3	P12429	ANXA3_HUMAN	https://www.uniprot.org/uniprot/P12429		P0233495A	296	36375	10		8	1	1.27417	1.60555	0.693679	2.12528	0.727368	0.499665	0.383185	0.74983	0.324767	n.a.	bad	0.989	8	5.8383	0.218		Olaparib
ANXA3	P12429	ANXA3_HUMAN	https://www.uniprot.org/uniprot/P12429		P0234333A	148	36375	5		4	1	1.91331	0.556293	1.63634	3.07111	1.2591	0.913226	1.13246	0.431084	0.667542	n.a.	bad	1.329	4	5.6628	0.0446		Olaparib
ANXA4	P09525	ANXA4_HUMAN	https://www.uniprot.org/uniprot/P09525		P0233418A	671	35882	22		13	1	0.320813	0.569528	0.821136	0.23744	0.277129	0.732214	0.277498	0.44715	1.00836	n.a.	bad	1	13	7.005	0		Olaparib
ANXA4	P09525	ANXA4_HUMAN	https://www.uniprot.org/uniprot/P09525		P0233495A	312	35882	10		5	1	1.24912	1.73311	0.735431	2.10634	0.509082	0.456269	0.196546	0.745834	0.23101	n.a.	bad	0.911	4	6.2261	0.2323		Olaparib
ANXA4	P09525	ANXA4_HUMAN	https://www.uniprot.org/uniprot/P09525		P0234333A	377	35882	10		6	1	1.31266	0.400674	1.20607	1.99651	0.817351	0.650512	0.834407	0.399453	0.584237	n.a.	bad	1.439	6	6.144	0.1779		Olaparib
ANXA5	P08758	ANXA5_HUMAN	https://www.uniprot.org/uniprot/P08758		P0233418A	542	35936	19		14	1	0.489885	0.888226	1.2557	0.371796	0.401515	1.13099	0.428833	0.612404	1.46546	n.a.	bad	1	14	7.5626	0		Olaparib
ANXA5	P08758	ANXA5_HUMAN	https://www.uniprot.org/uniprot/P08758		P0233495A	361	35936	12		8	1	1.23474	1.61076	0.695141	2.0496	0.560235	0.437925	0.226529	0.722413	0.228368	n.a.	bad	0.969	8	6.6805	0.1835		Olaparib
ANXA5	P08758	ANXA5_HUMAN	https://www.uniprot.org/uniprot/P08758		P0234333A	551	35936	16		13	1	2.18119	0.447518	1.70284	3.18064	1.24275	0.817548	1.26896	0.44824	0.716296	n.a.	bad	1.479	13	6.6264	0.2269		Olaparib
ANXA6	P08133	ANXA6_HUMAN	https://www.uniprot.org/uniprot/P08133		P0233418A	589	75872	15		13	1	0.208368	0.30812	0.489445	0.163837	0.158931	0.440234	0.185891	0.25895	0.593868	n.a.	bad	1.515	13	6.5629	0		Olaparib
ANXA6	P08133	ANXA6_HUMAN	https://www.uniprot.org/uniprot/P08133		P0233495A	139	75872	5		4	1	1.1759	1.30716	0.688371	1.79404	0.475203	0.400322	0.26574	0.667921	0.279283	n.a.	bad	1.09	4	5.5599	0.1579		Olaparib
ANXA6	P08133	ANXA6_HUMAN	https://www.uniprot.org/uniprot/P08133		P0234333A	98	75872	4		2	1	1.21569	0.451403	0.987824	2.19318	0.757324	0.477589	0.833959	0.265478	0.36928	n.a.	bad	1.54	2	5.5986	0.1513		Olaparib
ANXA7	P20073	ANXA7_HUMAN	https://www.uniprot.org/uniprot/P20073		P0233418A	347	52739	10		7	1	0.266514	0.455543	0.675565	0.186784	0.252684	0.582153	0.212128	0.351112	0.749787	n.a.	bad	1.12	7	6.4024	0		Olaparib
ANXA7	P20073	ANXA7_HUMAN	https://www.uniprot.org/uniprot/P20073		P0233495A	268	52739	9		4	1	1.15729	1.43705	0.645356	1.65124	0.48539	0.41496	0.327293	0.763327	0.383926	n.a.	bad	1.036	4	6.0716	1.1237		Olaparib
ANXA7	P20073	ANXA7_HUMAN	https://www.uniprot.org/uniprot/P20073		P0234333A	215	52739	8		4	1	1.63195	0.430588	1.3299	2.26085	1.0216	1.04165	1.05278	0.572092	0.690724	n.a.	bad	1.495	4	5.6939	0.2466		Olaparib
ANXA8L1	Q5VT79	AXA81_HUMAN	https://www.uniprot.org/uniprot/Q5VT79		P0233418A	426	36879	11		7	1	0.027296	0.019066	0.107193	0.023296	0.025524	0.05527	0.02572	0.04071	0.090918	n.a.	bad	8.136	7	6.7204	0		Olaparib
AP1B1	Q10567	AP1B1_HUMAN	https://www.uniprot.org/uniprot/Q10567		P0233418A	785	103562	20		7	1	0.391774	0.582079	0.902777	0.253349	0.307045	0.85766	0.329255	0.486314	1.11884	n.a.	bad	1	7	6.342	0		Olaparib
AP1B1	Q10567	AP1B1_HUMAN	https://www.uniprot.org/uniprot/Q10567		P0233495A	66	104635	2		1	1	1.15202	1.47625	0.689482	1.6081	0.537876	0.207498	0.318741	0.51464	0.476124	n.a.	bad	0.994	1	5.2312	n/d		Olaparib
AP1B1	Q10567	AP1B1_HUMAN	https://www.uniprot.org/uniprot/Q10567		P0234333A	457	104635	18		4	1	1.62044	0.447492	1.25572	1.85148	0.814203	0.877383	0.907421	0.526998	0.680728	n.a.	bad	1.539	4	5.6177	0.1338		Olaparib
AP1G1	O43747	AP1G1_HUMAN	https://www.uniprot.org/uniprot/O43747		P0233418A	390	91722	10		8	1	0.500355	0.850553	1.17568	0.453702	0.467302	1.04318	0.417813	0.59796	1.24843	n.a.	bad	1	8	6.4234	0		Olaparib
AP1G1	O43747	AP1G1_HUMAN	https://www.uniprot.org/uniprot/O43747		P0233495A	45	91722	6		0	n/d	n/d	n/d	n/d	n/d	n/d	n/d	n/d	n/d	n/d	n.a.	n/d	n/d	n/d	n/d	n/d		Olaparib
AP1G1	O43747	AP1G1_HUMAN	https://www.uniprot.org/uniprot/O43747		P0234333A	141	91722	7		4	1	1.73504	0.553352	1.62443	3.35595	1.16393	1.05216	1.16378	0.37699	0.661809	n.a.	bad	1.256	4	5.3991	0.0738		Olaparib
AP1M1	Q9BXS5	AP1M1_HUMAN	https://www.uniprot.org/uniprot/Q9BXS5		P0233418A	210	49840	9		6	1	0.431352	0.757046	1.00943	0.334265	0.396985	0.982692	0.409574	0.630164	1.18076	n.a.	bad	1	6	6.5576	0		Olaparib
AP1M1	Q9BXS5	AP1M1_HUMAN	https://www.uniprot.org/uniprot/Q9BXS5		P0233495A	81	49840	3		1	1	1.3205	1.72614	1.00942	1.58732	0.764543	0.631743	0.704606	0.857771	0.575212	n.a.	bad	1	1	5.7254	n/d		Olaparib
AP1M1	Q9BXS5	AP1M1_HUMAN	https://www.uniprot.org/uniprot/Q9BXS5		P0234333A	56	49840	2		1	1	1.51112	0.807694	1.46107	2.29408	0.962085	1.01603	1.03516	0.596604	0.983463	n.a.	bad	1.107	1	5.6898	n/d		Olaparib
AP1S3	Q96PC3	AP1S3_HUMAN	https://www.uniprot.org/uniprot/Q96PC3		P0233418A	38	19444	1		1	1	0.606874	1.11365	1.50039	0.564944	0.615319	1.10228	0.704494	0.406708	1.45305	n.a.	bad	1	1	5.3355	n/d		Olaparib
AP2A1	O95782	AP2A1_HUMAN	https://www.uniprot.org/uniprot/O95782		P0233418A	607	107545	16		9	1	0.523108	0.863466	1.28759	0.408939	0.432984	1.08026	0.524269	0.714153	1.37464	n.a.	bad	1	9	6.3506	0		Olaparib
AP2A1	O95782	AP2A1_HUMAN	https://www.uniprot.org/uniprot/O95782		P0234333A	90	107545	6		1	1	2.23329	1.07008	1.79163	2.87749	1.41062	0.964067	0.966351	0.873317	0.371779	n.a.	bad	1.13	1	5.6986	n/d		Olaparib
AP2A2	O94973	AP2A2_HUMAN	https://www.uniprot.org/uniprot/O94973		P0233418A	213	104088	5		4	1	1.06564	0.669305	0.936224	0.326085	0.509812	0.861517	0.413468	0.614218	1.30438	n.a.	bad	1.287	4	5.9775	0		Olaparib
AP2B1	P63010	AP2B1_HUMAN	https://www.uniprot.org/uniprot/P63010		P0233418A	331	105691	9		8	1	0.625424	1.08115	1.42047	0.477156	0.577997	1.35994	0.497849	0.807956	1.66398	n.a.	bad	1	8	6.6038	0		Olaparib
AP2B1	P63010	AP2B1_HUMAN	https://www.uniprot.org/uniprot/P63010		P0233495A	240	105691	10		2	1	1.24388	1.28557	0.699256	1.48493	0.641127	0.504947	0.565982	0.780841	0.50088	n.a.	bad	1.131	2	5.7264	0.1147		Olaparib
AP2B1	P63010	AP2B1_HUMAN	https://www.uniprot.org/uniprot/P63010		P0234333A	90	105691	2		2	1	2.17353	0.704275	1.78477	2.88295	1.40692	1.18795	1.36799	0.785552	0.758132	n.a.	bad	1.275	2	5.5083	0.0395		Olaparib
AP2M1	Q96CW1	AP2M1_HUMAN	https://www.uniprot.org/uniprot/Q96CW1		P0233418A	267	49654	10		5	1	0.353553	0.509715	0.838586	0.189599	0.242674	0.659523	0.201449	0.348422	0.946146	n.a.	bad	1.004	5	6.1757	0		Olaparib
AP2M1	Q96CW1	AP2M1_HUMAN	https://www.uniprot.org/uniprot/Q96CW1		P0234333A	52	49654	4		1	1	0.991011	0.295547	0.812619	1.05495	0.39622	0.687675	0.480152	0.304863	0.384444	n.a.	bad	1.797	1	5.3003	n/d		Olaparib
AP2S1	P53680	AP2S1_HUMAN	https://www.uniprot.org/uniprot/P53680		P0233418A	83	17017	3		2	1	0.444053	0.854205	1.42771	0.449069	0.445754	1.13408	0.493325	0.630747	1.352	n.a.	bad	1	2	6.0418	0		Olaparib
AP3B1	O00203	AP3B1_HUMAN	https://www.uniprot.org/uniprot/O00203		P0233418A	371	116193	13		10	1	0.462324	0.684966	0.772859	0.280199	0.362496	0.693865	0.393604	0.449298	0.841503	n.a.	bad	1.003	9	6.3252	0		Olaparib
AP3B1	O00203	AP3B1_HUMAN	https://www.uniprot.org/uniprot/O00203		P0233495A	488	121319	18		11	1	1.04686	1.00845	0.739163	0.77556	0.621215	0.570541	0.907635	0.794078	1.0115	n.a.	bad	1.171	11	6.0457	0.0701		Olaparib
AP3B1	O00203	AP3B1_HUMAN	https://www.uniprot.org/uniprot/O00203		P0234333A	675	121319	22		15	1	1.24785	0.874756	1.00914	1.06843	0.849874	0.920785	0.757702	0.709379	0.715426	30	weak	1.193	14	6.2436	0.108	n/d	Olaparib
AP3D1	O14617	AP3D1_HUMAN	https://www.uniprot.org/uniprot/O14617		P0233418A	122	136649	3		3	1	0.414919	0.59742	0.886718	0.319225	0.386136	0.763035	0.277128	0.601301	1.32396	n.a.	bad	1	3	5.6559	0		Olaparib
AP3D1	O14617	AP3D1_HUMAN	https://www.uniprot.org/uniprot/O14617		P0233495A	38	136649	2		1	1	1.11788	1.06298	0.863984	0.962346	0.72282	0.540848	0.825422	0.836798	0.840983	n.a.	bad	1.099	1	5.7806	n/d		Olaparib
AP3M1	Q9Y2T2	AP3M1_HUMAN	https://www.uniprot.org/uniprot/Q9Y2T2		P0233418A	109	46939	3		2	1	0.491985	0.881548	1.2369	0.289626	0.480122	1.06882	0.243785	0.51452	1.26991	n.a.	bad	1	2	6.1513	0		Olaparib
AP3M1	Q9Y2T2	AP3M1_HUMAN	https://www.uniprot.org/uniprot/Q9Y2T2		P0233495A	59	46939	2		1	1	0.999187	0.661414	0.797642	0.800859	0.477992	0.236643	0.639911	0.71402	1.02076	n.a.	bad	1.37	1	5.4384	n/d		Olaparib
AP3M1	Q9Y2T2	AP3M1_HUMAN	https://www.uniprot.org/uniprot/Q9Y2T2		P0234333A	54	46939	1		1	1	1.67746	0.617768	1.29259	1.58665	0.501895	0.641752	0.704905	0.277579	0.683778	n.a.	bad	1.402	1	5.4844	n/d		Olaparib
AP3M2	P53677	AP3M2_HUMAN	https://www.uniprot.org/uniprot/P53677		P0234333A	54	46977	1		0	n/d	n/d	n/d	n/d	n/d	n/d	n/d	n/d	n/d	n/d	n.a.	n/d	n/d	1	5.4844	n/d		Olaparib
AP3S1	Q92572	AP3S1_HUMAN	https://www.uniprot.org/uniprot/Q92572		P0233495A	54	21732	1		1	1	1.54287	1.59959	1.03697	1.38153	0.613461	0.977797	1.21365	1.43045	1.14613	n.a.	bad	0.964	1	5.8119	n/d		Olaparib
AP3S1	Q92572	AP3S1_HUMAN	https://www.uniprot.org/uniprot/Q92572		P0234333A	86	21732	3		2	1	1.05927	0.873128	0.946317	1.03367	0.643465	0.848184	0.856642	0.626852	0.63776	n.a.	bad	1.132	2	5.8456	0.5339		Olaparib
APCS	P02743	SAMP_HUMAN	https://www.uniprot.org/uniprot/P02743		P0233418A	132	25387	5		4	1	0.042368	0.041394	0.095435	0.029096	0.025168	0.09357	0.041998	0.042701	0.128466	n.a.	bad	7.618	4	6.4312	0		Olaparib
APEX1	P27695	APEX1_HUMAN	https://www.uniprot.org/uniprot/P27695		P0233418A	113	35554	5		3	1	0.380267	0.724358	1.1368	0.311463	0.299228	1.01902	0.320082	0.540026	1.28398	n.a.	bad	1	3	6.5923	0		Olaparib
APEX1	P27695	APEX1_HUMAN	https://www.uniprot.org/uniprot/P27695		P0233495A	136	35554	6		3	1	1.22606	1.44408	0.728856	1.9873	0.576493	0.374812	0.392695	0.739421	0.359245	n.a.	bad	1.024	3	5.7084	1.0557		Olaparib
APEX1	P27695	APEX1_HUMAN	https://www.uniprot.org/uniprot/P27695		P0234333A	103	35554	4		2	1	1.12115	0.417502	0.898969	2.05692	0.661805	0.706935	0.617843	0.245975	0.404481	n.a.	bad	1.611	2	5.818	0.2336		Olaparib
API5	Q9BZZ5	API5_HUMAN	https://www.uniprot.org/uniprot/Q9BZZ5		P0233418A	352	56769	9		5	1	0.681495	1.28567	1.82262	0.476762	0.542721	1.7578	0.591536	0.890991	2.15854	n.a.	bad	1	5	6.3564	0		Olaparib
API5	Q9BZZ5	API5_HUMAN	https://www.uniprot.org/uniprot/Q9BZZ5		P0233495A	117	59004	8		1	1	1.39152	1.86461	1.03898	2.2649	0.51545	0.778667	0.991349	0.836954	0.659266	n.a.	bad	0.824	1	5.5154	n/d		Olaparib
API5	Q9BZZ5	API5_HUMAN	https://www.uniprot.org/uniprot/Q9BZZ5		P0234333A	106	59004	5		2	1	1.77039	0.59803	1.01972	2.29333	0.926415	0.848314	0.927255	0.180578	0.501393	n.a.	bad	1.712	2	5.5517	0.3409		Olaparib
APIP	Q96GX9	MTNB_HUMAN	https://www.uniprot.org/uniprot/Q96GX9		P0233418A	39	27125	1		1	n/d	n/d	n/d	n/d	n/d	n/d	n/d	n/d	n/d	n/d	n.a.	bad	n/d	1	5.6666	n/d		Olaparib
APLP2	Q06481	APLP2_HUMAN	https://www.uniprot.org/uniprot/Q06481		P0233495A	49	87214	3		2	1	0.99444	1.11014	0.787653	0.967608	0.406908	0.956801	1.77918	1.02617	0.666101	n.a.	bad	1.051	2	5.4384	0.4798		Olaparib
APLP2	Q06481	APLP2_HUMAN	https://www.uniprot.org/uniprot/Q06481		P0234333A	77	87214	4		3	1	1.6511	0.382034	1.08564	0.940808	0.652283	0.977668	0.273223	0.323022	0.553817	n.a.	bad	1.806	3	5.3045	0.0924		Olaparib
APMAP	Q9HDC9	APMAP_HUMAN	https://www.uniprot.org/uniprot/Q9HDC9		P0233418A	248	46480	7		6	1	0.556442	1.09303	1.49658	0.450724	0.493957	1.4022	0.485327	0.755129	1.71942	n.a.	bad	1	6	6.6626	0		Olaparib
APMAP	Q9HDC9	APMAP_HUMAN	https://www.uniprot.org/uniprot/Q9HDC9		P0233495A	208	46480	6		5	1	1.09942	1.60309	0.713895	1.97209	0.591359	0.464485	0.293234	0.721942	0.288524	n.a.	bad	0.906	5	5.9198	0.0994		Olaparib
APOA2	P02652	APOA2_HUMAN	https://www.uniprot.org/uniprot/P02652		P0233418A	110	11175	3		2	1	0.056951	0.165005	0.290831	0.092844	0.084419	0.220728	0.098099	0.113043	0.269212	n.a.	bad	2.319	2	7.2909	0		Olaparib
APOA2	P02652	APOA2_HUMAN	https://www.uniprot.org/uniprot/P02652		P0233495A	62	11175	3		1	1	1.32677	1.53853	0.624435	2.26977	0.578264	0.593218	0.338171	0.811361	0.38254	n.a.	bad	1.076	1	6.0397	n/d		Olaparib
APOA2	P02652	APOA2_HUMAN	https://www.uniprot.org/uniprot/P02652		P0234333A	79	11175	2		2	1	1.74524	0.454193	1.51215	2.81042	1.02784	0.707051	1.17222	0.379099	0.536016	n.a.	bad	1.396	2	6.1817	0.1501		Olaparib
APOA4	P06727	APOA4_HUMAN	https://www.uniprot.org/uniprot/P06727		P0233418A	197	45398	6		4	1	0.020005	0.027506	0.030846	0.012319	0.015663	0.038389	0.015546	0.016946	0.051965	n.a.	bad	17.48	3	5.8921	0		Olaparib
APOB	P04114	APOB_HUMAN	https://www.uniprot.org/uniprot/P04114		P0233418A	2778	515598	85		66	1	0.36634	0.378057	0.516505	0.191974	0.272392	0.501002	0.266877	0.316369	0.550048	n.a.	bad	1.527	65	6.699	0		Olaparib
APOB	P04114	APOB_HUMAN	https://www.uniprot.org/uniprot/P04114		P0233495A	1898	515598	70		43	1	1.05018	0.885886	0.72344	0.846377	0.64992	0.526891	0.753874	0.763786	0.916044	n.a.	bad	1.274	41	6.2194	0.0695		Olaparib
APOB	P04114	APOB_HUMAN	https://www.uniprot.org/uniprot/P04114		P0234333A	1969	515598	68		52	1	1.06714	0.666311	0.946788	0.990213	0.674347	0.770292	0.630245	0.524314	0.613081	n.a.	bad	1.281	52	6.3785	0.3784		Olaparib
APOC1	P02654	APOC1_HUMAN	https://www.uniprot.org/uniprot/P02654		P0233418A	54	9332	2		1	1	0.117827	0.16405	0.269717	0.085072	0.10249	0.218235	0.090325	0.120203	0.320288	n.a.	bad	2.577	1	6.9522	n/d		Olaparib
APOC1	P02654	APOC1_HUMAN	https://www.uniprot.org/uniprot/P02654		P0233495A	52	9332	2		1	1	1.00763	1.44412	0.75585	1.66769	0.624218	0.464662	0.393052	0.683228	0.299812	n.a.	bad	0.913	1	6.1266	n/d		Olaparib
APOC2	P02655	APOC2_HUMAN	https://www.uniprot.org/uniprot/P02655		P0233418A	66	11284	2		2	1	0.119605	0.5746	0.742311	0.285897	0.340443	0.723387	0.264195	0.4286	0.707684	n.a.	bad	1	2	5.9505	0		Olaparib
APOC3	P02656	APOC3_HUMAN	https://www.uniprot.org/uniprot/P02656		P0233418A	44	10852	1		1	1	0.164177	0.852467	1.08258	0.457272	0.349905	0.887986	0.394922	0.593841	1.21331	n.a.	bad	1	1	6.1736	n/d		Olaparib
APOE	P02649	APOE_HUMAN	https://www.uniprot.org/uniprot/P02649		P0233418A	222	36154	7		4	1	0.150586	0.267642	0.428907	0.141572	0.171281	0.367687	0.147617	0.245145	0.492361	n.a.	bad	1.652	4	6.2273	0		Olaparib
APOL2	Q9BQE5	APOL2_HUMAN	https://www.uniprot.org/uniprot/Q9BQE5		P0233418A	50	37092	2		1	1	0.455773	0.929826	1.23895	0.370673	0.441006	0.997416	0.521668	0.620289	1.46615	n.a.	bad	1	1	5.7841	n/d		Olaparib
APOM	O95445	APOM_HUMAN	https://www.uniprot.org/uniprot/O95445		P0233418A	64	21253	3		2	1	0.879719	0.691967	0.810143	0.495671	0.733845	0.789975	0.723413	0.684449	0.85603	n.a.	bad	1.251	2	6.6515	0		Olaparib
APOM	O95445	APOM_HUMAN	https://www.uniprot.org/uniprot/O95445		P0233495A	175	21253	9		6	1	1.19957	1.08123	0.91074	0.913809	0.936309	0.837181	1.29919	1.04639	1.15117	30	good	1.104	6	7.2114	0.1677	n/d	Olaparib
APOM	O95445	APOM_HUMAN	https://www.uniprot.org/uniprot/O95445		P0234333A	213	21253	8		7	1	1.08346	0.995521	1.03209	1.03528	0.963217	1.08693	0.870459	0.827501	0.743011	30	weak	1.028	7	7.1424	0.3023	n/d	Olaparib
APRT	P07741	APT_HUMAN	https://www.uniprot.org/uniprot/P07741		P0233418A	95	19608	2		2	1	0.428966	0.782367	1.16091	0.350828	0.343221	1.00819	0.408712	0.589309	1.44957	n.a.	bad	1	1	6.9229	n/d		Olaparib
APRT	P07741	APT_HUMAN	https://www.uniprot.org/uniprot/P07741		P0233495A	150	19608	4		4	1	1.2304	1.16871	0.489588	1.45982	0.315553	0.232789	0.05552	0.434057	0.409544	n.a.	bad	1.345	4	6.2219	0.2564		Olaparib
APRT	P07741	APT_HUMAN	https://www.uniprot.org/uniprot/P07741		P0234333A	146	19608	3		3	1	1.55122	0.428125	1.05183	1.54816	0.531472	0.445423	0.565672	0.25383	0.715092	n.a.	bad	1.724	3	6.2446	0.3086		Olaparib
APTX	Q7Z2E3	APTX_HUMAN	https://www.uniprot.org/uniprot/Q7Z2E3		P0233418A	164	40740	5		3	1	0.815717	0.492644	0.639335	0.085138	0.08808	0.25567	0.124812	0.177983	0.788552	0.019	good	1.604	3	6.0528	0	0.0118454	Olaparib	yes
APTX	Q7Z2E3	APTX_HUMAN	https://www.uniprot.org/uniprot/Q7Z2E3		P0233495A	37	40740	3		0	n/d	n/d	n/d	n/d	n/d	n/d	n/d	n/d	n/d	n/d	n.a.	n/d	n/d	n/d	n/d	n/d		Olaparib	yes
APTX	Q7Z2E3	APTX_HUMAN	https://www.uniprot.org/uniprot/Q7Z2E3		P0234333A	137	40740	4		2	1	1.33975	0.408318	0.45359	0.073088	0.027192	0	0.13262	0.235043	0.480487	0.0096	weak	2.715	2	5.495	0.2403	0.00353591	Olaparib	yes
AQR	O60306	AQR_HUMAN	https://www.uniprot.org/uniprot/O60306		P0233418A	346	171293	13		6	1	0.571507	0.761117	0.993596	0.430076	0.541778	0.933861	0.528104	0.654319	1.16842	n.a.	bad	1	6	6.0832	0		Olaparib
AQR	O60306	AQR_HUMAN	https://www.uniprot.org/uniprot/O60306		P0233495A	258	171293	10		8	1	1.11101	0.933585	0.706989	0.844203	0.749375	0.619436	0.934552	0.805088	1.01309	n.a.	bad	1.287	8	5.8263	0.0677		Olaparib
AQR	O60306	AQR_HUMAN	https://www.uniprot.org/uniprot/O60306		P0234333A	443	171293	18		12	1	1.04285	0.665857	0.911966	1.0016	0.697302	0.777616	0.636212	0.545838	0.611436	n.a.	bad	1.295	12	5.9091	0.0261		Olaparib
ARAP1	Q96P48	ARAP1_HUMAN	https://www.uniprot.org/uniprot/Q96P48		P0233418A	46	162190	2		1	1	0.392543	0.869596	1.20646	0.384674	0.384393	0.928014	0.360397	0.554806	1.27171	n.a.	bad	1	1	5.8933	n/d		Olaparib
ARCN1	P48444	COPD_HUMAN	https://www.uniprot.org/uniprot/P48444		P0233418A	459	57210	11		11	1	0.519989	0.786761	1.10387	0.34726	0.436455	0.98012	0.393817	0.566461	1.40714	n.a.	bad	1	10	6.5015	0		Olaparib
ARCN1	P48444	COPD_HUMAN	https://www.uniprot.org/uniprot/P48444		P0233495A	86	57210	5		2	1	1.10114	1.28743	0.664941	1.39108	0.29816	0.354722	0.487391	0.625002	0.436277	n.a.	bad	1.076	2	5.7941	0.0847		Olaparib
ARCN1	P48444	COPD_HUMAN	https://www.uniprot.org/uniprot/P48444		P0234333A	184	57210	3		3	1	1.51359	0.386883	1.15748	1.82114	0.659346	0.696441	0.769042	0.437372	0.599411	n.a.	bad	1.628	3	5.7194	0.0854		Olaparib
ARF3	P61204	ARF3_HUMAN	https://www.uniprot.org/uniprot/P61204		P0233418A	211	20601	8		0	n/d	n/d	n/d	n/d	n/d	n/d	n/d	n/d	n/d	n/d	n.a.	n/d	n/d	n/d	n/d	n/d		Olaparib
ARF3	P61204	ARF3_HUMAN	https://www.uniprot.org/uniprot/P61204		P0233495A	20	20601	2		1	1	0.701774	0.843644	0.644425	1.34814	0.462399	0.528603	0.581789	0.518155	0.450707	n.a.	bad	1.144	1	4.8283	n/d		Olaparib
ARF3	P61204	ARF3_HUMAN	https://www.uniprot.org/uniprot/P61204		P0234333A	193	20601	5		1	1	1.8548	0.312073	1.43287	1.94802	0.767679	0.738171	1.00137	0.389097	0.58934	n.a.	bad	1.636	1	6.0384	n/d		Olaparib
ARF4	P18085	ARF4_HUMAN	https://www.uniprot.org/uniprot/P18085		P0233418A	56	20511	2		0	n/d	n/d	n/d	n/d	n/d	n/d	n/d	n/d	n/d	n/d	n.a.	n/d	n/d	n/d	n/d	n/d		Olaparib
ARF4	P18085	ARF4_HUMAN	https://www.uniprot.org/uniprot/P18085		P0233495A	86	20511	6		1	1	0.782695	0.878494	0.254359	0.828777	0.268591	0.174034	0.216022	0.265091	0.06932	n.a.	bad	1.574	1	5.8018	n/d		Olaparib
ARF4	P18085	ARF4_HUMAN	https://www.uniprot.org/uniprot/P18085		P0234333A	80	20511	2		1	1	1.08732	0.571521	0.788975	1.37302	0.59681	0.587714	0.666124	0.212962	0.418528	n.a.	bad	1.534	1	5.8109	n/d		Olaparib
ARF5	P84085	ARF5_HUMAN	https://www.uniprot.org/uniprot/P84085		P0233418A	100	20529	2		2	1	0.322536	0.576955	0.895539	0.220597	0.283305	0.671177	0.279927	0.364223	0.985222	n.a.	bad	1	2	6.208	1		Olaparib
ARF6	P62330	ARF6_HUMAN	https://www.uniprot.org/uniprot/P62330		P0233418A	139	20082	4		1	1	0.198017	0.329908	0.42567	0.159852	0.135201	0.441573	0.171713	0.206745	0.616053	n.a.	bad	1.586	1	6.2508	n/d		Olaparib
ARF6	P62330	ARF6_HUMAN	https://www.uniprot.org/uniprot/P62330		P0234333A	61	20082	2		1	1	1.69912	0.520245	2.33454	2.84616	1.37776	1.03085	1.00633	0.487495	0.52001	n.a.	bad	0.945	1	5.1878	n/d		Olaparib
ARFGAP1	Q8N6T3	ARFG1_HUMAN	https://www.uniprot.org/uniprot/Q8N6T3		P0233418A	123	45675	4		2	1	0.972646	1.3555	1.65717	0.723945	0.843327	1.77609	0.91225	1.02012	2.04181	n.a.	bad	0.655	2	5.8787	0		Olaparib
ARFGAP2	Q8N6H7	ARFG2_HUMAN	https://www.uniprot.org/uniprot/Q8N6H7		P0233418A	47	56720	2		1	1	0.319037	0.531439	0.604739	0.198813	0.27987	0.71338	0.227534	0.283514	0.704436	n.a.	bad	1.161	1	6.2249	n/d		Olaparib
ARFGAP2	Q8N6H7	ARFG2_HUMAN	https://www.uniprot.org/uniprot/Q8N6H7		P0233495A	39	56720	2		1	1	3.42768	3.64828	1.33937	3.49973	1.42145	1.20451	1.31503	1.83697	1.08007	n.a.	bad	0.888	1	5.3882	n/d		Olaparib
ARFGAP3	Q9NP61	ARFG3_HUMAN	https://www.uniprot.org/uniprot/Q9NP61		P0233418A	57	56928	2		1	1	0.645812	1.29338	1.60887	0.361694	0.522649	1.39196	0.812953	0.60458	1.67255	n.a.	bad	1	1	5.5931	n/d		Olaparib
ARFGEF1	Q9Y6D6	BIG1_HUMAN	https://www.uniprot.org/uniprot/Q9Y6D6		P0233418A	62	208765	3		2	1	1.11983	0.940192	1.40763	0.761445	0.674523	1.23248	0.537371	0.535192	1.70307	n.a.	bad	0.903	2	5.4749	0		Olaparib
ARFGEF2	Q9Y6D5	BIG2_HUMAN	https://www.uniprot.org/uniprot/Q9Y6D5		P0233418A	122	202036	6		2	1	0.525571	0.782753	1.09869	0.238108	0.453885	0.702465	0.333669	0.53811	1.07795	n.a.	bad	1	2	5.6547	0		Olaparib
ARFGEF2	Q9Y6D5	BIG2_HUMAN	https://www.uniprot.org/uniprot/Q9Y6D5		P0234333A	62	202036	4		2	1	0.978606	0.404396	0.647075	0.644397	0.405487	0.473728	0.474873	0.310237	0.405206	n.a.	bad	1.882	2	5.6293	0.4011		Olaparib
ARFIP1	P53367	ARFP1_HUMAN	https://www.uniprot.org/uniprot/P53367		P0233418A	89	41738	4		2	1	0.668314	1.69191	1.27647	0.479077	0.719498	1.19724	0.418286	7.40185	11.2537	n.a.	bad	1	2	6.3402	0		Olaparib
ARG1	P05089	ARGI1_HUMAN	https://www.uniprot.org/uniprot/P05089		P0233418A	193	34735	7		6	1	0.091378	0.063733	0.362219	0.055857	0.038753	0.114962	0.057738	0.10151	0.25422	n.a.	bad	2.562	6	6.9093	0		Olaparib
ARG1	P05089	ARGI1_HUMAN	https://www.uniprot.org/uniprot/P05089		P0233495A	315	34735	11		8	1	0.561174	0.314869	0.309968	0.395333	0.252952	0.232842	0.376513	0.959797	0.423419	n.a.	bad	2.499	7	6.2596	0.2115		Olaparib
ARG1	P05089	ARGI1_HUMAN	https://www.uniprot.org/uniprot/P05089		P0234333A	298	34735	9		5	1	0.313556	0.285023	0.436237	0.544815	0.155644	0.795946	0.246048	0.48462	0.413725	n.a.	bad	1.821	5	6.6231	0.7166		Olaparib
ARGLU1	Q9NWB6	ARGL1_HUMAN	https://www.uniprot.org/uniprot/Q9NWB6		P0233418A	50	33216	1		1	1	0.648247	0.806052	0.955609	0.432173	0.587953	1.03373	0.689391	0.866739	1.52461	n.a.	bad	1	1	6.0125	n/d		Olaparib
ARGLU1	Q9NWB6	ARGL1_HUMAN	https://www.uniprot.org/uniprot/Q9NWB6		P0233495A	239	33216	7		5	1	1.18208	0.954802	0.84319	0.802839	0.630574	0.451871	0.970646	0.897085	1.13103	n.a.	bad	1.214	4	6.165	0.7893		Olaparib
ARGLU1	Q9NWB6	ARGL1_HUMAN	https://www.uniprot.org/uniprot/Q9NWB6		P0234333A	37	33216	1		1	1	2.09139	0.7188	1.08474	1.4989	0.447985	1.51108	1.60075	0.724745	0.622073	n.a.	bad	1.714	1	5.5645	n/d		Olaparib
ARHGAP1	Q07960	RHG01_HUMAN	https://www.uniprot.org/uniprot/Q07960		P0233418A	274	50435	9		6	1	0.262735	0.423824	0.624855	0.193425	0.205325	0.546004	0.2421	0.32349	0.725909	n.a.	bad	1.204	6	6.5511	0		Olaparib
ARHGAP1	Q07960	RHG01_HUMAN	https://www.uniprot.org/uniprot/Q07960		P0233495A	92	50435	4		3	1	1.22164	1.5402	0.759657	1.76331	0.70415	0.599546	0.555034	0.844575	0.569598	n.a.	bad	0.966	3	5.5458	0.3559		Olaparib
ARHGAP1	Q07960	RHG01_HUMAN	https://www.uniprot.org/uniprot/Q07960		P0234333A	141	50435	4		3	1	0.909383	0.471145	0.981802	1.30004	0.691824	0.59347	0.72751	0.466768	0.354777	n.a.	bad	1.314	3	5.5234	0.5395		Olaparib
ARHGAP17	Q68EM7	RHG17_HUMAN	https://www.uniprot.org/uniprot/Q68EM7		P0233418A	68	95436	3		2	1	0.381088	0.773146	0.941302	0.324004	0.299402	0.934497	0.359057	0.605786	1.30171	n.a.	bad	1	2	5.9756	0		Olaparib
ARHGAP18	Q8N392	RHG18_HUMAN	https://www.uniprot.org/uniprot/Q8N392		P0233418A	82	74976	2		2	1	0.701525	1.08636	1.54516	0.482017	0.641826	1.47421	0.762881	0.957847	1.78614	n.a.	bad	1	2	5.8892	0		Olaparib
ARHGDIA	P52565	GDIR1_HUMAN	https://www.uniprot.org/uniprot/P52565		P0233418A	292	23207	12		8	1	0.437379	0.74918	1.0537	0.320222	0.335045	0.99458	0.39337	0.551856	1.24641	n.a.	bad	1	8	7.4633	0		Olaparib
ARHGDIA	P52565	GDIR1_HUMAN	https://www.uniprot.org/uniprot/P52565		P0233495A	143	23207	6		5	1	1.20382	1.52205	0.714588	1.85671	0.448299	0.409729	0.38324	0.691494	0.242227	n.a.	bad	0.985	5	6.3748	0.3599		Olaparib
ARHGDIA	P52565	GDIR1_HUMAN	https://www.uniprot.org/uniprot/P52565		P0234333A	168	23207	5		5	1	1.52764	0.364216	1.3112	2.06406	0.805326	0.57343	0.873521	0.363427	0.579815	n.a.	bad	1.509	4	6.5084	0.4499		Olaparib
ARHGDIB	P52566	GDIR2_HUMAN	https://www.uniprot.org/uniprot/P52566		P0233418A	205	22988	7		5	1	0.385738	0.651845	0.900785	0.292186	0.328931	0.806815	0.363471	0.52361	1.08556	n.a.	bad	1	4	6.5727	0		Olaparib
ARHGDIB	P52566	GDIR2_HUMAN	https://www.uniprot.org/uniprot/P52566		P0233495A	58	22988	2		1	1	1.16982	1.05126	0.581603	1.64401	0.472621	0.341776	0.554954	0.446302	0.321004	n.a.	bad	1.329	1	5.8072	n/d		Olaparib
ARHGDIB	P52566	GDIR2_HUMAN	https://www.uniprot.org/uniprot/P52566		P0234333A	107	22988	5		3	1	0.816754	0.279058	0.777561	1.27489	0.594465	0.452698	1.23834	0.287703	0.528034	n.a.	bad	1.719	3	5.9959	0.8329		Olaparib
ARHGEF1	Q92888	ARHG1_HUMAN	https://www.uniprot.org/uniprot/Q92888		P0233418A	224	105853	7		4	1	0.49708	1.06373	1.35926	0.390498	0.497098	1.29198	0.423258	0.773977	1.56644	n.a.	bad	1	3	5.7784	0		Olaparib
ARHGEF2	Q92974	ARHG2_HUMAN	https://www.uniprot.org/uniprot/Q92974		P0233418A	182	111541	5		4	1	0.754193	1.19167	1.5722	0.522128	0.631291	1.33649	0.542265	0.843209	1.87921	n.a.	bad	1	4	6.2969	0		Olaparib
ARHGEF2	Q92974	ARHG2_HUMAN	https://www.uniprot.org/uniprot/Q92974		P0233495A	122	111541	4		3	1	1.04456	0.934188	0.387035	0.897103	0.347839	0.247345	0.282971	0.365494	0.261097	n.a.	bad	1.547	3	5.542	0.2482		Olaparib
ARHGEF2	Q92974	ARHG2_HUMAN	https://www.uniprot.org/uniprot/Q92974		P0234333A	163	111541	6		3	1	2.1588	0.616559	1.28487	1.93365	1.024	0.759917	0.717585	0.364447	0.537936	n.a.	bad	1.661	3	5.487	0.3333		Olaparib
ARHGEF7	Q14155	ARHG7_HUMAN	https://www.uniprot.org/uniprot/Q14155		P0233418A	144	90011	4		4	1	0.48767	0.632015	0.962034	0.337363	0.348413	0.796772	0.485164	0.610883	1.11847	n.a.	bad	1	4	5.7141	0		Olaparib
ARID1A	O14497	ARI1A_HUMAN	https://www.uniprot.org/uniprot/O14497		P0233418A	509	242042	15		11	1	0.736648	0.997867	1.31855	0.527832	0.627974	1.10239	0.616924	0.827454	1.40994	n.a.	bad	1	11	6.3439	0		Olaparib
ARID1A	O14497	ARI1A_HUMAN	https://www.uniprot.org/uniprot/O14497		P0233495A	188	242042	9		4	1	1.15491	0.843639	0.602866	0.707978	0.586696	0.414631	0.669298	0.589604	1.0477	n.a.	bad	1.49	4	5.5992	0.1452		Olaparib
ARID1A	O14497	ARI1A_HUMAN	https://www.uniprot.org/uniprot/O14497		P0234333A	463	242042	14		11	1	1.14346	0.727707	0.832182	0.843412	0.539195	0.618805	0.497086	0.48141	0.650727	n.a.	bad	1.374	11	5.9652	0.2159		Olaparib
ARID1B	Q8NFD5	ARI1B_HUMAN	https://www.uniprot.org/uniprot/Q8NFD5		P0233418A	179	241461	6		3	1	0.833076	1.00141	1.49971	0.534746	0.742246	1.38854	0.602931	0.850232	1.67418	n.a.	bad	1	3	5.8141	0		Olaparib
ARID1B	Q8NFD5	ARI1B_HUMAN	https://www.uniprot.org/uniprot/Q8NFD5		P0234333A	58	241461	2		2	1	1.43939	0.862555	1.1758	1.17203	0.73175	0.780939	0.611855	0.559731	0.728868	n.a.	bad	1.197	2	5.33	0.2589		Olaparib
ARID2	Q68CP9	ARID2_HUMAN	https://www.uniprot.org/uniprot/Q68CP9		P0233418A	334	197389	9		4	1	0.84089	0.986517	1.19098	0.479326	0.853742	1.31739	0.68752	0.938444	1.46184	n.a.	bad	1	3	6.002	0		Olaparib
ARID2	Q68CP9	ARID2_HUMAN	https://www.uniprot.org/uniprot/Q68CP9		P0233495A	210	197389	9		4	1	0.983795	0.955673	0.860698	0.939626	0.761375	0.732599	1.0769	1.00245	1.13162	30	weak	1.092	4	5.477	0.2327	n/d	Olaparib
ARID2	Q68CP9	ARID2_HUMAN	https://www.uniprot.org/uniprot/Q68CP9		P0234333A	178	197389	7		3	1	1.35993	0.937406	1.15075	1.10372	0.944108	0.979981	0.75848	0.681443	0.652509	30	weak	1.13	3	5.7751	0.498	n/d	Olaparib
ARID3A	Q99856	ARI3A_HUMAN	https://www.uniprot.org/uniprot/Q99856		P0233418A	80	62888	4		3	1	0.513151	1.02138	1.26963	0.343526	0.486103	1.19242	0.588817	0.81422	1.54633	n.a.	bad	1	3	6.0719	1		Olaparib
ARID4B	Q4LE39	ARI4B_HUMAN	https://www.uniprot.org/uniprot/Q4LE39		P0233418A	62	147808	3		1	1	0.483758	0.843899	1.03734	0.405195	0.612539	1.10055	0.493093	0.859388	1.25353	n.a.	bad	1	1	5.6378	n/d		Olaparib
ARIH1	Q9Y4X5	ARI1_HUMAN	https://www.uniprot.org/uniprot/Q9Y4X5		P0233418A	113	64117	3		2	1	0.563447	0.782295	0.998929	0.284583	0.415973	1.1004	0.391073	0.575985	1.34528	n.a.	bad	1	2	6.0325	0		Olaparib
ARIH1	Q9Y4X5	ARI1_HUMAN	https://www.uniprot.org/uniprot/Q9Y4X5		P0233495A	102	64117	3		2	1	1.27301	1.79788	1.60709	1.98444	0.622064	2.24424	4.7276	1.90096	0.526747	n.a.	bad	0.668	2	5.3247	0.1756		Olaparib
ARIH1	Q9Y4X5	ARI1_HUMAN	https://www.uniprot.org/uniprot/Q9Y4X5		P0234333A	97	64117	5		2	1	2.79851	0.225809	1.66921	1.1287	0.716339	1.32126	0.217405	0	0.742832	n.a.	bad	2.004	2	5.324	0.0772		Olaparib
ARL1	P40616	ARL1_HUMAN	https://www.uniprot.org/uniprot/P40616		P0233418A	59	20417	1		1	1	0.392631	0.956077	1.16203	0.422926	0.562792	1.12791	0.48819	0.747805	1.31426	n.a.	bad	1	1	6.4671	n/d		Olaparib
ARL1	P40616	ARL1_HUMAN	https://www.uniprot.org/uniprot/P40616		P0234333A	89	20417	3		1	1	4.86315	1.8087	4.20192	6.19273	4.45955	4.33661	3.75346	1.43343	2.36393	n.a.	bad	1	1	5.7998	n/d		Olaparib
ARL2	P36404	ARL2_HUMAN	https://www.uniprot.org/uniprot/P36404		P0233418A	126	20878	4		3	1	0.86735	1.74419	2.35496	0.876089	0.706644	2.16477	0.766774	1.22398	2.98201	n.a.	bad	0.456	3	5.9809	0		Olaparib
ARL3	P36405	ARL3_HUMAN	https://www.uniprot.org/uniprot/P36405		P0233418A	207	20455	5		4	1	0.650946	0.702497	1.17911	0.302146	0.271907	0.886023	0.405316	0.558624	1.33881	n.a.	bad	1	4	5.8581	0		Olaparib
ARL3	P36405	ARL3_HUMAN	https://www.uniprot.org/uniprot/P36405		P0234333A	74	20455	3		2	1	1.40532	0.643665	1.27986	2.32429	0.864169	0.681362	0.87308	0.318082	0.508428	n.a.	bad	1.25	2	5.3669	0.3661		Olaparib
ARL6IP1	Q15041	AR6P1_HUMAN	https://www.uniprot.org/uniprot/Q15041		P0233418A	33	23362	1		1	1	0.364264	0.831558	1.17077	0.46788	0.391002	1.0483	0.398256	0.551236	1.51617	n.a.	bad	1	1	6.2086	n/d		Olaparib
ARL6IP5	O75915	PRAF3_HUMAN	https://www.uniprot.org/uniprot/O75915		P0233418A	115	21614	3		3	1	0.208573	0.357265	0.525253	0.16291	0.166737	0.489451	0.176614	0.280847	0.614183	n.a.	bad	1.369	3	6.4324	0		Olaparib
ARL8B	Q9NVJ2	ARL8B_HUMAN	https://www.uniprot.org/uniprot/Q9NVJ2		P0233418A	165	21539	5		3	1	0.226381	0.398857	0.636725	0.169958	0.238599	0.556102	0.223903	0.31172	0.802627	n.a.	bad	1.184	3	6.2965	0		Olaparib
ARL8B	Q9NVJ2	ARL8B_HUMAN	https://www.uniprot.org/uniprot/Q9NVJ2		P0233495A	87	21539	3		2	1	1.24487	1.83959	1.07294	2.66636	0.727541	0.720213	0.544327	0.956712	0.262383	n.a.	bad	0.771	2	5.7955	0.5628		Olaparib
ARL8B	Q9NVJ2	ARL8B_HUMAN	https://www.uniprot.org/uniprot/Q9NVJ2		P0234333A	149	21539	3		2	1	1.28796	0.48749	1.20933	1.80383	0.797096	1.13704	0.812807	0.436212	0.687691	n.a.	bad	1.348	2	6.0332	0.2269		Olaparib
ARMC6	Q6NXE6	ARMC6_HUMAN	https://www.uniprot.org/uniprot/Q6NXE6		P0233418A	101	54141	3		2	1	0.752891	1.29272	1.62463	0.489954	0.586873	1.50503	0.648863	0.97294	2.03904	n.a.	bad	1	2	6.0582	0		Olaparib
ARMC8	Q8IUR7	ARMC8_HUMAN	https://www.uniprot.org/uniprot/Q8IUR7		P0233418A	89	75509	3		2	1	0.825902	0.868458	1.25413	0.345985	0.637086	1.08945	0.706909	0.761929	1.37357	n.a.	bad	1	2	5.9719	0		Olaparib
ARMC8	Q8IUR7	ARMC8_HUMAN	https://www.uniprot.org/uniprot/Q8IUR7		P0233495A	43	75509	5		0	n/d	n/d	n/d	n/d	n/d	n/d	n/d	n/d	n/d	n/d	n.a.	n/d	n/d	n/d	n/d	n/d		Olaparib
ARMT1	Q9H993	ARMT1_HUMAN	https://www.uniprot.org/uniprot/Q9H993		P0233418A	101	51172	3		3	1	0.568828	1.24917	1.59454	0.466218	0.512701	1.47936	0.567291	0.916778	1.91295	n.a.	bad	1	3	5.9519	0		Olaparib
ARPC1A	Q92747	ARC1A_HUMAN	https://www.uniprot.org/uniprot/Q92747		P0233418A	135	41569	5		4	1	0.204336	0.267666	0.421163	0.140244	0.19602	0.344678	0.161538	0.219084	0.50581	n.a.	bad	1.748	4	6.2793	0		Olaparib
ARPC1A	Q92747	ARC1A_HUMAN	https://www.uniprot.org/uniprot/Q92747		P0233495A	41	41569	2		1	1	1.09602	0.50997	0.836859	0.780996	0.545846	0.39865	0.46932	0.38528	0.848323	n.a.	bad	1.556	1	5.4803	n/d		Olaparib
ARPC1A	Q92747	ARC1A_HUMAN	https://www.uniprot.org/uniprot/Q92747		P0234333A	40	41569	1		0	n/d	n/d	n/d	n/d	n/d	n/d	n/d	n/d	n/d	n/d	n.a.	n/d	n/d	n/d	n/d	n/d		Olaparib
ARPC1B	O15143	ARC1B_HUMAN	https://www.uniprot.org/uniprot/O15143		P0233418A	277	40949	7		6	1	0.381379	0.674334	0.888397	0.292014	0.330718	0.874257	0.359844	0.465492	1.01935	n.a.	bad	1	6	6.5687	0		Olaparib
ARPC1B	O15143	ARC1B_HUMAN	https://www.uniprot.org/uniprot/O15143		P0233495A	188	40949	5		4	1	1.20808	1.25012	0.72091	1.4651	0.698461	0.57562	0.628319	0.833595	0.62824	n.a.	bad	1.12	4	6.1138	0.3078		Olaparib
ARPC1B	O15143	ARC1B_HUMAN	https://www.uniprot.org/uniprot/O15143		P0234333A	307	40949	8		6	1	1.29213	0.641773	1.13791	1.59996	0.814734	0.831125	0.84347	0.513512	0.608734	n.a.	bad	1.288	6	6.141	0.5574		Olaparib
ARPC2	O15144	ARPC2_HUMAN	https://www.uniprot.org/uniprot/O15144		P0233418A	511	34333	15		11	1	0.237791	0.367329	0.516411	0.175432	0.178087	0.449522	0.223745	0.279803	0.633147	n.a.	bad	1.401	10	6.654	0		Olaparib
ARPC2	O15144	ARPC2_HUMAN	https://www.uniprot.org/uniprot/O15144		P0233495A	123	34333	5		4	1	1.07922	1.01079	0.661444	1.09133	0.545013	0.486936	0.486776	0.650276	0.663656	30	weak	1.243	4	5.9652	0.2676	n/d	Olaparib
ARPC2	O15144	ARPC2_HUMAN	https://www.uniprot.org/uniprot/O15144		P0234333A	269	34333	9		7	1	0.982145	0.438118	0.90632	1.16163	0.606948	0.70327	0.562952	0.456722	0.441128	n.a.	bad	1.474	7	6.0332	0.142		Olaparib
ARPC3	O15145	ARPC3_HUMAN	https://www.uniprot.org/uniprot/O15145		P0233418A	190	20546	7		5	1	0.243938	0.377038	0.584796	0.173369	0.209617	0.495603	0.215889	0.335388	0.656666	n.a.	bad	1.293	5	6.4439	0		Olaparib
ARPC3	O15145	ARPC3_HUMAN	https://www.uniprot.org/uniprot/O15145		P0234333A	159	20546	7		4	1	1.18407	0.573351	0.940366	1.37402	0.757025	0.868476	0.728059	0.46296	0.504302	n.a.	bad	1.443	4	6.2497	0.4989		Olaparib
ARPC4	P59998	ARPC4_HUMAN	https://www.uniprot.org/uniprot/P59998		P0233418A	334	21588	9		7	1	0.237338	0.316322	0.478013	0.14536	0.17812	0.42595	0.167468	0.254038	0.561252	n.a.	bad	1.558	7	7.0957	0		Olaparib
ARPC4	P59998	ARPC4_HUMAN	https://www.uniprot.org/uniprot/P59998		P0233495A	177	21588	5		4	1	1.1209	1.32757	0.70651	1.54856	0.750474	0.581842	0.565678	0.873584	0.543567	n.a.	bad	1.043	4	6.3247	0.079		Olaparib
ARPC4	P59998	ARPC4_HUMAN	https://www.uniprot.org/uniprot/P59998		P0234333A	246	21588	7		4	1	1.46466	0.765848	1.45796	1.90664	1.05286	1.11914	1.05181	0.678411	0.750376	n.a.	bad	1.108	4	6.2241	0.3102		Olaparib
ARPC5	O15511	ARPC5_HUMAN	https://www.uniprot.org/uniprot/O15511		P0233418A	189	16320	4		3	1	0.069764	0.354629	0.535569	0.190715	0.212536	0.454568	0.215024	0.325389	0.54278	n.a.	bad	1.202	3	6.3198	0		Olaparib
ARPC5	O15511	ARPC5_HUMAN	https://www.uniprot.org/uniprot/O15511		P0233495A	138	16631	4		3	1	1.25437	1.15571	0.94712	1.21836	0.7172	0.56287	0.44131	0.679522	0.383816	n.a.	bad	1.072	3	5.7433	0.4707		Olaparib
ARPC5	O15511	ARPC5_HUMAN	https://www.uniprot.org/uniprot/O15511		P0234333A	138	16320	5		3	1	1.18522	0.711516	1.00253	1.51477	0.816203	0.948281	0.801108	0.48168	0.538175	n.a.	bad	1.275	3	5.8472	0.7875		Olaparib
ARPC5L	Q9BPX5	ARP5L_HUMAN	https://www.uniprot.org/uniprot/Q9BPX5		P0233418A	53	16941	2		2	1	0.130181	0.244144	0.382744	0.157343	0.163539	0.3394	0.171059	0.255929	0.41505	n.a.	bad	1.803	2	5.9383	0		Olaparib
ARPC5L	Q9BPX5	ARP5L_HUMAN	https://www.uniprot.org/uniprot/Q9BPX5		P0233495A	59	16941	2		2	1	1.57153	1.46266	0.880637	1.56167	0.789671	0.790734	0.731577	1.1186	0.768662	n.a.	bad	1.097	2	6.0114	0.6835		Olaparib
ARPC5L	Q9BPX5	ARP5L_HUMAN	https://www.uniprot.org/uniprot/Q9BPX5		P0234333A	68	16941	2		1	1	1.20608	0.375735	0.765143	1.12169	0.65745	0.626512	0.484475	0.374285	0.215842	n.a.	bad	1.934	1	5.955	n/d		Olaparib
ARSE	P51690	ARSE_HUMAN	https://www.uniprot.org/uniprot/P51690		P0233418A	50	65668	2		1	1	0.462698	1.0777	0.94988	0.696634	0.450657	1.23498	0.42981	0.820321	2.0764	n.a.	bad	1	1	5.6427	n/d		Olaparib
ASCC3	Q8N3C0	ASCC3_HUMAN	https://www.uniprot.org/uniprot/Q8N3C0		P0233418A	106	251457	4		3	1	0.278142	0.424267	0.574287	0.280751	0.327707	0.488501	0.287997	0.372294	0.717954	n.a.	bad	1.28	3	5.7353	0		Olaparib
ASGR1	P07306	ASGR1_HUMAN	https://www.uniprot.org/uniprot/P07306		P0233418A	54	33186	2		1	1	0.307469	0.522749	1.0452	0.350716	0.461988	0.983229	0.345945	0.636746	1.04467	n.a.	bad	1	1	5.6646	n/d		Olaparib
ASGR1	P07306	ASGR1_HUMAN	https://www.uniprot.org/uniprot/P07306		P0233495A	51	33186	2		1	1	1.25638	1.88243	0.765118	2.20226	0.566622	0.539023	0.486981	0.892669	0.233947	n.a.	bad	0.852	1	5.8795	n/d		Olaparib
ASGR2	P07307	ASGR2_HUMAN	https://www.uniprot.org/uniprot/P07307		P0233418A	31	35092	1		1	1	0.782688	1.06008	1.51317	0.62001	0.812958	1.60349	0.68305	1.04484	1.45838	n.a.	bad	0.693	1	5.8754	n/d		Olaparib
ASGR2	P07307	ASGR2_HUMAN	https://www.uniprot.org/uniprot/P07307		P0233495A	31	35092	1		1	1	1.07978	0.936073	0.685702	1.25315	0.420641	0.363964	0.443259	0.660605	0.371422	n.a.	bad	1.282	n/d	n/d	n/d		Olaparib
ASH2L	Q9UBL3	ASH2L_HUMAN	https://www.uniprot.org/uniprot/Q9UBL3		P0233418A	403	68722	15		10	1	0.777843	1.12204	1.45568	0.53414	0.682787	1.31677	0.704779	0.879987	1.64196	n.a.	bad	1	10	6.3852	0		Olaparib
ASH2L	Q9UBL3	ASH2L_HUMAN	https://www.uniprot.org/uniprot/Q9UBL3		P0233495A	71	68722	3		1	1	0.932811	1.00472	0.67987	0.874746	0.501098	0.48338	0.616116	0.738037	0.75225	n.a.	bad	1.147	1	5.6342	n/d		Olaparib
ASH2L	Q9UBL3	ASH2L_HUMAN	https://www.uniprot.org/uniprot/Q9UBL3		P0234333A	170	68722	8		4	1	0.940531	0.634691	0.772172	0.944994	0.576661	0.634522	0.496601	0.381442	0.535042	n.a.	bad	1.379	4	5.5511	0.1827		Olaparib
ASL	P04424	ARLY_HUMAN	https://www.uniprot.org/uniprot/P04424		P0233418A	163	51657	6		4	1	0.292952	0.525757	0.719396	0.213357	0.233649	0.651022	0.263711	0.357971	0.848392	n.a.	bad	1.038	4	6.0483	0		Olaparib
ASNA1	O43681	ASNA_HUMAN	https://www.uniprot.org/uniprot/O43681		P0233418A	97	38792	5		2	1	0.409752	0.687891	1.04569	0.254786	0.366368	0.933079	0.337714	0.555706	1.152	n.a.	bad	1	2	6.2139	0		Olaparib
ASNA1	O43681	ASNA_HUMAN	https://www.uniprot.org/uniprot/O43681		P0233495A	31	38792	1		1	1	1.21761	1.4509	0.679071	1.89163	0.439612	0.343146	0.303387	0.793537	0.336385	n.a.	bad	1.041	1	5.2538	n/d		Olaparib
ASNA1	O43681	ASNA_HUMAN	https://www.uniprot.org/uniprot/O43681		P0234333A	32	38792	1		1	1	1.86662	0.520683	1.61668	2.13681	1.08723	0.948406	1.22843	0.464738	0.428785	n.a.	bad	1.341	1	5.4577	n/d		Olaparib
ASPM	Q8IZT6	ASPM_HUMAN	https://www.uniprot.org/uniprot/Q8IZT6		P0233495A	63	409795	6		0	n/d	n/d	n/d	n/d	n/d	n/d	n/d	n/d	n/d	n/d	n.a.	n/d	n/d	n/d	n/d	n/d		Olaparib
ASS1	P00966	ASSY_HUMAN	https://www.uniprot.org/uniprot/P00966		P0233418A	230	46530	7		6	1	0.246565	0.369772	0.561054	0.218501	0.249973	0.49519	0.214874	0.32006	0.748373	n.a.	bad	1.339	5	6.4129	0		Olaparib
ASS1	P00966	ASSY_HUMAN	https://www.uniprot.org/uniprot/P00966		P0234333A	77	46530	5		2	1	1.01289	0.42077	1.11234	1.91265	0.606855	0.49756	0.862029	0.372668	0.54224	n.a.	bad	1.313	2	5.79	0.2723		Olaparib
ATAD3A	Q9NVI7	ATD3A_HUMAN	https://www.uniprot.org/uniprot/Q9NVI7		P0233418A	625	66217	21		15	1	0.745938	1.17011	1.39762	0.52358	0.739733	1.34252	0.698954	0.933038	1.48231	n.a.	bad	1	14	7.0524	0		Olaparib
ATAD3A	Q9NVI7	ATD3A_HUMAN	https://www.uniprot.org/uniprot/Q9NVI7		P0233495A	603	66217	23		14	1	1.10375	1.03156	0.769446	1.01951	0.771538	0.672687	0.983894	0.925355	0.985681	30	weak	1.168	14	6.4442	0.1091	n/d	Olaparib
ATAD3A	Q9NVI7	ATD3A_HUMAN	https://www.uniprot.org/uniprot/Q9NVI7		P0234333A	675	66217	26		17	1	1.14512	0.768081	1.05353	1.13794	0.81646	0.972012	0.714177	0.564309	0.612529	n.a.	bad	1.178	17	6.6095	0.0547		Olaparib
ATE1	O95260	ATE1_HUMAN	https://www.uniprot.org/uniprot/O95260		P0233418A	50	59090	2		2	1	0.376643	0.487633	0.61199	0.231453	0.26333	0.475519	0.287511	0.390445	0.840226	n.a.	bad	1.252	2	6.2062	0		Olaparib
ATF1	P18846	ATF1_HUMAN	https://www.uniprot.org/uniprot/P18846		P0233495A	30	29232	1		0	n/d	n/d	n/d	n/d	n/d	n/d	n/d	n/d	n/d	n/d	n.a.	n/d	n/d	1	5.859	n/d		Olaparib
ATF2	P15336	ATF2_HUMAN	https://www.uniprot.org/uniprot/P15336		P0233495A	36	54537	1		1	1	1.67303	1.00503	0.961517	1.13662	0.640924	0.430987	0.618042	0.542901	0.879221	n.a.	bad	1.359	1	6.0257	n/d		Olaparib
ATF7	P17544	ATF7_HUMAN	https://www.uniprot.org/uniprot/P17544		P0233418A	32	52967	1		1	1	0.668016	0.981226	1.44095	1.18658	0.931873	1.21721	0.58184	0.72214	1.80212	n.a.	bad	1	1	5.5383	n/d		Olaparib
ATF7	P17544	ATF7_HUMAN	https://www.uniprot.org/uniprot/P17544		P0233495A	36	52967	1		0	n/d	n/d	n/d	n/d	n/d	n/d	n/d	n/d	n/d	n/d	n.a.	n/d	n/d	1	6.0257	n/d		Olaparib
ATF7IP	Q6VMQ6	MCAF1_HUMAN	https://www.uniprot.org/uniprot/Q6VMQ6		P0233418A	53	137491	1		1	1	0.744245	0.884218	1.45636	0.664055	0.553576	1.02339	0.67107	0.896745	1.216	n.a.	bad	0.745	1	5.7327	n/d		Olaparib
ATIC	P31939	PUR9_HUMAN	https://www.uniprot.org/uniprot/P31939		P0233418A	696	64615	16		11	1	0.719843	1.18038	1.68858	0.483492	0.537529	1.5159	0.565124	0.807585	1.9563	n.a.	bad	1	11	6.9264	0		Olaparib
ATIC	P31939	PUR9_HUMAN	https://www.uniprot.org/uniprot/P31939		P0233495A	313	64615	8		7	1	1.12693	1.56793	0.662529	2.00153	0.530145	0.434666	0.228519	0.676541	0.263566	n.a.	bad	0.954	7	6.1648	0.1471		Olaparib
ATIC	P31939	PUR9_HUMAN	https://www.uniprot.org/uniprot/P31939		P0234333A	299	64615	11		7	1	1.4807	0.34232	1.27128	2.34352	0.976868	0.610697	0.904274	0.390575	0.447741	n.a.	bad	1.537	7	6.1237	0.4132		Olaparib
ATL2	Q8NHH9	ATLA2_HUMAN	https://www.uniprot.org/uniprot/Q8NHH9		P0233418A	49	66228	2		1	1	0.454526	0.615491	1.09499	0.288	0.45629	0.809101	0.319155	0.44704	1.02591	n.a.	bad	1	1	6.1148	n/d		Olaparib
ATL3	Q6DD88	ATLA3_HUMAN	https://www.uniprot.org/uniprot/Q6DD88		P0233418A	254	60541	8		4	1	0.268192	0.358323	0.511457	0.18936	0.145343	0.425714	0.151402	0.290343	0.623454	n.a.	bad	1.458	4	5.9912	0		Olaparib
ATP1A1	P05023	AT1A1_HUMAN	https://www.uniprot.org/uniprot/P05023		P0233418A	1226	112999	30		24	1	0.661566	1.11546	1.53657	0.502938	0.512122	1.36092	0.569993	0.807837	1.69069	n.a.	bad	1	24	6.972	0		Olaparib
ATP1A1	P05023	AT1A1_HUMAN	https://www.uniprot.org/uniprot/P05023		P0233495A	437	109549	14		10	1	1.27482	1.55175	0.706427	1.63574	0.549298	0.490478	0.449062	0.751296	0.39916	n.a.	bad	1.007	9	6.0894	0.0935		Olaparib
ATP1A1	P05023	AT1A1_HUMAN	https://www.uniprot.org/uniprot/P05023		P0234333A	459	109549	18		11	1	1.62914	0.586514	1.38303	2.32489	1.03954	0.83883	0.960888	0.515477	0.701504	n.a.	bad	1.335	11	6.0141	0.1776		Olaparib
ATP1B1	P05026	AT1B1_HUMAN	https://www.uniprot.org/uniprot/P05026		P0233418A	150	35061	6		5	1	0.640639	0.84818	1.21809	0.389934	0.398172	1.07496	0.448189	0.653302	1.40404	n.a.	bad	1	5	5.9772	0		Olaparib
ATP1B3	P54709	AT1B3_HUMAN	https://www.uniprot.org/uniprot/P54709		P0233418A	224	31512	7		4	1	0.494458	1.05753	1.52941	0.454111	0.461296	1.38839	0.54116	0.785135	1.7078	n.a.	bad	1	3	6.2973	0		Olaparib
ATP1B3	P54709	AT1B3_HUMAN	https://www.uniprot.org/uniprot/P54709		P0234333A	30	31512	1		1	1	3.07083	0.972873	2.04506	3.61126	1.6859	1.08453	2.34653	0.775731	1.5357	n.a.	bad	1.349	1	5.3191	n/d		Olaparib
ATP2A2	P16615	AT2A2_HUMAN	https://www.uniprot.org/uniprot/P16615		P0233418A	814	114756	26		12	1	0.477412	0.73847	1.08769	0.334488	0.406181	0.965542	0.401948	0.581888	1.20084	n.a.	bad	1	11	6.9432	0		Olaparib
ATP2A2	P16615	AT2A2_HUMAN	https://www.uniprot.org/uniprot/P16615		P0233495A	472	114756	17		8	1	1.04743	1.17666	0.74657	1.42615	0.638684	0.569416	0.631781	0.840705	0.569909	n.a.	bad	1.065	8	6.2661	0.0474		Olaparib
ATP2A2	P16615	AT2A2_HUMAN	https://www.uniprot.org/uniprot/P16615		P0234333A	423	114756	17		5	1	1.12253	0.442091	0.921292	1.19988	0.613656	0.614095	0.619189	0.386139	0.5728	n.a.	bad	1.557	4	6.1107	0.0524		Olaparib
ATP2A3	Q93084	AT2A3_HUMAN	https://www.uniprot.org/uniprot/Q93084		P0233418A	197	114129	5		2	1	0.772634	1.20086	1.61395	0.560434	0.793262	1.647	0.693136	0.844818	2.26726	n.a.	bad	1	2	5.9523	0		Olaparib
ATP2A3	Q93084	AT2A3_HUMAN	https://www.uniprot.org/uniprot/Q93084		P0234333A	53	114929	1		0	n/d	n/d	n/d	n/d	n/d	n/d	n/d	n/d	n/d	n/d	n.a.	n/d	n/d	n/d	n/d	n/d		Olaparib
ATP2B1	P20020	AT2B1_HUMAN	https://www.uniprot.org/uniprot/P20020		P0233418A	408	138754	13		4	1	0.595382	1.06091	1.41397	0.482569	0.546163	1.41029	0.619937	0.852578	1.60577	n.a.	bad	1	4	5.8531	0		Olaparib
ATP2B1	P20020	AT2B1_HUMAN	https://www.uniprot.org/uniprot/P20020		P0233495A	32	138754	2		1	1	1.42483	1.43626	0.992241	1.85767	0.842689	0.543386	0.697244	0.63237	0.30641	n.a.	bad	0.998	1	5.3359	n/d		Olaparib
ATP2B4	P23634	AT2B4_HUMAN	https://www.uniprot.org/uniprot/P23634		P0233418A	69	137919	5		1	1	0.439779	0.470621	0.831176	0.329827	0.266753	0.766004	0.365731	0.353061	1.00652	n.a.	bad	1.106	1	6.1237	n/d		Olaparib
ATP5F1A	P25705	ATPA_HUMAN	https://www.uniprot.org/uniprot/P25705		P0233418A	1289	59750	32		24	1	0.538026	0.940762	1.30129	0.401629	0.488457	1.21117	0.492772	0.770117	1.52838	n.a.	bad	1	23	7.8056	0		Olaparib
ATP5F1A	P25705	ATPA_HUMAN	https://www.uniprot.org/uniprot/P25705		P0233495A	894	59750	28		19	1	1.1597	1.20948	0.638987	1.3999	0.545547	0.499401	0.507813	0.746784	0.504321	n.a.	bad	1.168	19	7.2732	0.7511		Olaparib
ATP5F1A	P25705	ATPA_HUMAN	https://www.uniprot.org/uniprot/P25705		P0234333A	1171	59750	29		22	1	1.45265	0.558356	1.26319	1.88296	0.897079	0.910421	0.850289	0.430747	0.598382	n.a.	bad	1.346	22	7.1356	0.3779		Olaparib
ATP5F1B	P06576	ATPB_HUMAN	https://www.uniprot.org/uniprot/P06576		P0233418A	726	56559	20		12	1	0.587333	0.991437	1.22126	0.389224	0.449836	1.1616	0.507267	0.671382	1.34971	n.a.	bad	1	11	7.6348	0		Olaparib
ATP5F1B	P06576	ATPB_HUMAN	https://www.uniprot.org/uniprot/P06576		P0233495A	682	56559	16		11	1	1.18544	1.33527	0.676011	1.65718	0.604332	0.494005	0.474629	0.775744	0.455055	n.a.	bad	1.087	11	6.6845	0.3009		Olaparib
ATP5F1B	P06576	ATPB_HUMAN	https://www.uniprot.org/uniprot/P06576		P0234333A	611	56559	14		10	1	1.44589	0.705337	1.24371	1.78056	0.925581	0.883143	0.903775	0.467942	0.599612	n.a.	bad	1.255	10	6.723	0.0553		Olaparib
ATP5F1C	P36542	ATPG_HUMAN	https://www.uniprot.org/uniprot/P36542		P0233418A	357	32996	13		8	1	0.630325	1.2655	1.64078	0.550947	0.642722	1.52167	0.673017	0.957552	1.75864	n.a.	bad	1	8	7.1323	0		Olaparib
ATP5F1C	P36542	ATPG_HUMAN	https://www.uniprot.org/uniprot/P36542		P0233495A	305	32996	9		6	1	1.12747	1.38312	0.673408	1.46828	0.630562	0.640016	0.690492	0.785166	0.562423	n.a.	bad	1.034	6	6.3595	0.1108		Olaparib
ATP5F1C	P36542	ATPG_HUMAN	https://www.uniprot.org/uniprot/P36542		P0234333A	272	32996	9		6	1	1.56457	0.631549	1.3071	1.78242	0.884675	0.967318	0.846544	0.497712	0.694628	n.a.	bad	1.323	6	6.6071	0.3582		Olaparib
ATP5F1D	P30049	ATPD_HUMAN	https://www.uniprot.org/uniprot/P30049		P0233418A	165	17490	3		2	1	0.675246	1.055	1.45936	0.82012	0.680069	1.45506	0.640642	0.869795	1.43297	n.a.	bad	0.666	2	6.5882	1		Olaparib
ATP5F1D	P30049	ATPD_HUMAN	https://www.uniprot.org/uniprot/P30049		P0233495A	174	17490	3		2	1	1.09974	0.928282	0.76881	1.33609	0.621063	0.484112	0.384712	0.752659	0.425853	n.a.	bad	1.237	2	6.1983	0.1267		Olaparib
ATP5F1D	P30049	ATPD_HUMAN	https://www.uniprot.org/uniprot/P30049		P0234333A	123	17490	2		2	1	0.877573	0.485211	0.866994	1.38943	0.698186	0.781438	0.731902	0.437281	0.579816	n.a.	bad	1.389	2	6.1573	0.094		Olaparib
ATP5F1E	P56381	ATP5E_HUMAN	https://www.uniprot.org/uniprot/P56381		P0233418A	126	5780	5		3	1	0.556492	0.791115	1.47674	0.745691	0.609512	1.43143	0.799846	0.810126	1.2704	n.a.	bad	0.686	3	6.7058	0		Olaparib
ATP5F1E	P56381	ATP5E_HUMAN	https://www.uniprot.org/uniprot/P56381		P0234333A	86	5780	3		2	1	1.12348	0.66089	1.01245	1.28768	0.836225	0.775301	0.8076	0.398067	0.555636	n.a.	bad	1.269	2	6.3573	0.2794		Olaparib
ATP5IF1	Q9UII2	ATIF1_HUMAN	https://www.uniprot.org/uniprot/Q9UII2		P0233418A	93	12249	3		3	1	0.581797	1.38964	2.03243	0.792237	0.65529	1.73218	0.791068	1.21568	2.28053	n.a.	bad	0.462	3	7.1551	0		Olaparib
ATP5IF1	Q9UII2	ATIF1_HUMAN	https://www.uniprot.org/uniprot/Q9UII2		P0233495A	88	12249	3		2	1	1.46959	2.19905	0.938397	2.26016	0.813793	0.710479	0.567116	1.02917	0.151024	n.a.	bad	0.787	2	6.5026	0.1413		Olaparib
ATP5IF1	Q9UII2	ATIF1_HUMAN	https://www.uniprot.org/uniprot/Q9UII2		P0234333A	97	12249	3		3	1	1.71623	0.416309	1.35777	2.46907	0.975822	0.961223	1.07404	0.363956	0.495948	n.a.	bad	1.531	3	6.3428	0.3084		Olaparib
ATP5MC1	P05496	AT5G1_HUMAN	https://www.uniprot.org/uniprot/P05496		P0233418A	40	14277	1		1	1	0.765571	1.72203	1.70066	0.568115	0.59652	1.77137	0.709501	0.952098	1.77976	n.a.	bad	1	1	8.3235	n/d		Olaparib
ATP5MC1	P05496	AT5G1_HUMAN	https://www.uniprot.org/uniprot/P05496		P0234333A	41	14277	1		1	1	1.52561	0.719426	1.33148	1.34246	0.797803	1.02972	0.850526	0.435839	0.509062	n.a.	bad	1.231	1	7.465	n/d		Olaparib
ATP5MC2	Q06055	AT5G2_HUMAN	https://www.uniprot.org/uniprot/Q06055		P0233418A	40	20513	1		0	n/d	n/d	n/d	n/d	n/d	n/d	n/d	n/d	n/d	n/d	n.a.	n/d	n/d	1	8.3235	n/d		Olaparib
ATP5MC2	Q06055	AT5G2_HUMAN	https://www.uniprot.org/uniprot/Q06055		P0234333A	41	20513	1		0	n/d	n/d	n/d	n/d	n/d	n/d	n/d	n/d	n/d	n/d	n.a.	n/d	n/d	1	7.465	n/d		Olaparib
ATP5MC3	P48201	AT5G3_HUMAN	https://www.uniprot.org/uniprot/P48201		P0233418A	40	14693	1		0	n/d	n/d	n/d	n/d	n/d	n/d	n/d	n/d	n/d	n/d	n.a.	n/d	n/d	1	8.3235	n/d		Olaparib
ATP5MC3	P48201	AT5G3_HUMAN	https://www.uniprot.org/uniprot/P48201		P0234333A	41	14693	1		0	n/d	n/d	n/d	n/d	n/d	n/d	n/d	n/d	n/d	n/d	n.a.	n/d	n/d	1	7.465	n/d		Olaparib
ATP5ME	P56385	ATP5I_HUMAN	https://www.uniprot.org/uniprot/P56385		P0233418A	134	7933	5		2	1	0.821742	1.61565	2.48163	1.05432	1.1072	2.40251	1.24548	1.61366	2.381	30	good	0.445	2	7.1176	0	n/d	Olaparib
ATP5ME	P56385	ATP5I_HUMAN	https://www.uniprot.org/uniprot/P56385		P0233495A	94	7933	3		1	1	1.0885	1.23912	0.727379	1.2759	0.481638	0.456302	0.249027	0.595487	0.502241	n.a.	bad	1.062	1	6.1677	n/d		Olaparib
ATP5MG	O75964	ATP5L_HUMAN	https://www.uniprot.org/uniprot/O75964		P0233418A	122	11428	3		3	1	0.544182	1.27905	1.64871	0.571391	0.530353	1.49822	0.597478	0.914717	1.97952	n.a.	bad	1	3	6.3123	0		Olaparib
ATP5MG	O75964	ATP5L_HUMAN	https://www.uniprot.org/uniprot/O75964		P0233495A	48	11428	1		1	1	1.24236	1.00493	0.694146	1.44967	0.793128	0.528812	0.469846	0.928629	0.509592	n.a.	bad	1.32	1	5.8585	n/d		Olaparib
ATP5PB	P24539	AT5F1_HUMAN	https://www.uniprot.org/uniprot/P24539		P0233418A	298	28908	10		5	1	0.583025	1.16488	1.36048	0.491396	0.748075	1.37433	0.710104	0.83157	1.38963	n.a.	bad	1	5	6.992	0		Olaparib
ATP5PB	P24539	AT5F1_HUMAN	https://www.uniprot.org/uniprot/P24539		P0233495A	95	28908	3		1	1	1.47939	1.617	1.03286	1.74953	0.806519	0.564457	0.5094	1.02811	0.471097	n.a.	bad	1	1	6.4184	n/d		Olaparib
ATP5PB	P24539	AT5F1_HUMAN	https://www.uniprot.org/uniprot/P24539		P0234333A	271	28908	7		7	1	1.67779	0.632117	1.48573	2.24413	1.14622	0.969887	0.982355	0.542244	0.707486	n.a.	bad	1.264	7	6.3477	0.4682		Olaparib
ATP5PD	O75947	ATP5H_HUMAN	https://www.uniprot.org/uniprot/O75947		P0233418A	339	18491	10		7	1	0.482598	1.11713	1.45403	0.521723	0.6431	1.32267	0.614768	0.900129	1.60362	n.a.	bad	1	7	6.9477	0		Olaparib
ATP5PD	O75947	ATP5H_HUMAN	https://www.uniprot.org/uniprot/O75947		P0233495A	176	18491	6		3	1	1.39014	1.6318	1.04961	1.70792	0.851752	0.674347	0.497807	1.11329	0.472213	n.a.	bad	1	3	6.3534	0.2201		Olaparib
ATP5PD	O75947	ATP5H_HUMAN	https://www.uniprot.org/uniprot/O75947		P0234333A	145	18491	5		3	1	1.49112	0.686292	1.37037	1.92482	1.00058	0.787676	0.898532	0.559204	0.666061	n.a.	bad	1.211	3	6.2273	0.1053		Olaparib
ATP5PF	P18859	ATP5J_HUMAN	https://www.uniprot.org/uniprot/P18859		P0233418A	31	13388	1		1	1	0.211355	0.80418	1.54106	1.08786	0.73764	1.9363	0.897742	0.977856	1.72949	n.a.	bad	0.517	1	6.2521	n/d		Olaparib
ATP5PF	P18859	ATP5J_HUMAN	https://www.uniprot.org/uniprot/P18859		P0233495A	45	13388	2		1	1	1.57607	1.5523	0.918567	1.59388	0.761663	0.610339	0.502287	0.980571	0.555348	n.a.	bad	1.043	1	6.2388	n/d		Olaparib
ATP5PO	P48047	ATPO_HUMAN	https://www.uniprot.org/uniprot/P48047		P0233418A	210	23277	5		4	1	0.605982	0.943622	1.29723	0.383051	0.483108	1.16045	0.474083	0.736829	1.42721	n.a.	bad	1	3	6.6563	0		Olaparib
ATP5PO	P48047	ATPO_HUMAN	https://www.uniprot.org/uniprot/P48047		P0233495A	104	23277	3		2	1	1.10933	1.26416	0.826711	1.15237	0.548527	0.519328	0.648603	0.672495	0.646676	n.a.	bad	1.009	2	6.1651	0.5513		Olaparib
ATP5PO	P48047	ATPO_HUMAN	https://www.uniprot.org/uniprot/P48047		P0234333A	166	23277	3		3	1	1.41294	0.687102	1.1919	1.84994	0.955373	1.1339	0.840067	0.388148	0.588283	n.a.	bad	1.284	2	6.2993	0.6346		Olaparib
ATP6V0D1	P61421	VA0D1_HUMAN	https://www.uniprot.org/uniprot/P61421		P0233418A	94	40329	3		2	1	0.101757	0.199358	0.319893	0.05053	0.211197	0.262512	0.146029	0.183327	0.40132	n.a.	bad	2.122	2	5.7802	0		Olaparib
ATP6V0D1	P61421	VA0D1_HUMAN	https://www.uniprot.org/uniprot/P61421		P0233495A	31	40329	1		1	1	0.96031	0.739883	0.551468	1.01468	0.518226	0.497498	0.666997	0.608894	0.484049	n.a.	bad	1.518	1	4.9986	n/d		Olaparib
ATP6V1A	P38606	VATA_HUMAN	https://www.uniprot.org/uniprot/P38606		P0233418A	417	68303	12		11	1	0.297353	0.375366	0.581551	0.172555	0.164784	0.490684	0.176589	0.281696	0.738307	n.a.	bad	1.356	11	6.6445	0		Olaparib
ATP6V1A	P38606	VATA_HUMAN	https://www.uniprot.org/uniprot/P38606		P0233495A	77	68303	3		3	1	1.00903	1.35551	0.721283	1.40182	0.584026	0.398155	0.439171	0.779779	0.504786	n.a.	bad	0.967	3	5.5742	0.4143		Olaparib
ATP6V1B2	P21281	VATB2_HUMAN	https://www.uniprot.org/uniprot/P21281		P0233418A	131	56500	4		2	1	0.410552	0.459224	0.693517	0.193052	0.273968	0.576056	0.2471	0.407743	0.996711	n.a.	bad	1.224	2	6.2617	0		Olaparib
ATP6V1C1	P21283	VATC1_HUMAN	https://www.uniprot.org/uniprot/P21283		P0233418A	133	43941	4		3	1	0.477268	0.78911	1.16564	0.427378	0.428401	1.07049	0.480253	0.69864	1.5801	n.a.	bad	1	3	6.1588	0		Olaparib
ATP6V1E1	P36543	VATE1_HUMAN	https://www.uniprot.org/uniprot/P36543		P0233418A	94	26145	4		2	1	0.24738	0.415581	0.59085	0.1571	0.178205	0.513594	0.226654	0.345952	0.647093	n.a.	bad	1.239	2	6.4192	0		Olaparib
ATP6V1E1	P36543	VATE1_HUMAN	https://www.uniprot.org/uniprot/P36543		P0233495A	60	26145	2		1	1	1.45526	1.57654	0.777566	2.00135	0.75558	0.59537	0.514244	0.851344	0.533928	n.a.	bad	1.043	1	5.7419	n/d		Olaparib
ATP6V1E1	P36543	VATE1_HUMAN	https://www.uniprot.org/uniprot/P36543		P0234333A	46	26145	2		0	n/d	n/d	n/d	n/d	n/d	n/d	n/d	n/d	n/d	n/d	n.a.	n/d	n/d	n/d	n/d	n/d		Olaparib
ATP6V1E2	Q96A05	VATE2_HUMAN	https://www.uniprot.org/uniprot/Q96A05		P0233495A	60	26074	2		0	n/d	n/d	n/d	n/d	n/d	n/d	n/d	n/d	n/d	n/d	n.a.	n/d	n/d	1	5.7419	n/d		Olaparib
ATP6V1E2	Q96A05	VATE2_HUMAN	https://www.uniprot.org/uniprot/Q96A05		P0234333A	46	26074	2		0	n/d	n/d	n/d	n/d	n/d	n/d	n/d	n/d	n/d	n/d	n.a.	n/d	n/d	n/d	n/d	n/d		Olaparib
ATP6V1F	Q16864	VATF_HUMAN	https://www.uniprot.org/uniprot/Q16864		P0233418A	48	16401	2		0	n/d	n/d	n/d	n/d	n/d	n/d	n/d	n/d	n/d	n/d	n.a.	n/d	n/d	n/d	n/d	n/d		Olaparib
ATP6V1G1	O75348	VATG1_HUMAN	https://www.uniprot.org/uniprot/O75348		P0233418A	42	13757	1		1	1	0.16254	0.393323	0.637088	0.124365	0.180351	0.485725	0.167478	0.34102	0.665385	n.a.	bad	1.128	1	6.2704	n/d		Olaparib
ATP6V1H	Q9UI12	VATH_HUMAN	https://www.uniprot.org/uniprot/Q9UI12		P0233418A	216	55882	7		5	1	0.353176	0.482798	0.697202	0.237427	0.239992	0.587267	0.233302	0.357313	0.783517	n.a.	bad	1.147	5	5.9929	0		Olaparib
ATPAF1	Q5TC12	ATPF1_HUMAN	https://www.uniprot.org/uniprot/Q5TC12		P0233418A	101	36436	4		2	1	0.860808	1.49654	2.40273	0.68725	0.889886	1.91411	0.876992	1.23875	2.94088	n.a.	bad	0.477	1	5.9374	n/d		Olaparib
ATPAF2	Q8N5M1	ATPF2_HUMAN	https://www.uniprot.org/uniprot/Q8N5M1		P0233418A	45	32772	1		1	1	0.90583	0.594971	0.886449	0.253362	0.318686	1.21131	0.451132	0.445616	1.09928	n.a.	bad	1.286	1	5.4711	n/d		Olaparib
ATXN10	Q9UBB4	ATX10_HUMAN	https://www.uniprot.org/uniprot/Q9UBB4		P0233418A	200	53488	6		4	1	0.760649	1.44027	1.74985	0.663967	0.749371	1.85436	0.672449	1.00511	2.07762	n.a.	bad	0.552	4	6.293	0		Olaparib
ATXN10	Q9UBB4	ATX10_HUMAN	https://www.uniprot.org/uniprot/Q9UBB4		P0234333A	96	53488	4		3	1	1.91983	0.867432	1.43604	2.01742	1.13228	0.858133	0.893739	0.696535	0.834564	n.a.	bad	1.268	3	5.7656	0.4537		Olaparib
ATXN2	Q99700	ATX2_HUMAN	https://www.uniprot.org/uniprot/Q99700		P0233418A	71	140281	3		2	1	0.951059	1.57148	2.08059	0.849223	0.799675	2.11531	0.90374	1.24854	2.55294	n.a.	bad	0.534	2	5.8411	0		Olaparib
ATXN2L	Q8WWM7	ATX2L_HUMAN	https://www.uniprot.org/uniprot/Q8WWM7		P0233418A	346	115581	10		8	1	0.615341	0.964592	1.44517	0.596303	0.559141	1.26903	0.614492	0.82232	1.746	n.a.	bad	1	8	6.3496	0		Olaparib
ATXN2L	Q8WWM7	ATX2L_HUMAN	https://www.uniprot.org/uniprot/Q8WWM7		P0233495A	70	115581	3		2	1	1.65363	1.35782	0.558992	1.27335	0.917465	0.660541	0.327075	0.551206	0.487632	n.a.	bad	1.384	2	5.36	0.2101		Olaparib
ATXN2L	Q8WWM7	ATX2L_HUMAN	https://www.uniprot.org/uniprot/Q8WWM7		P0234333A	126	115581	5		3	1	1.15284	0.412881	0.982682	1.49985	0.735336	0.682793	0.56542	0.346919	0.401405	n.a.	bad	1.543	3	5.5771	0.5108		Olaparib
AUH	Q13825	AUHM_HUMAN	https://www.uniprot.org/uniprot/Q13825		P0233418A	95	35608	5		2	1	0.652051	1.19831	1.68308	0.655478	0.501322	1.53538	0.789926	0.998309	1.70286	n.a.	bad	0.573	2	5.5825	0		Olaparib
AUP1	Q9Y679	AUP1_HUMAN	https://www.uniprot.org/uniprot/Q9Y679		P0233418A	92	53028	2		1	1	0.447121	1.0147	1.33727	0.272177	0.620127	1.29831	0.49006	0.897048	1.54957	n.a.	bad	1	1	6.1737	n/d		Olaparib
AUP1	Q9Y679	AUP1_HUMAN	https://www.uniprot.org/uniprot/Q9Y679		P0233495A	106	53028	3		2	1	1.2875	1.07215	0.741994	0.981779	0.548286	0.527475	0.864815	0.756583	0.760183	n.a.	bad	1.261	2	5.4852	0.1972		Olaparib
AUP1	Q9Y679	AUP1_HUMAN	https://www.uniprot.org/uniprot/Q9Y679		P0234333A	45	53028	2		1	1	1.43474	0.444172	0.994169	1.49095	0.993996	0.769925	0.926216	0.254761	0.594883	n.a.	bad	1.693	1	5.4466	n/d		Olaparib
AZGP1	P25311	ZA2G_HUMAN	https://www.uniprot.org/uniprot/P25311		P0233418A	298	34258	11		8	1	0.16069	0.086964	0.36084	0.092845	0.065471	0.198444	0.109229	0.12319	0.231395	n.a.	bad	2.592	8	6.602	0		Olaparib
AZGP1	P25311	ZA2G_HUMAN	https://www.uniprot.org/uniprot/P25311		P0233495A	253	34258	10		6	1	0.58559	0.424741	0.491216	0.466366	0.390856	0.261358	0.581609	0.809622	0.371555	n.a.	bad	1.731	6	6.2265	0.1557		Olaparib
AZGP1	P25311	ZA2G_HUMAN	https://www.uniprot.org/uniprot/P25311		P0234333A	219	34258	10		8	1	0.392324	0.242782	0.861924	0.885594	0.233673	1.05179	0.626258	0.611463	0.457545	n.a.	bad	1.26	8	6.3498	0.3343		Olaparib
B2M	P61769	B2MG_HUMAN	https://www.uniprot.org/uniprot/P61769		P0233418A	169	13714	5		5	1	0.101735	0.253917	0.414025	0.166775	0.153077	0.366489	0.165457	0.242125	0.379259	n.a.	bad	1.649	5	6.7149	0		Olaparib
B2M	P61769	B2MG_HUMAN	https://www.uniprot.org/uniprot/P61769		P0233495A	105	13714	3		3	1	0.900491	1.22404	0.716115	1.34903	1.00542	0.580223	0.569233	0.596412	0.441069	n.a.	bad	1	3	5.9068	0.3065		Olaparib
B2M	P61769	B2MG_HUMAN	https://www.uniprot.org/uniprot/P61769		P0234333A	83	13714	3		3	1	0.845961	0.485844	0.884651	1.16563	0.707617	0.631508	0.46612	0.775482	0.497548	n.a.	bad	1.347	2	5.8261	0.2426		Olaparib
B3GAT3	O94766	B3GA3_HUMAN	https://www.uniprot.org/uniprot/O94766		P0233418A	52	37121	2		2	1	0.634053	0.926088	1.17657	0.573318	0.596933	1.10398	0.623669	0.763641	1.51781	n.a.	bad	1	2	6.0821	0		Olaparib
B3GAT3	O94766	B3GA3_HUMAN	https://www.uniprot.org/uniprot/O94766		P0233495A	131	37121	5		4	1	1.07507	0.797618	0.709433	1.2884	0.689749	0.729964	0.974237	0.709752	0.692232	30	weak	1.377	4	5.5304	0.2266	n/d	Olaparib
B3GAT3	O94766	B3GA3_HUMAN	https://www.uniprot.org/uniprot/O94766		P0234333A	142	37121	5		5	1	1.0446	0.586404	0.773455	1.04378	0.71552	0.814774	0.663673	0.551565	0.583946	n.a.	bad	1.504	5	5.7061	0.2257		Olaparib
BABAM1	Q9NWV8	BABA1_HUMAN	https://www.uniprot.org/uniprot/Q9NWV8		P0233418A	70	36560	2		2	1	0.468539	0.769427	0.963835	0.350803	0.437191	0.912972	0.335429	0.54279	1.14494	n.a.	bad	1	2	6.0316	0		Olaparib
BABAM2	Q9NXR7	BABA2_HUMAN	https://www.uniprot.org/uniprot/Q9NXR7		P0233418A	46	46974	1		1	1	0.284427	0.574287	0.841514	0.28033	0.362397	0.708537	0.312471	0.457435	0.896288	n.a.	bad	1	1	6.3482	n/d		Olaparib
BAG2	O95816	BAG2_HUMAN	https://www.uniprot.org/uniprot/O95816		P0233418A	188	23772	4		3	1	0.844339	1.03923	1.37909	0.681347	0.867138	1.39886	0.806439	1.05655	1.5838	30	weak	0.763	3	6.5343	0	n/d	Olaparib
BAG2	O95816	BAG2_HUMAN	https://www.uniprot.org/uniprot/O95816		P0233495A	84	23772	4		3	1	1.00424	1.01008	0.87155	0.90027	0.753091	0.70699	0.971167	0.927824	0.914203	30	weak	1.065	3	6.6432	1.0622	n/d	Olaparib
BAG2	O95816	BAG2_HUMAN	https://www.uniprot.org/uniprot/O95816		P0234333A	310	23772	8		7	1	1.01497	0.739294	0.981001	0.939925	0.68001	0.854649	0.676853	0.596005	0.607473	n.a.	bad	1.171	6	6.3402	0.4615		Olaparib
BAG6	P46379	BAG6_HUMAN	https://www.uniprot.org/uniprot/P46379		P0233418A	135	122341	3		2	1	0.599102	0.937207	1.41872	0.482794	0.65074	1.41961	0.552137	0.671998	1.30768	n.a.	bad	1	2	6.1286	0		Olaparib
BAG6	P46379	BAG6_HUMAN	https://www.uniprot.org/uniprot/P46379		P0233495A	99	122341	4		2	1	1.36273	1.31812	0.768374	1.71672	0.601876	0.413804	0.437892	0.829609	0.597454	n.a.	bad	1.132	2	5.6194	0.7452		Olaparib
BAG6	P46379	BAG6_HUMAN	https://www.uniprot.org/uniprot/P46379		P0234333A	68	122341	2		1	1	0.955478	0.49512	1.04436	1.1739	0.331484	0.508616	0.703214	0.272411	0.379599	n.a.	bad	1.27	1	5.6366	n/d		Olaparib
BAIAP2	Q9UQB8	BAIP2_HUMAN	https://www.uniprot.org/uniprot/Q9UQB8		P0233418A	63	60867	4		1	1	0.388651	0.517088	0.990923	0.287841	0.361598	0.922338	0.274546	0.387153	1.07137	n.a.	bad	1	1	5.5606	n/d		Olaparib
BAIAP2L1	Q9UHR4	BI2L1_HUMAN	https://www.uniprot.org/uniprot/Q9UHR4		P0233418A	60	56882	2		1	1	0.421776	0.865273	1.03936	0.480513	0.45517	0.925334	0.432812	0.548873	1.30149	n.a.	bad	1	1	5.7423	n/d		Olaparib
BANF1	O75531	BAF_HUMAN	https://www.uniprot.org/uniprot/O75531		P0233418A	64	10058	2		2	1	0.177579	0.384964	0.741974	0.189621	0.220478	0.532753	0.229127	0.308181	0.796	n.a.	bad	1.045	2	6.5811	0		Olaparib
BANF1	O75531	BAF_HUMAN	https://www.uniprot.org/uniprot/O75531		P0234333A	110	10058	3		3	1	1.50764	0.216677	0.913869	0.892034	0.546412	1.01259	0.400025	0.274926	0.527752	n.a.	bad	2.218	3	5.886	1.0207		Olaparib
BASP1	P80723	BASP1_HUMAN	https://www.uniprot.org/uniprot/P80723		P0233418A	285	22693	10		4	1	0.467584	1.51712	2.76678	1.45313	1.19895	2.52757	1.40629	1.41874	2.22639	n.a.	bad	0.343	4	6.6356	0		Olaparib
BASP1	P80723	BASP1_HUMAN	https://www.uniprot.org/uniprot/P80723		P0233495A	165	22693	6		3	1	1.77695	1.99249	0.997032	2.10184	0.808925	0.674847	0.470569	0.948636	0.352371	n.a.	bad	0.929	3	5.9926	0.3347		Olaparib
BASP1	P80723	BASP1_HUMAN	https://www.uniprot.org/uniprot/P80723		P0234333A	44	22693	3		1	1	1.30966	0.427398	1.12796	1.45622	1.03023	0.435303	0.891058	0.390989	0.473023	n.a.	bad	1.485	1	5.9223	n/d		Olaparib
BAX	Q07812	BAX_HUMAN	https://www.uniprot.org/uniprot/Q07812		P0233418A	92	24220	4		2	1	0.470372	0.845011	1.14158	0.345028	0.395855	1.06033	0.524773	0.717371	1.3354	n.a.	bad	1	2	6.0949	0		Olaparib
BAX	Q07812	BAX_HUMAN	https://www.uniprot.org/uniprot/Q07812		P0234333A	41	24220	2		1	1	1.62257	0.37174	1.31036	1.82126	1.31983	1.26122	1.16588	0.761255	0.444354	n.a.	bad	1.559	1	5.333	n/d		Olaparib
BCAM	P50895	BCAM_HUMAN	https://www.uniprot.org/uniprot/P50895		P0233418A	113	67404	5		2	1	0.33603	0.729875	0.826974	0.31222	0.297281	0.883964	0.359359	0.526133	1.1782	n.a.	bad	1	2	5.7979	0		Olaparib
BCAM	P50895	BCAM_HUMAN	https://www.uniprot.org/uniprot/P50895		P0234333A	62	67404	3		3	1	0.985016	0.269305	0.789446	0.953318	0.785272	0.738401	0.441766	0.425772	0.566054	n.a.	bad	1.875	3	5.4089	0.292		Olaparib
BCAP29	Q9UHQ4	BAP29_HUMAN	https://www.uniprot.org/uniprot/Q9UHQ4		P0233418A	28	40797	2		1	1	0.404195	0.713478	1.26117	0.499807	0.35414	0.975753	0.513424	0.442426	1.1407	n.a.	bad	1	1	6.1962	n/d		Olaparib
BCAP31	P51572	BAP31_HUMAN	https://www.uniprot.org/uniprot/P51572		P0233418A	547	34752	15		10	1	0.396262	0.89349	1.10591	0.360505	0.441476	1.03901	0.474006	0.682809	1.21031	n.a.	bad	1	10	7.1148	0		Olaparib
BCAP31	P51572	BAP31_HUMAN	https://www.uniprot.org/uniprot/P51572		P0233495A	199	34752	6		4	1	7.29587	1.8271	0.753035	2.35931	0.766137	0.544959	0.260217	0.881232	0.214327	n.a.	bad	3.215	4	6.3685	0.2444		Olaparib
BCAP31	P51572	BAP31_HUMAN	https://www.uniprot.org/uniprot/P51572		P0234333A	313	34752	6		6	1	1.40488	0.418798	1.22254	1.83899	0.804119	0.671383	0.873175	0.311204	0.48352	n.a.	bad	1.465	6	6.3216	0.1286		Olaparib
BCAS2	O75934	SPF27_HUMAN	https://www.uniprot.org/uniprot/O75934		P0233418A	115	26131	6		3	1	0.744612	1.12163	1.27761	0.526567	0.71575	1.19274	0.668024	1.00715	1.61988	n.a.	bad	1	3	6.444	0		Olaparib
BCAS2	O75934	SPF27_HUMAN	https://www.uniprot.org/uniprot/O75934		P0233495A	116	26131	4		3	1	1.06259	1.02645	0.847085	1.26236	0.738345	0.440671	0.770349	0.796029	0.686318	n.a.	bad	1.101	3	5.8786	0.2872		Olaparib
BCAS2	O75934	SPF27_HUMAN	https://www.uniprot.org/uniprot/O75934		P0234333A	186	26131	6		4	1	1.16095	0.796925	1.18341	1.28233	0.726984	0.873446	0.874073	0.560733	0.642239	n.a.	bad	1.091	4	6.0245	0.2675		Olaparib
BCAT1	P54687	BCAT1_HUMAN	https://www.uniprot.org/uniprot/P54687		P0233418A	152	44131	3		3	1	0.742685	1.26323	1.7442	0.530457	0.615765	1.54119	0.608412	0.923398	1.91675	n.a.	bad	1	3	6.2729	0		Olaparib
BCAT2	O15382	BCAT2_HUMAN	https://www.uniprot.org/uniprot/O15382		P0233418A	71	44287	2		1	1	0.520521	0.864368	1.57541	0.650406	0.616094	1.05102	0.749623	0.534653	1.76507	n.a.	bad	1	1	5.8335	n/d		Olaparib
BCCIP	Q9P287	BCCIP_HUMAN	https://www.uniprot.org/uniprot/Q9P287		P0233418A	49	36214	2		1	1	0.594243	0.947047	1.48923	0.387013	0.49931	1.35194	0.533246	0.736362	1.77911	n.a.	bad	1	1	6.2095	n/d		Olaparib
BCL2L2	Q92843	B2CL2_HUMAN	https://www.uniprot.org/uniprot/Q92843		P0233418A	214	37170	6		0	n/d	n/d	n/d	n/d	n/d	n/d	n/d	n/d	n/d	n/d	n.a.	n/d	n/d	5	6.7315	0		Olaparib
BCL2L2	Q92843	B2CL2_HUMAN	https://www.uniprot.org/uniprot/Q92843		P0234333A	63	37170	3		0	n/d	n/d	n/d	n/d	n/d	n/d	n/d	n/d	n/d	n/d	n.a.	n/d	n/d	2	5.8639	0.2357		Olaparib
BCL7A	Q4VC05	BCL7A_HUMAN	https://www.uniprot.org/uniprot/Q4VC05		P0233495A	55	25029	3		2	1	6.34281	0.85451	3.30101	3.60584	0.545755	1.11968	0.486142	0.625287	0.678449	n.a.	bad	1.767	2	5.5326	0.0397		Olaparib
BCL7A	Q4VC05	BCL7A_HUMAN	https://www.uniprot.org/uniprot/Q4VC05		P0234333A	40	25029	1		0	n/d	n/d	n/d	n/d	n/d	n/d	n/d	n/d	n/d	n/d	n.a.	n/d	n/d	n/d	n/d	n/d		Olaparib
BCLAF1	Q9NYF8	BCLF1_HUMAN	https://www.uniprot.org/uniprot/Q9NYF8		P0233418A	183	106121	8		4	1	0.626127	1.03381	1.25025	0.448316	0.724117	1.21917	0.681826	0.954714	1.6646	n.a.	bad	1	4	5.8865	0		Olaparib
BCLAF1	Q9NYF8	BCLF1_HUMAN	https://www.uniprot.org/uniprot/Q9NYF8		P0233495A	203	106121	7		4	1	1.33329	1.14293	0.8733	1.08467	0.729581	0.60934	0.999193	0.890291	1.12699	n.a.	bad	1.157	4	6.0332	0.3977		Olaparib
BCLAF1	Q9NYF8	BCLF1_HUMAN	https://www.uniprot.org/uniprot/Q9NYF8		P0234333A	211	106121	7		4	1	1.25998	0.683338	0.911139	0.988267	0.592412	0.654824	0.60699	0.439684	0.66845	n.a.	bad	1.417	4	5.9689	0.3986		Olaparib
BCS1L	Q9Y276	BCS1_HUMAN	https://www.uniprot.org/uniprot/Q9Y276		P0233418A	53	47534	3		0	n/d	n/d	n/d	n/d	n/d	n/d	n/d	n/d	n/d	n/d	n.a.	n/d	n/d	n/d	n/d	n/d		Olaparib
BECN1	Q14457	BECN1_HUMAN	https://www.uniprot.org/uniprot/Q14457		P0233418A	48	51896	2		2	1	0.688008	0.864596	1.3081	0.407861	0.491597	1.25484	0.532464	0.844161	1.45781	n.a.	bad	1	2	5.5532	0		Olaparib
BICD2	Q8TD16	BICD2_HUMAN	https://www.uniprot.org/uniprot/Q8TD16		P0233418A	103	96805	5		1	1	0.156652	0.333233	0.365773	0.200119	0.205714	0.419287	0.194909	0.352775	0.39339	n.a.	bad	1.655	1	5.4194	n/d		Olaparib
BIRC6	Q9NR09	BIRC6_HUMAN	https://www.uniprot.org/uniprot/Q9NR09		P0233418A	438	530249	15		10	1	0.594452	0.840724	1.07597	0.432712	0.585882	1.0631	0.53294	0.759456	1.28428	n.a.	bad	1	8	5.8258	0		Olaparib
BIRC6	Q9NR09	BIRC6_HUMAN	https://www.uniprot.org/uniprot/Q9NR09		P0233495A	144	530249	7		2	1	1.06663	1.22412	0.502569	1.41435	0.895242	0.581169	1.00606	0.763791	1.08617	n.a.	bad	1.197	2	5.2366	0.4815		Olaparib
BIRC6	Q9NR09	BIRC6_HUMAN	https://www.uniprot.org/uniprot/Q9NR09		P0234333A	290	530249	14		6	1	0.879374	0.610118	0.83321	0.808207	0.592755	0.591731	0.547463	0.454691	0.53615	n.a.	bad	1.302	6	5.8201	0.5544		Olaparib
BMI1	P35226	BMI1_HUMAN	https://www.uniprot.org/uniprot/P35226		P0233418A	35	36949	1		0	n/d	n/d	n/d	n/d	n/d	n/d	n/d	n/d	n/d	n/d	n.a.	n/d	n/d	n/d	n/d	n/d		Olaparib
BNIP1	Q12981	SEC20_HUMAN	https://www.uniprot.org/uniprot/Q12981		P0233418A	49	31113	1		1	1	0.536161	0.489302	0.595746	0.219464	0.248923	0.408134	0.19016	0.289534	0.79087	n.a.	bad	1.416	1	5.9479	n/d		Olaparib
BNIP1	Q12981	SEC20_HUMAN	https://www.uniprot.org/uniprot/Q12981		P0234333A	34	31113	1		0	n/d	n/d	n/d	n/d	n/d	n/d	n/d	n/d	n/d	n/d	n.a.	n/d	n/d	n/d	n/d	n/d		Olaparib
BOD1L1	Q8NFC6	BD1L1_HUMAN	https://www.uniprot.org/uniprot/Q8NFC6		P0233418A	195	330463	10		3	1	0.915037	1.14453	1.48274	0.525196	0.677663	1.30693	0.554676	0.821296	1.62513	n.a.	bad	1	3	5.7918	0		Olaparib
BOLA2, BOLA2B	Q9H3K6	BOLA2_HUMAN	https://www.uniprot.org/uniprot/Q9H3K6		P0233418A	39	10116	1		1	1	0.715747	1.88185	2.78653	1.01094	1.15602	2.61236	1.20892	1.73375	3.00366	n.a.	bad	0.368	1	6.6753	n/d		Olaparib
BOLA2, BOLA2B	Q9H3K6	BOLA2_HUMAN	https://www.uniprot.org/uniprot/Q9H3K6		P0233495A	32	10116	1		1	1	1.16434	1.46428	0.778859	1.59463	0.606605	0.481712	0.25272	0.748227	0.386726	n.a.	bad	0.965	1	6.162	n/d		Olaparib
BOLA2, BOLA2B	Q9H3K6	BOLA2_HUMAN	https://www.uniprot.org/uniprot/Q9H3K6		P0234333A	36	10116	1		1	1	2.45112	0.496676	2.15928	3.44445	1.80596	1.32001	1.58343	0.542735	0.935702	n.a.	bad	1.299	n/d	n/d	n/d		Olaparib
BPGM	P07738	PMGE_HUMAN	https://www.uniprot.org/uniprot/P07738		P0233418A	46	30005	3		1	1	0.650652	1.18404	1.45598	0.503228	0.514637	1.36089	0.655435	0.868666	1.63868	n.a.	bad	1	1	6.9014	n/d		Olaparib
BPGM	P07738	PMGE_HUMAN	https://www.uniprot.org/uniprot/P07738		P0234333A	40	30005	2		1	1	1.93444	0.434981	1.06709	1.52162	0.794091	0.719753	1.20455	0.326925	0.319421	n.a.	bad	1.954	1	5.3143	n/d		Olaparib
BPNT1	O95861	BPNT1_HUMAN	https://www.uniprot.org/uniprot/O95861		P0233418A	331	35744	9		6	1	0.496383	0.890028	1.26641	0.362293	0.414571	1.04721	0.43319	0.651024	1.33714	n.a.	bad	1	6	6.5419	0		Olaparib
BPNT1	O95861	BPNT1_HUMAN	https://www.uniprot.org/uniprot/O95861		P0233495A	51	35744	3		1	1	0.944273	1.34193	0.684076	1.85761	0.552829	0.338592	0.361591	0.593012	0.288638	n.a.	bad	0.96	1	5.912	n/d		Olaparib
BPNT1	O95861	BPNT1_HUMAN	https://www.uniprot.org/uniprot/O95861		P0234333A	93	33392	4		3	1	1.20305	0.315957	0.972577	1.54175	0.946738	0.4974	0.702084	0.530653	0.492696	n.a.	bad	1.71	3	5.7002	0.1194		Olaparib
BROX	Q5VW32	BROX_HUMAN	https://www.uniprot.org/uniprot/Q5VW32		P0233418A	87	46476	4		2	1	0.216262	0.324796	0.438107	0.147816	0.161012	0.364443	0.145179	0.203379	0.543225	n.a.	bad	1.594	2	6.3627	0		Olaparib
BROX	Q5VW32	BROX_HUMAN	https://www.uniprot.org/uniprot/Q5VW32		P0233495A	40	46476	2		0	n/d	n/d	n/d	n/d	n/d	n/d	n/d	n/d	n/d	n/d	n.a.	n/d	n/d	n/d	n/d	n/d		Olaparib
BSG	P35613	BASI_HUMAN	https://www.uniprot.org/uniprot/P35613		P0233418A	158	42200	5		5	1	0.627121	1.1183	1.59887	0.514496	0.495234	1.46208	0.612112	0.845693	1.83967	n.a.	bad	1	5	7.152	0		Olaparib
BSG	P35613	BASI_HUMAN	https://www.uniprot.org/uniprot/P35613		P0233495A	182	42200	7		5	1	1.21749	1.63141	0.722773	2.08387	0.585041	0.554947	0.411112	0.757936	0.212988	n.a.	bad	0.942	5	6.2829	0.3331		Olaparib
BSG	P35613	BASI_HUMAN	https://www.uniprot.org/uniprot/P35613		P0234333A	92	42200	4		3	1	2.50717	0.529396	1.9254	3.34969	1.34128	1.12865	1.31055	0.542224	0.686926	n.a.	bad	1.429	3	5.9068	0.7938		Olaparib
BTF3	P20290	BTF3_HUMAN	https://www.uniprot.org/uniprot/P20290		P0233418A	141	22168	4		3	1	0.470187	0.787749	1.10815	0.419525	0.358172	1.06146	0.470329	0.563503	1.03023	n.a.	bad	1	3	6.923	0		Olaparib
BTF3	P20290	BTF3_HUMAN	https://www.uniprot.org/uniprot/P20290		P0233495A	89	22168	3		3	1	1.43151	1.48282	1.3477	1.822	0.810921	0.534535	1.28077	0.921636	0.577918	n.a.	bad	0.859	3	6.1604	0.2294		Olaparib
BTF3	P20290	BTF3_HUMAN	https://www.uniprot.org/uniprot/P20290		P0234333A	92	22168	4		3	1	1.18076	1.2064	1.00403	1.49988	0.625826	0.56925	0.677577	0.42405	0.468309	n.a.	bad	1	3	6.0261	0.5058		Olaparib
BTF3L4	Q96K17	BT3L4_HUMAN	https://www.uniprot.org/uniprot/Q96K17		P0233418A	55	17270	3		2	1	0.593955	0.869203	1.32697	0.535833	0.55056	1.05658	0.5652	0.717332	1.36728	n.a.	bad	1	2	6.624	0		Olaparib
BUB3	O43684	BUB3_HUMAN	https://www.uniprot.org/uniprot/O43684		P0233418A	409	37154	13		9	1	0.647112	0.873278	1.22131	0.330264	0.389801	1.09523	0.425387	0.629587	1.45208	n.a.	bad	1	9	6.7384	0		Olaparib
BUB3	O43684	BUB3_HUMAN	https://www.uniprot.org/uniprot/O43684		P0233495A	111	37154	5		3	1	1.37954	1.0273	0.493704	1.10007	0.379414	0.334429	0.284336	0.442759	0.340632	n.a.	bad	1.564	3	5.6443	0.8912		Olaparib
BUB3	O43684	BUB3_HUMAN	https://www.uniprot.org/uniprot/O43684		P0234333A	120	37154	5		2	1	1.67813	0.618845	1.05368	1.87375	0.830309	0.9672	0.92131	0.510192	0.79134	n.a.	bad	1.601	2	5.8226	0.0686		Olaparib
BUD13	Q9BRD0	BUD13_HUMAN	https://www.uniprot.org/uniprot/Q9BRD0		P0233495A	43	70520	2		1	1	1.03283	1.10319	0.886335	0.804338	0.722206	0.757014	1.31743	0.949727	1.45643	30	weak	1.022	1	5.6918	n/d	n/d	Olaparib
BUD13	Q9BRD0	BUD13_HUMAN	https://www.uniprot.org/uniprot/Q9BRD0		P0234333A	48	70520	1		1	1	1.14993	0.543177	0.439224	1.3093	1.00203	1.04039	0.636278	0.504889	0.429968	n.a.	bad	2.188	1	5.528	n/d		Olaparib
BUD31	P41223	BUD31_HUMAN	https://www.uniprot.org/uniprot/P41223		P0233418A	73	17331	3		2	1	0.45154	0.878309	1.05428	0.408126	0.478459	1.16734	0.607187	0.705034	1.44948	n.a.	bad	1	2	6.1648	0		Olaparib
BUD31	P41223	BUD31_HUMAN	https://www.uniprot.org/uniprot/P41223		P0233495A	93	17331	4		3	1	1.1106	1.08262	0.780285	1.02666	0.731277	0.518274	0.814549	0.913597	0.909555	30	weak	1.133	3	5.8309	0.4584	n/d	Olaparib
BYSL	Q13895	BYST_HUMAN	https://www.uniprot.org/uniprot/Q13895		P0233418A	56	49601	2		2	1	0.621637	0.824364	1.22909	0.369486	0.533097	1.13198	0.503465	0.689703	1.24679	n.a.	bad	1	2	5.5991	0		Olaparib
BYSL	Q13895	BYST_HUMAN	https://www.uniprot.org/uniprot/Q13895		P0234333A	47	49601	3		1	1	1.43131	0.539597	0.890554	1.41299	0.510388	0.400491	0.203548	0.14405	0.262904	n.a.	bad	1.7	1	5.5602	n/d		Olaparib
BZW1	Q7L1Q6	BZW1_HUMAN	https://www.uniprot.org/uniprot/Q7L1Q6		P0233418A	308	51281	6		5	1	0.311515	0.544558	0.743968	0.264054	0.264679	0.715829	0.299229	0.426946	0.931433	n.a.	bad	1.018	5	6.488	0		Olaparib
BZW1	Q7L1Q6	BZW1_HUMAN	https://www.uniprot.org/uniprot/Q7L1Q6		P0233495A	59	51281	2		2	1	1.19552	1.20043	0.643459	1.64388	0.6073	0.41614	0.481885	0.79173	0.500142	n.a.	bad	1.191	2	5.7453	0.5438		Olaparib
BZW1	Q7L1Q6	BZW1_HUMAN	https://www.uniprot.org/uniprot/Q7L1Q6		P0234333A	196	51281	7		4	1	1.57702	0.498472	1.44909	2.01803	0.879556	0.905068	0.914704	0.509912	0.563929	n.a.	bad	1.323	4	5.9232	0.2973		Olaparib
BZW2	Q9Y6E2	BZW2_HUMAN	https://www.uniprot.org/uniprot/Q9Y6E2		P0233418A	389	48162	11		8	1	0.571499	1.05235	1.41006	0.434767	0.464884	1.26501	0.539692	0.740514	1.65752	n.a.	bad	1	8	6.4249	0		Olaparib
BZW2	Q9Y6E2	BZW2_HUMAN	https://www.uniprot.org/uniprot/Q9Y6E2		P0233495A	33	48162	2		1	1	1.2956	2.43636	1.33107	2.73888	0.94434	0.920419	0.32789	1.27176	0.590451	n.a.	bad	1	1	5.5096	n/d		Olaparib
BZW2	Q9Y6E2	BZW2_HUMAN	https://www.uniprot.org/uniprot/Q9Y6E2		P0234333A	67	48162	2		2	1	2.07332	0.634221	1.69823	2.43127	0.958127	0.92859	1.07873	0.721256	0.774987	n.a.	bad	1.318	1	5.5315	n/d		Olaparib
C12orf10	Q9HB07	MYG1_HUMAN	https://www.uniprot.org/uniprot/Q9HB07		P0233418A	94	42449	4		2	1	0.385098	0.718686	1.15333	0.187021	0.278286	0.823699	0.323192	0.424589	1.11278	n.a.	bad	1	2	6.0614	0		Olaparib
C16orf58	Q96GQ5	RUS1_HUMAN	https://www.uniprot.org/uniprot/Q96GQ5		P0233418A	110	51017	3		3	1	0.375934	0.626543	0.874402	0.277461	0.375846	0.795979	0.309136	0.47786	1.1622	n.a.	bad	1	3	5.5898	0		Olaparib
C16orf62	Q7Z3J2	CP062_HUMAN	https://www.uniprot.org/uniprot/Q7Z3J2		P0233418A	60	109561	2		0	n/d	n/d	n/d	n/d	n/d	n/d	n/d	n/d	n/d	n/d	n.a.	n/d	n/d	n/d	n/d	n/d		Olaparib
C1orf123	Q9NWV4	CA123_HUMAN	https://www.uniprot.org/uniprot/Q9NWV4		P0233418A	166	18048	4		4	1	0.481265	0.769089	1.21406	0.385379	0.325817	1.0148	0.416949	0.506605	1.32035	n.a.	bad	1	4	6.1497	0		Olaparib
C1orf123	Q9NWV4	CA123_HUMAN	https://www.uniprot.org/uniprot/Q9NWV4		P0234333A	31	18048	1		1	1	1.77887	0.097683	1.62398	3.85462	1.37724	0.990731	0.994792	0.153835	0.952543	n.a.	bad	1.614	1	5.2129	n/d		Olaparib
C1QB	P02746	C1QB_HUMAN	https://www.uniprot.org/uniprot/P02746		P0233418A	48	26721	1		0	n/d	n/d	n/d	n/d	n/d	n/d	n/d	n/d	n/d	n/d	n.a.	n/d	n/d	n/d	n/d	n/d		Olaparib
C1QBP	Q07021	C1QBP_HUMAN	https://www.uniprot.org/uniprot/Q07021		P0233418A	269	31362	13		3	1	0.544051	1.07772	1.60056	0.559931	0.431191	1.53864	0.613781	0.728879	1.6214	n.a.	bad	1	3	6.0354	1		Olaparib
C1QBP	Q07021	C1QBP_HUMAN	https://www.uniprot.org/uniprot/Q07021		P0233495A	61	31362	2		1	1	1.33553	1.49499	0.693811	2.06645	0.7398	0.778336	0.908759	1.03784	0.376638	n.a.	bad	1.067	1	5.8412	n/d		Olaparib
C1QBP	Q07021	C1QBP_HUMAN	https://www.uniprot.org/uniprot/Q07021		P0234333A	154	31362	3		2	1	2.42017	0.428512	1.54818	2.58755	1.18389	0.680137	1.05032	0.266131	0.654054	n.a.	bad	1.73	2	5.9061	0.2305		Olaparib
C1R	P00736	C1R_HUMAN	https://www.uniprot.org/uniprot/P00736		P0233418A	59	80118	2		2	1	0.008662	0.00807	0.024817	0.01355	0.016358	0.017755	0.009067	0.005239	0.027371	n.a.	bad	30.671	2	5.8202	0		Olaparib
C5	P01031	CO5_HUMAN	https://www.uniprot.org/uniprot/P01031		P0233418A	424	188303	14		11	1	0.040242	0.032263	0.086624	0.029747	0.032138	0.0805	0.03422	0.044429	0.118228	n.a.	bad	8.75	11	6.3713	0		Olaparib
C5	P01031	CO5_HUMAN	https://www.uniprot.org/uniprot/P01031		P0234333A	26	188303	2		0	n/d	n/d	n/d	n/d	n/d	n/d	n/d	n/d	n/d	n/d	n.a.	n/d	n/d	n/d	n/d	n/d		Olaparib
C5orf51	A6NDU8	CE051_HUMAN	https://www.uniprot.org/uniprot/A6NDU8		P0233418A	36	33620	1		1	1	0.509508	1.27104	2.03654	0.385643	0.478609	1.65188	0.821244	0.736228	1.67633	n.a.	bad	1	1	5.344	n/d		Olaparib
C6	P13671	CO6_HUMAN	https://www.uniprot.org/uniprot/P13671		P0233418A	214	104785	7		5	1	0.043957	0.045023	0.101962	0.042177	0.034496	0.087851	0.042021	0.051824	0.130608	n.a.	bad	7.102	5	6.1964	0		Olaparib
C8A	P07357	CO8A_HUMAN	https://www.uniprot.org/uniprot/P07357		P0233418A	179	65163	6		4	1	0.014123	0.005937	0.03663	0.010892	0.018622	0.026718	0.019457	0.018466	0.0365	n.a.	bad	23.824	4	6.1015	0		Olaparib
C8B	P07358	CO8B_HUMAN	https://www.uniprot.org/uniprot/P07358		P0233418A	65	67046	3		2	1	0.047684	0.049019	0.075629	0.034301	0.050948	0.073828	0.025717	0.045578	0.087377	n.a.	bad	8.405	2	6.0904	0		Olaparib
C8G	P07360	CO8G_HUMAN	https://www.uniprot.org/uniprot/P07360		P0233418A	67	22277	2		2	1	0.048728	0.046067	0.120618	0.044408	0.041014	0.078636	0.040822	0.076648	0.145586	n.a.	bad	6.292	2	5.8769	0		Olaparib
C9orf64	Q5T6V5	CI064_HUMAN	https://www.uniprot.org/uniprot/Q5T6V5		P0233418A	56	39028	3		1	1	0.532345	0.916511	1.21927	0.30285	0.319006	0.960912	0.330392	0.46923	1.07285	n.a.	bad	1	1	6.3475	n/d		Olaparib
C9orf78	Q9NZ63	CI078_HUMAN	https://www.uniprot.org/uniprot/Q9NZ63		P0233418A	52	33688	2		2	1	0.668164	1.20543	1.67338	0.65837	0.537451	1.33764	0.671423	0.853646	1.74465	n.a.	bad	0.579	2	5.8605	0		Olaparib
CA1	P00915	CAH1_HUMAN	https://www.uniprot.org/uniprot/P00915		P0233418A	575	28870	13		9	1	0.644222	1.18268	1.65018	0.433627	0.489783	1.53856	0.554384	0.755401	1.90676	n.a.	bad	1	9	7.5294	0		Olaparib
CA1	P00915	CAH1_HUMAN	https://www.uniprot.org/uniprot/P00915		P0233495A	262	28870	9		5	1	1.3752	1.6941	0.657064	2.2668	0.54012	0.417015	0.163376	0.671907	0.222547	n.a.	bad	1.01	5	6.3225	0.6258		Olaparib
CA1	P00915	CAH1_HUMAN	https://www.uniprot.org/uniprot/P00915		P0234333A	363	28870	9		7	1	2.67641	0.428438	2.30915	3.86312	1.46772	1.02046	1.69087	0.376441	0.642345	n.a.	bad	1.343	7	6.5465	0.4168		Olaparib
CA13	Q8N1Q1	CAH13_HUMAN	https://www.uniprot.org/uniprot/Q8N1Q1		P0233418A	37	29443	3		0	n/d	n/d	n/d	n/d	n/d	n/d	n/d	n/d	n/d	n/d	n.a.	n/d	n/d	n/d	n/d	n/d		Olaparib
CA2	P00918	CAH2_HUMAN	https://www.uniprot.org/uniprot/P00918		P0233418A	379	29246	8		7	1	0.330905	0.455185	0.660497	0.203627	0.200731	0.545535	0.198494	0.31755	0.798163	n.a.	bad	1.193	7	6.9054	0		Olaparib
CA2	P00918	CAH2_HUMAN	https://www.uniprot.org/uniprot/P00918		P0233495A	235	29246	8		6	1	1.37668	1.49754	0.660029	2.09134	0.607672	0.494966	0.319633	0.712631	0.360062	n.a.	bad	1.102	6	6.1587	0.1189		Olaparib
CA2	P00918	CAH2_HUMAN	https://www.uniprot.org/uniprot/P00918		P0234333A	184	29246	5		4	1	1.35729	0.413987	1.12641	1.79551	0.764156	0.590888	0.843048	0.535187	0.47683	n.a.	bad	1.53	4	5.8668	0.0902		Olaparib
CAB39	Q9Y376	CAB39_HUMAN	https://www.uniprot.org/uniprot/Q9Y376		P0233418A	155	39869	5		4	1	0.333958	0.538917	0.68431	3.44328	0.269361	0.705725	0.290773	0.331737	0.975712	n.a.	bad	1.091	4	6.1143	0		Olaparib
CAB39	Q9Y376	CAB39_HUMAN	https://www.uniprot.org/uniprot/Q9Y376		P0234333A	31	39869	2		2	1	1.77068	0.276271	1.01881	2.72807	0.55855	0.458182	0.740847	0.311727	0.509566	n.a.	bad	2.139	2	5.3457	0.2405		Olaparib
CACYBP	Q9HB71	CYBP_HUMAN	https://www.uniprot.org/uniprot/Q9HB71		P0233418A	309	26210	11		8	1	0.818682	1.46823	2.09971	0.635482	0.674026	1.89627	0.763111	1.03386	2.34573	n.a.	bad	0.51	8	7.231	0		Olaparib
CACYBP	Q9HB71	CYBP_HUMAN	https://www.uniprot.org/uniprot/Q9HB71		P0233495A	104	26210	4		3	1	1.34625	1.58799	0.621162	2.06812	0.555144	0.494973	0.251269	0.742582	0.275894	n.a.	bad	1.062	3	6.0546	0.5009		Olaparib
CACYBP	Q9HB71	CYBP_HUMAN	https://www.uniprot.org/uniprot/Q9HB71		P0234333A	129	26210	6		4	1	1.23167	0.345216	1.04943	1.78181	0.678099	0.532795	0.727866	0.282679	0.442885	n.a.	bad	1.6	4	6.3652	0.6157		Olaparib
CAD	P27708	PYR1_HUMAN	https://www.uniprot.org/uniprot/P27708		P0233418A	792	242981	28		19	1	0.537194	0.744224	1.05946	0.381214	0.492823	0.972603	0.467563	0.631462	1.15206	n.a.	bad	1	19	6.7048	0		Olaparib
CAD	P27708	PYR1_HUMAN	https://www.uniprot.org/uniprot/P27708		P0233495A	720	242981	23		14	1	1.04189	0.994699	0.687072	0.991356	0.556383	0.511547	0.709322	0.708409	0.810649	n.a.	bad	1.214	13	6.382	0.1387		Olaparib
CAD	P27708	PYR1_HUMAN	https://www.uniprot.org/uniprot/P27708		P0234333A	997	242981	31		20	1	1.25978	0.78593	1.09496	1.19047	0.793789	0.911911	0.769266	0.591032	0.661011	n.a.	bad	1.201	20	6.1796	0.2299		Olaparib
CADM1	Q9BY67	CADM1_HUMAN	https://www.uniprot.org/uniprot/Q9BY67		P0233418A	64	51533	2		2	1	0.58215	0.842633	1.26496	0.424345	0.428948	1.14879	0.415112	0.633306	1.41472	n.a.	bad	1	2	6.381	0		Olaparib
CADM1	Q9BY67	CADM1_HUMAN	https://www.uniprot.org/uniprot/Q9BY67		P0233495A	67	51533	2		2	1	1.45681	1.41908	0.876808	2.0187	0.807341	0.466825	0.380227	0.992017	0.405168	n.a.	bad	1.07	2	5.6476	0.4425		Olaparib
CADM1	Q9BY67	CADM1_HUMAN	https://www.uniprot.org/uniprot/Q9BY67		P0234333A	45	51533	2		2	1	1.08069	0.360424	0.8969	1.16904	0.612261	0.612839	0.614019	0.324508	0.44293	n.a.	bad	1.655	1	5.6095	n/d		Olaparib
CALB1	P05937	CALB1_HUMAN	https://www.uniprot.org/uniprot/P05937		P0233418A	73	30025	3		2	1	0.627893	0.774592	1.24175	0.401722	0.492465	1.14582	0.438555	0.674047	1.45635	n.a.	bad	1	2	5.6377	0		Olaparib
CALD1	Q05682	CALD1_HUMAN	https://www.uniprot.org/uniprot/Q05682		P0233418A	436	93230	15		6	1	0.667994	1.16293	1.62414	0.582854	0.584425	1.49132	0.627738	0.916396	1.961	n.a.	bad	1	6	6.3101	0		Olaparib
CALD1	Q05682	CALD1_HUMAN	https://www.uniprot.org/uniprot/Q05682		P0233495A	199	93230	8		5	1	1.27205	1.34478	0.765784	1.66489	0.543187	0.407224	0.458202	0.814711	0.46166	n.a.	bad	1.077	5	5.7331	0.4923		Olaparib
CALD1	Q05682	CALD1_HUMAN	https://www.uniprot.org/uniprot/Q05682		P0234333A	53	93230	2		1	1	2.06351	0.588677	2.19443	3.00317	1.23692	1.32844	1.5001	0.675043	0.412584	n.a.	bad	1.101	1	5.4805	n/d		Olaparib
CALM1	P0DP23	CALM1_HUMAN	https://www.uniprot.org/uniprot/P0DP23		P0233418A	48	16837	1		1	1	0.171901	0.887773	1.26496	0.667381	0.642599	1.4122	0.766466	0.848615	1.14896	n.a.	bad	0.544	1	7.3939	n/d		Olaparib
CALM1	P0DP23	CALM1_HUMAN	https://www.uniprot.org/uniprot/P0DP23		P0233495A	81	16837	3		2	1	1.24862	1.16342	0.700096	2.23819	0.71475	0.45028	0.491646	1.04433	0.507074	n.a.	bad	1.207	2	6.4734	0.2352		Olaparib
CALM1	P0DP23	CALM1_HUMAN	https://www.uniprot.org/uniprot/P0DP23		P0234333A	50	16837	2		1	1	1.13044	0.442546	0.899742	1.36451	0.726124	0.697556	0.698537	0.282971	0.389271	n.a.	bad	1.587	1	6.7101	n/d		Olaparib
CALM2	P0DP24	CALM2_HUMAN	https://www.uniprot.org/uniprot/P0DP24		P0233418A	48	16837	1		0	n/d	n/d	n/d	n/d	n/d	n/d	n/d	n/d	n/d	n/d	n.a.	n/d	n/d	1	7.3939	n/d		Olaparib
CALM2	P0DP24	CALM2_HUMAN	https://www.uniprot.org/uniprot/P0DP24		P0233495A	81	16837	3		0	n/d	n/d	n/d	n/d	n/d	n/d	n/d	n/d	n/d	n/d	n.a.	n/d	n/d	2	6.4734	0.2352		Olaparib
CALM2	P0DP24	CALM2_HUMAN	https://www.uniprot.org/uniprot/P0DP24		P0234333A	50	16837	2		0	n/d	n/d	n/d	n/d	n/d	n/d	n/d	n/d	n/d	n/d	n.a.	n/d	n/d	1	6.7101	n/d		Olaparib
CALM3	P0DP25	CALM3_HUMAN	https://www.uniprot.org/uniprot/P0DP25		P0233418A	48	16837	1		0	n/d	n/d	n/d	n/d	n/d	n/d	n/d	n/d	n/d	n/d	n.a.	n/d	n/d	1	7.3939	n/d		Olaparib
CALM3	P0DP25	CALM3_HUMAN	https://www.uniprot.org/uniprot/P0DP25		P0233495A	81	16837	3		0	n/d	n/d	n/d	n/d	n/d	n/d	n/d	n/d	n/d	n/d	n.a.	n/d	n/d	2	6.4734	0.2352		Olaparib
CALM3	P0DP25	CALM3_HUMAN	https://www.uniprot.org/uniprot/P0DP25		P0234333A	50	16837	2		0	n/d	n/d	n/d	n/d	n/d	n/d	n/d	n/d	n/d	n/d	n.a.	n/d	n/d	1	6.7101	n/d		Olaparib
CALML3	P27482	CALL3_HUMAN	https://www.uniprot.org/uniprot/P27482		P0233418A	176	16891	5		3	1	0.044142	0.008989	0.104216	0.0352	0.026244	0.050801	0.023951	0.040842	0.106895	n.a.	bad	9.223	3	6.2076	0		Olaparib
CALML3	P27482	CALL3_HUMAN	https://www.uniprot.org/uniprot/P27482		P0234333A	45	16891	3		2	1	0.024941	0.018711	0.040925	0.057348	0.011506	0.075861	0.029257	0.022783	0.020577	n.a.	bad	17.187	2	5.9211	0.4884		Olaparib
CALML5	Q9NZT1	CALL5_HUMAN	https://www.uniprot.org/uniprot/Q9NZT1		P0233418A	220	15892	5		4	1	0.01226	0.008394	0.073547	0.007364	0.007216	0.021774	0.010427	0.014251	0.027999	n.a.	bad	12.354	4	7.0051	0		Olaparib
CALML5	Q9NZT1	CALL5_HUMAN	https://www.uniprot.org/uniprot/Q9NZT1		P0233495A	81	15892	3		2	1	0.868797	0.660081	0.627631	0.532459	0.427215	0.415174	0.400404	0.54312	0.545214	n.a.	bad	1.451	2	6.2974	0.9707		Olaparib
CALML5	Q9NZT1	CALL5_HUMAN	https://www.uniprot.org/uniprot/Q9NZT1		P0234333A	179	15892	6		4	1	0.119891	0.028944	0.056601	0.041311	0.027654	0.061731	0.014193	0.027072	0.062644	n.a.	bad	13.091	4	6.02	0.1175		Olaparib
CALR	P27797	CALR_HUMAN	https://www.uniprot.org/uniprot/P27797		P0233418A	553	48141	19		12	1	0.704812	1.2555	1.76238	0.501374	0.517858	1.64466	0.611394	0.854008	1.93065	n.a.	bad	1	11	8.1288	0		Olaparib
CALR	P27797	CALR_HUMAN	https://www.uniprot.org/uniprot/P27797		P0233495A	493	48141	17		10	1	1.46497	1.95967	0.878751	2.54227	0.474788	1.30743	9.30461	0.909034	0.058798	n.a.	bad	0.868	10	7.5494	0.6662		Olaparib
CALR	P27797	CALR_HUMAN	https://www.uniprot.org/uniprot/P27797		P0234333A	466	48141	18		8	1	7.54514	0.266968	2.40218	2.7441	0.944699	0.717299	1.02083	0.27983	0.567079	n.a.	bad	3.201	8	7.3693	0.4719		Olaparib
CALU	O43852	CALU_HUMAN	https://www.uniprot.org/uniprot/O43852		P0233418A	465	38078	13		8	1	0.74293	1.26648	1.74311	0.578407	0.5669	1.62016	0.685876	0.929363	1.96568	n.a.	bad	1	8	7.2597	0		Olaparib
CALU	O43852	CALU_HUMAN	https://www.uniprot.org/uniprot/O43852		P0233495A	340	38078	9		7	1	1.33421	1.50587	0.714015	1.87337	0.498853	0.507926	0.87877	0.721765	0.363777	n.a.	bad	1.052	7	6.4485	0.2513		Olaparib
CALU	O43852	CALU_HUMAN	https://www.uniprot.org/uniprot/O43852		P0234333A	256	38078	9		7	1	2.13076	0.460514	1.36567	1.98373	0.741689	0.648987	0.878497	0.443999	0.587306	n.a.	bad	1.714	7	6.41	0.0985		Olaparib
CAND1	Q86VP6	CAND1_HUMAN	https://www.uniprot.org/uniprot/Q86VP6		P0233418A	925	136374	27		20	1	0.526509	0.919649	1.29552	0.32846	0.393206	1.15468	0.420802	0.609628	1.50219	n.a.	bad	1	20	6.8193	0		Olaparib
CAND1	Q86VP6	CAND1_HUMAN	https://www.uniprot.org/uniprot/Q86VP6		P0233495A	364	136374	13		10	1	1.34968	1.34994	0.666633	1.60745	0.473757	0.481224	0.405136	0.66685	0.463767	n.a.	bad	1.165	10	5.967	0.1132		Olaparib
CAND1	Q86VP6	CAND1_HUMAN	https://www.uniprot.org/uniprot/Q86VP6		P0234333A	612	136374	18		16	1	1.65244	0.455005	1.3142	1.77867	0.804523	0.661148	0.752227	0.43886	0.6003	n.a.	bad	1.499	16	6.0123	0.0825		Olaparib
CANX	P27824	CALX_HUMAN	https://www.uniprot.org/uniprot/P27824		P0233418A	587	71502	22		12	1	0.670996	1.23668	1.64988	0.510335	0.540423	1.54627	0.629079	0.853143	1.84647	n.a.	bad	1	12	7.8794	0		Olaparib
CANX	P27824	CALX_HUMAN	https://www.uniprot.org/uniprot/P27824		P0233495A	548	71502	18		13	1	1.25185	1.55029	0.739574	1.8678	0.54065	0.512874	1.1256	0.758393	0.249227	n.a.	bad	0.983	12	7.0158	0.1235		Olaparib
CANX	P27824	CALX_HUMAN	https://www.uniprot.org/uniprot/P27824		P0234333A	738	71502	21		19	1	2.21097	0.508092	1.61774	2.55257	1.07729	0.781994	1.06586	0.460905	0.632916	n.a.	bad	1.51	18	7.005	0.0982		Olaparib
CAP1	Q01518	CAP1_HUMAN	https://www.uniprot.org/uniprot/Q01518		P0233418A	711	51901	24		15	1	0.363835	0.633656	0.846967	0.273503	0.292288	0.781211	0.33181	0.452762	0.895969	n.a.	bad	1	15	7.5523	0		Olaparib
CAP1	Q01518	CAP1_HUMAN	https://www.uniprot.org/uniprot/Q01518		P0233495A	612	51901	19		14	1	1.20338	1.36456	0.673423	1.67139	0.563565	0.463986	0.397893	0.674558	0.346142	n.a.	bad	1.081	14	6.6308	0.2274		Olaparib
CAP1	Q01518	CAP1_HUMAN	https://www.uniprot.org/uniprot/Q01518		P0234333A	447	51901	21		11	1	0.929635	0.362317	0.840814	1.30696	0.596777	0.519057	0.589629	0.323233	0.406363	n.a.	bad	1.604	10	6.5499	0.55		Olaparib
CAP2	P40123	CAP2_HUMAN	https://www.uniprot.org/uniprot/P40123		P0233418A	67	52823	2		2	1	0.676905	1.15035	1.7053	0.532484	0.675597	1.41201	0.587387	0.784724	1.87422	n.a.	bad	1	2	5.5321	0		Olaparib
CAP2	P40123	CAP2_HUMAN	https://www.uniprot.org/uniprot/P40123		P0234333A	26	52823	1		0	n/d	n/d	n/d	n/d	n/d	n/d	n/d	n/d	n/d	n/d	n.a.	n/d	n/d	n/d	n/d	n/d		Olaparib
CAPG	P40121	CAPG_HUMAN	https://www.uniprot.org/uniprot/P40121		P0233418A	230	38498	6		4	1	0.10081	0.119977	0.249196	0.067571	0.064811	0.187076	0.073091	0.109967	0.240458	n.a.	bad	2.982	4	6.3431	0		Olaparib
CAPG	P40121	CAPG_HUMAN	https://www.uniprot.org/uniprot/P40121		P0233495A	110	38498	4		3	1	0.975034	1.04692	0.673875	1.32685	0.472415	0.457932	0.403029	0.571119	0.318779	n.a.	bad	1.148	3	5.7074	0.1622		Olaparib
CAPG	P40121	CAPG_HUMAN	https://www.uniprot.org/uniprot/P40121		P0234333A	58	38498	2		1	1	0.352029	0.093018	0.274784	0.424825	0.230004	0.259294	0.138915	0.079563	0.143482	n.a.	bad	3.676	1	5.7572	n/d		Olaparib
CAPNS1	P04632	CPNS1_HUMAN	https://www.uniprot.org/uniprot/P04632		P0233418A	119	28315	3		2	1	0.296411	0.47555	0.845865	0.28321	0.293167	0.669699	0.25856	0.348569	0.951455	n.a.	bad	1	2	6.5056	0		Olaparib
CAPNS1	P04632	CPNS1_HUMAN	https://www.uniprot.org/uniprot/P04632		P0233495A	53	28315	4		1	1	1.19535	1.09934	0.909638	1.60174	0.47656	0.443256	0.407403	1.1875	0.447869	n.a.	bad	1.093	n/d	n/d	n/d		Olaparib
CAPNS1	P04632	CPNS1_HUMAN	https://www.uniprot.org/uniprot/P04632		P0234333A	55	28315	2		2	1	1.49387	0.527099	1.30197	1.80255	0.714837	0.976681	0.995967	0.536801	0.651918	n.a.	bad	1.363	1	5.3625	n/d		Olaparib
CAPNS2	Q96L46	CPNS2_HUMAN	https://www.uniprot.org/uniprot/Q96L46		P0233418A	30	27660	1		1	1	0.062414	0.068788	0.448745	0.058785	0.03292	0.101091	0.105686	0.048505	0.332486	n.a.	bad	2.053	1	5.7182	n/d		Olaparib
CAPRIN1	Q14444	CAPR1_HUMAN	https://www.uniprot.org/uniprot/Q14444		P0233418A	360	78365	9		7	1	0.726232	1.1706	1.58595	0.494333	0.527724	1.45129	0.57145	0.832361	1.69943	n.a.	bad	1	7	6.5727	0		Olaparib
CAPRIN1	Q14444	CAPR1_HUMAN	https://www.uniprot.org/uniprot/Q14444		P0233495A	212	78365	9		4	1	1.3041	1.68825	1.00743	1.76434	0.636928	1.00601	2.77675	1.26549	1.22677	n.a.	bad	0.855	4	5.9232	0.1896		Olaparib
CAPRIN1	Q14444	CAPR1_HUMAN	https://www.uniprot.org/uniprot/Q14444		P0234333A	133	78365	7		4	1	1.87836	0.472854	1.05645	1.03806	0.799718	0.656981	0.51217	0.333221	0.523093	n.a.	bad	1.882	4	5.905	0.3769		Olaparib
CAPZA1	P52907	CAZA1_HUMAN	https://www.uniprot.org/uniprot/P52907		P0233418A	304	32922	7		3	1	0.383691	0.655536	1.09739	0.298672	0.362902	0.898157	0.366775	0.573271	1.17578	n.a.	bad	1	3	6.5245	0		Olaparib
CAPZA1	P52907	CAZA1_HUMAN	https://www.uniprot.org/uniprot/P52907		P0233495A	282	32922	7		4	1	1.1396	1.33531	0.649308	1.58046	0.64525	0.467819	0.449023	0.766654	0.42694	n.a.	bad	1.078	4	6.2482	0.3029		Olaparib
CAPZA1	P52907	CAZA1_HUMAN	https://www.uniprot.org/uniprot/P52907		P0234333A	279	32922	8		4	1	1.09184	0.370976	0.863161	1.42227	0.655183	0.611556	0.736607	0.324211	0.398235	n.a.	bad	1.695	4	6.1665	0.5255		Olaparib
CAPZA2	P47755	CAZA2_HUMAN	https://www.uniprot.org/uniprot/P47755		P0233418A	134	32949	3		3	1	0.495676	0.737277	1.05071	0.411542	0.405115	0.960527	0.441833	0.544019	1.19198	n.a.	bad	1	3	6.3569	0		Olaparib
CAPZA2	P47755	CAZA2_HUMAN	https://www.uniprot.org/uniprot/P47755		P0234333A	45	32949	1		0	n/d	n/d	n/d	n/d	n/d	n/d	n/d	n/d	n/d	n/d	n.a.	n/d	n/d	n/d	n/d	n/d		Olaparib
CAPZB	P47756	CAPZB_HUMAN	https://www.uniprot.org/uniprot/P47756		P0233418A	373	30628	13		10	1	0.382093	0.639863	0.889508	0.266151	0.29779	0.797101	0.334052	0.472808	0.962825	n.a.	bad	1	10	7.3112	0		Olaparib
CAPZB	P47756	CAPZB_HUMAN	https://www.uniprot.org/uniprot/P47756		P0233495A	222	30628	9		5	1	1.19943	1.38436	0.670989	1.73151	0.626291	0.471042	0.363384	0.82343	0.456441	n.a.	bad	1.07	5	6.4384	0.2559		Olaparib
[truncated: 20,848 more rows]

## Sheet: Selection of specific binders
gene_name	Uniprot entry accession	protein_name	protein_outlink	focus_group	pname	proteinscore	mw	totalpsm	focus_subclass	qupm	rel_fc_protein_126	rel_fc_protein_127L	rel_fc_protein_127H	rel_fc_protein_128L	rel_fc_protein_128H	rel_fc_protein_129L	rel_fc_protein_129H	rel_fc_protein_130L	rel_fc_protein_130H	rel_fc_protein_131L	IC50	IC50 QC	IC502KD	ms1seqs	ms1intensity	ms1maxminusmin	KD	cpdCZC	Reproducibly affected by one Niraparib or Olaparib
[truncated: 380 more rows]

[truncated: 1 more sheets: Summary]
