# Supplementary material for: Synergistic Effects of PARP Inhibition and Cholesterol Biosynthesis Pathway Modulation
Source: Cancer Res Commun. 2024 Sep 16;4(9):2427–43. doi: 10.1158/2767-9764.CRC-23-0549 (PMC11403291; doi:10.1158/2767-9764.CRC-23-0549)
Supplement: Table S5 — Selectivity profile live cells (2D-TPP) [file crc-23-0549_table_s5_suppst5.xlsx]

## Sheet: Table S5_description
Table S5: Selectivity profile in live cells (2D-TPP)
Part 1: UWB1.289
Part 2: T47D
2D-TPP in UWB1.289 Niraparib
column name	description
qupm	quantified unique peptide matches
dmso1_vs_dmso2	relative foldchange of the DMSO-condition at the lower temperature (DMSO1) versus the DMSO-condition at the higher temperature (DMSO2), for the 2 conditions combined in one MS-experiment
rel_fc_protein	relative foldchange versus 0uM (or DMSO) for the 4 different tested concentration (30-6-0.86-0.12uM)
temperature	heat treatment temperature (°C)
protein_stabilized_neighb_temp_good_curves_count	number of neighbouring temperatures were a protein was stabilized and having a curve with R2 > 0.8
protein_destabilized_neighb_temp_good_curves_count	number of neighbouring temperatures were a protein was destabilized and having a curve with R2 > 0.8
pEC50	fitted pEC50 parameter in the sigmoidal fit model
slope	fitted slope parameter in the sigmoidal fit model
R_sq	R2 of the fitted curve
2D-TPP in T-47D_48h
column name	description
qupm	quantified unique peptide matches
dmso1_vs_dmso2	relative foldchange of the DMSO-condition at the lower temperature (DMSO1) versus the DMSO-condition at the higher temperature (DMSO2), for the 2 conditions combined in one MS-experiment
rel_fc_protein	relative foldchange versus 0uM (or DMSO) for the 4 different tested concentration (30-6-1.2-0.24uM)
temperature	heat treatment temperature (°C)
protein_stabilized_neighb_temp_good_curves_count	number of neighbouring temperatures were a protein was stabilized and having a curve with R2 > 0.8
protein_destabilized_neighb_temp_good_curves_count	number of neighbouring temperatures were a protein was destabilized and having a curve with R2 > 0.8
pEC50	fitted pEC50 parameter in the sigmoidal fit model
slope	fitted slope parameter in the sigmoidal fit model
R_sq	R2 of the fitted curve

## Sheet: Table S5_results UWB1.289
gene_name	Uniprot entry accession	qupm	dmso1_vs_dmso2	rel_fc_protein_128H_131L_0uM	rel_fc_protein_128L_130H_0.12245uM	rel_fc_protein_127H_130L_0.85714uM	rel_fc_protein_127L_129H_6uM	rel_fc_protein_126_129L_30uM	Sample identifier	compound	temperature	protein_stabilized_neighb_temp_good_curves_count	protein_destabilized_neighb_temp_good_curves_count	pEC50	slope	R_sq	Experiment
A2M	P01023	1	1.02	1	0.9	1.11	0.84	1.01	P0275461B	Niraparib	46.2C	0	0				A_Niraparib_UWB cells_90min
A2M	P01023	1	1.02	1	0.89	0.87	1.23	1.29	P0275461B	Niraparib	48.1C	0	0				A_Niraparib_UWB cells_90min
A2M	P01023	2	1.01	1	0.98	1.02	0.97	1.04	P0275471B	Niraparib	50.4C	0	0				A_Niraparib_UWB cells_90min
A2M	P01023	2	1.01	1	1.06	0.99	1.08	1.08	P0275471B	Niraparib	51.9C	0	0				A_Niraparib_UWB cells_90min
A2M	P01023	3	0.87	1	1.3	1.15	0.95	0.93	P0275481B	Niraparib	54C	0	0				A_Niraparib_UWB cells_90min
A2M	P01023	3	0.87	1	1.02	1.04	1.03	1.07	P0275481B	Niraparib	56.1C	0	0				A_Niraparib_UWB cells_90min
A2M	P01023	3	0.74	1	1.22	1.24	1.36	1.26	P0275491B	Niraparib	58.2C	0	0				A_Niraparib_UWB cells_90min
A2M	P01023	3	0.74	1	1.12	1.07	1.22	0.99	P0275491B	Niraparib	60.1C	0	0				A_Niraparib_UWB cells_90min
AAAS	Q9NRG9	4	0.83	1	1.05	1.13	1.03	1.12	P0275451B	Niraparib	42.1C	0	0				A_Niraparib_UWB cells_90min
AAAS	Q9NRG9	4	0.83	1	1.03	1.01	0.93	1	P0275451B	Niraparib	44.1C	0	0				A_Niraparib_UWB cells_90min
AAAS	Q9NRG9	4	1.55	1	0.91	0.93	0.97	0.91	P0275461B	Niraparib	46.2C	0	0				A_Niraparib_UWB cells_90min
AAAS	Q9NRG9	4	1.55	1	1.18	1.24	1.2	1.03	P0275461B	Niraparib	48.1C	0	0				A_Niraparib_UWB cells_90min
AAAS	Q9NRG9	2	1.09	1	1.04	1.05	1.12	1.1	P0275471B	Niraparib	50.4C	0	0				A_Niraparib_UWB cells_90min
AAAS	Q9NRG9	2	1.09	1	1.01	0.91	1.12	0.99	P0275471B	Niraparib	51.9C	0	0				A_Niraparib_UWB cells_90min
AAAS	Q9NRG9	1	2.47	1	1.47	1.19	1.07	1.23	P0275481B	Niraparib	54C	0	0				A_Niraparib_UWB cells_90min
AAAS	Q9NRG9	1	2.47	1	1.09	1.32	0.76	0.65	P0275481B	Niraparib	56.1C	0	0	5.29	-15	0.6	A_Niraparib_UWB cells_90min
AACS	Q86V21	14	1.11	1	1.05	1.04	0.99	1.01	P0275451B	Niraparib	42.1C	0	0				A_Niraparib_UWB cells_90min
AACS	Q86V21	14	1.11	1	1.05	1.05	0.98	0.98	P0275451B	Niraparib	44.1C	0	0				A_Niraparib_UWB cells_90min
AACS	Q86V21	11	1.89	1	0.97	0.97	0.98	0.9	P0275461B	Niraparib	46.2C	0	0				A_Niraparib_UWB cells_90min
AACS	Q86V21	11	1.89	1	1.06	1.04	0.98	1.05	P0275461B	Niraparib	48.1C	0	0				A_Niraparib_UWB cells_90min
AACS	Q86V21	8	1.51	1	1.05	0.99	1.04	1.05	P0275471B	Niraparib	50.4C	0	0				A_Niraparib_UWB cells_90min
AACS	Q86V21	8	1.51	1	1.05	1.02	1.02	1.08	P0275471B	Niraparib	51.9C	0	0				A_Niraparib_UWB cells_90min
AACS	Q86V21	3	0.83	1	1.13	1.05	1.1	1.16	P0275491B	Niraparib	58.2C	0	0				A_Niraparib_UWB cells_90min
AACS	Q86V21	3	0.83	1	0.85	0.96	0.98	0.81	P0275491B	Niraparib	60.1C	0	0				A_Niraparib_UWB cells_90min
AADACL4	Q5VUY2	1	1.15	1	0.83	0.99	1.01	0.95	P0275471B	Niraparib	50.4C	0	0				A_Niraparib_UWB cells_90min
AADACL4	Q5VUY2	1	1.15	1	0.95	0.95	1.08	1.02	P0275471B	Niraparib	51.9C	0	0				A_Niraparib_UWB cells_90min
AADAT	Q8N5Z0	2	0.91	1	0.94	0.89	0.85	0.79	P0275451B	Niraparib	42.1C	0	0				A_Niraparib_UWB cells_90min
AADAT	Q8N5Z0	2	0.91	1	0.93	0.9	0.92	0.78	P0275451B	Niraparib	44.1C	0	0				A_Niraparib_UWB cells_90min
AAGAB	Q6PD74	1	0.94	1	1.06	1.14	1.05	1.14	P0275451B	Niraparib	42.1C	0	0				A_Niraparib_UWB cells_90min
AAGAB	Q6PD74	1	0.94	1	1.1	1.06	1.08	0.99	P0275451B	Niraparib	44.1C	0	0				A_Niraparib_UWB cells_90min
AAGAB	Q6PD74	1	1.85	1	0.96	1.01	0.96	0.93	P0275461B	Niraparib	46.2C	0	0				A_Niraparib_UWB cells_90min
AAGAB	Q6PD74	1	1.85	1	0.97	1	1.01	0.96	P0275461B	Niraparib	48.1C	0	0				A_Niraparib_UWB cells_90min
AAGAB	Q6PD74	1	1.73	1	1.02	0.93	1.03	0.99	P0275471B	Niraparib	50.4C	0	0				A_Niraparib_UWB cells_90min
AAGAB	Q6PD74	1	1.73	1	1.12	1.03	1.09	0.93	P0275471B	Niraparib	51.9C	0	0				A_Niraparib_UWB cells_90min
AAK1	Q2M2I8	4	0.88	1	0.98	0.89	1	0.88	P0275451B	Niraparib	42.1C	0	0				A_Niraparib_UWB cells_90min
AAK1	Q2M2I8	4	0.88	1	1.02	1.02	0.98	0.97	P0275451B	Niraparib	44.1C	0	0				A_Niraparib_UWB cells_90min
AAK1	Q2M2I8	5	1.07	1	1.03	1.04	1.06	1.06	P0275461B	Niraparib	46.2C	0	0				A_Niraparib_UWB cells_90min
AAK1	Q2M2I8	5	1.07	1	0.98	0.97	0.95	0.99	P0275461B	Niraparib	48.1C	0	0				A_Niraparib_UWB cells_90min
AAK1	Q2M2I8	4	1.46	1	0.92	0.92	0.96	0.9	P0275471B	Niraparib	50.4C	0	0				A_Niraparib_UWB cells_90min
AAK1	Q2M2I8	4	1.46	1	0.94	1.01	1.1	1.16	P0275471B	Niraparib	51.9C	0	0				A_Niraparib_UWB cells_90min
AAK1	Q2M2I8	2	3.39	1	0.79	1.07	0.78	1.01	P0275481B	Niraparib	54C	0	0				A_Niraparib_UWB cells_90min
AAK1	Q2M2I8	2	3.39	1	1.23	0.92	1.41	1.27	P0275481B	Niraparib	56.1C	0	0				A_Niraparib_UWB cells_90min
AAK1	Q2M2I8	1	0.16	1	1.73	1.43	1.36	1.43	P0275491B	Niraparib	58.2C	0	0				A_Niraparib_UWB cells_90min
AAK1	Q2M2I8	1	0.16	1	2.74	0.33	0.17	0.54	P0275491B	Niraparib	60.1C	0	0	6.31	-50	0.27	A_Niraparib_UWB cells_90min
AAMDC	Q9H7C9	2	1.17	1	0.84	0.92	0.92	1.05	P0275461B	Niraparib	46.2C	0	0				A_Niraparib_UWB cells_90min
AAMDC	Q9H7C9	2	1.17	1	1.09	1.15	1.2	0.95	P0275461B	Niraparib	48.1C	0	0				A_Niraparib_UWB cells_90min
AAMDC	Q9H7C9	2	1.14	1	0.93	0.97	0.88	0.93	P0275471B	Niraparib	50.4C	0	0				A_Niraparib_UWB cells_90min
AAMDC	Q9H7C9	2	1.14	1	1.17	1.18	1.14	1.22	P0275471B	Niraparib	51.9C	0	0				A_Niraparib_UWB cells_90min
AAMDC	Q9H7C9	2	1.21	1	0.95	0.97	0.97	0.97	P0275481B	Niraparib	54C	0	0				A_Niraparib_UWB cells_90min
AAMDC	Q9H7C9	2	1.21	1	1.27	1.25	1.31	1.13	P0275481B	Niraparib	56.1C	0	0				A_Niraparib_UWB cells_90min
AAMDC	Q9H7C9	5	1.01	1	1.05	0.95	0.94	0.95	P0275491B	Niraparib	58.2C	0	0				A_Niraparib_UWB cells_90min
AAMDC	Q9H7C9	5	1.01	1	1.1	1.09	1.08	1.16	P0275491B	Niraparib	60.1C	0	0				A_Niraparib_UWB cells_90min
AAMDC	Q9H7C9	6	1.14	1	1.12	1.11	1.03	1.13	P0275501B	Niraparib	62.4C	0	0				A_Niraparib_UWB cells_90min
AAMDC	Q9H7C9	6	1.14	1	1.17	1.13	1.18	1.24	P0275501B	Niraparib	63.9C	0	0				A_Niraparib_UWB cells_90min
AAMP	Q13685	5	0.92	1	0.96	0.94	0.99	0.89	P0275451B	Niraparib	42.1C	0	0				A_Niraparib_UWB cells_90min
AAMP	Q13685	5	0.92	1	0.94	1	0.95	0.86	P0275451B	Niraparib	44.1C	0	0				A_Niraparib_UWB cells_90min
AAMP	Q13685	7	1.1	1	1.08	1.11	0.99	1.05	P0275461B	Niraparib	46.2C	0	0				A_Niraparib_UWB cells_90min
AAMP	Q13685	7	1.1	1	0.97	0.87	0.92	0.88	P0275461B	Niraparib	48.1C	0	0				A_Niraparib_UWB cells_90min
AAMP	Q13685	6	1.01	1	0.97	1.09	1	0.97	P0275471B	Niraparib	50.4C	0	0				A_Niraparib_UWB cells_90min
AAMP	Q13685	6	1.01	1	0.99	1	0.95	0.92	P0275471B	Niraparib	51.9C	0	0				A_Niraparib_UWB cells_90min
AAMP	Q13685	7	1.12	1	1.04	0.93	0.91	0.74	P0275481B	Niraparib	54C	0	0				A_Niraparib_UWB cells_90min
AAMP	Q13685	7	1.12	1	1.27	1.24	1.12	0.88	P0275481B	Niraparib	56.1C	0	0				A_Niraparib_UWB cells_90min
AAMP	Q13685	5	1.03	1	0.99	1.04	0.97	0.91	P0275491B	Niraparib	58.2C	0	0				A_Niraparib_UWB cells_90min
AAMP	Q13685	5	1.03	1	0.98	0.98	0.88	0.79	P0275491B	Niraparib	60.1C	0	0				A_Niraparib_UWB cells_90min
AAMP	Q13685	1	1.77	1	0.99	0.83	0.85	0.8	P0275501B	Niraparib	62.4C	0	0				A_Niraparib_UWB cells_90min
AAMP	Q13685	1	1.77	1	1.01	1.1	1.25	1.14	P0275501B	Niraparib	63.9C	0	0				A_Niraparib_UWB cells_90min
AAR2	Q9Y312	2	0.92	1	0.95	0.91	1.03	1.01	P0275451B	Niraparib	42.1C	0	0				A_Niraparib_UWB cells_90min
AAR2	Q9Y312	2	0.92	1	0.84	0.92	0.89	0.92	P0275451B	Niraparib	44.1C	0	0				A_Niraparib_UWB cells_90min
AAR2	Q9Y312	4	1.23	1	1.04	1.04	0.99	1.04	P0275461B	Niraparib	46.2C	0	0				A_Niraparib_UWB cells_90min
AAR2	Q9Y312	4	1.23	1	0.91	0.88	0.92	0.96	P0275461B	Niraparib	48.1C	0	0				A_Niraparib_UWB cells_90min
AAR2	Q9Y312	2	1.57	1	1.06	0.95	0.94	1	P0275471B	Niraparib	50.4C	0	0				A_Niraparib_UWB cells_90min
AAR2	Q9Y312	2	1.57	1	0.96	0.88	0.89	1.01	P0275471B	Niraparib	51.9C	0	0				A_Niraparib_UWB cells_90min
AARS	P49588	30	0.89	1	0.93	0.96	1.03	1	P0275451B	Niraparib	42.1C	0	0				A_Niraparib_UWB cells_90min
AARS	P49588	30	0.89	1	0.98	1.03	1.05	1	P0275451B	Niraparib	44.1C	0	0				A_Niraparib_UWB cells_90min
AARS	P49588	24	0.93	1	1.11	1.1	1.05	1.17	P0275461B	Niraparib	46.2C	0	0				A_Niraparib_UWB cells_90min
AARS	P49588	24	0.93	1	0.89	0.92	0.91	0.97	P0275461B	Niraparib	48.1C	0	0				A_Niraparib_UWB cells_90min
AARS	P49588	29	1.08	1	1	1.04	0.97	1.04	P0275471B	Niraparib	50.4C	0	0				A_Niraparib_UWB cells_90min
AARS	P49588	29	1.08	1	0.94	0.99	0.83	0.97	P0275471B	Niraparib	51.9C	0	0				A_Niraparib_UWB cells_90min
AARS	P49588	23	1.82	1	0.97	1.06	0.8	0.88	P0275481B	Niraparib	54C	0	0				A_Niraparib_UWB cells_90min
AARS	P49588	23	1.82	1	0.97	1.08	0.77	0.8	P0275481B	Niraparib	56.1C	0	0				A_Niraparib_UWB cells_90min
AARS	P49588	19	1.83	1	0.89	0.99	0.82	1.01	P0275491B	Niraparib	58.2C	0	0				A_Niraparib_UWB cells_90min
AARS	P49588	19	1.83	1	0.87	1.04	0.85	0.85	P0275491B	Niraparib	60.1C	0	0				A_Niraparib_UWB cells_90min
AARS	P49588	18	1	1	0.98	1.05	1.03	0.93	P0275501B	Niraparib	62.4C	0	0				A_Niraparib_UWB cells_90min
AARS	P49588	18	1	1	0.97	0.96	0.92	0.96	P0275501B	Niraparib	63.9C	0	0				A_Niraparib_UWB cells_90min
AARS2	Q5JTZ9	6	1.03	1	0.96	0.94	0.96	0.94	P0275451B	Niraparib	42.1C	0	0				A_Niraparib_UWB cells_90min
AARS2	Q5JTZ9	6	1.03	1	1.02	0.98	1	1.04	P0275451B	Niraparib	44.1C	0	0				A_Niraparib_UWB cells_90min
AARS2	Q5JTZ9	4	1.84	1	0.91	0.98	0.87	0.94	P0275461B	Niraparib	46.2C	0	0				A_Niraparib_UWB cells_90min
AARS2	Q5JTZ9	4	1.84	1	0.85	0.93	0.9	0.96	P0275461B	Niraparib	48.1C	0	0				A_Niraparib_UWB cells_90min
AARSD1	Q9BTE6	6	0.92	1	0.99	0.97	0.99	0.98	P0275451B	Niraparib	42.1C	0	0				A_Niraparib_UWB cells_90min
AARSD1	Q9BTE6	6	0.92	1	0.98	0.97	1	0.96	P0275451B	Niraparib	44.1C	0	0				A_Niraparib_UWB cells_90min
AARSD1	Q9BTE6	5	1.39	1	1.06	1.04	0.99	1.01	P0275461B	Niraparib	46.2C	0	0				A_Niraparib_UWB cells_90min
AARSD1	Q9BTE6	5	1.39	1	0.96	0.9	0.87	0.88	P0275461B	Niraparib	48.1C	0	0				A_Niraparib_UWB cells_90min
AARSD1	Q9BTE6	3	2.06	1	1.03	1	0.99	0.97	P0275471B	Niraparib	50.4C	0	0				A_Niraparib_UWB cells_90min
AARSD1	Q9BTE6	3	2.06	1	1.01	1.03	0.94	0.94	P0275471B	Niraparib	51.9C	0	0				A_Niraparib_UWB cells_90min
AARSD1	Q9BTE6	2	1.23	1	1.3	1	1.04	1.02	P0275481B	Niraparib	54C	0	0				A_Niraparib_UWB cells_90min
AARSD1	Q9BTE6	2	1.23	1	1.48	0.89	1.01	1.03	P0275481B	Niraparib	56.1C	0	0				A_Niraparib_UWB cells_90min
AARSD1	Q9BTE6	2	0.74	1	1.11	1.11	1.14	1.2	P0275491B	Niraparib	58.2C	0	0				A_Niraparib_UWB cells_90min
AARSD1	Q9BTE6	2	0.74	1	0.78	0.76	1.05	0.68	P0275491B	Niraparib	60.1C	0	0				A_Niraparib_UWB cells_90min
AARSD1	Q9BTE6	1	0.95	1	1.11	1.09	1.2	0.95	P0275501B	Niraparib	62.4C	0	0				A_Niraparib_UWB cells_90min
AARSD1	Q9BTE6	1	0.95	1	1.06	1.03	0.94	0.96	P0275501B	Niraparib	63.9C	0	0				A_Niraparib_UWB cells_90min
AASDHPPT	Q9NRN7	7	0.87	1	1.01	1.03	0.92	0.97	P0275451B	Niraparib	42.1C	0	0				A_Niraparib_UWB cells_90min
AASDHPPT	Q9NRN7	7	0.87	1	0.98	1.01	0.97	1.01	P0275451B	Niraparib	44.1C	0	0				A_Niraparib_UWB cells_90min
AASDHPPT	Q9NRN7	8	1.29	1	0.92	0.92	1.05	0.84	P0275461B	Niraparib	46.2C	0	0				A_Niraparib_UWB cells_90min
AASDHPPT	Q9NRN7	8	1.29	1	1.25	1.28	1.19	1.15	P0275461B	Niraparib	48.1C	0	0				A_Niraparib_UWB cells_90min
AASDHPPT	Q9NRN7	9	1.22	1	1.03	1.02	1.05	1.07	P0275471B	Niraparib	50.4C	0	0				A_Niraparib_UWB cells_90min
AASDHPPT	Q9NRN7	9	1.22	1	1.02	0.92	0.98	0.96	P0275471B	Niraparib	51.9C	0	0				A_Niraparib_UWB cells_90min
AASDHPPT	Q9NRN7	2	3.69	1	1.04	1.12	1.2	1.22	P0275481B	Niraparib	54C	0	0				A_Niraparib_UWB cells_90min
AASDHPPT	Q9NRN7	2	3.69	1	0.91	0.77	1.09	1.07	P0275481B	Niraparib	56.1C	0	0				A_Niraparib_UWB cells_90min
AASDHPPT	Q9NRN7	2	0.94	1	0.97	0.99	1.03	0.93	P0275501B	Niraparib	62.4C	0	0				A_Niraparib_UWB cells_90min
AASDHPPT	Q9NRN7	2	0.94	1	0.96	0.92	0.91	0.92	P0275501B	Niraparib	63.9C	0	0				A_Niraparib_UWB cells_90min
AASS	Q9UDR5	9	0.91	1	0.99	1.01	1	0.97	P0275451B	Niraparib	42.1C	0	0				A_Niraparib_UWB cells_90min
AASS	Q9UDR5	9	0.91	1	1.06	1.04	1.07	1.01	P0275451B	Niraparib	44.1C	0	0				A_Niraparib_UWB cells_90min
AASS	Q9UDR5	9	1.09	1	0.98	0.97	0.99	0.99	P0275461B	Niraparib	46.2C	0	0				A_Niraparib_UWB cells_90min
AASS	Q9UDR5	9	1.09	1	1	0.97	1.01	1.02	P0275461B	Niraparib	48.1C	0	0				A_Niraparib_UWB cells_90min
AASS	Q9UDR5	6	1.29	1	1.01	1	1	1.02	P0275471B	Niraparib	50.4C	0	0				A_Niraparib_UWB cells_90min
AASS	Q9UDR5	6	1.29	1	0.99	1.04	0.98	1	P0275471B	Niraparib	51.9C	0	0				A_Niraparib_UWB cells_90min
ABCA12	Q86UK0	1	1.87	1	0.66	0.49	0.74	0.78	P0275461B	Niraparib	46.2C	1	0				A_Niraparib_UWB cells_90min
ABCA12	Q86UK0	1	1.87	1	1.1	1.28	1.74	1.68	P0275461B	Niraparib	48.1C	1	0	5.97	8	0.96	A_Niraparib_UWB cells_90min
ABCA12	Q86UK0	1	0.81	1	0.76	0.84	0.89	0.73	P0275491B	Niraparib	58.2C	1	0				A_Niraparib_UWB cells_90min
ABCA12	Q86UK0	1	0.81	1	0.9	0.89	0.86	0.94	P0275491B	Niraparib	60.1C	1	0				A_Niraparib_UWB cells_90min
ABCA2	Q9BZC7	5	0.83	1	1.03	1.07	1	1.06	P0275451B	Niraparib	42.1C	0	0				A_Niraparib_UWB cells_90min
ABCA2	Q9BZC7	5	0.83	1	0.89	1.01	0.96	0.94	P0275451B	Niraparib	44.1C	0	0				A_Niraparib_UWB cells_90min
ABCA2	Q9BZC7	3	1.7	1	0.85	0.77	0.81	0.83	P0275461B	Niraparib	46.2C	0	0				A_Niraparib_UWB cells_90min
ABCA2	Q9BZC7	3	1.7	1	1.05	1.36	1.21	1.49	P0275461B	Niraparib	48.1C	0	0				A_Niraparib_UWB cells_90min
ABCA3	Q99758	2	1.07	1	0.84	0.9	0.9	0.77	P0275451B	Niraparib	42.1C	0	0				A_Niraparib_UWB cells_90min
ABCA3	Q99758	2	1.07	1	1.12	0.95	1.03	1.13	P0275451B	Niraparib	44.1C	0	0				A_Niraparib_UWB cells_90min
ABCA3	Q99758	1	1.22	1	0.86	0.93	1.08	0.86	P0275461B	Niraparib	46.2C	0	0				A_Niraparib_UWB cells_90min
ABCA3	Q99758	1	1.22	1	1.01	1	0.9	0.95	P0275461B	Niraparib	48.1C	0	0				A_Niraparib_UWB cells_90min
ABCA3	Q99758	1	1.28	1	1.1	1.1	0.82	1.46	P0275471B	Niraparib	50.4C	0	0				A_Niraparib_UWB cells_90min
ABCA3	Q99758	1	1.28	1	0.97	1.05	1.06	1.15	P0275471B	Niraparib	51.9C	0	0				A_Niraparib_UWB cells_90min
ABCA7	Q8IZY2	1	0.68	1	1.23		1.1		P0275471B	Niraparib	50.4C	0	0				A_Niraparib_UWB cells_90min
ABCA7	Q8IZY2	1	0.68	1	1.21	0.82		1.16	P0275471B	Niraparib	51.9C	0	0				A_Niraparib_UWB cells_90min
ABCB10	Q9NRK6	7	0.87	1	1.07	1.07	1	1.05	P0275451B	Niraparib	42.1C	0	0				A_Niraparib_UWB cells_90min
ABCB10	Q9NRK6	7	0.87	1	1.01	0.97	1.01	1.07	P0275451B	Niraparib	44.1C	0	0				A_Niraparib_UWB cells_90min
ABCB10	Q9NRK6	7	1.09	1	0.95	1.02	0.97	0.94	P0275461B	Niraparib	46.2C	0	0				A_Niraparib_UWB cells_90min
ABCB10	Q9NRK6	7	1.09	1	1.06	1.05	1.1	1.03	P0275461B	Niraparib	48.1C	0	0				A_Niraparib_UWB cells_90min
ABCB10	Q9NRK6	5	1.01	1	0.97	0.99	1	1.05	P0275471B	Niraparib	50.4C	0	0				A_Niraparib_UWB cells_90min
ABCB10	Q9NRK6	5	1.01	1	1.01	0.94	0.91	0.98	P0275471B	Niraparib	51.9C	0	0				A_Niraparib_UWB cells_90min
ABCB10	Q9NRK6	5	1.28	1	0.97	1.06	0.89	1	P0275481B	Niraparib	54C	0	0				A_Niraparib_UWB cells_90min
ABCB10	Q9NRK6	5	1.28	1	0.9	0.98	0.79	0.8	P0275481B	Niraparib	56.1C	0	0				A_Niraparib_UWB cells_90min
ABCB10	Q9NRK6	2	1.77	1	0.85	0.85	0.77	0.81	P0275491B	Niraparib	58.2C	0	0				A_Niraparib_UWB cells_90min
ABCB10	Q9NRK6	2	1.77	1	0.91	0.91	0.7	0.95	P0275491B	Niraparib	60.1C	0	0				A_Niraparib_UWB cells_90min
ABCB7	O75027	8	0.89	1	1.1	1.09	0.97	1.01	P0275451B	Niraparib	42.1C	0	0				A_Niraparib_UWB cells_90min
ABCB7	O75027	8	0.89	1	1.04	1.01	1.06	1.11	P0275451B	Niraparib	44.1C	0	0				A_Niraparib_UWB cells_90min
ABCB7	O75027	7	1.35	1	0.81	0.88	1	0.81	P0275461B	Niraparib	46.2C	0	0				A_Niraparib_UWB cells_90min
ABCB7	O75027	7	1.35	1	1.19	1.21	1.2	1.08	P0275461B	Niraparib	48.1C	0	0				A_Niraparib_UWB cells_90min
ABCB7	O75027	5	1.64	1	1.06	1.09	1.04	1.04	P0275471B	Niraparib	50.4C	0	0				A_Niraparib_UWB cells_90min
ABCB7	O75027	5	1.64	1	1.1	1.12	1.06	0.72	P0275471B	Niraparib	51.9C	0	0				A_Niraparib_UWB cells_90min
ABCB7	O75027	1	1.76	1	1.3	1.24	0.99	0.96	P0275481B	Niraparib	54C	0	0				A_Niraparib_UWB cells_90min
ABCB7	O75027	1	1.76	1	0.8	1	0.84	0.83	P0275481B	Niraparib	56.1C	0	0				A_Niraparib_UWB cells_90min
ABCB8	Q9NUT2	3	0.84	1	1.14	1.16	1.07	1.06	P0275451B	Niraparib	42.1C	0	0				A_Niraparib_UWB cells_90min
ABCB8	Q9NUT2	3	0.84	1	0.94	1.06	1.01	1.04	P0275451B	Niraparib	44.1C	0	0				A_Niraparib_UWB cells_90min
ABCB8	Q9NUT2	4	1.43	1	0.93	0.86	0.95	0.84	P0275461B	Niraparib	46.2C	0	0				A_Niraparib_UWB cells_90min
ABCB8	Q9NUT2	4	1.43	1	1.11	1.19	1.11	1.1	P0275461B	Niraparib	48.1C	0	0				A_Niraparib_UWB cells_90min
ABCB8	Q9NUT2	4	1.32	1	1.03	1.09	0.97	1.08	P0275471B	Niraparib	50.4C	0	0				A_Niraparib_UWB cells_90min
ABCB8	Q9NUT2	4	1.32	1	0.94	1	1.03	0.92	P0275471B	Niraparib	51.9C	0	0				A_Niraparib_UWB cells_90min
ABCB8	Q9NUT2	1	2.78	1	0.84	0.86	0.78	0.98	P0275481B	Niraparib	54C	0	0				A_Niraparib_UWB cells_90min
ABCB8	Q9NUT2	1	2.78	1	1.43	0.91	1.01	0.87	P0275481B	Niraparib	56.1C	0	0				A_Niraparib_UWB cells_90min
ABCC1	P33527	12	0.9	1	0.97	1	0.99	0.99	P0275451B	Niraparib	42.1C	0	0				A_Niraparib_UWB cells_90min
ABCC1	P33527	12	0.9	1	0.99	1.01	1.02	0.99	P0275451B	Niraparib	44.1C	0	0				A_Niraparib_UWB cells_90min
ABCC1	P33527	10	1.15	1	0.99	1	1.06	0.97	P0275461B	Niraparib	46.2C	0	0				A_Niraparib_UWB cells_90min
ABCC1	P33527	10	1.15	1	1.08	1.15	1.19	1.02	P0275461B	Niraparib	48.1C	0	0				A_Niraparib_UWB cells_90min
ABCC1	P33527	16	0.92	1	1.03	1.02	1.05	1.07	P0275471B	Niraparib	50.4C	0	0				A_Niraparib_UWB cells_90min
ABCC1	P33527	16	0.92	1	0.97	0.94	0.92	1	P0275471B	Niraparib	51.9C	0	0				A_Niraparib_UWB cells_90min
ABCC1	P33527	14	1.5	1	0.98	0.99	0.91	0.97	P0275481B	Niraparib	54C	0	0				A_Niraparib_UWB cells_90min
ABCC1	P33527	14	1.5	1	0.92	0.96	0.79	0.84	P0275481B	Niraparib	56.1C	0	0				A_Niraparib_UWB cells_90min
ABCC1	P33527	3	1.63	1	0.9	0.93	0.8	0.82	P0275491B	Niraparib	58.2C	0	0				A_Niraparib_UWB cells_90min
ABCC1	P33527	3	1.63	1	0.98	1.03	0.97	1	P0275491B	Niraparib	60.1C	0	0				A_Niraparib_UWB cells_90min
ABCC1	P33527	1	1.01	1	0.99	0.99	0.92	0.89	P0275501B	Niraparib	62.4C	0	0				A_Niraparib_UWB cells_90min
ABCC1	P33527	1	1.01	1	0.96	0.98	1.04	0.9	P0275501B	Niraparib	63.9C	0	0				A_Niraparib_UWB cells_90min
ABCC10	Q5T3U5	1	2.01	1	0.29	0.3	0.43	0.33	P0275451B	Niraparib	42.1C	0	1	7.33	-50	0.97	A_Niraparib_UWB cells_90min
ABCC10	Q5T3U5	1	2.01	1	1.12	0.96	0.48	0.94	P0275451B	Niraparib	44.1C	0	1				A_Niraparib_UWB cells_90min
ABCC10	Q5T3U5	1	1.49	1	0.75	0.9	0.84	0.75	P0275461B	Niraparib	46.2C	0	1				A_Niraparib_UWB cells_90min
ABCC10	Q5T3U5	1	1.49	1	1.13	1.27	1.09	1.18	P0275461B	Niraparib	48.1C	0	1				A_Niraparib_UWB cells_90min
ABCC10	Q5T3U5	2	1.06	1	0.81	1.12	1.01	0.96	P0275481B	Niraparib	54C	0	1				A_Niraparib_UWB cells_90min
ABCC10	Q5T3U5	2	1.06	1	0.75	1	1.04	1.02	P0275481B	Niraparib	56.1C	0	1				A_Niraparib_UWB cells_90min
ABCC3	O15438	4	0.95	1	0.9	0.9	0.95	0.89	P0275451B	Niraparib	42.1C	0	0				A_Niraparib_UWB cells_90min
ABCC3	O15438	4	0.95	1	1.05	0.93	0.96	1	P0275451B	Niraparib	44.1C	0	0				A_Niraparib_UWB cells_90min
ABCC3	O15438	4	1.02	1	1.04	1.04	0.94	1.03	P0275461B	Niraparib	46.2C	0	0				A_Niraparib_UWB cells_90min
ABCC3	O15438	4	1.02	1	0.88	0.92	0.91	0.98	P0275461B	Niraparib	48.1C	0	0				A_Niraparib_UWB cells_90min
ABCC3	O15438	4	1.43	1	0.96	0.93	1.01	1	P0275471B	Niraparib	50.4C	0	0				A_Niraparib_UWB cells_90min
ABCC3	O15438	4	1.43	1	1.05	1.01	0.91	0.92	P0275471B	Niraparib	51.9C	0	0				A_Niraparib_UWB cells_90min
ABCC4	O15439	1	0.8	1	1.18	1.1	0.99	1.07	P0275451B	Niraparib	42.1C	0	0				A_Niraparib_UWB cells_90min
ABCC4	O15439	1	0.8	1	1.04	0.94	0.94	1.05	P0275451B	Niraparib	44.1C	0	0				A_Niraparib_UWB cells_90min
ABCC4	O15439	3	1.1	1	0.98	0.91	1	0.87	P0275461B	Niraparib	46.2C	0	0				A_Niraparib_UWB cells_90min
ABCC4	O15439	3	1.1	1	1.06	1.15	1.1	1.07	P0275461B	Niraparib	48.1C	0	0				A_Niraparib_UWB cells_90min
ABCC4	O15439	5	1.04	1	0.94	0.97	0.94	0.98	P0275471B	Niraparib	50.4C	0	0				A_Niraparib_UWB cells_90min
ABCC4	O15439	5	1.04	1	1.02	0.98	1.14	1.01	P0275471B	Niraparib	51.9C	0	0				A_Niraparib_UWB cells_90min
ABCC4	O15439	5	0.82	1	1.08	1.1	1.11	1.14	P0275481B	Niraparib	54C	0	0				A_Niraparib_UWB cells_90min
ABCC4	O15439	5	0.82	1	0.85	0.88	0.84	1.03	P0275481B	Niraparib	56.1C	0	0				A_Niraparib_UWB cells_90min
ABCC4	O15439	6	0.98	1	0.97	0.98	0.94	0.9	P0275491B	Niraparib	58.2C	0	0				A_Niraparib_UWB cells_90min
ABCC4	O15439	6	0.98	1	0.96	0.97	0.82	0.93	P0275491B	Niraparib	60.1C	0	0				A_Niraparib_UWB cells_90min
ABCC5	O15440	6	0.88	1	1.04	1.08	0.99	0.98	P0275451B	Niraparib	42.1C	0	0				A_Niraparib_UWB cells_90min
ABCC5	O15440	6	0.88	1	1.04	1	0.95	1.04	P0275451B	Niraparib	44.1C	0	0				A_Niraparib_UWB cells_90min
ABCC5	O15440	7	1.08	1	0.93	0.96	0.98	0.94	P0275461B	Niraparib	46.2C	0	0				A_Niraparib_UWB cells_90min
ABCC5	O15440	7	1.08	1	1	1.05	1	0.98	P0275461B	Niraparib	48.1C	0	0				A_Niraparib_UWB cells_90min
ABCC5	O15440	9	1.08	1	0.96	1.01	0.94	0.98	P0275471B	Niraparib	50.4C	0	0				A_Niraparib_UWB cells_90min
ABCC5	O15440	9	1.08	1	1.05	0.98	1	0.91	P0275471B	Niraparib	51.9C	0	0				A_Niraparib_UWB cells_90min
ABCC5	O15440	12	1.38	1	0.97	1.01	0.94	0.97	P0275481B	Niraparib	54C	0	0				A_Niraparib_UWB cells_90min
ABCC5	O15440	12	1.38	1	0.8	0.9	0.77	0.94	P0275481B	Niraparib	56.1C	0	0				A_Niraparib_UWB cells_90min
ABCC5	O15440	4	1.35	1	0.88	1.08	1.02	0.93	P0275491B	Niraparib	58.2C	0	0				A_Niraparib_UWB cells_90min
ABCC5	O15440	4	1.35	1	0.9	0.83	0.89	0.79	P0275491B	Niraparib	60.1C	0	0				A_Niraparib_UWB cells_90min
ABCC9	O60706	1	1.36	1	0.89	1.11	0.91	0.79	P0275471B	Niraparib	50.4C	0	0				A_Niraparib_UWB cells_90min
ABCC9	O60706	1	1.36	1	1.42	1.34	1.39	1.39	P0275471B	Niraparib	51.9C	0	0				A_Niraparib_UWB cells_90min
ABCD1	P33897	4	0.92	1	1.09	1.07	1.07	1.05	P0275451B	Niraparib	42.1C	0	0				A_Niraparib_UWB cells_90min
ABCD1	P33897	4	0.92	1	1.08	1.01	0.95	1.04	P0275451B	Niraparib	44.1C	0	0				A_Niraparib_UWB cells_90min
ABCD1	P33897	7	1.73	1	0.98	0.99	0.97	0.99	P0275461B	Niraparib	46.2C	0	0				A_Niraparib_UWB cells_90min
ABCD1	P33897	7	1.73	1	1.01	1.11	0.95	0.96	P0275461B	Niraparib	48.1C	0	0				A_Niraparib_UWB cells_90min
ABCD2	Q9UBJ2	2	2.13	1	0.96	0.92	0.76	0.86	P0275471B	Niraparib	50.4C	0	0				A_Niraparib_UWB cells_90min
ABCD2	Q9UBJ2	2	2.13	1	1.06	1.11	0.79	1.2	P0275471B	Niraparib	51.9C	0	0				A_Niraparib_UWB cells_90min
ABCD3	P28288	8	0.82	1	1.52	1.36	0.97	1.35	P0275451B	Niraparib	42.1C	0	0				A_Niraparib_UWB cells_90min
ABCD3	P28288	8	0.82	1	1.08	1.07	1.01	1.2	P0275451B	Niraparib	44.1C	0	0				A_Niraparib_UWB cells_90min
ABCD3	P28288	9	1.58	1	0.9	0.91	1.03	0.79	P0275461B	Niraparib	46.2C	0	0				A_Niraparib_UWB cells_90min
ABCD3	P28288	9	1.58	1	1.34	1.41	1.3	1.18	P0275461B	Niraparib	48.1C	0	0				A_Niraparib_UWB cells_90min
ABCD3	P28288	10	1.07	1	1.06	1.04	1.01	1	P0275471B	Niraparib	50.4C	0	0				A_Niraparib_UWB cells_90min
ABCD3	P28288	10	1.07	1	1.03	1.08	1.07	0.82	P0275471B	Niraparib	51.9C	0	0				A_Niraparib_UWB cells_90min
ABCD3	P28288	10	1.14	1	1.03	1.05	1	1.03	P0275481B	Niraparib	54C	0	0				A_Niraparib_UWB cells_90min
ABCD3	P28288	10	1.14	1	0.69	0.89	0.79	0.96	P0275481B	Niraparib	56.1C	0	0				A_Niraparib_UWB cells_90min
ABCD3	P28288	7	5.55	1	0.89	0.98	0.76	0.88	P0275491B	Niraparib	58.2C	0	0				A_Niraparib_UWB cells_90min
ABCD3	P28288	7	5.55	1	0.78	0.87	1.11	1.05	P0275491B	Niraparib	60.1C	0	0				A_Niraparib_UWB cells_90min
ABCD4	O14678	2	0.82	1	1.22	1.27	1.09	1.17	P0275491B	Niraparib	58.2C	0	0				A_Niraparib_UWB cells_90min
ABCD4	O14678	2	0.82	1	1.03	0.83	0.87	0.64	P0275491B	Niraparib	60.1C	0	0	5.43	-1.69	0.79	A_Niraparib_UWB cells_90min
ABCE1	P61221	14	0.87	1	1.09	1.09	1.02	1.08	P0275451B	Niraparib	42.1C	0	0				A_Niraparib_UWB cells_90min
ABCE1	P61221	14	0.87	1	1.04	1.02	1	1.06	P0275451B	Niraparib	44.1C	0	0				A_Niraparib_UWB cells_90min
ABCE1	P61221	15	1.1	1	1	1.01	1.05	0.99	P0275461B	Niraparib	46.2C	0	0				A_Niraparib_UWB cells_90min
ABCE1	P61221	15	1.1	1	1.06	1.11	1.08	1.11	P0275461B	Niraparib	48.1C	0	0				A_Niraparib_UWB cells_90min
ABCE1	P61221	16	0.91	1	1.03	1.05	1.07	1.13	P0275471B	Niraparib	50.4C	0	0				A_Niraparib_UWB cells_90min
ABCE1	P61221	16	0.91	1	1.02	1.02	1.05	1.02	P0275471B	Niraparib	51.9C	0	0				A_Niraparib_UWB cells_90min
ABCE1	P61221	19	0.86	1	1.02	1.04	0.99	1.13	P0275481B	Niraparib	54C	0	0				A_Niraparib_UWB cells_90min
ABCE1	P61221	19	0.86	1	1.01	1	0.98	0.99	P0275481B	Niraparib	56.1C	0	0				A_Niraparib_UWB cells_90min
ABCE1	P61221	25	0.81	1	1.05	1.06	1.09	1.13	P0275491B	Niraparib	58.2C	0	0				A_Niraparib_UWB cells_90min
ABCE1	P61221	25	0.81	1	1	1.02	1.01	1.01	P0275491B	Niraparib	60.1C	0	0				A_Niraparib_UWB cells_90min
ABCE1	P61221	24	1.24	1	1.01	1.03	1.01	1.04	P0275501B	Niraparib	62.4C	0	0				A_Niraparib_UWB cells_90min
ABCE1	P61221	24	1.24	1	0.97	0.93	0.9	0.9	P0275501B	Niraparib	63.9C	0	0				A_Niraparib_UWB cells_90min
ABCF1	Q8NE71	13	0.86	1	1.19	1.15	0.99	1.13	P0275451B	Niraparib	42.1C	0	1				A_Niraparib_UWB cells_90min
ABCF1	Q8NE71	13	0.86	1	1.06	1.02	0.98	1.11	P0275451B	Niraparib	44.1C	0	1				A_Niraparib_UWB cells_90min
ABCF1	Q8NE71	14	0.96	1	1.04	1.06	1.01	1.07	P0275461B	Niraparib	46.2C	0	1				A_Niraparib_UWB cells_90min
ABCF1	Q8NE71	14	0.96	1	0.93	0.99	0.95	0.98	P0275461B	Niraparib	48.1C	0	1				A_Niraparib_UWB cells_90min
ABCF1	Q8NE71	20	1.14	1	1.01	1.02	1.01	1.07	P0275471B	Niraparib	50.4C	0	1				A_Niraparib_UWB cells_90min
ABCF1	Q8NE71	20	1.14	1	1	0.99	0.94	0.9	P0275471B	Niraparib	51.9C	0	1				A_Niraparib_UWB cells_90min
ABCF1	Q8NE71	10	3.76	1	0.96	1	0.86	0.93	P0275481B	Niraparib	54C	0	1				A_Niraparib_UWB cells_90min
ABCF1	Q8NE71	10	3.76	1	1.05	0.96	0.78	0.87	P0275481B	Niraparib	56.1C	0	1				A_Niraparib_UWB cells_90min
ABCF1	Q8NE71	2	1.11	1	1.26	1.22	1.11	1.23	P0275491B	Niraparib	58.2C	0	1				A_Niraparib_UWB cells_90min
ABCF1	Q8NE71	2	1.11	1	0.88	1	0.94	0.61	P0275491B	Niraparib	60.1C	0	1	5.14	-20.86	0.86	A_Niraparib_UWB cells_90min
ABCF2	Q9UG63	10	0.79	1	1.05	1.01	1.01	1.16	P0275451B	Niraparib	42.1C	0	0				A_Niraparib_UWB cells_90min
ABCF2	Q9UG63	10	0.79	1	0.95	0.94	0.92	1.01	P0275451B	Niraparib	44.1C	0	0				A_Niraparib_UWB cells_90min
ABCF2	Q9UG63	13	0.89	1	1.03	0.99	1.06	1.1	P0275461B	Niraparib	46.2C	0	0				A_Niraparib_UWB cells_90min
ABCF2	Q9UG63	13	0.89	1	0.93	0.96	0.95	1.01	P0275461B	Niraparib	48.1C	0	0				A_Niraparib_UWB cells_90min
ABCF2	Q9UG63	11	1.19	1	0.92	1.07	0.98	1.15	P0275471B	Niraparib	50.4C	0	0				A_Niraparib_UWB cells_90min
ABCF2	Q9UG63	11	1.19	1	0.97	1.02	0.83	0.97	P0275471B	Niraparib	51.9C	0	0				A_Niraparib_UWB cells_90min
ABCF2	Q9UG63	4	2.92	1	0.81	0.84	0.74	0.83	P0275481B	Niraparib	54C	0	0				A_Niraparib_UWB cells_90min
ABCF2	Q9UG63	4	2.92	1	1.3	1.3	0.82	1	P0275481B	Niraparib	56.1C	0	0				A_Niraparib_UWB cells_90min
ABCF2	Q9UG63	2	1.22	1	1.02	1.01	1.07	1.04	P0275491B	Niraparib	58.2C	0	0				A_Niraparib_UWB cells_90min
ABCF2	Q9UG63	2	1.22	1	0.99	1.03	1.06	0.83	P0275491B	Niraparib	60.1C	0	0				A_Niraparib_UWB cells_90min
ABCF3	Q9NUQ8	11	1.09	1	1.09	1.07	1.02	1.08	P0275451B	Niraparib	42.1C	0	0				A_Niraparib_UWB cells_90min
ABCF3	Q9NUQ8	11	1.09	1	1.06	1	0.98	1	P0275451B	Niraparib	44.1C	0	0				A_Niraparib_UWB cells_90min
ABCF3	Q9NUQ8	9	2.08	1	0.97	0.99	0.97	0.94	P0275461B	Niraparib	46.2C	0	0				A_Niraparib_UWB cells_90min
ABCF3	Q9NUQ8	9	2.08	1	1.07	1.03	1.02	1.06	P0275461B	Niraparib	48.1C	0	0				A_Niraparib_UWB cells_90min
ABCF3	Q9NUQ8	6	2.14	1	0.94	0.93	0.93	0.94	P0275471B	Niraparib	50.4C	0	0				A_Niraparib_UWB cells_90min
ABCF3	Q9NUQ8	6	2.14	1	1.1	1.03	1.01	1.16	P0275471B	Niraparib	51.9C	0	0				A_Niraparib_UWB cells_90min
ABHD10	Q9NUJ1	8	0.89	1	1.07	1.09	1.03	1.12	P0275451B	Niraparib	42.1C	0	0				A_Niraparib_UWB cells_90min
ABHD10	Q9NUJ1	8	0.89	1	1.1	1.05	1.07	1.06	P0275451B	Niraparib	44.1C	0	0				A_Niraparib_UWB cells_90min
ABHD10	Q9NUJ1	6	1.09	1	0.98	1.01	1.02	1.02	P0275461B	Niraparib	46.2C	0	0				A_Niraparib_UWB cells_90min
ABHD10	Q9NUJ1	6	1.09	1	1.03	1.06	1.04	1.08	P0275461B	Niraparib	48.1C	0	0				A_Niraparib_UWB cells_90min
ABHD10	Q9NUJ1	6	0.88	1	1.01	1.03	1.06	1.11	P0275471B	Niraparib	50.4C	0	0				A_Niraparib_UWB cells_90min
ABHD10	Q9NUJ1	6	0.88	1	0.97	1.02	1.01	1.01	P0275471B	Niraparib	51.9C	0	0				A_Niraparib_UWB cells_90min
ABHD10	Q9NUJ1	8	0.88	1	0.98	1.01	0.99	1.09	P0275481B	Niraparib	54C	0	0				A_Niraparib_UWB cells_90min
ABHD10	Q9NUJ1	8	0.88	1	0.98	1.02	1.02	1	P0275481B	Niraparib	56.1C	0	0				A_Niraparib_UWB cells_90min
ABHD10	Q9NUJ1	6	0.75	1	1.02	1.13	1.14	1.19	P0275491B	Niraparib	58.2C	0	0				A_Niraparib_UWB cells_90min
ABHD10	Q9NUJ1	6	0.75	1	0.98	1.03	0.97	0.98	P0275491B	Niraparib	60.1C	0	0				A_Niraparib_UWB cells_90min
ABHD10	Q9NUJ1	9	1.38	1	0.96	0.95	0.97	1.05	P0275501B	Niraparib	62.4C	0	0				A_Niraparib_UWB cells_90min
ABHD10	Q9NUJ1	9	1.38	1	0.94	0.91	0.88	1.01	P0275501B	Niraparib	63.9C	0	0				A_Niraparib_UWB cells_90min
ABHD11	Q8NFV4	5	0.92	1	1.11	1.07	1.07	1.05	P0275451B	Niraparib	42.1C	0	0				A_Niraparib_UWB cells_90min
ABHD11	Q8NFV4	5	0.92	1	1	1	1.04	1	P0275451B	Niraparib	44.1C	0	0				A_Niraparib_UWB cells_90min
ABHD11	Q8NFV4	3	2.96	1	0.95	0.94	0.87	0.93	P0275461B	Niraparib	46.2C	0	0				A_Niraparib_UWB cells_90min
ABHD11	Q8NFV4	3	2.96	1	1.06	1.17	1	1.03	P0275461B	Niraparib	48.1C	0	0				A_Niraparib_UWB cells_90min
ABHD11	Q8NFV4	2	1.71	1	1.07	0.96	0.93	1.04	P0275471B	Niraparib	50.4C	0	0				A_Niraparib_UWB cells_90min
ABHD11	Q8NFV4	2	1.71	1	1.28	1.11	1	0.92	P0275471B	Niraparib	51.9C	0	0				A_Niraparib_UWB cells_90min
ABHD11	Q8NFV4	1	1.27	1	0.87	0.96	1.07	0.99	P0275481B	Niraparib	54C	0	0				A_Niraparib_UWB cells_90min
ABHD11	Q8NFV4	1	1.27	1	0.92	1.09	1.28	1.13	P0275481B	Niraparib	56.1C	0	0				A_Niraparib_UWB cells_90min
ABHD12	Q8N2K0	2	0.88	1	1.01	1.03	0.97	0.96	P0275451B	Niraparib	42.1C	0	0				A_Niraparib_UWB cells_90min
ABHD12	Q8N2K0	2	0.88	1	1.07	1	1	1.03	P0275451B	Niraparib	44.1C	0	0				A_Niraparib_UWB cells_90min
ABHD12	Q8N2K0	4	1.2	1	0.94	0.84	0.82	0.87	P0275461B	Niraparib	46.2C	0	0				A_Niraparib_UWB cells_90min
ABHD12	Q8N2K0	4	1.2	1	0.88	1	1.08	0.98	P0275461B	Niraparib	48.1C	0	0				A_Niraparib_UWB cells_90min
ABHD12	Q8N2K0	6	0.97	1	1.05	1.01	1.11	1.11	P0275471B	Niraparib	50.4C	0	0				A_Niraparib_UWB cells_90min
ABHD12	Q8N2K0	6	0.97	1	0.97	0.99	1.03	1.07	P0275471B	Niraparib	51.9C	0	0				A_Niraparib_UWB cells_90min
ABHD12	Q8N2K0	4	1.83	1	1	1	1.01	1.04	P0275481B	Niraparib	54C	0	0				A_Niraparib_UWB cells_90min
ABHD12	Q8N2K0	4	1.83	1	1.11	1.04	1.02	0.96	P0275481B	Niraparib	56.1C	0	0				A_Niraparib_UWB cells_90min
ABHD12	Q8N2K0	2	0.96	1	1	0.89	0.92	0.94	P0275501B	Niraparib	62.4C	0	0				A_Niraparib_UWB cells_90min
ABHD12	Q8N2K0	2	0.96	1	1.12	0.93	1.09	1.12	P0275501B	Niraparib	63.9C	0	0				A_Niraparib_UWB cells_90min
ABHD13	Q7L211	1	0.82	1	0.87	0.89	1.03	0.92	P0275451B	Niraparib	42.1C	0	0				A_Niraparib_UWB cells_90min
ABHD13	Q7L211	1	0.82	1	0.92	0.89	0.9	0.95	P0275451B	Niraparib	44.1C	0	0				A_Niraparib_UWB cells_90min
ABHD13	Q7L211	1	0.93	1	0.97	0.89	0.94	0.99	P0275461B	Niraparib	46.2C	0	0				A_Niraparib_UWB cells_90min
ABHD13	Q7L211	1	0.93	1	0.83	0.75	0.88	0.9	P0275461B	Niraparib	48.1C	0	0				A_Niraparib_UWB cells_90min
ABHD13	Q7L211	1	1	1	0.98	0.97	1.01	0.96	P0275471B	Niraparib	50.4C	0	0				A_Niraparib_UWB cells_90min
ABHD13	Q7L211	1	1	1	1	1.01	1.03	1.15	P0275471B	Niraparib	51.9C	0	0				A_Niraparib_UWB cells_90min
ABHD13	Q7L211	1	1.22	1	0.98	0.92	1	0.98	P0275481B	Niraparib	54C	0	0				A_Niraparib_UWB cells_90min
ABHD13	Q7L211	1	1.22	1	1.13	0.99	1.08	0.89	P0275481B	Niraparib	56.1C	0	0				A_Niraparib_UWB cells_90min
ABHD14A	Q9BUJ0	1	1.63	1	0.98	0.66	0.68	0.66	P0275471B	Niraparib	50.4C	0	1	6.71	-12.94	1	A_Niraparib_UWB cells_90min
ABHD14A	Q9BUJ0	1	1.63	1	1.14	1.24	1.28	0.62	P0275471B	Niraparib	51.9C	0	1	4.95	-50	0.45	A_Niraparib_UWB cells_90min
ABHD14B	Q96IU4	3	0.85	1	1.03	1.02	1.01	1.02	P0275451B	Niraparib	42.1C	0	0				A_Niraparib_UWB cells_90min
ABHD14B	Q96IU4	3	0.85	1	0.97	0.97	0.91	1	P0275451B	Niraparib	44.1C	0	0				A_Niraparib_UWB cells_90min
ABHD14B	Q96IU4	4	1.14	1	0.93	0.96	0.99	0.94	P0275461B	Niraparib	46.2C	0	0				A_Niraparib_UWB cells_90min
ABHD14B	Q96IU4	4	1.14	1	1.08	1.06	1.06	1.08	P0275461B	Niraparib	48.1C	0	0				A_Niraparib_UWB cells_90min
ABHD14B	Q96IU4	4	1.05	1	1.02	0.99	1.08	1.1	P0275471B	Niraparib	50.4C	0	0				A_Niraparib_UWB cells_90min
ABHD14B	Q96IU4	4	1.05	1	1	0.98	0.98	0.98	P0275471B	Niraparib	51.9C	0	0				A_Niraparib_UWB cells_90min
ABHD14B	Q96IU4	3	1.9	1	1.02	1.06	1.03	1.03	P0275481B	Niraparib	54C	0	0				A_Niraparib_UWB cells_90min
ABHD14B	Q96IU4	3	1.9	1	0.96	0.98	0.91	0.98	P0275481B	Niraparib	56.1C	0	0				A_Niraparib_UWB cells_90min
ABHD14B	Q96IU4	3	1.15	1	0.92	0.93	0.96	1.08	P0275491B	Niraparib	58.2C	0	0				A_Niraparib_UWB cells_90min
ABHD14B	Q96IU4	3	1.15	1	0.88	1.01	0.91	0.95	P0275491B	Niraparib	60.1C	0	0				A_Niraparib_UWB cells_90min
ABHD14B	Q96IU4	4	1.17	1	0.85	0.99	1.02	0.99	P0275501B	Niraparib	62.4C	0	0				A_Niraparib_UWB cells_90min
ABHD14B	Q96IU4	4	1.17	1	0.88	0.96	0.93	0.95	P0275501B	Niraparib	63.9C	0	0				A_Niraparib_UWB cells_90min
ABHD15	Q6UXT9	1	1.04	1	1.1	0.99	0.94	0.98	P0275451B	Niraparib	42.1C	0	0				A_Niraparib_UWB cells_90min
ABHD15	Q6UXT9	1	1.04	1	1.02	1.21	1.11	1.25	P0275451B	Niraparib	44.1C	0	0				A_Niraparib_UWB cells_90min
ABHD16A	O95870	2	0.81	1	1.34	1.18	1.19	1.08	P0275451B	Niraparib	42.1C	0	0				A_Niraparib_UWB cells_90min
ABHD16A	O95870	2	0.81	1	1.08	1.09	1.1	1.17	P0275451B	Niraparib	44.1C	0	0				A_Niraparib_UWB cells_90min
ABHD16A	O95870	3	1.53	1	0.87	0.95	1.08	0.86	P0275461B	Niraparib	46.2C	0	0				A_Niraparib_UWB cells_90min
ABHD16A	O95870	3	1.53	1	1.25	1.39	1.44	1.29	P0275461B	Niraparib	48.1C	0	0				A_Niraparib_UWB cells_90min
ABHD16A	O95870	2	2.75	1	0.97	0.93	1.03	1.08	P0275471B	Niraparib	50.4C	0	0				A_Niraparib_UWB cells_90min
ABHD16A	O95870	2	2.75	1	0.99	1.07	1.08	0.97	P0275471B	Niraparib	51.9C	0	0				A_Niraparib_UWB cells_90min
ABHD17B	Q5VST6	2	0.77	1	1.28	1.31	1.12	1.32	P0275461B	Niraparib	46.2C	0	0				A_Niraparib_UWB cells_90min
ABHD17B	Q5VST6	2	0.77	1	0.88	0.92	0.85	0.96	P0275461B	Niraparib	48.1C	0	0				A_Niraparib_UWB cells_90min
ABHD17B	Q5VST6	2	0.76	1	1.02	1.18	1.15	1.09	P0275471B	Niraparib	50.4C	0	0				A_Niraparib_UWB cells_90min
ABHD17B	Q5VST6	2	0.76	1	0.99	0.82	0.75	1.1	P0275471B	Niraparib	51.9C	0	0				A_Niraparib_UWB cells_90min
ABHD17B	Q5VST6	1	1.46	1	0.88	0.86	1.14	0.8	P0275481B	Niraparib	54C	0	0				A_Niraparib_UWB cells_90min
ABHD17B	Q5VST6	1	1.46	1	1.01	1.13	0.83	1.14	P0275481B	Niraparib	56.1C	0	0				A_Niraparib_UWB cells_90min
ABHD2	P08910	2	0.95	1	1.09	1.13	0.98	0.86	P0275451B	Niraparib	42.1C	0	0				A_Niraparib_UWB cells_90min
ABHD2	P08910	2	0.95	1	1.11	1.13	1.05	0.77	P0275451B	Niraparib	44.1C	0	0				A_Niraparib_UWB cells_90min
ABHD2	P08910	2	1.61	1	0.74	0.71	0.84	0.71	P0275461B	Niraparib	46.2C	0	0				A_Niraparib_UWB cells_90min
ABHD2	P08910	2	1.61	1	0.61	1.9	1.07	0.69	P0275461B	Niraparib	48.1C	0	0				A_Niraparib_UWB cells_90min
ABHD4	Q8TB40	2	0.87	1	1.26	1.21	1	1.09	P0275451B	Niraparib	42.1C	0	0				A_Niraparib_UWB cells_90min
ABHD4	Q8TB40	2	0.87	1	0.93	0.94	0.96	0.96	P0275451B	Niraparib	44.1C	0	0				A_Niraparib_UWB cells_90min
ABHD4	Q8TB40	1	2.02	1	0.92	0.97	1.09	0.78	P0275461B	Niraparib	46.2C	0	0				A_Niraparib_UWB cells_90min
ABHD4	Q8TB40	1	2.02	1	1.22	1.1	1.18	0.88	P0275461B	Niraparib	48.1C	0	0				A_Niraparib_UWB cells_90min
ABHD5	Q8WTS1	2	1.06	1	0.9	0.89	0.86	1.01	P0275451B	Niraparib	42.1C	0	0				A_Niraparib_UWB cells_90min
ABHD5	Q8WTS1	2	1.06	1	1.02	1	0.8	1.01	P0275451B	Niraparib	44.1C	0	0				A_Niraparib_UWB cells_90min
ABHD5	Q8WTS1	1	1.3	1	1.2	0.85	0.88	0.91	P0275461B	Niraparib	46.2C	0	0				A_Niraparib_UWB cells_90min
ABHD5	Q8WTS1	1	1.3	1	0.91	0.95	0.97	0.9	P0275461B	Niraparib	48.1C	0	0				A_Niraparib_UWB cells_90min
ABI1	Q8IZP0	3	0.91	1	0.92	0.88	1	0.94	P0275451B	Niraparib	42.1C	0	0				A_Niraparib_UWB cells_90min
ABI1	Q8IZP0	3	0.91	1	0.95	0.98	0.98	1.05	P0275451B	Niraparib	44.1C	0	0				A_Niraparib_UWB cells_90min
ABI1	Q8IZP0	4	1.01	1	1.06	1.02	1.07	1.11	P0275461B	Niraparib	46.2C	0	0				A_Niraparib_UWB cells_90min
ABI1	Q8IZP0	4	1.01	1	0.96	0.98	1	0.93	P0275461B	Niraparib	48.1C	0	0				A_Niraparib_UWB cells_90min
ABI1	Q8IZP0	4	1.42	1	0.99	1.01	1.01	0.98	P0275471B	Niraparib	50.4C	0	0				A_Niraparib_UWB cells_90min
ABI1	Q8IZP0	4	1.42	1	1.07	0.94	0.99	0.96	P0275471B	Niraparib	51.9C	0	0				A_Niraparib_UWB cells_90min
ABI1	Q8IZP0	4	1.74	1	0.99	0.97	1	0.88	P0275481B	Niraparib	54C	0	0				A_Niraparib_UWB cells_90min
ABI1	Q8IZP0	4	1.74	1	0.95	1	0.91	0.92	P0275481B	Niraparib	56.1C	0	0				A_Niraparib_UWB cells_90min
ABI1	Q8IZP0	2	0.91	1	0.92	0.92	0.83	0.96	P0275491B	Niraparib	58.2C	0	0				A_Niraparib_UWB cells_90min
ABI1	Q8IZP0	2	0.91	1	0.96	0.91	0.88	0.91	P0275491B	Niraparib	60.1C	0	0				A_Niraparib_UWB cells_90min
ABI2	Q9NYB9	2	0.89	1	0.87	0.9	0.99	0.92	P0275451B	Niraparib	42.1C	1	0				A_Niraparib_UWB cells_90min
ABI2	Q9NYB9	2	0.89	1	0.97	0.94	0.96	0.95	P0275451B	Niraparib	44.1C	1	0				A_Niraparib_UWB cells_90min
ABI2	Q9NYB9	1	1.04	1	1.06	1.09	1.02	0.74	P0275461B	Niraparib	46.2C	1	0				A_Niraparib_UWB cells_90min
ABI2	Q9NYB9	1	1.04	1	0.83	0.84	0.87	1.86	P0275461B	Niraparib	48.1C	1	0	4.95	50	0.91	A_Niraparib_UWB cells_90min
ABI2	Q9NYB9	4	1.31	1	1	0.91	0.96	0.95	P0275471B	Niraparib	50.4C	1	0				A_Niraparib_UWB cells_90min
ABI2	Q9NYB9	4	1.31	1	0.94	0.96	0.95	1.04	P0275471B	Niraparib	51.9C	1	0				A_Niraparib_UWB cells_90min
ABI2	Q9NYB9	2	1.79	1	0.97	1.02	0.91	0.92	P0275481B	Niraparib	54C	1	0				A_Niraparib_UWB cells_90min
ABI2	Q9NYB9	2	1.79	1	0.97	0.97	0.91	0.83	P0275481B	Niraparib	56.1C	1	0				A_Niraparib_UWB cells_90min
ABI2	Q9NYB9	3	1.16	1	0.94	0.87	0.93	0.81	P0275491B	Niraparib	58.2C	1	0				A_Niraparib_UWB cells_90min
ABI2	Q9NYB9	3	1.16	1	0.94	1.01	1.12	1.03	P0275491B	Niraparib	60.1C	1	0				A_Niraparib_UWB cells_90min
ABI2	Q9NYB9	1	0.96	1	0.74	0.91	0.95	0.84	P0275501B	Niraparib	62.4C	1	0				A_Niraparib_UWB cells_90min
ABI2	Q9NYB9	1	0.96	1	0.81	0.8	0.8	0.85	P0275501B	Niraparib	63.9C	1	0				A_Niraparib_UWB cells_90min
ABL1	P00519	2	1.01	1	0.8	0.9	1.03	0.94	P0275451B	Niraparib	42.1C	0	0				A_Niraparib_UWB cells_90min
ABL1	P00519	2	1.01	1	1.06	1.11	0.99	1.12	P0275451B	Niraparib	44.1C	0	0				A_Niraparib_UWB cells_90min
ABL1	P00519	2	1.12	1	1.04	1	0.9	0.98	P0275461B	Niraparib	46.2C	0	0				A_Niraparib_UWB cells_90min
ABL1	P00519	2	1.12	1	0.8	0.69	0.77	0.88	P0275461B	Niraparib	48.1C	0	0				A_Niraparib_UWB cells_90min
ABL2	P42684	3	1.06	1	0.96	0.92	0.98	0.98	P0275451B	Niraparib	42.1C	0	0				A_Niraparib_UWB cells_90min
ABL2	P42684	3	1.06	1	1.04	1.11	1.02	0.95	P0275451B	Niraparib	44.1C	0	0				A_Niraparib_UWB cells_90min
ABL2	P42684	3	1.92	1	0.89	0.93	0.9	0.9	P0275461B	Niraparib	46.2C	0	0				A_Niraparib_UWB cells_90min
ABL2	P42684	3	1.92	1	0.87	1.01	0.87	0.96	P0275461B	Niraparib	48.1C	0	0				A_Niraparib_UWB cells_90min
ABLIM1	O14639	6	0.93	1	0.96	1.02	1.03	0.97	P0275451B	Niraparib	42.1C	0	0				A_Niraparib_UWB cells_90min
ABLIM1	O14639	6	0.93	1	1.01	1.04	1.05	0.97	P0275451B	Niraparib	44.1C	0	0				A_Niraparib_UWB cells_90min
ABLIM1	O14639	3	1.1	1	0.95	0.95	0.9	0.95	P0275461B	Niraparib	46.2C	0	0				A_Niraparib_UWB cells_90min
ABLIM1	O14639	3	1.1	1	0.84	0.86	0.84	0.86	P0275461B	Niraparib	48.1C	0	0				A_Niraparib_UWB cells_90min
ABLIM1	O14639	1	1.28	1	0.94	0.95	0.91	0.86	P0275471B	Niraparib	50.4C	0	0				A_Niraparib_UWB cells_90min
ABLIM1	O14639	1	1.28	1	0.91	0.87	0.94	0.94	P0275471B	Niraparib	51.9C	0	0				A_Niraparib_UWB cells_90min
ABLIM1	O14639	3	1.13	1	0.98	0.99	0.95	0.92	P0275481B	Niraparib	54C	0	0				A_Niraparib_UWB cells_90min
ABLIM1	O14639	3	1.13	1	1.09	1.01	1.01	0.97	P0275481B	Niraparib	56.1C	0	0				A_Niraparib_UWB cells_90min
ABLIM1	O14639	3	0.82	1	1.09	1.14	0.89	0.93	P0275491B	Niraparib	58.2C	0	0				A_Niraparib_UWB cells_90min
ABLIM1	O14639	3	0.82	1	1.13	1.08	0.92	1.08	P0275491B	Niraparib	60.1C	0	0				A_Niraparib_UWB cells_90min
ABLIM1	O14639	9	0.89	1	1.06	1.05	0.96	0.97	P0275501B	Niraparib	62.4C	0	0				A_Niraparib_UWB cells_90min
ABLIM1	O14639	9	0.89	1	1	1.05	0.99	1.02	P0275501B	Niraparib	63.9C	0	0				A_Niraparib_UWB cells_90min
ABLIM2	Q6H8Q1	2	0.89	1	0.97	0.97	1.1	1.02	P0275451B	Niraparib	42.1C	0	0				A_Niraparib_UWB cells_90min
ABLIM2	Q6H8Q1	2	0.89	1	1.02	1.07	0.99	1.17	P0275451B	Niraparib	44.1C	0	0				A_Niraparib_UWB cells_90min
ABLIM2	Q6H8Q1	1	1.16	1	1.01	1.03	1.07	0.99	P0275461B	Niraparib	46.2C	0	0				A_Niraparib_UWB cells_90min
ABLIM2	Q6H8Q1	1	1.16	1	0.91	1.07	1.01	0.97	P0275461B	Niraparib	48.1C	0	0				A_Niraparib_UWB cells_90min
ABLIM2	Q6H8Q1	3	1.08	1	1.03	1.01	1.02	1.04	P0275471B	Niraparib	50.4C	0	0				A_Niraparib_UWB cells_90min
ABLIM2	Q6H8Q1	3	1.08	1	1.08	0.96	1	1.01	P0275471B	Niraparib	51.9C	0	0				A_Niraparib_UWB cells_90min
ABLIM2	Q6H8Q1	1	1.24	1	1.11	0.94	0.97	0.99	P0275481B	Niraparib	54C	0	0				A_Niraparib_UWB cells_90min
ABLIM2	Q6H8Q1	1	1.24	1	0.74	0.91	0.72	0.98	P0275481B	Niraparib	56.1C	0	0				A_Niraparib_UWB cells_90min
ABLIM2	Q6H8Q1	2	1.18	1	0.87	0.96	1.06	0.85	P0275491B	Niraparib	58.2C	0	0				A_Niraparib_UWB cells_90min
ABLIM2	Q6H8Q1	2	1.18	1	0.95	1.37	1.16	0.72	P0275491B	Niraparib	60.1C	0	0				A_Niraparib_UWB cells_90min
ABR	Q12979	12	0.96	1	1.1	1.08	1.02	1.06	P0275451B	Niraparib	42.1C	0	0				A_Niraparib_UWB cells_90min
ABR	Q12979	12	0.96	1	1.03	1	0.97	0.98	P0275451B	Niraparib	44.1C	0	0				A_Niraparib_UWB cells_90min
ABR	Q12979	10	2.05	1	1	1	1.01	0.96	P0275461B	Niraparib	46.2C	0	0				A_Niraparib_UWB cells_90min
ABR	Q12979	10	2.05	1	1.04	1.08	1.03	1	P0275461B	Niraparib	48.1C	0	0				A_Niraparib_UWB cells_90min
ABR	Q12979	6	1.88	1	1.05	0.96	0.97	1.03	P0275471B	Niraparib	50.4C	0	0				A_Niraparib_UWB cells_90min
ABR	Q12979	6	1.88	1	1.05	0.92	0.96	1.07	P0275471B	Niraparib	51.9C	0	0				A_Niraparib_UWB cells_90min
ABR	Q12979	1	1.06	1	0.92	0.89	0.78	1.02	P0275481B	Niraparib	54C	0	0				A_Niraparib_UWB cells_90min
ABR	Q12979	1	1.06	1	1.15	0.93	0.79	1.06	P0275481B	Niraparib	56.1C	0	0				A_Niraparib_UWB cells_90min
ABR	Q12979	3	0.82	1	1.15	1.13	0.98	1.09	P0275491B	Niraparib	58.2C	0	0				A_Niraparib_UWB cells_90min
ABR	Q12979	3	0.82	1	0.93	1.05	0.79	0.85	P0275491B	Niraparib	60.1C	0	0				A_Niraparib_UWB cells_90min
ABR	Q12979	2	0.92	1	1.42	1.31	1.54	1.03	P0275501B	Niraparib	62.4C	0	0				A_Niraparib_UWB cells_90min
ABR	Q12979	2	0.92	1	1.07	1.13	0.91	0.89	P0275501B	Niraparib	63.9C	0	0				A_Niraparib_UWB cells_90min
ABRACL	Q9P1F3	1	0.91	1	0.89	0.96	1.21	0.87	P0275451B	Niraparib	42.1C	0	0				A_Niraparib_UWB cells_90min
ABRACL	Q9P1F3	1	0.91	1	0.95	1.13	1.11	0.99	P0275451B	Niraparib	44.1C	0	0				A_Niraparib_UWB cells_90min
ABRACL	Q9P1F3	1	0.8	1	1.3	1.21	0.85	1.45	P0275461B	Niraparib	46.2C	0	0				A_Niraparib_UWB cells_90min
ABRACL	Q9P1F3	1	0.8	1	0.83	0.79	0.86	0.93	P0275461B	Niraparib	48.1C	0	0				A_Niraparib_UWB cells_90min
ABRACL	Q9P1F3	1	1.17	1	0.99	0.86	0.79	0.78	P0275471B	Niraparib	50.4C	0	0				A_Niraparib_UWB cells_90min
ABRACL	Q9P1F3	1	1.17	1	1.19	1.22	1.2	1.5	P0275471B	Niraparib	51.9C	0	0				A_Niraparib_UWB cells_90min
ABRACL	Q9P1F3	1	1.74	1	0.81	0.77	0.73	0.79	P0275481B	Niraparib	54C	0	0				A_Niraparib_UWB cells_90min
ABRACL	Q9P1F3	1	1.74	1	1.88	1.48	1.45	0.92	P0275481B	Niraparib	56.1C	0	0				A_Niraparib_UWB cells_90min
ABRACL	Q9P1F3	1	1.38	1	0.98	0.88	0.84	0.91	P0275501B	Niraparib	62.4C	0	0				A_Niraparib_UWB cells_90min
ABRACL	Q9P1F3	1	1.38	1	1.6	1.55	1.4	1.37	P0275501B	Niraparib	63.9C	0	0				A_Niraparib_UWB cells_90min
ABRAXAS1	Q6UWZ7	2	0.94	1	0.93	0.92	0.98	1.19	P0275451B	Niraparib	42.1C	0	0				A_Niraparib_UWB cells_90min
ABRAXAS1	Q6UWZ7	2	0.94	1	0.96	0.93	0.93	0.98	P0275451B	Niraparib	44.1C	0	0				A_Niraparib_UWB cells_90min
ABRAXAS1	Q6UWZ7	3	1.39	1	1	0.9	1.03	0.82	P0275461B	Niraparib	46.2C	0	0				A_Niraparib_UWB cells_90min
ABRAXAS1	Q6UWZ7	3	1.39	1	1.39	1.4	1.31	1.24	P0275461B	Niraparib	48.1C	0	0				A_Niraparib_UWB cells_90min
ABRAXAS1	Q6UWZ7	2	0.85	1	0.99	1.06	1	1.01	P0275471B	Niraparib	50.4C	0	0				A_Niraparib_UWB cells_90min
ABRAXAS1	Q6UWZ7	2	0.85	1	0.96	0.95	0.93	1	P0275471B	Niraparib	51.9C	0	0				A_Niraparib_UWB cells_90min
ABRAXAS1	Q6UWZ7	3	0.76	1	0.91	0.89	0.96	0.97	P0275481B	Niraparib	54C	0	0				A_Niraparib_UWB cells_90min
ABRAXAS1	Q6UWZ7	3	0.76	1	1	0.95	0.94	0.98	P0275481B	Niraparib	56.1C	0	0				A_Niraparib_UWB cells_90min
ABRAXAS1	Q6UWZ7	9	0.89	1	0.92	0.91	0.95	0.94	P0275491B	Niraparib	58.2C	0	0				A_Niraparib_UWB cells_90min
ABRAXAS1	Q6UWZ7	9	0.89	1	0.97	0.96	0.98	1	P0275491B	Niraparib	60.1C	0	0				A_Niraparib_UWB cells_90min
ABRAXAS1	Q6UWZ7	5	1.91	1	1	1	0.96	0.89	P0275501B	Niraparib	62.4C	0	0				A_Niraparib_UWB cells_90min
ABRAXAS1	Q6UWZ7	5	1.91	1	0.89	0.79	0.69	0.74	P0275501B	Niraparib	63.9C	0	0				A_Niraparib_UWB cells_90min
ABRAXAS2	Q15018	7	0.88	1	0.97	0.94	0.97	0.99	P0275451B	Niraparib	42.1C	0	0				A_Niraparib_UWB cells_90min
ABRAXAS2	Q15018	7	0.88	1	0.98	0.99	0.99	0.98	P0275451B	Niraparib	44.1C	0	0				A_Niraparib_UWB cells_90min
ABRAXAS2	Q15018	6	1.15	1	0.92	0.95	1.05	0.93	P0275461B	Niraparib	46.2C	0	0				A_Niraparib_UWB cells_90min
ABRAXAS2	Q15018	6	1.15	1	1.04	1.07	1.11	1.1	P0275461B	Niraparib	48.1C	0	0				A_Niraparib_UWB cells_90min
ABRAXAS2	Q15018	7	0.94	1	1.01	1.06	1.05	1.03	P0275471B	Niraparib	50.4C	0	0				A_Niraparib_UWB cells_90min
ABRAXAS2	Q15018	7	0.94	1	1.01	1.03	1.08	0.98	P0275471B	Niraparib	51.9C	0	0				A_Niraparib_UWB cells_90min
ABRAXAS2	Q15018	8	0.95	1	0.97	0.98	1.04	1.03	P0275481B	Niraparib	54C	0	0				A_Niraparib_UWB cells_90min
ABRAXAS2	Q15018	8	0.95	1	0.89	1	1.04	1.03	P0275481B	Niraparib	56.1C	0	0				A_Niraparib_UWB cells_90min
ABRAXAS2	Q15018	10	0.83	1	1	0.99	1.05	1.07	P0275491B	Niraparib	58.2C	0	0				A_Niraparib_UWB cells_90min
ABRAXAS2	Q15018	10	0.83	1	1.02	1.02	1.01	1.01	P0275491B	Niraparib	60.1C	0	0				A_Niraparib_UWB cells_90min
ABRAXAS2	Q15018	12	1.04	1	1.01	1	0.98	1	P0275501B	Niraparib	62.4C	0	0				A_Niraparib_UWB cells_90min
ABRAXAS2	Q15018	12	1.04	1	1	0.97	0.95	0.96	P0275501B	Niraparib	63.9C	0	0				A_Niraparib_UWB cells_90min
ABT1	Q9ULW3	1	1.34	1	0.97	0.89	1.04	1.05	P0275451B	Niraparib	42.1C	0	0				A_Niraparib_UWB cells_90min
ABT1	Q9ULW3	1	1.34	1	0.93	1.01	1.14	1.05	P0275451B	Niraparib	44.1C	0	0				A_Niraparib_UWB cells_90min
ABT1	Q9ULW3	1	1.45	1	1.02	0.83	0.92	0.84	P0275461B	Niraparib	46.2C	0	0				A_Niraparib_UWB cells_90min
ABT1	Q9ULW3	1	1.45	1	0.9	1.07	1.07	0.73	P0275461B	Niraparib	48.1C	0	0				A_Niraparib_UWB cells_90min
ABTB2	Q8N961	5	1.03	1	1.03	1.04	1.02	1	P0275451B	Niraparib	42.1C	0	0				A_Niraparib_UWB cells_90min
ABTB2	Q8N961	5	1.03	1	0.93	0.99	0.96	0.96	P0275451B	Niraparib	44.1C	0	0				A_Niraparib_UWB cells_90min
ABTB2	Q8N961	4	1.89	1	1.04	1.08	1.02	1.03	P0275461B	Niraparib	46.2C	0	0				A_Niraparib_UWB cells_90min
ABTB2	Q8N961	4	1.89	1	0.99	0.9	0.98	1.08	P0275461B	Niraparib	48.1C	0	0				A_Niraparib_UWB cells_90min
ABTB2	Q8N961	1	1.37	1	1.25	1.03	0.8	1.09	P0275471B	Niraparib	50.4C	0	0				A_Niraparib_UWB cells_90min
ABTB2	Q8N961	1	1.37	1	0.8	0.85	1.1	1.02	P0275471B	Niraparib	51.9C	0	0				A_Niraparib_UWB cells_90min
ACAA1	P09110	3	0.95	1	0.96	1.04	1	0.96	P0275451B	Niraparib	42.1C	0	0				A_Niraparib_UWB cells_90min
ACAA1	P09110	3	0.95	1	1.06	1.02	1.04	1.12	P0275451B	Niraparib	44.1C	0	0				A_Niraparib_UWB cells_90min
ACAA1	P09110	4	0.93	1	1	1.02	0.98	0.98	P0275461B	Niraparib	46.2C	0	0				A_Niraparib_UWB cells_90min
ACAA1	P09110	4	0.93	1	0.89	0.95	0.85	0.98	P0275461B	Niraparib	48.1C	0	0				A_Niraparib_UWB cells_90min
ACAA1	P09110	4	0.97	1	0.95	1.01	0.95	0.99	P0275471B	Niraparib	50.4C	0	0				A_Niraparib_UWB cells_90min
ACAA1	P09110	4	0.97	1	0.88	0.99	1.07	1.12	P0275471B	Niraparib	51.9C	0	0				A_Niraparib_UWB cells_90min
ACAA1	P09110	4	1.04	1	0.92	0.93	0.96	0.94	P0275481B	Niraparib	54C	0	0				A_Niraparib_UWB cells_90min
ACAA1	P09110	4	1.04	1	0.9	0.98	0.98	1.01	P0275481B	Niraparib	56.1C	0	0				A_Niraparib_UWB cells_90min
ACAA1	P09110	7	1.08	1	0.98	0.96	0.98	0.99	P0275491B	Niraparib	58.2C	0	0				A_Niraparib_UWB cells_90min
ACAA1	P09110	7	1.08	1	1.03	1.07	0.99	1.03	P0275491B	Niraparib	60.1C	0	0				A_Niraparib_UWB cells_90min
ACAA1	P09110	6	2.68	1	0.95	0.93	0.79	0.93	P0275501B	Niraparib	62.4C	0	0				A_Niraparib_UWB cells_90min
ACAA1	P09110	6	2.68	1	0.96	0.88	0.77	0.96	P0275501B	Niraparib	63.9C	0	0				A_Niraparib_UWB cells_90min
ACAA2	P42765	7	0.89	1	1.02	1.03	1.06	1.07	P0275451B	Niraparib	42.1C	0	0				A_Niraparib_UWB cells_90min
ACAA2	P42765	7	0.89	1	1.03	1.02	1.07	1.02	P0275451B	Niraparib	44.1C	0	0				A_Niraparib_UWB cells_90min
ACAA2	P42765	9	1.05	1	0.98	0.99	1.05	1.02	P0275461B	Niraparib	46.2C	0	0				A_Niraparib_UWB cells_90min
ACAA2	P42765	9	1.05	1	1.03	1.08	1.08	1.06	P0275461B	Niraparib	48.1C	0	0				A_Niraparib_UWB cells_90min
ACAA2	P42765	8	0.93	1	1	1.07	1.08	1.13	P0275471B	Niraparib	50.4C	0	0				A_Niraparib_UWB cells_90min
ACAA2	P42765	8	0.93	1	1.05	1.03	1.04	0.94	P0275471B	Niraparib	51.9C	0	0				A_Niraparib_UWB cells_90min
ACAA2	P42765	7	0.85	1	1.07	1.11	1.08	1.13	P0275481B	Niraparib	54C	0	0				A_Niraparib_UWB cells_90min
ACAA2	P42765	7	0.85	1	0.89	0.97	0.98	1.04	P0275481B	Niraparib	56.1C	0	0				A_Niraparib_UWB cells_90min
ACAA2	P42765	13	0.87	1	0.98	0.98	0.99	1.04	P0275491B	Niraparib	58.2C	0	0				A_Niraparib_UWB cells_90min
ACAA2	P42765	13	0.87	1	1.02	1.04	0.95	1.06	P0275491B	Niraparib	60.1C	0	0				A_Niraparib_UWB cells_90min
ACAA2	P42765	13	1.05	1	1.05	1.01	0.97	1.06	P0275501B	Niraparib	62.4C	0	0				A_Niraparib_UWB cells_90min
ACAA2	P42765	13	1.05	1	1.03	0.98	0.96	1.01	P0275501B	Niraparib	63.9C	0	0				A_Niraparib_UWB cells_90min
ACACA	Q13085	37	0.92	1	1.12	1.09	1	1.07	P0275451B	Niraparib	42.1C	0	0				A_Niraparib_UWB cells_90min
ACACA	Q13085	37	0.92	1	1.07	1.03	1.02	1.08	P0275451B	Niraparib	44.1C	0	0				A_Niraparib_UWB cells_90min
ACACA	Q13085	30	2.27	1	0.94	0.94	0.98	0.88	P0275461B	Niraparib	46.2C	0	0				A_Niraparib_UWB cells_90min
ACACA	Q13085	30	2.27	1	1.14	1.14	1.1	1.08	P0275461B	Niraparib	48.1C	0	0				A_Niraparib_UWB cells_90min
ACACA	Q13085	8	2.21	1	0.97	0.88	0.94	1	P0275471B	Niraparib	50.4C	0	0				A_Niraparib_UWB cells_90min
ACACA	Q13085	8	2.21	1	1.1	1.18	1.17	1.13	P0275471B	Niraparib	51.9C	0	0				A_Niraparib_UWB cells_90min
ACACA	Q13085	4	1.07	1	0.8	0.9	1	1.08	P0275481B	Niraparib	54C	0	0				A_Niraparib_UWB cells_90min
ACACA	Q13085	4	1.07	1	1.01	0.91	0.96	1.05	P0275481B	Niraparib	56.1C	0	0				A_Niraparib_UWB cells_90min
ACACA	Q13085	5	0.8	1	1.17	1.12	1.13	1.18	P0275491B	Niraparib	58.2C	0	0				A_Niraparib_UWB cells_90min
ACACA	Q13085	5	0.8	1	0.95	0.89	0.91	0.9	P0275491B	Niraparib	60.1C	0	0				A_Niraparib_UWB cells_90min
ACACA	Q13085	1	0.79	1	0.82	1.24	1.26	0.97	P0275501B	Niraparib	62.4C	0	0				A_Niraparib_UWB cells_90min
ACACA	Q13085	1	0.79	1	0.8	1.14	1.34	0.98	P0275501B	Niraparib	63.9C	0	0				A_Niraparib_UWB cells_90min
ACAD10	Q6JQN1	4	0.96	1	0.88	0.94	0.99	0.9	P0275451B	Niraparib	42.1C	0	0				A_Niraparib_UWB cells_90min
ACAD10	Q6JQN1	4	0.96	1	1.02	1.04	1.04	0.97	P0275451B	Niraparib	44.1C	0	0				A_Niraparib_UWB cells_90min
ACAD10	Q6JQN1	5	1.75	1	0.87	0.87	0.99	0.75	P0275461B	Niraparib	46.2C	0	0				A_Niraparib_UWB cells_90min
ACAD10	Q6JQN1	5	1.75	1	1.21	1.13	1.24	0.97	P0275461B	Niraparib	48.1C	0	0				A_Niraparib_UWB cells_90min
ACAD10	Q6JQN1	6	1.36	1	1.02	1.03	1.02	1	P0275471B	Niraparib	50.4C	0	0				A_Niraparib_UWB cells_90min
ACAD10	Q6JQN1	6	1.36	1	0.93	0.97	1.01	0.8	P0275471B	Niraparib	51.9C	0	0				A_Niraparib_UWB cells_90min
ACAD11	Q709F0	4	0.77	1	1.22	1.21	1.09	1.21	P0275451B	Niraparib	42.1C	0	0				A_Niraparib_UWB cells_90min
ACAD11	Q709F0	4	0.77	1	1.01	1.01	0.95	0.97	P0275451B	Niraparib	44.1C	0	0				A_Niraparib_UWB cells_90min
ACAD11	Q709F0	6	1.43	1	0.95	0.96	1.02	0.91	P0275461B	Niraparib	46.2C	0	0				A_Niraparib_UWB cells_90min
ACAD11	Q709F0	6	1.43	1	1.27	1.29	1.23	1.14	P0275461B	Niraparib	48.1C	0	0				A_Niraparib_UWB cells_90min
ACAD11	Q709F0	4	1.45	1	1.03	1.11	1	0.99	P0275471B	Niraparib	50.4C	0	0				A_Niraparib_UWB cells_90min
ACAD11	Q709F0	4	1.45	1	1.04	1.05	0.99	0.86	P0275471B	Niraparib	51.9C	0	0				A_Niraparib_UWB cells_90min
ACAD8	Q9UKU7	5	0.94	1	1.11	1.09	0.95	1.07	P0275451B	Niraparib	42.1C	0	0				A_Niraparib_UWB cells_90min
ACAD8	Q9UKU7	5	0.94	1	1.08	1.01	1.08	1.11	P0275451B	Niraparib	44.1C	0	0				A_Niraparib_UWB cells_90min
ACAD8	Q9UKU7	3	1.11	1	0.88	0.88	0.95	0.94	P0275461B	Niraparib	46.2C	0	0				A_Niraparib_UWB cells_90min
ACAD8	Q9UKU7	3	1.11	1	0.97	0.98	1.12	1.05	P0275461B	Niraparib	48.1C	0	0				A_Niraparib_UWB cells_90min
ACAD8	Q9UKU7	7	0.95	1	1.03	1.01	1.08	1.08	P0275471B	Niraparib	50.4C	0	0				A_Niraparib_UWB cells_90min
ACAD8	Q9UKU7	7	0.95	1	1	1.04	1.05	1.04	P0275471B	Niraparib	51.9C	0	0				A_Niraparib_UWB cells_90min
ACAD8	Q9UKU7	6	1.43	1	1.03	0.99	1.08	1.05	P0275481B	Niraparib	54C	0	0				A_Niraparib_UWB cells_90min
ACAD8	Q9UKU7	6	1.43	1	0.95	0.96	1	0.96	P0275481B	Niraparib	56.1C	0	0				A_Niraparib_UWB cells_90min
ACAD8	Q9UKU7	6	1.03	1	0.99	0.98	0.98	0.97	P0275491B	Niraparib	58.2C	0	0				A_Niraparib_UWB cells_90min
ACAD8	Q9UKU7	6	1.03	1	0.98	0.97	0.93	1	P0275491B	Niraparib	60.1C	0	0				A_Niraparib_UWB cells_90min
ACAD8	Q9UKU7	4	1.11	1	0.91	0.94	0.96	0.9	P0275501B	Niraparib	62.4C	0	0				A_Niraparib_UWB cells_90min
ACAD8	Q9UKU7	4	1.11	1	0.87	0.92	0.84	0.85	P0275501B	Niraparib	63.9C	0	0				A_Niraparib_UWB cells_90min
ACAD9	Q9H845	7	0.92	1	1.04	1.05	1	1.04	P0275451B	Niraparib	42.1C	0	0				A_Niraparib_UWB cells_90min
ACAD9	Q9H845	7	0.92	1	1.04	1.06	1.07	1.05	P0275451B	Niraparib	44.1C	0	0				A_Niraparib_UWB cells_90min
ACAD9	Q9H845	5	1.84	1	0.76	0.79	1	0.67	P0275461B	Niraparib	46.2C	0	0				A_Niraparib_UWB cells_90min
ACAD9	Q9H845	5	1.84	1	1.39	1.56	1.48	1.2	P0275461B	Niraparib	48.1C	0	0				A_Niraparib_UWB cells_90min
ACAD9	Q9H845	8	1.48	1	1.04	1.01	1.03	1.01	P0275471B	Niraparib	50.4C	0	0				A_Niraparib_UWB cells_90min
ACAD9	Q9H845	8	1.48	1	1.04	1.03	1.03	0.85	P0275471B	Niraparib	51.9C	0	0				A_Niraparib_UWB cells_90min
ACAD9	Q9H845	7	0.99	1	1.07	1.01	1.08	1	P0275481B	Niraparib	54C	0	0				A_Niraparib_UWB cells_90min
ACAD9	Q9H845	7	0.99	1	0.79	0.95	1.06	0.96	P0275481B	Niraparib	56.1C	0	0				A_Niraparib_UWB cells_90min
ACAD9	Q9H845	13	0.93	1	1.04	1.05	1.03	0.92	P0275491B	Niraparib	58.2C	0	0				A_Niraparib_UWB cells_90min
ACAD9	Q9H845	13	0.93	1	1.01	0.91	0.92	0.79	P0275491B	Niraparib	60.1C	0	0				A_Niraparib_UWB cells_90min
ACAD9	Q9H845	7	1.49	1	0.96	0.93	0.83	0.69	P0275501B	Niraparib	62.4C	0	0				A_Niraparib_UWB cells_90min
ACAD9	Q9H845	7	1.49	1	1.01	0.94	0.89	0.72	P0275501B	Niraparib	63.9C	0	0				A_Niraparib_UWB cells_90min
ACADL	P28330	1	1.12	1	0.87	0.95	0.63	0.76	P0275491B	Niraparib	58.2C	0	0				A_Niraparib_UWB cells_90min
ACADL	P28330	1	1.12	1	0.56	1.01	0.8	1.04	P0275491B	Niraparib	60.1C	0	0				A_Niraparib_UWB cells_90min
ACADM	P11310	5	0.86	1	0.95	0.96	1	1.02	P0275451B	Niraparib	42.1C	0	1				A_Niraparib_UWB cells_90min
ACADM	P11310	5	0.86	1	0.99	1	0.99	0.97	P0275451B	Niraparib	44.1C	0	1				A_Niraparib_UWB cells_90min
ACADM	P11310	7	0.97	1	1.03	0.98	1	1.03	P0275461B	Niraparib	46.2C	0	1				A_Niraparib_UWB cells_90min
ACADM	P11310	7	0.97	1	0.95	0.96	0.97	0.99	P0275461B	Niraparib	48.1C	0	1				A_Niraparib_UWB cells_90min
ACADM	P11310	8	0.93	1	0.99	1.04	1.07	1.08	P0275471B	Niraparib	50.4C	0	1				A_Niraparib_UWB cells_90min
ACADM	P11310	8	0.93	1	1	0.99	1	1.07	P0275471B	Niraparib	51.9C	0	1				A_Niraparib_UWB cells_90min
ACADM	P11310	7	1.25	1	0.97	0.96	0.98	1	P0275481B	Niraparib	54C	0	1				A_Niraparib_UWB cells_90min
ACADM	P11310	7	1.25	1	1.05	0.97	0.93	0.92	P0275481B	Niraparib	56.1C	0	1				A_Niraparib_UWB cells_90min
ACADM	P11310	10	3.73	1	0.94	0.98	0.86	0.83	P0275491B	Niraparib	58.2C	0	1				A_Niraparib_UWB cells_90min
ACADM	P11310	10	3.73	1	0.97	0.73	0.6	0.57	P0275491B	Niraparib	60.1C	0	1	6.2	-3.63	1	A_Niraparib_UWB cells_90min
ACADS	P16219	1	0.88	1	0.96	0.89	0.89	0.91	P0275451B	Niraparib	42.1C	0	0				A_Niraparib_UWB cells_90min
ACADS	P16219	1	0.88	1	1.02	0.91	0.9	0.87	P0275451B	Niraparib	44.1C	0	0				A_Niraparib_UWB cells_90min
ACADS	P16219	1	0.98	1	1.13	1.1	1.05	1.03	P0275461B	Niraparib	46.2C	0	0				A_Niraparib_UWB cells_90min
ACADS	P16219	1	0.98	1	0.97	0.94	0.99	0.96	P0275461B	Niraparib	48.1C	0	0				A_Niraparib_UWB cells_90min
ACADS	P16219	1	1	1	1	1.07	0.9	0.95	P0275471B	Niraparib	50.4C	0	0				A_Niraparib_UWB cells_90min
ACADS	P16219	1	1	1	1.09	1.09	1.07	1.14	P0275471B	Niraparib	51.9C	0	0				A_Niraparib_UWB cells_90min
ACADS	P16219	2	1.15	1	1.09	1.01	1	1.11	P0275481B	Niraparib	54C	0	0				A_Niraparib_UWB cells_90min
ACADS	P16219	2	1.15	1	0.79	1.11	1.05	1.02	P0275481B	Niraparib	56.1C	0	0				A_Niraparib_UWB cells_90min
ACADS	P16219	3	1.05	1	1.05	1.03	0.92	0.9	P0275491B	Niraparib	58.2C	0	0				A_Niraparib_UWB cells_90min
ACADS	P16219	3	1.05	1	0.99	0.91	0.89	1.01	P0275491B	Niraparib	60.1C	0	0				A_Niraparib_UWB cells_90min
ACADS	P16219	1	1.25	1	0.96	0.98	0.85	0.82	P0275501B	Niraparib	62.4C	0	0				A_Niraparib_UWB cells_90min
ACADS	P16219	1	1.25	1	0.8	0.98	0.84	0.7	P0275501B	Niraparib	63.9C	0	0				A_Niraparib_UWB cells_90min
ACADSB	P45954	5	0.86	1	1.03	1.04	0.96	0.92	P0275451B	Niraparib	42.1C	0	0				A_Niraparib_UWB cells_90min
ACADSB	P45954	5	0.86	1	1.01	0.99	1	1.02	P0275451B	Niraparib	44.1C	0	0				A_Niraparib_UWB cells_90min
ACADSB	P45954	7	1.03	1	1.09	1.09	0.95	1.02	P0275461B	Niraparib	46.2C	0	0				A_Niraparib_UWB cells_90min
ACADSB	P45954	7	1.03	1	0.99	0.95	0.96	1.09	P0275461B	Niraparib	48.1C	0	0				A_Niraparib_UWB cells_90min
ACADSB	P45954	3	1.05	1	0.93	0.95	0.92	0.99	P0275471B	Niraparib	50.4C	0	0				A_Niraparib_UWB cells_90min
ACADSB	P45954	3	1.05	1	0.99	0.91	0.92	1.04	P0275471B	Niraparib	51.9C	0	0				A_Niraparib_UWB cells_90min
ACADSB	P45954	3	1.45	1	0.98	0.99	1.01	0.89	P0275481B	Niraparib	54C	0	0				A_Niraparib_UWB cells_90min
ACADSB	P45954	3	1.45	1	0.88	0.92	0.99	0.89	P0275481B	Niraparib	56.1C	0	0				A_Niraparib_UWB cells_90min
ACADSB	P45954	5	1.06	1	1.02	0.99	0.97	0.93	P0275491B	Niraparib	58.2C	0	0				A_Niraparib_UWB cells_90min
ACADSB	P45954	5	1.06	1	1	0.95	0.96	1	P0275491B	Niraparib	60.1C	0	0				A_Niraparib_UWB cells_90min
ACADSB	P45954	1	1.53	1	0.83	0.94	0.9	0.89	P0275501B	Niraparib	62.4C	0	0				A_Niraparib_UWB cells_90min
ACADSB	P45954	1	1.53	1	0.89	1.18	0.88	0.81	P0275501B	Niraparib	63.9C	0	0				A_Niraparib_UWB cells_90min
ACADVL	P49748	18	0.9	1	0.99	1	0.97	0.98	P0275451B	Niraparib	42.1C	0	0				A_Niraparib_UWB cells_90min
ACADVL	P49748	18	0.9	1	1.03	1.01	1.03	1.04	P0275451B	Niraparib	44.1C	0	0				A_Niraparib_UWB cells_90min
ACADVL	P49748	18	1.3	1	0.91	0.9	1.04	0.85	P0275461B	Niraparib	46.2C	0	0				A_Niraparib_UWB cells_90min
ACADVL	P49748	18	1.3	1	1.23	1.27	1.27	1.15	P0275461B	Niraparib	48.1C	0	0				A_Niraparib_UWB cells_90min
ACADVL	P49748	16	1.02	1	1.02	1.04	1.06	1.1	P0275471B	Niraparib	50.4C	0	0				A_Niraparib_UWB cells_90min
ACADVL	P49748	16	1.02	1	1.05	1.06	1.14	0.98	P0275471B	Niraparib	51.9C	0	0				A_Niraparib_UWB cells_90min
ACADVL	P49748	17	1.06	1	1.02	1.02	1.01	1.07	P0275481B	Niraparib	54C	0	0				A_Niraparib_UWB cells_90min
ACADVL	P49748	17	1.06	1	0.95	0.98	1.02	0.97	P0275481B	Niraparib	56.1C	0	0				A_Niraparib_UWB cells_90min
ACADVL	P49748	21	1.21	1	1.07	1.04	1.11	1.06	P0275491B	Niraparib	58.2C	0	0				A_Niraparib_UWB cells_90min
ACADVL	P49748	21	1.21	1	1.02	0.9	0.94	0.92	P0275491B	Niraparib	60.1C	0	0				A_Niraparib_UWB cells_90min
ACADVL	P49748	13	2.5	1	0.96	0.87	0.93	0.95	P0275501B	Niraparib	62.4C	0	0				A_Niraparib_UWB cells_90min
ACADVL	P49748	13	2.5	1	0.94	0.83	0.81	0.8	P0275501B	Niraparib	63.9C	0	0				A_Niraparib_UWB cells_90min
ACAP2	Q15057	12	0.9	1	1.05	1.03	1.05	1.07	P0275451B	Niraparib	42.1C	0	0				A_Niraparib_UWB cells_90min
ACAP2	Q15057	12	0.9	1	1.04	1.01	1.02	1.06	P0275451B	Niraparib	44.1C	0	0				A_Niraparib_UWB cells_90min
ACAP2	Q15057	12	1.29	1	0.99	1	1.01	1.03	P0275461B	Niraparib	46.2C	0	0				A_Niraparib_UWB cells_90min
ACAP2	Q15057	12	1.29	1	0.97	1	0.99	0.95	P0275461B	Niraparib	48.1C	0	0				A_Niraparib_UWB cells_90min
ACAP2	Q15057	10	2.32	1	1.02	0.95	0.97	1.04	P0275471B	Niraparib	50.4C	0	0				A_Niraparib_UWB cells_90min
ACAP2	Q15057	10	2.32	1	1.01	0.96	0.96	0.96	P0275471B	Niraparib	51.9C	0	0				A_Niraparib_UWB cells_90min
ACAP2	Q15057	4	1.11	1	0.87	1.08	0.95	1.06	P0275481B	Niraparib	54C	0	0				A_Niraparib_UWB cells_90min
ACAP2	Q15057	4	1.11	1	1.02	1.11	1.02	1.06	P0275481B	Niraparib	56.1C	0	0				A_Niraparib_UWB cells_90min
ACAT1	P24752	9	0.89	1	0.96	1.02	1.02	1.04	P0275451B	Niraparib	42.1C	0	0				A_Niraparib_UWB cells_90min
ACAT1	P24752	9	0.89	1	1	1.07	1.06	0.96	P0275451B	Niraparib	44.1C	0	0				A_Niraparib_UWB cells_90min
ACAT1	P24752	11	0.9	1	1.1	1.12	1.04	1.15	P0275461B	Niraparib	46.2C	0	0				A_Niraparib_UWB cells_90min
ACAT1	P24752	11	0.9	1	0.91	0.92	0.92	0.97	P0275461B	Niraparib	48.1C	0	0				A_Niraparib_UWB cells_90min
ACAT1	P24752	12	0.89	1	1.02	1.07	1.06	1.07	P0275471B	Niraparib	50.4C	0	0				A_Niraparib_UWB cells_90min
ACAT1	P24752	12	0.89	1	0.99	1.01	0.98	1.11	P0275471B	Niraparib	51.9C	0	0				A_Niraparib_UWB cells_90min
ACAT1	P24752	9	1.09	1	1.03	1.05	1.02	1.07	P0275481B	Niraparib	54C	0	0				A_Niraparib_UWB cells_90min
ACAT1	P24752	9	1.09	1	1.04	1.05	0.95	0.96	P0275481B	Niraparib	56.1C	0	0				A_Niraparib_UWB cells_90min
ACAT1	P24752	11	1.98	1	1	1.08	0.92	0.96	P0275491B	Niraparib	58.2C	0	0				A_Niraparib_UWB cells_90min
ACAT1	P24752	11	1.98	1	0.96	1.03	0.78	0.94	P0275491B	Niraparib	60.1C	0	0				A_Niraparib_UWB cells_90min
ACAT1	P24752	7	3.17	1	0.98	0.98	0.75	0.86	P0275501B	Niraparib	62.4C	0	0				A_Niraparib_UWB cells_90min
ACAT1	P24752	7	3.17	1	0.91	0.88	0.69	0.78	P0275501B	Niraparib	63.9C	0	0				A_Niraparib_UWB cells_90min
ACAT2	Q9BWD1	10	0.92	1	0.96	0.96	1.03	1	P0275451B	Niraparib	42.1C	0	0				A_Niraparib_UWB cells_90min
ACAT2	Q9BWD1	10	0.92	1	1.01	1.04	1.07	1.02	P0275451B	Niraparib	44.1C	0	0				A_Niraparib_UWB cells_90min
ACAT2	Q9BWD1	8	0.96	1	1.04	1.02	1.02	1.06	P0275461B	Niraparib	46.2C	0	0				A_Niraparib_UWB cells_90min
ACAT2	Q9BWD1	8	0.96	1	0.93	0.96	0.98	0.93	P0275461B	Niraparib	48.1C	0	0				A_Niraparib_UWB cells_90min
ACAT2	Q9BWD1	7	0.91	1	0.99	1.03	1.08	1.08	P0275471B	Niraparib	50.4C	0	0				A_Niraparib_UWB cells_90min
ACAT2	Q9BWD1	7	0.91	1	0.97	1.03	1.06	1.09	P0275471B	Niraparib	51.9C	0	0				A_Niraparib_UWB cells_90min
ACAT2	Q9BWD1	10	0.93	1	1	1.01	1.02	1.05	P0275481B	Niraparib	54C	0	0				A_Niraparib_UWB cells_90min
ACAT2	Q9BWD1	10	0.93	1	1.02	1.04	1.11	1.08	P0275481B	Niraparib	56.1C	0	0				A_Niraparib_UWB cells_90min
ACAT2	Q9BWD1	11	0.82	1	0.99	1.02	1.04	1.1	P0275491B	Niraparib	58.2C	0	0				A_Niraparib_UWB cells_90min
ACAT2	Q9BWD1	11	0.82	1	1.01	1.08	1.04	1.05	P0275491B	Niraparib	60.1C	0	0				A_Niraparib_UWB cells_90min
ACAT2	Q9BWD1	11	1.2	1	1.06	1.06	0.97	1.04	P0275501B	Niraparib	62.4C	0	0				A_Niraparib_UWB cells_90min
ACAT2	Q9BWD1	11	1.2	1	1	0.98	0.88	0.87	P0275501B	Niraparib	63.9C	0	0				A_Niraparib_UWB cells_90min
ACBD3	Q9H3P7	6	0.85	1	1.02	1.04	1.01	1	P0275451B	Niraparib	42.1C	0	0				A_Niraparib_UWB cells_90min
ACBD3	Q9H3P7	6	0.85	1	0.99	0.96	0.96	0.99	P0275451B	Niraparib	44.1C	0	0				A_Niraparib_UWB cells_90min
ACBD3	Q9H3P7	8	1.05	1	1.07	1.1	0.98	1.09	P0275461B	Niraparib	46.2C	0	0				A_Niraparib_UWB cells_90min
ACBD3	Q9H3P7	8	1.05	1	0.92	0.92	0.88	0.96	P0275461B	Niraparib	48.1C	0	0				A_Niraparib_UWB cells_90min
ACBD3	Q9H3P7	7	1.83	1	0.99	1.01	0.93	0.98	P0275471B	Niraparib	50.4C	0	0				A_Niraparib_UWB cells_90min
ACBD3	Q9H3P7	7	1.83	1	0.89	0.95	0.82	0.94	P0275471B	Niraparib	51.9C	0	0				A_Niraparib_UWB cells_90min
ACBD3	Q9H3P7	2	1.61	1	0.93	0.98	0.9	0.88	P0275481B	Niraparib	54C	0	0				A_Niraparib_UWB cells_90min
ACBD3	Q9H3P7	2	1.61	1	1.16	1	0.88	0.96	P0275481B	Niraparib	56.1C	0	0				A_Niraparib_UWB cells_90min
ACBD3	Q9H3P7	3	0.76	1	1.09	0.94	1.11	0.76	P0275501B	Niraparib	62.4C	0	0				A_Niraparib_UWB cells_90min
ACBD3	Q9H3P7	3	0.76	1	0.76	0.86	0.65	0.8	P0275501B	Niraparib	63.9C	0	0				A_Niraparib_UWB cells_90min
ACBD5	Q5T8D3	7	1	1	0.92	0.91	0.99	0.99	P0275451B	Niraparib	42.1C	0	0				A_Niraparib_UWB cells_90min
ACBD5	Q5T8D3	7	1	1	0.98	1.01	0.99	0.94	P0275451B	Niraparib	44.1C	0	0				A_Niraparib_UWB cells_90min
ACBD5	Q5T8D3	4	1.9	1	0.92	0.97	0.88	0.85	P0275461B	Niraparib	46.2C	0	0				A_Niraparib_UWB cells_90min
ACBD5	Q5T8D3	4	1.9	1	0.96	0.95	0.97	1.06	P0275461B	Niraparib	48.1C	0	0				A_Niraparib_UWB cells_90min
ACBD5	Q5T8D3	1	2.21	1	0.79	1.08	0.78	0.81	P0275471B	Niraparib	50.4C	0	0				A_Niraparib_UWB cells_90min
ACBD5	Q5T8D3	1	2.21	1	1.26	0.98	0.89	1.59	P0275471B	Niraparib	51.9C	0	0	4.95	50	0.74	A_Niraparib_UWB cells_90min
ACBD5	Q5T8D3	1	1.07	1	1.05	1.18	0.99	0.96	P0275481B	Niraparib	54C	0	0				A_Niraparib_UWB cells_90min
ACBD5	Q5T8D3	1	1.07	1	0.73	1.22	0.67	1.03	P0275481B	Niraparib	56.1C	0	0				A_Niraparib_UWB cells_90min
ACBD6	Q9BR61	3	1.05	1	0.95	0.95	1	0.9	P0275451B	Niraparib	42.1C	0	0				A_Niraparib_UWB cells_90min
ACBD6	Q9BR61	3	1.05	1	0.99	0.96	0.99	0.9	P0275451B	Niraparib	44.1C	0	0				A_Niraparib_UWB cells_90min
ACBD6	Q9BR61	4	2	1	0.95	0.99	0.92	1.05	P0275461B	Niraparib	46.2C	0	0				A_Niraparib_UWB cells_90min
ACBD6	Q9BR61	4	2	1	1.15	1.07	1.07	1.03	P0275461B	Niraparib	48.1C	0	0				A_Niraparib_UWB cells_90min
ACBD7	Q8N6N7	1	1.04	1	0.95	1.1	1.07	1.31	P0275471B	Niraparib	50.4C	0	0				A_Niraparib_UWB cells_90min
ACBD7	Q8N6N7	1	1.04	1	0.98	1.04	1.07	1.2	P0275471B	Niraparib	51.9C	0	0				A_Niraparib_UWB cells_90min
ACD	Q96AP0	1	2.92	1	0.5	0.87	0.7	0.77	P0275461B	Niraparib	46.2C	0	0				A_Niraparib_UWB cells_90min
ACD	Q96AP0	1	2.92	1	1.12	1.34	0.85	0.52	P0275461B	Niraparib	48.1C	0	0	4.95	-8	0.63	A_Niraparib_UWB cells_90min
ACE	P12821	2	0.9	1	0.92	0.97	0.95	0.87	P0275471B	Niraparib	50.4C	0	0				A_Niraparib_UWB cells_90min
ACE	P12821	2	0.9	1	0.94	0.94	0.91	0.99	P0275471B	Niraparib	51.9C	0	0				A_Niraparib_UWB cells_90min
ACE	P12821	3	1.15	1	0.88	0.84	0.99	0.9	P0275481B	Niraparib	54C	0	0				A_Niraparib_UWB cells_90min
ACE	P12821	3	1.15	1	1.06	0.96	0.76	1.01	P0275481B	Niraparib	56.1C	0	0				A_Niraparib_UWB cells_90min
ACE	P12821	3	0.92	1	1.02	1.06	1.17	1.09	P0275491B	Niraparib	58.2C	0	0				A_Niraparib_UWB cells_90min
ACE	P12821	3	0.92	1	1.09	1.1	1.28	1.18	P0275491B	Niraparib	60.1C	0	0				A_Niraparib_UWB cells_90min
ACE	P12821	2	0.82	1	1.29	0.96	1.22	1.11	P0275501B	Niraparib	62.4C	0	0				A_Niraparib_UWB cells_90min
ACE	P12821	2	0.82	1	0.88	1	0.98	0.9	P0275501B	Niraparib	63.9C	0	0				A_Niraparib_UWB cells_90min
ACIN1	Q9UKV3	20	0.99	1	0.9	0.97	1.03	0.89	P0275451B	Niraparib	42.1C	0	0				A_Niraparib_UWB cells_90min
ACIN1	Q9UKV3	20	0.99	1	0.93	0.99	0.96	0.87	P0275451B	Niraparib	44.1C	0	0				A_Niraparib_UWB cells_90min
ACIN1	Q9UKV3	19	1.03	1	1.12	1.12	1	1.12	P0275461B	Niraparib	46.2C	0	0				A_Niraparib_UWB cells_90min
ACIN1	Q9UKV3	19	1.03	1	0.84	0.82	0.81	0.9	P0275461B	Niraparib	48.1C	0	0				A_Niraparib_UWB cells_90min
ACIN1	Q9UKV3	19	1.09	1	1	0.97	0.97	1.01	P0275471B	Niraparib	50.4C	0	0				A_Niraparib_UWB cells_90min
ACIN1	Q9UKV3	19	1.09	1	0.99	0.95	0.93	1.08	P0275471B	Niraparib	51.9C	0	0				A_Niraparib_UWB cells_90min
ACIN1	Q9UKV3	13	1.1	1	0.95	1	0.97	0.99	P0275481B	Niraparib	54C	0	0				A_Niraparib_UWB cells_90min
ACIN1	Q9UKV3	13	1.1	1	1.07	1.01	0.98	0.96	P0275481B	Niraparib	56.1C	0	0				A_Niraparib_UWB cells_90min
ACIN1	Q9UKV3	20	0.84	1	1	0.98	1	1.05	P0275491B	Niraparib	58.2C	0	0				A_Niraparib_UWB cells_90min
ACIN1	Q9UKV3	20	0.84	1	1.03	1.05	1	1.03	P0275491B	Niraparib	60.1C	0	0				A_Niraparib_UWB cells_90min
ACIN1	Q9UKV3	18	0.86	1	1.07	1.02	0.98	1.04	P0275501B	Niraparib	62.4C	0	0				A_Niraparib_UWB cells_90min
ACIN1	Q9UKV3	18	0.86	1	1.08	1.05	1	1.07	P0275501B	Niraparib	63.9C	0	0				A_Niraparib_UWB cells_90min
ACKR3	P25106	1	1.15	1	0.89	0.94	0.87	0.71	P0275481B	Niraparib	54C	0	0				A_Niraparib_UWB cells_90min
ACKR3	P25106	1	1.15	1	0.99	0.76	0.84	1	P0275481B	Niraparib	56.1C	0	0				A_Niraparib_UWB cells_90min
ACLY	P53396	34	0.89	1	1.05	1.05	0.99	1.03	P0275451B	Niraparib	42.1C	0	0				A_Niraparib_UWB cells_90min
ACLY	P53396	34	0.89	1	1.04	1.02	1.03	1.08	P0275451B	Niraparib	44.1C	0	0				A_Niraparib_UWB cells_90min
ACLY	P53396	35	1.13	1	1	0.99	1.03	0.96	P0275461B	Niraparib	46.2C	0	0				A_Niraparib_UWB cells_90min
ACLY	P53396	35	1.13	1	1.08	1.13	1.12	1.04	P0275461B	Niraparib	48.1C	0	0				A_Niraparib_UWB cells_90min
ACLY	P53396	36	1.27	1	1.04	1.04	1.01	1.06	P0275471B	Niraparib	50.4C	0	0				A_Niraparib_UWB cells_90min
ACLY	P53396	36	1.27	1	0.98	0.99	0.93	0.93	P0275471B	Niraparib	51.9C	0	0				A_Niraparib_UWB cells_90min
ACLY	P53396	14	4.46	1	1.03	1.11	0.94	0.98	P0275481B	Niraparib	54C	0	0				A_Niraparib_UWB cells_90min
ACLY	P53396	14	4.46	1	1.01	1.12	0.9	1.08	P0275481B	Niraparib	56.1C	0	0				A_Niraparib_UWB cells_90min
ACLY	P53396	14	0.87	1	1.07	1.06	1.08	1.05	P0275491B	Niraparib	58.2C	0	0				A_Niraparib_UWB cells_90min
ACLY	P53396	14	0.87	1	0.88	0.94	0.85	0.79	P0275491B	Niraparib	60.1C	0	0				A_Niraparib_UWB cells_90min
ACLY	P53396	12	1.04	1	1.05	1.08	1	0.98	P0275501B	Niraparib	62.4C	0	0				A_Niraparib_UWB cells_90min
ACLY	P53396	12	1.04	1	0.98	1.05	1.06	1.03	P0275501B	Niraparib	63.9C	0	0				A_Niraparib_UWB cells_90min
ACO1	P21399	13	0.86	1	1.18	1.13	1	1.11	P0275451B	Niraparib	42.1C	0	0				A_Niraparib_UWB cells_90min
ACO1	P21399	13	0.86	1	1.04	1.04	1.04	1.11	P0275451B	Niraparib	44.1C	0	0				A_Niraparib_UWB cells_90min
ACO1	P21399	16	1.28	1	0.95	0.93	0.99	0.88	P0275461B	Niraparib	46.2C	0	0				A_Niraparib_UWB cells_90min
ACO1	P21399	16	1.28	1	1.12	1.21	1.18	1.1	P0275461B	Niraparib	48.1C	0	0				A_Niraparib_UWB cells_90min
ACO1	P21399	17	1.07	1	1.02	1.03	1.06	1.08	P0275471B	Niraparib	50.4C	0	0				A_Niraparib_UWB cells_90min
ACO1	P21399	17	1.07	1	1.04	1.03	1.05	0.93	P0275471B	Niraparib	51.9C	0	0				A_Niraparib_UWB cells_90min
ACO1	P21399	10	2.2	1	1.05	1.09	1.07	1.01	P0275481B	Niraparib	54C	0	0				A_Niraparib_UWB cells_90min
ACO1	P21399	10	2.2	1	0.86	0.95	0.91	0.94	P0275481B	Niraparib	56.1C	0	0				A_Niraparib_UWB cells_90min
ACO1	P21399	2	1.42	1	1.11	1.14	1.12	1.05	P0275491B	Niraparib	58.2C	0	0				A_Niraparib_UWB cells_90min
ACO1	P21399	2	1.42	1	1.01	1.17	1.14	0.96	P0275491B	Niraparib	60.1C	0	0				A_Niraparib_UWB cells_90min
ACO2	Q99798	15	0.87	1	1.05	1.02	1.02	1.1	P0275451B	Niraparib	42.1C	0	0				A_Niraparib_UWB cells_90min
ACO2	Q99798	15	0.87	1	1.01	1.02	0.99	1.01	P0275451B	Niraparib	44.1C	0	0				A_Niraparib_UWB cells_90min
ACO2	Q99798	14	1.15	1	1.11	1.07	0.98	1.08	P0275461B	Niraparib	46.2C	0	0				A_Niraparib_UWB cells_90min
ACO2	Q99798	14	1.15	1	0.94	0.91	0.85	0.91	P0275461B	Niraparib	48.1C	0	0				A_Niraparib_UWB cells_90min
ACO2	Q99798	11	2.77	1	1.01	1.01	0.85	0.84	P0275471B	Niraparib	50.4C	0	0				A_Niraparib_UWB cells_90min
ACO2	Q99798	11	2.77	1	0.94	0.91	0.8	0.87	P0275471B	Niraparib	51.9C	0	0				A_Niraparib_UWB cells_90min
ACO2	Q99798	4	1.51	1	0.89	1	0.83	0.89	P0275481B	Niraparib	54C	0	0				A_Niraparib_UWB cells_90min
ACO2	Q99798	4	1.51	1	0.8	0.87	0.75	0.83	P0275481B	Niraparib	56.1C	0	0				A_Niraparib_UWB cells_90min
ACOT1	Q86TX2	1	0.93	1	1.02	1.04	1	0.98	P0275451B	Niraparib	42.1C	0	0				A_Niraparib_UWB cells_90min
ACOT1	Q86TX2	1	0.93	1	1.08	0.93	1.01	1.1	P0275451B	Niraparib	44.1C	0	0				A_Niraparib_UWB cells_90min
ACOT1	Q86TX2	1	1.12	1	1.03	1.02	0.93	1	P0275461B	Niraparib	46.2C	0	0				A_Niraparib_UWB cells_90min
ACOT1	Q86TX2	1	1.12	1	0.94	0.86	0.99	1.04	P0275461B	Niraparib	48.1C	0	0				A_Niraparib_UWB cells_90min
ACOT1	Q86TX2	1	1.35	1	1.03	1.12	0.95	1.09	P0275471B	Niraparib	50.4C	0	0				A_Niraparib_UWB cells_90min
ACOT1	Q86TX2	1	1.35	1	1.09	1.04	0.89	1.05	P0275471B	Niraparib	51.9C	0	0				A_Niraparib_UWB cells_90min
ACOT11	Q8WXI4	6	0.87	1	0.99	1.01	1.05	1.03	P0275451B	Niraparib	42.1C	0	0				A_Niraparib_UWB cells_90min
ACOT11	Q8WXI4	6	0.87	1	0.99	0.94	1.01	0.98	P0275451B	Niraparib	44.1C	0	0				A_Niraparib_UWB cells_90min
ACOT11	Q8WXI4	5	1.11	1	0.98	0.98	1.09	1.03	P0275461B	Niraparib	46.2C	0	0				A_Niraparib_UWB cells_90min
ACOT11	Q8WXI4	5	1.11	1	1.12	1.08	1.19	1.14	P0275461B	Niraparib	48.1C	0	0				A_Niraparib_UWB cells_90min
ACOT11	Q8WXI4	6	1.41	1	1	1.1	0.98	1.04	P0275471B	Niraparib	50.4C	0	0				A_Niraparib_UWB cells_90min
ACOT11	Q8WXI4	6	1.41	1	0.98	0.95	0.92	0.97	P0275471B	Niraparib	51.9C	0	0				A_Niraparib_UWB cells_90min
ACOT13	Q9NPJ3	2	0.84	1	1.11	1.13	1.08	1.14	P0275451B	Niraparib	42.1C	0	0				A_Niraparib_UWB cells_90min
ACOT13	Q9NPJ3	2	0.84	1	1.04	1.01	0.97	1.08	P0275451B	Niraparib	44.1C	0	0				A_Niraparib_UWB cells_90min
ACOT13	Q9NPJ3	3	0.91	1	1.05	1.07	1.1	1.12	P0275461B	Niraparib	46.2C	0	0				A_Niraparib_UWB cells_90min
ACOT13	Q9NPJ3	3	0.91	1	1	0.99	1	0.99	P0275461B	Niraparib	48.1C	0	0				A_Niraparib_UWB cells_90min
ACOT13	Q9NPJ3	3	0.81	1	1.05	1.09	1.03	1.21	P0275471B	Niraparib	50.4C	0	0				A_Niraparib_UWB cells_90min
ACOT13	Q9NPJ3	3	0.81	1	1.02	1.02	0.98	0.97	P0275471B	Niraparib	51.9C	0	0				A_Niraparib_UWB cells_90min
ACOT13	Q9NPJ3	2	0.83	1	1.1	1.1	1.08	1.16	P0275481B	Niraparib	54C	0	0				A_Niraparib_UWB cells_90min
ACOT13	Q9NPJ3	2	0.83	1	0.97	1.03	1.07	1.02	P0275481B	Niraparib	56.1C	0	0				A_Niraparib_UWB cells_90min
ACOT13	Q9NPJ3	5	0.83	1	0.97	1.07	1.13	1.13	P0275491B	Niraparib	58.2C	0	0				A_Niraparib_UWB cells_90min
ACOT13	Q9NPJ3	5	0.83	1	0.98	1.07	1.11	1.04	P0275491B	Niraparib	60.1C	0	0				A_Niraparib_UWB cells_90min
ACOT13	Q9NPJ3	5	0.93	1	1.03	1	1.03	1.12	P0275501B	Niraparib	62.4C	0	0				A_Niraparib_UWB cells_90min
ACOT13	Q9NPJ3	5	0.93	1	0.94	1.04	0.92	0.94	P0275501B	Niraparib	63.9C	0	0				A_Niraparib_UWB cells_90min
ACOT2	P49753	1	1.02	1	0.86	0.9	1.01	1	P0275451B	Niraparib	42.1C	0	0				A_Niraparib_UWB cells_90min
ACOT2	P49753	1	1.02	1	1.12	0.98	1.09	1.1	P0275451B	Niraparib	44.1C	0	0				A_Niraparib_UWB cells_90min
ACOT2	P49753	1	1.16	1	1.12	1.15	1.07	1.15	P0275461B	Niraparib	46.2C	0	0				A_Niraparib_UWB cells_90min
ACOT2	P49753	1	1.16	1	0.96	1.02	1.05	1.01	P0275461B	Niraparib	48.1C	0	0				A_Niraparib_UWB cells_90min
ACOT2	P49753	1	1.56	1	1	1.06	1.04	1.01	P0275471B	Niraparib	50.4C	0	0				A_Niraparib_UWB cells_90min
ACOT2	P49753	1	1.56	1	0.97	1.05	0.9	0.88	P0275471B	Niraparib	51.9C	0	0				A_Niraparib_UWB cells_90min
ACOT2	P49753	4	3.24	1	1.06	1.12	1.11	1	P0275481B	Niraparib	54C	0	0				A_Niraparib_UWB cells_90min
ACOT2	P49753	4	3.24	1	0.91	0.82	0.9	0.87	P0275481B	Niraparib	56.1C	0	0				A_Niraparib_UWB cells_90min
ACOT7	O00154	7	0.86	1	1.1	1.09	0.98	1.05	P0275451B	Niraparib	42.1C	0	0				A_Niraparib_UWB cells_90min
ACOT7	O00154	7	0.86	1	1.09	0.99	0.99	1.11	P0275451B	Niraparib	44.1C	0	0				A_Niraparib_UWB cells_90min
ACOT7	O00154	7	1.12	1	0.99	0.98	1.03	0.96	P0275461B	Niraparib	46.2C	0	0				A_Niraparib_UWB cells_90min
ACOT7	O00154	7	1.12	1	1.03	1.08	1.11	1.07	P0275461B	Niraparib	48.1C	0	0				A_Niraparib_UWB cells_90min
ACOT7	O00154	9	0.89	1	1.15	1.03	1.07	1.1	P0275471B	Niraparib	50.4C	0	0				A_Niraparib_UWB cells_90min
ACOT7	O00154	9	0.89	1	1.07	1.02	1.06	1.04	P0275471B	Niraparib	51.9C	0	0				A_Niraparib_UWB cells_90min
ACOT7	O00154	11	0.85	1	1.03	1.07	1.02	1.1	P0275481B	Niraparib	54C	0	0				A_Niraparib_UWB cells_90min
ACOT7	O00154	11	0.85	1	0.97	0.99	1.02	1.01	P0275481B	Niraparib	56.1C	0	0				A_Niraparib_UWB cells_90min
ACOT7	O00154	13	0.84	1	0.96	0.98	0.99	1.04	P0275491B	Niraparib	58.2C	0	0				A_Niraparib_UWB cells_90min
ACOT7	O00154	13	0.84	1	1	1.06	1.06	1.08	P0275491B	Niraparib	60.1C	0	0				A_Niraparib_UWB cells_90min
ACOT7	O00154	16	1.1	1	1.03	1.02	0.97	1.03	P0275501B	Niraparib	62.4C	0	0				A_Niraparib_UWB cells_90min
ACOT7	O00154	16	1.1	1	1	0.94	0.93	0.92	P0275501B	Niraparib	63.9C	0	0				A_Niraparib_UWB cells_90min
ACOT8	O14734	8	0.82	1	1.16	1.11	1.02	1.25	P0275451B	Niraparib	42.1C	0	0				A_Niraparib_UWB cells_90min
ACOT8	O14734	8	0.82	1	0.97	1	0.98	1.05	P0275451B	Niraparib	44.1C	0	0				A_Niraparib_UWB cells_90min
ACOT8	O14734	7	1.21	1	0.93	0.96	1.03	0.87	P0275461B	Niraparib	46.2C	0	0				A_Niraparib_UWB cells_90min
ACOT8	O14734	7	1.21	1	1.21	1.28	1.24	1.07	P0275461B	Niraparib	48.1C	0	0				A_Niraparib_UWB cells_90min
ACOT8	O14734	9	0.92	1	1	1.03	1.05	1.03	P0275471B	Niraparib	50.4C	0	0				A_Niraparib_UWB cells_90min
ACOT8	O14734	9	0.92	1	1.02	0.99	0.98	0.95	P0275471B	Niraparib	51.9C	0	0				A_Niraparib_UWB cells_90min
ACOT8	O14734	6	0.89	1	1.08	1.08	1.07	1.14	P0275481B	Niraparib	54C	0	0				A_Niraparib_UWB cells_90min
ACOT8	O14734	6	0.89	1	0.83	0.96	0.96	1.02	P0275481B	Niraparib	56.1C	0	0				A_Niraparib_UWB cells_90min
ACOT8	O14734	9	0.86	1	1.04	1.07	1.08	1.02	P0275491B	Niraparib	58.2C	0	0				A_Niraparib_UWB cells_90min
ACOT8	O14734	9	0.86	1	0.98	1.01	0.94	0.91	P0275491B	Niraparib	60.1C	0	0				A_Niraparib_UWB cells_90min
ACOT8	O14734	9	1.33	1	0.93	0.96	0.9	0.88	P0275501B	Niraparib	62.4C	0	0				A_Niraparib_UWB cells_90min
ACOT8	O14734	9	1.33	1	0.96	0.95	0.81	0.73	P0275501B	Niraparib	63.9C	0	0				A_Niraparib_UWB cells_90min
ACOT9	Q9Y305	11	0.92	1	0.97	0.99	0.96	0.94	P0275451B	Niraparib	42.1C	0	0				A_Niraparib_UWB cells_90min
ACOT9	Q9Y305	11	0.92	1	1.03	1.01	1.01	1.05	P0275451B	Niraparib	44.1C	0	0				A_Niraparib_UWB cells_90min
ACOT9	Q9Y305	7	1.18	1	1.03	1.01	1.01	1.01	P0275461B	Niraparib	46.2C	0	0				A_Niraparib_UWB cells_90min
ACOT9	Q9Y305	7	1.18	1	1.03	1.06	1.06	1.09	P0275461B	Niraparib	48.1C	0	0				A_Niraparib_UWB cells_90min
ACOT9	Q9Y305	9	0.88	1	1.03	1.01	1.06	1.11	P0275471B	Niraparib	50.4C	0	0				A_Niraparib_UWB cells_90min
ACOT9	Q9Y305	9	0.88	1	1.01	1.04	1.04	1.04	P0275471B	Niraparib	51.9C	0	0				A_Niraparib_UWB cells_90min
ACOT9	Q9Y305	8	3.26	1	1.05	1	1.04	1.02	P0275481B	Niraparib	54C	0	0				A_Niraparib_UWB cells_90min
ACOT9	Q9Y305	8	3.26	1	1.17	1.18	1.23	1.04	P0275481B	Niraparib	56.1C	0	0				A_Niraparib_UWB cells_90min
ACOX1	Q15067	9	0.84	1	1.09	1.05	1.07	1.06	P0275451B	Niraparib	42.1C	0	0				A_Niraparib_UWB cells_90min
ACOX1	Q15067	9	0.84	1	0.99	1.01	0.98	1.01	P0275451B	Niraparib	44.1C	0	0				A_Niraparib_UWB cells_90min
ACOX1	Q15067	9	1.22	1	0.89	0.94	0.99	0.89	P0275461B	Niraparib	46.2C	0	0				A_Niraparib_UWB cells_90min
ACOX1	Q15067	9	1.22	1	1.17	1.19	1.17	1.14	P0275461B	Niraparib	48.1C	0	0				A_Niraparib_UWB cells_90min
ACOX1	Q15067	10	0.93	1	1.01	1.05	1.04	1.08	P0275471B	Niraparib	50.4C	0	0				A_Niraparib_UWB cells_90min
ACOX1	Q15067	10	0.93	1	1.04	1.03	1.05	1.01	P0275471B	Niraparib	51.9C	0	0				A_Niraparib_UWB cells_90min
ACOX1	Q15067	12	0.82	1	1.07	1.07	1.12	1.14	P0275481B	Niraparib	54C	0	0				A_Niraparib_UWB cells_90min
ACOX1	Q15067	12	0.82	1	0.82	0.93	0.95	1.05	P0275481B	Niraparib	56.1C	0	0				A_Niraparib_UWB cells_90min
ACOX1	Q15067	11	0.78	1	1.08	1.11	1.12	1.15	P0275491B	Niraparib	58.2C	0	0				A_Niraparib_UWB cells_90min
ACOX1	Q15067	11	0.78	1	1	0.98	1.04	1.02	P0275491B	Niraparib	60.1C	0	0				A_Niraparib_UWB cells_90min
ACOX1	Q15067	14	0.99	1	0.97	1	1.02	1.04	P0275501B	Niraparib	62.4C	0	0				A_Niraparib_UWB cells_90min
ACOX1	Q15067	14	0.99	1	0.96	1	1.01	1.01	P0275501B	Niraparib	63.9C	0	0				A_Niraparib_UWB cells_90min
ACOX3	O15254	8	0.89	1	1.09	1.08	1.03	1.09	P0275451B	Niraparib	42.1C	0	0				A_Niraparib_UWB cells_90min
ACOX3	O15254	8	0.89	1	1.05	1.05	1.09	1.09	P0275451B	Niraparib	44.1C	0	0				A_Niraparib_UWB cells_90min
ACOX3	O15254	7	1.12	1	0.99	1	1	0.93	P0275461B	Niraparib	46.2C	0	0				A_Niraparib_UWB cells_90min
ACOX3	O15254	7	1.12	1	1.04	1.07	1.07	1.06	P0275461B	Niraparib	48.1C	0	0				A_Niraparib_UWB cells_90min
ACOX3	O15254	9	0.89	1	1.05	1.04	1.09	1.11	P0275471B	Niraparib	50.4C	0	0				A_Niraparib_UWB cells_90min
ACOX3	O15254	9	0.89	1	1	1.01	1.01	0.99	P0275471B	Niraparib	51.9C	0	0				A_Niraparib_UWB cells_90min
ACOX3	O15254	8	1.02	1	1.04	1	1.05	1.03	P0275481B	Niraparib	54C	0	0				A_Niraparib_UWB cells_90min
ACOX3	O15254	8	1.02	1	0.96	0.99	1.01	0.98	P0275481B	Niraparib	56.1C	0	0				A_Niraparib_UWB cells_90min
ACOX3	O15254	5	1.18	1	0.99	0.98	1.03	0.91	P0275491B	Niraparib	58.2C	0	0				A_Niraparib_UWB cells_90min
ACOX3	O15254	5	1.18	1	1.07	1.02	0.9	0.85	P0275491B	Niraparib	60.1C	0	0				A_Niraparib_UWB cells_90min
ACOX3	O15254	1	2.1	1	0.98	0.99	0.9	0.84	P0275501B	Niraparib	62.4C	0	0				A_Niraparib_UWB cells_90min
ACOX3	O15254	1	2.1	1	0.92	0.88	0.67	0.75	P0275501B	Niraparib	63.9C	0	0				A_Niraparib_UWB cells_90min
ACP1	P24666	5	0.9	1	1.04	1.01	0.98	1.02	P0275451B	Niraparib	42.1C	0	0				A_Niraparib_UWB cells_90min
ACP1	P24666	5	0.9	1	0.97	1.07	1.06	1.04	P0275451B	Niraparib	44.1C	0	0				A_Niraparib_UWB cells_90min
ACP1	P24666	5	1.15	1	1.1	1.09	1.03	1.16	P0275461B	Niraparib	46.2C	0	0				A_Niraparib_UWB cells_90min
ACP1	P24666	5	1.15	1	1	1	0.95	0.92	P0275461B	Niraparib	48.1C	0	0				A_Niraparib_UWB cells_90min
ACP1	P24666	5	1.35	1	0.99	0.97	0.93	0.87	P0275471B	Niraparib	50.4C	0	0				A_Niraparib_UWB cells_90min
ACP1	P24666	5	1.35	1	1.02	1.01	0.92	1.09	P0275471B	Niraparib	51.9C	0	0				A_Niraparib_UWB cells_90min
ACP1	P24666	5	1.88	1	1.01	0.99	0.93	0.97	P0275481B	Niraparib	54C	0	0				A_Niraparib_UWB cells_90min
ACP1	P24666	5	1.88	1	1.1	1.06	0.91	1.06	P0275481B	Niraparib	56.1C	0	0				A_Niraparib_UWB cells_90min
ACP1	P24666	4	0.86	1	1.13	1.1	1.1	1.17	P0275491B	Niraparib	58.2C	0	0				A_Niraparib_UWB cells_90min
ACP1	P24666	4	0.86	1	1.06	1.14	1.14	1.11	P0275491B	Niraparib	60.1C	0	0				A_Niraparib_UWB cells_90min
ACP1	P24666	3	1.37	1	0.98	0.97	0.96	0.97	P0275501B	Niraparib	62.4C	0	0				A_Niraparib_UWB cells_90min
ACP1	P24666	3	1.37	1	1.24	1.2	1.28	1.24	P0275501B	Niraparib	63.9C	0	0				A_Niraparib_UWB cells_90min
ACP2	P11117	3	0.85	1	1.03	1.01	1.06	0.97	P0275451B	Niraparib	42.1C	0	0				A_Niraparib_UWB cells_90min
ACP2	P11117	3	0.85	1	0.97	1	1.12	1.02	P0275451B	Niraparib	44.1C	0	0				A_Niraparib_UWB cells_90min
ACP2	P11117	2	1.22	1	0.85	0.87	0.93	1	P0275461B	Niraparib	46.2C	0	0				A_Niraparib_UWB cells_90min
ACP2	P11117	2	1.22	1	1.15	1.22	1.26	1.11	P0275461B	Niraparib	48.1C	0	0				A_Niraparib_UWB cells_90min
ACP2	P11117	4	1.12	1	0.92	0.89	0.9	0.82	P0275471B	Niraparib	50.4C	0	0				A_Niraparib_UWB cells_90min
ACP2	P11117	4	1.12	1	1.17	1.14	1.24	1.11	P0275471B	Niraparib	51.9C	0	0				A_Niraparib_UWB cells_90min
ACP2	P11117	6	1.07	1	1	0.94	1.01	0.89	P0275481B	Niraparib	54C	0	0				A_Niraparib_UWB cells_90min
ACP2	P11117	6	1.07	1	1.19	1.23	1.34	1.13	P0275481B	Niraparib	56.1C	0	0				A_Niraparib_UWB cells_90min
ACP2	P11117	8	0.93	1	1.03	0.95	0.99	0.89	P0275491B	Niraparib	58.2C	0	0				A_Niraparib_UWB cells_90min
ACP2	P11117	8	0.93	1	1.06	1.09	1.12	1.03	P0275491B	Niraparib	60.1C	0	0				A_Niraparib_UWB cells_90min
ACP2	P11117	7	1.23	1	0.96	0.95	0.96	0.91	P0275501B	Niraparib	62.4C	0	0				A_Niraparib_UWB cells_90min
ACP2	P11117	7	1.23	1	1.06	1.19	1.1	0.99	P0275501B	Niraparib	63.9C	0	0				A_Niraparib_UWB cells_90min
ACP6	Q9NPH0	6	0.86	1	1.02	1.03	0.96	1.02	P0275451B	Niraparib	42.1C	0	0				A_Niraparib_UWB cells_90min
ACP6	Q9NPH0	6	0.86	1	1.02	0.97	0.98	1	P0275451B	Niraparib	44.1C	0	0				A_Niraparib_UWB cells_90min
ACP6	Q9NPH0	6	1.08	1	0.97	0.97	0.99	0.95	P0275461B	Niraparib	46.2C	0	0				A_Niraparib_UWB cells_90min
ACP6	Q9NPH0	6	1.08	1	1.05	1.07	1.09	1.05	P0275461B	Niraparib	48.1C	0	0				A_Niraparib_UWB cells_90min
ACP6	Q9NPH0	7	0.94	1	1.03	1.04	1.05	1.1	P0275471B	Niraparib	50.4C	0	0				A_Niraparib_UWB cells_90min
ACP6	Q9NPH0	7	0.94	1	0.99	1.01	0.99	1	P0275471B	Niraparib	51.9C	0	0				A_Niraparib_UWB cells_90min
ACP6	Q9NPH0	5	2.17	1	1.09	1.06	1.03	1.11	P0275481B	Niraparib	54C	0	0				A_Niraparib_UWB cells_90min
ACP6	Q9NPH0	5	2.17	1	0.98	0.96	0.98	1.02	P0275481B	Niraparib	56.1C	0	0				A_Niraparib_UWB cells_90min
ACPP	P15309	2	3.36	1	0.42	0.52	0.42	0.36	P0275461B	Niraparib	46.2C	1	1	7.33	-4.95	0.89	A_Niraparib_UWB cells_90min
ACPP	P15309	2	3.36	1	1.17	1.09	1.02	5.33	P0275461B	Niraparib	48.1C	1	1	5.07	35.64	1	A_Niraparib_UWB cells_90min
ACSF2	Q96CM8	7	0.98	1	1.01	1.01	0.97	1.06	P0275451B	Niraparib	42.1C	0	0				A_Niraparib_UWB cells_90min
ACSF2	Q96CM8	7	0.98	1	1.04	1.01	0.99	1	P0275451B	Niraparib	44.1C	0	0				A_Niraparib_UWB cells_90min
ACSF2	Q96CM8	7	2.12	1	0.94	0.98	0.97	0.97	P0275461B	Niraparib	46.2C	0	0				A_Niraparib_UWB cells_90min
ACSF2	Q96CM8	7	2.12	1	0.85	0.94	0.92	0.94	P0275461B	Niraparib	48.1C	0	0				A_Niraparib_UWB cells_90min
ACSF3	Q4G176	5	0.94	1	1.11	1.08	1.05	1.09	P0275451B	Niraparib	42.1C	0	0				A_Niraparib_UWB cells_90min
ACSF3	Q4G176	5	0.94	1	1.03	1.01	0.97	1.06	P0275451B	Niraparib	44.1C	0	0				A_Niraparib_UWB cells_90min
ACSF3	Q4G176	4	2.06	1	1.01	1.03	0.95	0.99	P0275461B	Niraparib	46.2C	0	0				A_Niraparib_UWB cells_90min
ACSF3	Q4G176	4	2.06	1	0.93	1.02	0.95	1.03	P0275461B	Niraparib	48.1C	0	0				A_Niraparib_UWB cells_90min
ACSL1	P33121	6	0.87	1	1.16	1.11	1.03	1.11	P0275451B	Niraparib	42.1C	0	1				A_Niraparib_UWB cells_90min
ACSL1	P33121	6	0.87	1	1.04	1.06	1.03	1.14	P0275451B	Niraparib	44.1C	0	1				A_Niraparib_UWB cells_90min
ACSL1	P33121	7	1.16	1	1.01	0.92	0.99	0.91	P0275461B	Niraparib	46.2C	0	1				A_Niraparib_UWB cells_90min
ACSL1	P33121	7	1.16	1	1.08	1.05	1.01	1.07	P0275461B	Niraparib	48.1C	0	1				A_Niraparib_UWB cells_90min
ACSL1	P33121	5	1.38	1	1	1.03	0.97	1.02	P0275471B	Niraparib	50.4C	0	1				A_Niraparib_UWB cells_90min
ACSL1	P33121	5	1.38	1	0.99	0.96	0.91	0.91	P0275471B	Niraparib	51.9C	0	1				A_Niraparib_UWB cells_90min
ACSL1	P33121	3	3.61	1	0.89	0.93	0.81	0.79	P0275481B	Niraparib	54C	0	1				A_Niraparib_UWB cells_90min
ACSL1	P33121	3	3.61	1	0.84	0.96	0.7	0.57	P0275481B	Niraparib	56.1C	0	1	5.52	-2.73	0.81	A_Niraparib_UWB cells_90min
ACSL3	O95573	11	0.88	1	0.99	0.99	0.99	1.01	P0275451B	Niraparib	42.1C	0	0				A_Niraparib_UWB cells_90min
ACSL3	O95573	11	0.88	1	0.98	0.99	0.97	1.02	P0275451B	Niraparib	44.1C	0	0				A_Niraparib_UWB cells_90min
ACSL3	O95573	9	1.21	1	0.94	0.96	1.04	0.9	P0275461B	Niraparib	46.2C	0	0				A_Niraparib_UWB cells_90min
ACSL3	O95573	9	1.21	1	1.15	1.13	1.1	1.04	P0275461B	Niraparib	48.1C	0	0				A_Niraparib_UWB cells_90min
ACSL3	O95573	7	2.11	1	0.98	0.99	1	0.99	P0275471B	Niraparib	50.4C	0	0				A_Niraparib_UWB cells_90min
ACSL3	O95573	7	2.11	1	0.89	0.93	0.9	0.79	P0275471B	Niraparib	51.9C	0	0				A_Niraparib_UWB cells_90min
ACSL3	O95573	3	1.41	1	1	0.98	1	0.94	P0275481B	Niraparib	54C	0	0				A_Niraparib_UWB cells_90min
ACSL3	O95573	3	1.41	1	1.27	1.15	1.13	1.09	P0275481B	Niraparib	56.1C	0	0				A_Niraparib_UWB cells_90min
ACSL4	O60488	13	0.99	1	1.27	1.18	0.98	1.14	P0275451B	Niraparib	42.1C	0	0				A_Niraparib_UWB cells_90min
ACSL4	O60488	13	0.99	1	1.14	1.03	0.98	1.05	P0275451B	Niraparib	44.1C	0	0				A_Niraparib_UWB cells_90min
ACSL4	O60488	12	1.97	1	0.97	0.99	0.97	0.9	P0275461B	Niraparib	46.2C	0	0				A_Niraparib_UWB cells_90min
ACSL4	O60488	12	1.97	1	1	1.06	0.98	0.95	P0275461B	Niraparib	48.1C	0	0				A_Niraparib_UWB cells_90min
ACSL4	O60488	8	1.47	1	1.1	1.02	1.02	1	P0275471B	Niraparib	50.4C	0	0				A_Niraparib_UWB cells_90min
ACSL4	O60488	8	1.47	1	1.11	0.94	0.83	0.97	P0275471B	Niraparib	51.9C	0	0				A_Niraparib_UWB cells_90min
ACSL4	O60488	5	1.21	1	1.04	0.88	0.91	0.96	P0275481B	Niraparib	54C	0	0				A_Niraparib_UWB cells_90min
ACSL4	O60488	5	1.21	1	1.17	0.96	0.87	0.94	P0275481B	Niraparib	56.1C	0	0				A_Niraparib_UWB cells_90min
ACSL4	O60488	3	1.2	1	1	1.05	0.89	0.89	P0275491B	Niraparib	58.2C	0	0				A_Niraparib_UWB cells_90min
ACSL4	O60488	3	1.2	1	0.95	0.91	0.82	0.82	P0275491B	Niraparib	60.1C	0	0				A_Niraparib_UWB cells_90min
ACSS1	Q9NUB1	2	1.45	1	1.12	0.89	1.07	0.9	P0275461B	Niraparib	46.2C	0	0				A_Niraparib_UWB cells_90min
ACSS1	Q9NUB1	2	1.45	1	0.86	1.19	1.04	0.9	P0275461B	Niraparib	48.1C	0	0				A_Niraparib_UWB cells_90min
ACSS2	Q9NR19	9	0.85	1	1.19	1.16	0.94	1.09	P0275451B	Niraparib	42.1C	0	0				A_Niraparib_UWB cells_90min
ACSS2	Q9NR19	9	0.85	1	1.05	1	1.03	1.13	P0275451B	Niraparib	44.1C	0	0				A_Niraparib_UWB cells_90min
ACSS2	Q9NR19	5	1.25	1	0.9	0.92	0.99	0.88	P0275461B	Niraparib	46.2C	0	0				A_Niraparib_UWB cells_90min
ACSS2	Q9NR19	5	1.25	1	1.13	1.16	1.14	1.09	P0275461B	Niraparib	48.1C	0	0				A_Niraparib_UWB cells_90min
ACSS2	Q9NR19	6	1.3	1	0.99	1	1.02	1	P0275471B	Niraparib	50.4C	0	0				A_Niraparib_UWB cells_90min
ACSS2	Q9NR19	6	1.3	1	0.98	0.91	0.85	0.94	P0275471B	Niraparib	51.9C	0	0				A_Niraparib_UWB cells_90min
ACSS2	Q9NR19	5	2.97	1	1.03	0.96	0.95	0.93	P0275481B	Niraparib	54C	0	0				A_Niraparib_UWB cells_90min
ACSS2	Q9NR19	5	2.97	1	0.86	1.1	0.95	0.98	P0275481B	Niraparib	56.1C	0	0				A_Niraparib_UWB cells_90min
ACSS3	Q9H6R3	2	0.93	1	1.04	0.95	0.94	0.94	P0275451B	Niraparib	42.1C	0	0				A_Niraparib_UWB cells_90min
ACSS3	Q9H6R3	2	0.93	1	1.1	0.97	1.03	1.16	P0275451B	Niraparib	44.1C	0	0				A_Niraparib_UWB cells_90min
ACSS3	Q9H6R3	2	1.6	1	0.76	0.9	1.05	0.68	P0275461B	Niraparib	46.2C	0	0				A_Niraparib_UWB cells_90min
ACSS3	Q9H6R3	2	1.6	1	1.33	1.5	1.68	1.2	P0275461B	Niraparib	48.1C	0	0				A_Niraparib_UWB cells_90min
ACSS3	Q9H6R3	2	0.94	1	1.17	1.16	0.95	1.12	P0275471B	Niraparib	50.4C	0	0				A_Niraparib_UWB cells_90min
ACSS3	Q9H6R3	2	0.94	1	1.01	0.91	0.87	0.95	P0275471B	Niraparib	51.9C	0	0				A_Niraparib_UWB cells_90min
ACSS3	Q9H6R3	1	1.56	1	0.93	1.15	1.13	0.81	P0275481B	Niraparib	54C	0	0				A_Niraparib_UWB cells_90min
ACSS3	Q9H6R3	1	1.56	1	1.09	0.75	1.25	0.96	P0275481B	Niraparib	56.1C	0	0				A_Niraparib_UWB cells_90min
ACTA2	P62736	1	0.83	1	1.05	1.05	1.18	0.96	P0275471B	Niraparib	50.4C	0	0				A_Niraparib_UWB cells_90min
ACTA2	P62736	1	0.83	1	0.95	0.93	0.98	1.02	P0275471B	Niraparib	51.9C	0	0				A_Niraparib_UWB cells_90min
ACTA2	P62736	1	0.96	1	1.7	1.05	1.27	1.14	P0275481B	Niraparib	54C	0	0				A_Niraparib_UWB cells_90min
ACTA2	P62736	1	0.96	1	0.69	0.88	1.15	0.79	P0275481B	Niraparib	56.1C	0	0				A_Niraparib_UWB cells_90min
ACTB	P60709	1	0.9	1	0.88	0.91	0.99	0.89	P0275451B	Niraparib	42.1C	0	0				A_Niraparib_UWB cells_90min
ACTB	P60709	1	0.9	1	0.91	1	1.07	0.99	P0275451B	Niraparib	44.1C	0	0				A_Niraparib_UWB cells_90min
ACTB	P60709	1	0.93	1	1.07	1.13	0.98	1.06	P0275461B	Niraparib	46.2C	0	0				A_Niraparib_UWB cells_90min
ACTB	P60709	1	0.93	1	0.86	0.9	0.9	0.97	P0275461B	Niraparib	48.1C	0	0				A_Niraparib_UWB cells_90min
ACTB	P60709	1	1.02	1	0.98	0.99	0.96	0.94	P0275471B	Niraparib	50.4C	0	0				A_Niraparib_UWB cells_90min
ACTB	P60709	1	1.02	1	0.91	0.96	0.94	1.06	P0275471B	Niraparib	51.9C	0	0				A_Niraparib_UWB cells_90min
ACTB	P60709	1	1.32	1	0.92	0.96	0.91	0.93	P0275481B	Niraparib	54C	0	0				A_Niraparib_UWB cells_90min
ACTB	P60709	1	1.32	1	0.95	0.9	0.88	0.95	P0275481B	Niraparib	56.1C	0	0				A_Niraparib_UWB cells_90min
ACTB	P60709	1	0.95	1	0.81	0.86	0.86	0.89	P0275491B	Niraparib	58.2C	0	0				A_Niraparib_UWB cells_90min
ACTB	P60709	1	0.95	1	0.93	0.92	0.93	1.08	P0275491B	Niraparib	60.1C	0	0				A_Niraparib_UWB cells_90min
ACTB	P60709	1	0.97	1	0.99	0.91	0.87	0.94	P0275501B	Niraparib	62.4C	0	0				A_Niraparib_UWB cells_90min
ACTB	P60709	1	0.97	1	0.92	0.95	1	0.92	P0275501B	Niraparib	63.9C	0	0				A_Niraparib_UWB cells_90min
ACTBL2	Q562R1	1	1.35	1	0.77	0.77	0.81	0.66	P0275451B	Niraparib	42.1C	0	0	6.98	-1	0.78	A_Niraparib_UWB cells_90min
ACTBL2	Q562R1	1	1.35	1	0.95	0.86	0.89	0.98	P0275451B	Niraparib	44.1C	0	0				A_Niraparib_UWB cells_90min
ACTBL2	Q562R1	1	1.06	1	1.23	1.07	0.95	1.01	P0275461B	Niraparib	46.2C	0	0				A_Niraparib_UWB cells_90min
ACTBL2	Q562R1	1	1.06	1	0.88	0.88	0.77	0.85	P0275461B	Niraparib	48.1C	0	0				A_Niraparib_UWB cells_90min
ACTBL2	Q562R1	1	2.4	1	1.56	0.41	1.19	0.32	P0275501B	Niraparib	62.4C	0	0	4.95	-50	0.37	A_Niraparib_UWB cells_90min
ACTBL2	Q562R1	1	2.4	1	1.87	2.13	2.68	2.06	P0275501B	Niraparib	63.9C	0	0	6.99	22	0.74	A_Niraparib_UWB cells_90min
ACTC1	P68032	1	1	1	0.98	0.99	0.94	1.04	P0275461B	Niraparib	46.2C	0	0				A_Niraparib_UWB cells_90min
ACTC1	P68032	1	1	1	0.85	0.95	1.03	0.99	P0275461B	Niraparib	48.1C	0	0				A_Niraparib_UWB cells_90min
ACTC1	P68032	1	1.02	1	0.87	0.94	0.97	0.97	P0275471B	Niraparib	50.4C	0	0				A_Niraparib_UWB cells_90min
ACTC1	P68032	1	1.02	1	0.83	0.95	1.04	0.99	P0275471B	Niraparib	51.9C	0	0				A_Niraparib_UWB cells_90min
ACTC1	P68032	1	1.17	1	0.94	0.99	0.83	0.88	P0275481B	Niraparib	54C	0	0				A_Niraparib_UWB cells_90min
ACTC1	P68032	1	1.17	1	0.95	0.85	0.93	0.92	P0275481B	Niraparib	56.1C	0	0				A_Niraparib_UWB cells_90min
ACTC1	P68032	1	0.89	1	0.89	0.93	0.86	0.94	P0275491B	Niraparib	58.2C	0	0				A_Niraparib_UWB cells_90min
ACTC1	P68032	1	0.89	1	0.93	0.99	0.94	1.1	P0275491B	Niraparib	60.1C	0	0				A_Niraparib_UWB cells_90min
ACTC1	P68032	1	0.9	1	1.01	0.95	0.93	0.98	P0275501B	Niraparib	62.4C	0	0				A_Niraparib_UWB cells_90min
ACTC1	P68032	1	0.9	1	0.93	0.98	0.94	0.95	P0275501B	Niraparib	63.9C	0	0				A_Niraparib_UWB cells_90min
ACTG1	P63261	1	1.07	1	0.96	0.74	0.93	0.83	P0275451B	Niraparib	42.1C	0	0				A_Niraparib_UWB cells_90min
ACTG1	P63261	1	1.07	1	0.9	0.8	1.16	0.89	P0275451B	Niraparib	44.1C	0	0				A_Niraparib_UWB cells_90min
ACTG1	P63261	1	0.87	1	0.88	1.14	0.95	1.03	P0275461B	Niraparib	46.2C	0	0				A_Niraparib_UWB cells_90min
ACTG1	P63261	1	0.87	1	0.87	0.71	0.89	0.85	P0275461B	Niraparib	48.1C	0	0				A_Niraparib_UWB cells_90min
ACTG1	P63261	1	0.96	1	0.85	1.04	0.75	0.84	P0275471B	Niraparib	50.4C	0	0				A_Niraparib_UWB cells_90min
ACTG1	P63261	1	0.96	1	0.81	0.97	1.08	1.09	P0275471B	Niraparib	51.9C	0	0				A_Niraparib_UWB cells_90min
ACTG1	P63261	1	1.4	1	0.87	0.95	0.97	0.9	P0275481B	Niraparib	54C	0	0				A_Niraparib_UWB cells_90min
ACTG1	P63261	1	1.4	1	1.07	1.13	1.02	0.94	P0275481B	Niraparib	56.1C	0	0				A_Niraparib_UWB cells_90min
ACTG1	P63261	1	1.22	1	0.92	0.9	0.79	0.91	P0275491B	Niraparib	58.2C	0	0				A_Niraparib_UWB cells_90min
ACTG1	P63261	1	1.22	1	1.01	0.98	1.03	1.13	P0275491B	Niraparib	60.1C	0	0				A_Niraparib_UWB cells_90min
ACTG1	P63261	1	0.9	1	1.09	1	0.97	1.06	P0275501B	Niraparib	62.4C	0	0				A_Niraparib_UWB cells_90min
ACTG1	P63261	1	0.9	1	1.05	0.97	0.94	0.96	P0275501B	Niraparib	63.9C	0	0				A_Niraparib_UWB cells_90min
ACTL6A	O96019	12	0.94	1	0.98	0.98	1.04	1.02	P0275451B	Niraparib	42.1C	0	0				A_Niraparib_UWB cells_90min
ACTL6A	O96019	12	0.94	1	1.02	1.02	1.02	1.01	P0275451B	Niraparib	44.1C	0	0				A_Niraparib_UWB cells_90min
ACTL6A	O96019	9	1.02	1	1.11	1.09	1	1.15	P0275461B	Niraparib	46.2C	0	0				A_Niraparib_UWB cells_90min
ACTL6A	O96019	9	1.02	1	0.9	0.89	0.89	0.93	P0275461B	Niraparib	48.1C	0	0				A_Niraparib_UWB cells_90min
ACTL6A	O96019	11	1.32	1	1.03	1.03	1.07	1.12	P0275471B	Niraparib	50.4C	0	0				A_Niraparib_UWB cells_90min
ACTL6A	O96019	11	1.32	1	1.03	0.96	0.96	0.99	P0275471B	Niraparib	51.9C	0	0				A_Niraparib_UWB cells_90min
ACTL6A	O96019	5	1.96	1	1.03	1.08	1.01	1.06	P0275481B	Niraparib	54C	0	0				A_Niraparib_UWB cells_90min
ACTL6A	O96019	5	1.96	1	1.03	0.98	0.96	0.98	P0275481B	Niraparib	56.1C	0	0				A_Niraparib_UWB cells_90min
ACTL6A	O96019	10	1.02	1	0.99	1	1.06	1.19	P0275491B	Niraparib	58.2C	0	0				A_Niraparib_UWB cells_90min
ACTL6A	O96019	10	1.02	1	0.96	0.97	0.93	0.96	P0275491B	Niraparib	60.1C	0	0				A_Niraparib_UWB cells_90min
ACTL6A	O96019	6	1.17	1	0.96	1	1	0.97	P0275501B	Niraparib	62.4C	0	0				A_Niraparib_UWB cells_90min
ACTL6A	O96019	6	1.17	1	1.04	1	0.89	0.9	P0275501B	Niraparib	63.9C	0	0				A_Niraparib_UWB cells_90min
ACTN1	P12814	26	0.93	1	0.94	0.97	0.99	0.98	P0275451B	Niraparib	42.1C	0	0				A_Niraparib_UWB cells_90min
ACTN1	P12814	26	0.93	1	1.02	1.06	1.11	1.08	P0275451B	Niraparib	44.1C	0	0				A_Niraparib_UWB cells_90min
ACTN1	P12814	21	0.99	1	1.04	1.04	1.06	1.07	P0275461B	Niraparib	46.2C	0	0				A_Niraparib_UWB cells_90min
ACTN1	P12814	21	0.99	1	0.96	1.03	1.07	1.05	P0275461B	Niraparib	48.1C	0	0				A_Niraparib_UWB cells_90min
ACTN1	P12814	25	0.96	1	1	1.04	1.08	1.12	P0275471B	Niraparib	50.4C	0	0				A_Niraparib_UWB cells_90min
ACTN1	P12814	25	0.96	1	0.97	1	1.02	1.04	P0275471B	Niraparib	51.9C	0	0				A_Niraparib_UWB cells_90min
ACTN1	P12814	24	1.01	1	1.03	1.06	1.05	1.12	P0275481B	Niraparib	54C	0	0				A_Niraparib_UWB cells_90min
ACTN1	P12814	24	1.01	1	1.03	1.02	1.05	1.01	P0275481B	Niraparib	56.1C	0	0				A_Niraparib_UWB cells_90min
ACTN1	P12814	30	2.1	1	1.03	1.03	1.04	1.03	P0275491B	Niraparib	58.2C	0	0				A_Niraparib_UWB cells_90min
ACTN1	P12814	30	2.1	1	0.95	0.93	0.87	0.86	P0275491B	Niraparib	60.1C	0	0				A_Niraparib_UWB cells_90min
ACTN1	P12814	15	1	1	0.95	1.05	1.03	1.01	P0275501B	Niraparib	62.4C	0	0				A_Niraparib_UWB cells_90min
ACTN1	P12814	15	1	1	0.98	0.98	0.97	0.94	P0275501B	Niraparib	63.9C	0	0				A_Niraparib_UWB cells_90min
ACTN2	P35609	1	0.66	1	1.43	1.11	1.08	1.42	P0275471B	Niraparib	50.4C	0	0				A_Niraparib_UWB cells_90min
ACTN2	P35609	1	0.66	1	0.87	0.68	0.9	0.97	P0275471B	Niraparib	51.9C	0	0				A_Niraparib_UWB cells_90min
ACTN2	P35609	1	0.9	1	0.95	1.22	0.92	1.14	P0275481B	Niraparib	54C	0	0				A_Niraparib_UWB cells_90min
ACTN2	P35609	1	0.9	1	0.91	0.82	0.74	0.83	P0275481B	Niraparib	56.1C	0	0				A_Niraparib_UWB cells_90min
ACTN3	Q08043	1	0.93	1	1.49	1.51	1.75	1.1	P0275471B	Niraparib	50.4C	0	0				A_Niraparib_UWB cells_90min
ACTN3	Q08043	1	0.93	1	1.16	1.38	1.47	0.77	P0275471B	Niraparib	51.9C	0	0				A_Niraparib_UWB cells_90min
ACTN3	Q08043	1	1.77	1	0.6	0.6	1.11	0.55	P0275481B	Niraparib	54C	0	0	6.96	-1	-0.01	A_Niraparib_UWB cells_90min
ACTN3	Q08043	1	1.77	1	1.51	1.95	1.81	0.89	P0275481B	Niraparib	56.1C	0	0				A_Niraparib_UWB cells_90min
ACTN4	O43707	37	0.89	1	0.91	0.95	1.04	0.97	P0275451B	Niraparib	42.1C	0	0				A_Niraparib_UWB cells_90min
ACTN4	O43707	37	0.89	1	1	1.07	1.15	1.03	P0275451B	Niraparib	44.1C	0	0				A_Niraparib_UWB cells_90min
ACTN4	O43707	33	0.9	1	1.09	1.07	1.07	1.13	P0275461B	Niraparib	46.2C	0	0				A_Niraparib_UWB cells_90min
ACTN4	O43707	33	0.9	1	0.93	0.95	0.96	1.03	P0275461B	Niraparib	48.1C	0	0				A_Niraparib_UWB cells_90min
ACTN4	O43707	33	1.02	1	1.01	1.01	1.09	1.1	P0275471B	Niraparib	50.4C	0	0				A_Niraparib_UWB cells_90min
ACTN4	O43707	33	1.02	1	1	0.99	1.03	1.07	P0275471B	Niraparib	51.9C	0	0				A_Niraparib_UWB cells_90min
ACTN4	O43707	30	1.06	1	1.03	1.02	1.03	1.05	P0275481B	Niraparib	54C	0	0				A_Niraparib_UWB cells_90min
ACTN4	O43707	30	1.06	1	1.03	0.99	1.04	0.99	P0275481B	Niraparib	56.1C	0	0				A_Niraparib_UWB cells_90min
ACTN4	O43707	41	1.39	1	1.04	1.01	1.06	1.04	P0275491B	Niraparib	58.2C	0	0				A_Niraparib_UWB cells_90min
ACTN4	O43707	41	1.39	1	0.99	1.01	1.01	0.98	P0275491B	Niraparib	60.1C	0	0				A_Niraparib_UWB cells_90min
ACTN4	O43707	32	1	1	0.97	1.02	1.04	1.01	P0275501B	Niraparib	62.4C	0	0				A_Niraparib_UWB cells_90min
ACTN4	O43707	32	1	1	0.97	0.98	0.89	0.96	P0275501B	Niraparib	63.9C	0	0				A_Niraparib_UWB cells_90min
ACTR10	Q9NZ32	8	0.86	1	0.97	1	1.05	1.01	P0275451B	Niraparib	42.1C	0	0				A_Niraparib_UWB cells_90min
ACTR10	Q9NZ32	8	0.86	1	0.97	1.02	1.03	0.98	P0275451B	Niraparib	44.1C	0	0				A_Niraparib_UWB cells_90min
ACTR10	Q9NZ32	4	1.01	1	1.06	1.04	0.99	1.05	P0275461B	Niraparib	46.2C	0	0				A_Niraparib_UWB cells_90min
ACTR10	Q9NZ32	4	1.01	1	0.99	0.95	0.96	0.99	P0275461B	Niraparib	48.1C	0	0				A_Niraparib_UWB cells_90min
ACTR10	Q9NZ32	5	1.34	1	0.96	0.92	0.95	1.05	P0275471B	Niraparib	50.4C	0	0				A_Niraparib_UWB cells_90min
ACTR10	Q9NZ32	5	1.34	1	1.01	0.91	0.95	1.08	P0275471B	Niraparib	51.9C	0	0				A_Niraparib_UWB cells_90min
ACTR10	Q9NZ32	6	0.92	1	0.97	1.01	0.9	1	P0275481B	Niraparib	54C	0	0				A_Niraparib_UWB cells_90min
ACTR10	Q9NZ32	6	0.92	1	0.97	0.96	1.02	1.04	P0275481B	Niraparib	56.1C	0	0				A_Niraparib_UWB cells_90min
ACTR10	Q9NZ32	3	0.77	1	1	1.05	1	1.03	P0275491B	Niraparib	58.2C	0	0				A_Niraparib_UWB cells_90min
ACTR10	Q9NZ32	3	0.77	1	1.01	1.04	1.01	1.02	P0275491B	Niraparib	60.1C	0	0				A_Niraparib_UWB cells_90min
ACTR10	Q9NZ32	8	1.05	1	1.02	1	0.97	0.98	P0275501B	Niraparib	62.4C	0	0				A_Niraparib_UWB cells_90min
ACTR10	Q9NZ32	8	1.05	1	1	0.88	0.91	0.89	P0275501B	Niraparib	63.9C	0	0				A_Niraparib_UWB cells_90min
ACTR1A	P61163	4	0.93	1	0.74	0.84	0.98	0.79	P0275451B	Niraparib	42.1C	0	0				A_Niraparib_UWB cells_90min
ACTR1A	P61163	4	0.93	1	0.9	0.96	1.01	0.96	P0275451B	Niraparib	44.1C	0	0				A_Niraparib_UWB cells_90min
ACTR1A	P61163	4	1.14	1	1.02	1.02	0.98	0.94	P0275461B	Niraparib	46.2C	0	0				A_Niraparib_UWB cells_90min
ACTR1A	P61163	4	1.14	1	1.06	1.15	1.19	1.05	P0275461B	Niraparib	48.1C	0	0				A_Niraparib_UWB cells_90min
ACTR1A	P61163	2	1.44	1	1.05	1	0.98	1.18	P0275471B	Niraparib	50.4C	0	0				A_Niraparib_UWB cells_90min
ACTR1A	P61163	2	1.44	1	1.01	1.01	0.99	1.02	P0275471B	Niraparib	51.9C	0	0				A_Niraparib_UWB cells_90min
ACTR1A	P61163	1	1.01	1	1.07	0.79	1.07	1.06	P0275481B	Niraparib	54C	0	0				A_Niraparib_UWB cells_90min
ACTR1A	P61163	1	1.01	1	0.95	1.08	0.99	0.91	P0275481B	Niraparib	56.1C	0	0				A_Niraparib_UWB cells_90min
ACTR1A	P61163	2	0.79	1	1.2	1.24	1.21	1.27	P0275491B	Niraparib	58.2C	0	0				A_Niraparib_UWB cells_90min
ACTR1A	P61163	2	0.79	1	0.98	0.89	0.87	0.9	P0275491B	Niraparib	60.1C	0	0				A_Niraparib_UWB cells_90min
ACTR1A	P61163	3	1.78	1	1.02	1.03	0.97	1.02	P0275501B	Niraparib	62.4C	0	0				A_Niraparib_UWB cells_90min
ACTR1A	P61163	3	1.78	1	0.94	0.91	0.88	0.92	P0275501B	Niraparib	63.9C	0	0				A_Niraparib_UWB cells_90min
ACTR1B	P42025	1	0.78	1	1.03	1.09	1.17	1.02	P0275451B	Niraparib	42.1C	0	0				A_Niraparib_UWB cells_90min
ACTR1B	P42025	1	0.78	1	0.93	0.96	0.92	1.01	P0275451B	Niraparib	44.1C	0	0				A_Niraparib_UWB cells_90min
ACTR1B	P42025	2	1.32	1	0.87	0.86	1.04	0.84	P0275461B	Niraparib	46.2C	0	0				A_Niraparib_UWB cells_90min
ACTR1B	P42025	2	1.32	1	1.21	1.25	1.17	1.21	P0275461B	Niraparib	48.1C	0	0				A_Niraparib_UWB cells_90min
ACTR1B	P42025	2	1.27	1	0.96	0.9	0.95	0.99	P0275471B	Niraparib	50.4C	0	0				A_Niraparib_UWB cells_90min
ACTR1B	P42025	2	1.27	1	0.92	0.92	0.93	0.88	P0275471B	Niraparib	51.9C	0	0				A_Niraparib_UWB cells_90min
ACTR1B	P42025	3	1	1	1.05	0.99	1.01	1.02	P0275481B	Niraparib	54C	0	0				A_Niraparib_UWB cells_90min
ACTR1B	P42025	3	1	1	0.99	0.98	0.93	1.15	P0275481B	Niraparib	56.1C	0	0				A_Niraparib_UWB cells_90min
ACTR1B	P42025	2	1.18	1	0.98	0.99	0.95	1.03	P0275491B	Niraparib	58.2C	0	0				A_Niraparib_UWB cells_90min
ACTR1B	P42025	2	1.18	1	1.03	1.05	0.96	1.16	P0275491B	Niraparib	60.1C	0	0				A_Niraparib_UWB cells_90min
ACTR1B	P42025	2	1.82	1	0.93	0.9	0.88	0.83	P0275501B	Niraparib	62.4C	0	0				A_Niraparib_UWB cells_90min
ACTR1B	P42025	2	1.82	1	1.15	1.08	0.88	1.05	P0275501B	Niraparib	63.9C	0	0				A_Niraparib_UWB cells_90min
ACTR2	P61160	8	0.85	1	1.09	1.06	1.03	1.06	P0275451B	Niraparib	42.1C	0	0				A_Niraparib_UWB cells_90min
ACTR2	P61160	8	0.85	1	0.99	1.01	1.02	1.03	P0275451B	Niraparib	44.1C	0	0				A_Niraparib_UWB cells_90min
ACTR2	P61160	8	1.04	1	1.02	1.02	1.04	1.05	P0275461B	Niraparib	46.2C	0	0				A_Niraparib_UWB cells_90min
ACTR2	P61160	8	1.04	1	0.98	1.02	0.99	1.04	P0275461B	Niraparib	48.1C	0	0				A_Niraparib_UWB cells_90min
ACTR2	P61160	12	0.93	1	1.01	0.98	1.05	1.07	P0275471B	Niraparib	50.4C	0	0				A_Niraparib_UWB cells_90min
ACTR2	P61160	12	0.93	1	0.99	0.97	1.06	1.04	P0275471B	Niraparib	51.9C	0	0				A_Niraparib_UWB cells_90min
ACTR2	P61160	13	0.96	1	1.03	1.06	1.07	1.12	P0275481B	Niraparib	54C	0	0				A_Niraparib_UWB cells_90min
ACTR2	P61160	13	0.96	1	0.93	0.99	1.03	1	P0275481B	Niraparib	56.1C	0	0				A_Niraparib_UWB cells_90min
ACTR2	P61160	11	1	1	0.98	0.98	1.04	1.06	P0275491B	Niraparib	58.2C	0	0				A_Niraparib_UWB cells_90min
ACTR2	P61160	11	1	1	1.01	0.98	0.97	1.01	P0275491B	Niraparib	60.1C	0	0				A_Niraparib_UWB cells_90min
ACTR2	P61160	13	1.76	1	1	0.96	0.96	0.98	P0275501B	Niraparib	62.4C	0	0				A_Niraparib_UWB cells_90min
ACTR2	P61160	13	1.76	1	0.93	0.91	0.82	0.85	P0275501B	Niraparib	63.9C	0	0				A_Niraparib_UWB cells_90min
ACTR3	P61158	12	0.82	1	1.06	1.06	1.07	1.06	P0275451B	Niraparib	42.1C	0	0				A_Niraparib_UWB cells_90min
ACTR3	P61158	12	0.82	1	1.01	1.01	1.03	1.04	P0275451B	Niraparib	44.1C	0	0				A_Niraparib_UWB cells_90min
ACTR3	P61158	14	1.08	1	0.98	0.99	1.03	1.01	P0275461B	Niraparib	46.2C	0	0				A_Niraparib_UWB cells_90min
ACTR3	P61158	14	1.08	1	1.03	1.05	1.06	1.07	P0275461B	Niraparib	48.1C	0	0				A_Niraparib_UWB cells_90min
ACTR3	P61158	11	0.91	1	1.06	1.02	1.08	1.16	P0275471B	Niraparib	50.4C	0	0				A_Niraparib_UWB cells_90min
ACTR3	P61158	11	0.91	1	1.03	1.03	1.06	1.08	P0275471B	Niraparib	51.9C	0	0				A_Niraparib_UWB cells_90min
ACTR3	P61158	12	0.94	1	1.03	1.04	1.06	1.15	P0275481B	Niraparib	54C	0	0				A_Niraparib_UWB cells_90min
ACTR3	P61158	12	0.94	1	0.95	0.97	1	1	P0275481B	Niraparib	56.1C	0	0				A_Niraparib_UWB cells_90min
ACTR3	P61158	13	1.02	1	1.02	1.02	1.05	1.07	P0275491B	Niraparib	58.2C	0	0				A_Niraparib_UWB cells_90min
ACTR3	P61158	13	1.02	1	1	1	0.98	0.99	P0275491B	Niraparib	60.1C	0	0				A_Niraparib_UWB cells_90min
ACTR3	P61158	16	1.62	1	1.11	1.02	0.96	1.07	P0275501B	Niraparib	62.4C	0	0				A_Niraparib_UWB cells_90min
ACTR3	P61158	16	1.62	1	0.99	0.93	0.81	0.79	P0275501B	Niraparib	63.9C	0	0				A_Niraparib_UWB cells_90min
ACTR3B	Q9P1U1	1	0.79	1	1.11	1.07	0.98	1.14	P0275451B	Niraparib	42.1C	0	0				A_Niraparib_UWB cells_90min
ACTR3B	Q9P1U1	1	0.79	1	0.96	0.96	1	1.06	P0275451B	Niraparib	44.1C	0	0				A_Niraparib_UWB cells_90min
ACTR3B	Q9P1U1	1	1.11	1	0.94	0.95	0.95	1	P0275471B	Niraparib	50.4C	0	0				A_Niraparib_UWB cells_90min
ACTR3B	Q9P1U1	1	1.11	1	1.03	1.03	0.94	1.21	P0275471B	Niraparib	51.9C	0	0				A_Niraparib_UWB cells_90min
ACTR3B	Q9P1U1	1	1.37	1	0.92	0.75	0.99	1.03	P0275481B	Niraparib	54C	0	0				A_Niraparib_UWB cells_90min
ACTR3B	Q9P1U1	1	1.37	1	1.01	1.28	1.52	0.97	P0275481B	Niraparib	56.1C	0	0				A_Niraparib_UWB cells_90min
ACTR3B	Q9P1U1	3	1.34	1	0.87	1.02	0.91	0.96	P0275491B	Niraparib	58.2C	0	0				A_Niraparib_UWB cells_90min
ACTR3B	Q9P1U1	3	1.34	1	1.07	1.22	1.29	1.31	P0275491B	Niraparib	60.1C	0	0				A_Niraparib_UWB cells_90min
ACTR5	Q9H9F9	4	1.27	1	0.91	0.98	0.99	0.91	P0275451B	Niraparib	42.1C	0	0				A_Niraparib_UWB cells_90min
ACTR5	Q9H9F9	4	1.27	1	1.06	1.03	0.9	0.99	P0275451B	Niraparib	44.1C	0	0				A_Niraparib_UWB cells_90min
ACTR6	Q9GZN1	2	0.95	1	0.97	0.92	1.06	0.99	P0275451B	Niraparib	42.1C	0	0				A_Niraparib_UWB cells_90min
ACTR6	Q9GZN1	2	0.95	1	0.94	0.92	0.96	0.97	P0275451B	Niraparib	44.1C	0	0				A_Niraparib_UWB cells_90min
ACTR6	Q9GZN1	1	1.92	1	0.89	0.83	0.93	0.83	P0275461B	Niraparib	46.2C	0	0				A_Niraparib_UWB cells_90min
ACTR6	Q9GZN1	1	1.92	1	1.65	0.97	1	1.03	P0275461B	Niraparib	48.1C	0	0				A_Niraparib_UWB cells_90min
ACTR8	Q9H981	2	1.31	1	1.15	1.1	0.97	1.06	P0275451B	Niraparib	42.1C	0	0				A_Niraparib_UWB cells_90min
ACTR8	Q9H981	2	1.31	1	1.06	1.03	1.02	1.01	P0275451B	Niraparib	44.1C	0	0				A_Niraparib_UWB cells_90min
ACTR8	Q9H981	2	2.25	1	0.92	0.85	1.1	0.61	P0275461B	Niraparib	46.2C	0	0	4.95	-50	0.72	A_Niraparib_UWB cells_90min
ACTR8	Q9H981	2	2.25	1	1.36	0.94	1.29	1.55	P0275461B	Niraparib	48.1C	0	0	5.22	50	0.5	A_Niraparib_UWB cells_90min
ACTRT1	Q8TDG2	1	1.02	1	0.98	1.07	1.11	0.98	P0275461B	Niraparib	46.2C	0	0				A_Niraparib_UWB cells_90min
ACTRT1	Q8TDG2	1	1.02	1	0.9	1.03	1.11	1.04	P0275461B	Niraparib	48.1C	0	0				A_Niraparib_UWB cells_90min
ACTRT1	Q8TDG2	1	1.09	1	1.03	0.96	0.99	0.98	P0275471B	Niraparib	50.4C	0	0				A_Niraparib_UWB cells_90min
ACTRT1	Q8TDG2	1	1.09	1	1.01	1.07	1.2	1.11	P0275471B	Niraparib	51.9C	0	0				A_Niraparib_UWB cells_90min
ACTRT1	Q8TDG2	1	0.85	1	1.07	0.77	1.06	1.21	P0275501B	Niraparib	62.4C	0	0				A_Niraparib_UWB cells_90min
ACTRT1	Q8TDG2	1	0.85	1	1.15	0.98	0.79	1.18	P0275501B	Niraparib	63.9C	0	0				A_Niraparib_UWB cells_90min
ACVR1	Q04771	1	0.79	1	1.09	1.11	0.95	0.9	P0275451B	Niraparib	42.1C	0	0				A_Niraparib_UWB cells_90min
ACVR1	Q04771	1	0.79	1	0.91	0.99	0.98	0.96	P0275451B	Niraparib	44.1C	0	0				A_Niraparib_UWB cells_90min
ACVR2A	P27037	1	0.85	1	1.11	0.81	1.03	1.28	P0275451B	Niraparib	42.1C	0	1				A_Niraparib_UWB cells_90min
ACVR2A	P27037	1	0.85	1	1.13	1.41	0.83	0.9	P0275451B	Niraparib	44.1C	0	1				A_Niraparib_UWB cells_90min
ACVR2A	P27037	1	1.31	1	0.67	1.05	0.87	0.85	P0275461B	Niraparib	46.2C	0	1				A_Niraparib_UWB cells_90min
ACVR2A	P27037	1	1.31	1	1.14	1.08	0.78	0.56	P0275461B	Niraparib	48.1C	0	1	5.22	-25.8	0.89	A_Niraparib_UWB cells_90min
ACY1	Q03154	9	0.87	1	1.13	1.13	1.06	1.13	P0275451B	Niraparib	42.1C	0	0				A_Niraparib_UWB cells_90min
ACY1	Q03154	9	0.87	1	1.02	1.03	1.04	1.05	P0275451B	Niraparib	44.1C	0	0				A_Niraparib_UWB cells_90min
ACY1	Q03154	9	1.04	1	0.97	1.01	1.03	1.01	P0275461B	Niraparib	46.2C	0	0				A_Niraparib_UWB cells_90min
ACY1	Q03154	9	1.04	1	0.97	0.97	1.01	1.02	P0275461B	Niraparib	48.1C	0	0				A_Niraparib_UWB cells_90min
ACY1	Q03154	11	0.95	1	1.06	1.06	1.08	1.15	P0275471B	Niraparib	50.4C	0	0				A_Niraparib_UWB cells_90min
ACY1	Q03154	11	0.95	1	1.02	1.02	1.02	1.01	P0275471B	Niraparib	51.9C	0	0				A_Niraparib_UWB cells_90min
ACY1	Q03154	12	0.92	1	1.02	1.05	1.02	1.1	P0275481B	Niraparib	54C	0	0				A_Niraparib_UWB cells_90min
ACY1	Q03154	12	0.92	1	0.96	0.97	0.98	1.02	P0275481B	Niraparib	56.1C	0	0				A_Niraparib_UWB cells_90min
ACY1	Q03154	11	0.89	1	0.97	1.01	0.97	1	P0275491B	Niraparib	58.2C	0	0				A_Niraparib_UWB cells_90min
ACY1	Q03154	11	0.89	1	1.01	1.06	1.03	1.07	P0275491B	Niraparib	60.1C	0	0				A_Niraparib_UWB cells_90min
ACY1	Q03154	13	0.99	1	1.04	1.02	1	1.06	P0275501B	Niraparib	62.4C	0	0				A_Niraparib_UWB cells_90min
ACY1	Q03154	13	0.99	1	1.02	1.04	1.05	1.02	P0275501B	Niraparib	63.9C	0	0				A_Niraparib_UWB cells_90min
ACYP1	P07311	2	0.98	1	1.07	1.09	0.88	1.05	P0275451B	Niraparib	42.1C	0	0				A_Niraparib_UWB cells_90min
ACYP1	P07311	2	0.98	1	1.07	1.14	1.25	1.14	P0275451B	Niraparib	44.1C	0	0				A_Niraparib_UWB cells_90min
ACYP1	P07311	2	1.17	1	0.9	1	1.03	0.96	P0275461B	Niraparib	46.2C	0	0				A_Niraparib_UWB cells_90min
ACYP1	P07311	2	1.17	1	1.19	1.22	1.19	1.04	P0275461B	Niraparib	48.1C	0	0				A_Niraparib_UWB cells_90min
ACYP1	P07311	4	1.04	1	1.04	1.06	1.04	1.03	P0275471B	Niraparib	50.4C	0	0				A_Niraparib_UWB cells_90min
ACYP1	P07311	4	1.04	1	1.04	1.03	1.05	0.96	P0275471B	Niraparib	51.9C	0	0				A_Niraparib_UWB cells_90min
ACYP1	P07311	2	1.7	1	1.11	1.08	1.08	1.08	P0275481B	Niraparib	54C	0	0				A_Niraparib_UWB cells_90min
ACYP1	P07311	2	1.7	1	1.01	1.02	0.96	0.99	P0275481B	Niraparib	56.1C	0	0				A_Niraparib_UWB cells_90min
ACYP1	P07311	3	1.22	1	1.06	1.15	1	0.93	P0275491B	Niraparib	58.2C	0	0				A_Niraparib_UWB cells_90min
ACYP1	P07311	3	1.22	1	0.88	0.97	0.91	0.92	P0275491B	Niraparib	60.1C	0	0				A_Niraparib_UWB cells_90min
ACYP1	P07311	1	1.25	1	0.89	1.11	0.87	1.03	P0275501B	Niraparib	62.4C	0	0				A_Niraparib_UWB cells_90min
ACYP1	P07311	1	1.25	1	0.79	1.11	1.06	0.83	P0275501B	Niraparib	63.9C	0	0				A_Niraparib_UWB cells_90min
ACYP2	P14621	2	0.92	1	0.94	0.95	0.92	0.9	P0275451B	Niraparib	42.1C	0	0				A_Niraparib_UWB cells_90min
ACYP2	P14621	2	0.92	1	1.02	1.04	1	1.06	P0275451B	Niraparib	44.1C	0	0				A_Niraparib_UWB cells_90min
ACYP2	P14621	3	0.96	1	0.99	1.09	1.06	1.14	P0275461B	Niraparib	46.2C	0	0				A_Niraparib_UWB cells_90min
ACYP2	P14621	3	0.96	1	0.94	1.01	1.02	0.99	P0275461B	Niraparib	48.1C	0	0				A_Niraparib_UWB cells_90min
ACYP2	P14621	3	0.98	1	0.97	0.99	0.96	0.98	P0275471B	Niraparib	50.4C	0	0				A_Niraparib_UWB cells_90min
ACYP2	P14621	3	0.98	1	1.01	0.96	1	0.99	P0275471B	Niraparib	51.9C	0	0				A_Niraparib_UWB cells_90min
ACYP2	P14621	4	1.52	1	1.03	0.95	1.01	0.99	P0275481B	Niraparib	54C	0	0				A_Niraparib_UWB cells_90min
ACYP2	P14621	4	1.52	1	1.13	1.07	1	0.93	P0275481B	Niraparib	56.1C	0	0				A_Niraparib_UWB cells_90min
ADA	P00813	11	0.85	1	1.05	1.04	0.92	1.03	P0275451B	Niraparib	42.1C	0	0				A_Niraparib_UWB cells_90min
ADA	P00813	11	0.85	1	1.04	1.02	0.96	1	P0275451B	Niraparib	44.1C	0	0				A_Niraparib_UWB cells_90min
ADA	P00813	7	1.01	1	0.99	1.01	0.99	1	P0275461B	Niraparib	46.2C	0	0				A_Niraparib_UWB cells_90min
ADA	P00813	7	1.01	1	1.01	1.03	1.05	1.02	P0275461B	Niraparib	48.1C	0	0				A_Niraparib_UWB cells_90min
ADA	P00813	12	0.93	1	0.97	1.03	1.01	1.03	P0275471B	Niraparib	50.4C	0	0				A_Niraparib_UWB cells_90min
ADA	P00813	12	0.93	1	1.02	1.01	1.02	1.07	P0275471B	Niraparib	51.9C	0	0				A_Niraparib_UWB cells_90min
ADA	P00813	9	0.9	1	1.01	1	1.02	1.04	P0275481B	Niraparib	54C	0	0				A_Niraparib_UWB cells_90min
ADA	P00813	9	0.9	1	0.99	1.01	0.99	1.04	P0275481B	Niraparib	56.1C	0	0				A_Niraparib_UWB cells_90min
ADA	P00813	13	0.84	1	0.99	1.03	1	1.03	P0275491B	Niraparib	58.2C	0	0				A_Niraparib_UWB cells_90min
ADA	P00813	13	0.84	1	1.01	1	1.01	1.05	P0275491B	Niraparib	60.1C	0	0				A_Niraparib_UWB cells_90min
ADA	P00813	17	1.07	1	1.04	1.03	1.01	1.05	P0275501B	Niraparib	62.4C	0	0				A_Niraparib_UWB cells_90min
ADA	P00813	17	1.07	1	1.01	1.02	1	1	P0275501B	Niraparib	63.9C	0	0				A_Niraparib_UWB cells_90min
ADAL	Q6DHV7	3	0.84	1	0.88	0.98	1.02	1.04	P0275451B	Niraparib	42.1C	0	0				A_Niraparib_UWB cells_90min
ADAL	Q6DHV7	3	0.84	1	0.93	0.93	0.96	0.86	P0275451B	Niraparib	44.1C	0	0				A_Niraparib_UWB cells_90min
ADAL	Q6DHV7	6	1.11	1	0.97	0.99	1.05	1	P0275461B	Niraparib	46.2C	0	0				A_Niraparib_UWB cells_90min
ADAL	Q6DHV7	6	1.11	1	1.02	1.02	1.1	1.1	P0275461B	Niraparib	48.1C	0	0				A_Niraparib_UWB cells_90min
ADAL	Q6DHV7	3	0.98	1	0.98	1.07	1.02	1.1	P0275481B	Niraparib	54C	0	0				A_Niraparib_UWB cells_90min
ADAL	Q6DHV7	3	0.98	1	1.06	0.93	1.1	1.11	P0275481B	Niraparib	56.1C	0	0				A_Niraparib_UWB cells_90min
ADAL	Q6DHV7	5	0.82	1	0.96	1.01	0.98	1.07	P0275491B	Niraparib	58.2C	0	0				A_Niraparib_UWB cells_90min
ADAL	Q6DHV7	5	0.82	1	1	1.08	1.05	1.08	P0275491B	Niraparib	60.1C	0	0				A_Niraparib_UWB cells_90min
ADAL	Q6DHV7	4	0.96	1	1.08	1.16	1.04	1.09	P0275501B	Niraparib	62.4C	0	0				A_Niraparib_UWB cells_90min
ADAL	Q6DHV7	4	0.96	1	0.96	0.92	0.9	0.97	P0275501B	Niraparib	63.9C	0	0				A_Niraparib_UWB cells_90min
ADAM10	O14672	12	0.9	1	1.09	1.02	0.91	1.07	P0275451B	Niraparib	42.1C	0	0				A_Niraparib_UWB cells_90min
ADAM10	O14672	12	0.9	1	1.06	1	0.99	1.07	P0275451B	Niraparib	44.1C	0	0				A_Niraparib_UWB cells_90min
ADAM10	O14672	11	0.83	1	1.12	1.1	1.02	1.21	P0275461B	Niraparib	46.2C	0	0				A_Niraparib_UWB cells_90min
ADAM10	O14672	11	0.83	1	0.91	0.93	0.81	0.98	P0275461B	Niraparib	48.1C	0	0				A_Niraparib_UWB cells_90min
ADAM10	O14672	10	0.89	1	1.04	1.03	1	1.11	P0275471B	Niraparib	50.4C	0	0				A_Niraparib_UWB cells_90min
ADAM10	O14672	10	0.89	1	0.95	0.97	0.93	1.05	P0275471B	Niraparib	51.9C	0	0				A_Niraparib_UWB cells_90min
ADAM10	O14672	9	0.94	1	1.07	1.04	1.04	1.07	P0275481B	Niraparib	54C	0	0				A_Niraparib_UWB cells_90min
ADAM10	O14672	9	0.94	1	0.95	1.03	0.97	0.97	P0275481B	Niraparib	56.1C	0	0				A_Niraparib_UWB cells_90min
ADAM10	O14672	16	0.89	1	0.97	0.98	0.98	1	P0275491B	Niraparib	58.2C	0	0				A_Niraparib_UWB cells_90min
ADAM10	O14672	16	0.89	1	0.96	0.99	0.94	0.97	P0275491B	Niraparib	60.1C	0	0				A_Niraparib_UWB cells_90min
ADAM10	O14672	20	0.97	1	1.01	1.01	0.95	1	P0275501B	Niraparib	62.4C	0	0				A_Niraparib_UWB cells_90min
ADAM10	O14672	20	0.97	1	0.98	0.98	0.91	0.92	P0275501B	Niraparib	63.9C	0	0				A_Niraparib_UWB cells_90min
ADAM15	Q13444	4	0.88	1	1.05	0.98	1.03	1.05	P0275451B	Niraparib	42.1C	0	0				A_Niraparib_UWB cells_90min
ADAM15	Q13444	4	0.88	1	1.02	0.99	1.08	1.03	P0275451B	Niraparib	44.1C	0	0				A_Niraparib_UWB cells_90min
ADAM15	Q13444	3	1.19	1	0.89	0.98	0.97	0.86	P0275461B	Niraparib	46.2C	0	0				A_Niraparib_UWB cells_90min
ADAM15	Q13444	3	1.19	1	1.15	1.21	1.17	1.04	P0275461B	Niraparib	48.1C	0	0				A_Niraparib_UWB cells_90min
ADAM15	Q13444	7	1	1	1.04	1.07	1	1.03	P0275471B	Niraparib	50.4C	0	0				A_Niraparib_UWB cells_90min
ADAM15	Q13444	7	1	1	1.05	1.06	1.03	0.94	P0275471B	Niraparib	51.9C	0	0				A_Niraparib_UWB cells_90min
ADAM15	Q13444	6	0.91	1	1.07	1.04	1.06	1.03	P0275481B	Niraparib	54C	0	0				A_Niraparib_UWB cells_90min
ADAM15	Q13444	6	0.91	1	0.9	0.94	0.94	0.99	P0275481B	Niraparib	56.1C	0	0				A_Niraparib_UWB cells_90min
ADAM15	Q13444	7	0.93	1	0.95	0.96	1	0.98	P0275491B	Niraparib	58.2C	0	0				A_Niraparib_UWB cells_90min
ADAM15	Q13444	7	0.93	1	1	1.04	1.04	1.06	P0275491B	Niraparib	60.1C	0	0				A_Niraparib_UWB cells_90min
ADAM15	Q13444	11	1.08	1	0.97	0.98	0.98	0.98	P0275501B	Niraparib	62.4C	0	0				A_Niraparib_UWB cells_90min
ADAM15	Q13444	11	1.08	1	1	1	1.03	0.97	P0275501B	Niraparib	63.9C	0	0				A_Niraparib_UWB cells_90min
ADAM17	P78536	6	0.86	1	1.01	0.93	1.02	1.02	P0275451B	Niraparib	42.1C	0	0				A_Niraparib_UWB cells_90min
ADAM17	P78536	6	0.86	1	1	1	0.97	1.02	P0275451B	Niraparib	44.1C	0	0				A_Niraparib_UWB cells_90min
ADAM17	P78536	9	0.9	1	1.06	1.03	1	1.09	P0275461B	Niraparib	46.2C	0	0				A_Niraparib_UWB cells_90min
ADAM17	P78536	9	0.9	1	0.94	0.88	0.89	0.99	P0275461B	Niraparib	48.1C	0	0				A_Niraparib_UWB cells_90min
ADAM17	P78536	7	1	1	1.01	1.01	1.05	1.05	P0275471B	Niraparib	50.4C	0	0				A_Niraparib_UWB cells_90min
ADAM17	P78536	7	1	1	0.98	0.96	0.92	0.98	P0275471B	Niraparib	51.9C	0	0				A_Niraparib_UWB cells_90min
ADAM17	P78536	7	1.16	1	1.04	1.01	1.05	1	P0275481B	Niraparib	54C	0	0				A_Niraparib_UWB cells_90min
ADAM17	P78536	7	1.16	1	0.95	0.97	0.93	0.94	P0275481B	Niraparib	56.1C	0	0				A_Niraparib_UWB cells_90min
ADAM17	P78536	14	0.92	1	0.97	0.97	1.04	1	P0275491B	Niraparib	58.2C	0	0				A_Niraparib_UWB cells_90min
ADAM17	P78536	14	0.92	1	0.96	0.99	1.04	1.03	P0275491B	Niraparib	60.1C	0	0				A_Niraparib_UWB cells_90min
ADAM17	P78536	15	0.94	1	1.02	0.99	0.99	1.05	P0275501B	Niraparib	62.4C	0	0				A_Niraparib_UWB cells_90min
ADAM17	P78536	15	0.94	1	0.98	0.96	0.98	0.99	P0275501B	Niraparib	63.9C	0	0				A_Niraparib_UWB cells_90min
ADAM8	P78325	2	0.95	1	1.04	1.02	0.95	1	P0275451B	Niraparib	42.1C	0	0				A_Niraparib_UWB cells_90min
ADAM8	P78325	2	0.95	1	1.13	1.08	1.13	1.12	P0275451B	Niraparib	44.1C	0	0				A_Niraparib_UWB cells_90min
ADAM8	P78325	2	1.15	1	0.94	0.99	0.94	0.98	P0275461B	Niraparib	46.2C	0	0				A_Niraparib_UWB cells_90min
ADAM8	P78325	2	1.15	1	1.05	1.07	1.16	1.38	P0275461B	Niraparib	48.1C	0	0				A_Niraparib_UWB cells_90min
ADAM8	P78325	1	1.29	1	1.48	1.55	0.97		P0275471B	Niraparib	50.4C	0	0				A_Niraparib_UWB cells_90min
ADAM8	P78325	1	1.29	1	0.87	1.51	1.15	1.03	P0275471B	Niraparib	51.9C	0	0				A_Niraparib_UWB cells_90min
ADAM8	P78325	1	1.03	1	1.71	0.95	1.48	1.18	P0275481B	Niraparib	54C	0	0				A_Niraparib_UWB cells_90min
ADAM8	P78325	1	1.03	1	1.12	0.97	0.71	1.48	P0275481B	Niraparib	56.1C	0	0				A_Niraparib_UWB cells_90min
ADAM8	P78325	1	0.75	1	1.05	1.72	1.35	1.1	P0275491B	Niraparib	58.2C	0	0				A_Niraparib_UWB cells_90min
ADAM8	P78325	1	0.75	1	1.25	1.01	1.06	0.76	P0275491B	Niraparib	60.1C	0	0				A_Niraparib_UWB cells_90min
ADAM9	Q13443	13	0.87	1	0.99	0.98	1.02	1.04	P0275451B	Niraparib	42.1C	0	0				A_Niraparib_UWB cells_90min
ADAM9	Q13443	13	0.87	1	0.98	1.02	1.04	1.03	P0275451B	Niraparib	44.1C	0	0				A_Niraparib_UWB cells_90min
ADAM9	Q13443	14	0.91	1	1.04	1.03	1.05	1.16	P0275461B	Niraparib	46.2C	0	0				A_Niraparib_UWB cells_90min
ADAM9	Q13443	14	0.91	1	0.95	0.95	0.99	1.02	P0275461B	Niraparib	48.1C	0	0				A_Niraparib_UWB cells_90min
ADAM9	Q13443	12	0.88	1	1.03	1.05	1.07	1.09	P0275471B	Niraparib	50.4C	0	0				A_Niraparib_UWB cells_90min
ADAM9	Q13443	12	0.88	1	0.97	1	0.98	1.11	P0275471B	Niraparib	51.9C	0	0				A_Niraparib_UWB cells_90min
ADAM9	Q13443	10	0.92	1	1.01	0.98	0.97	1.04	P0275481B	Niraparib	54C	0	0				A_Niraparib_UWB cells_90min
ADAM9	Q13443	10	0.92	1	1.03	1.01	0.99	1.02	P0275481B	Niraparib	56.1C	0	0				A_Niraparib_UWB cells_90min
ADAM9	Q13443	17	0.89	1	0.99	0.99	1.01	1.04	P0275491B	Niraparib	58.2C	0	0				A_Niraparib_UWB cells_90min
ADAM9	Q13443	17	0.89	1	0.99	1.03	1.03	1.09	P0275491B	Niraparib	60.1C	0	0				A_Niraparib_UWB cells_90min
ADAM9	Q13443	16	1.11	1	1.01	0.99	1.08	1.18	P0275501B	Niraparib	62.4C	0	0				A_Niraparib_UWB cells_90min
ADAM9	Q13443	16	1.11	1	0.99	0.97	1.1	1.13	P0275501B	Niraparib	63.9C	0	0				A_Niraparib_UWB cells_90min
ADAMTS1	Q9UHI8	2	1.11	1	0.76	0.77	1.08	0.73	P0275451B	Niraparib	42.1C	0	0				A_Niraparib_UWB cells_90min
ADAMTS1	Q9UHI8	2	1.11	1	1.02	1.03	1.06	0.91	P0275451B	Niraparib	44.1C	0	0				A_Niraparib_UWB cells_90min
ADAMTS1	Q9UHI8	2	1.08	1	0.98	1.06	0.99	0.92	P0275461B	Niraparib	46.2C	0	0				A_Niraparib_UWB cells_90min
ADAMTS1	Q9UHI8	2	1.08	1	1	1.04	1.02	0.91	P0275461B	Niraparib	48.1C	0	0				A_Niraparib_UWB cells_90min
ADAMTS1	Q9UHI8	4	1.34	1	0.7	0.73	0.8	0.71	P0275471B	Niraparib	50.4C	0	0				A_Niraparib_UWB cells_90min
ADAMTS1	Q9UHI8	4	1.34	1	1.04	0.91	1.08	1.06	P0275471B	Niraparib	51.9C	0	0				A_Niraparib_UWB cells_90min
ADAMTS1	Q9UHI8	1	1.08	1	1.1	1.21	1.13	1.07	P0275481B	Niraparib	54C	0	0				A_Niraparib_UWB cells_90min
ADAMTS1	Q9UHI8	1	1.08	1	0.98	1.12	0.96	0.92	P0275481B	Niraparib	56.1C	0	0				A_Niraparib_UWB cells_90min
ADAMTS12	P58397	3	0.79	1	1.01	1.03	0.94	1.05	P0275451B	Niraparib	42.1C	0	0				A_Niraparib_UWB cells_90min
ADAMTS12	P58397	3	0.79	1	1.01	1	0.93	1.01	P0275451B	Niraparib	44.1C	0	0				A_Niraparib_UWB cells_90min
ADAMTS12	P58397	6	0.89	1	1.04	1.09	1	1.11	P0275461B	Niraparib	46.2C	0	0				A_Niraparib_UWB cells_90min
ADAMTS12	P58397	6	0.89	1	0.92	0.93	0.97	1	P0275461B	Niraparib	48.1C	0	0				A_Niraparib_UWB cells_90min
ADAMTS12	P58397	4	1.1	1	0.93	0.93	0.98	0.97	P0275471B	Niraparib	50.4C	0	0				A_Niraparib_UWB cells_90min
ADAMTS12	P58397	4	1.1	1	0.83	1.04	1.04	1.1	P0275471B	Niraparib	51.9C	0	0				A_Niraparib_UWB cells_90min
ADAMTS12	P58397	4	1.32	1	1.02	1.01	1.16	1.17	P0275481B	Niraparib	54C	0	0				A_Niraparib_UWB cells_90min
ADAMTS12	P58397	4	1.32	1	0.97	1.08	1.17	1.09	P0275481B	Niraparib	56.1C	0	0				A_Niraparib_UWB cells_90min
ADAMTS12	P58397	2	1.22	1	0.92	0.95	1.02	1.01	P0275491B	Niraparib	58.2C	0	0				A_Niraparib_UWB cells_90min
ADAMTS12	P58397	2	1.22	1	0.88	1.04	1.3	1.3	P0275491B	Niraparib	60.1C	0	0				A_Niraparib_UWB cells_90min
ADAMTS12	P58397	2	1.02	1	1.11	0.89	1.23	1.15	P0275501B	Niraparib	62.4C	0	0				A_Niraparib_UWB cells_90min
ADAMTS12	P58397	2	1.02	1	1.06	1.14	1.3	1.28	P0275501B	Niraparib	63.9C	0	0				A_Niraparib_UWB cells_90min
ADAMTS3	O15072	1	0.94	1	0.7	0.77	1.02	1.53	P0275451B	Niraparib	42.1C	0	0	4.95	15	0.67	A_Niraparib_UWB cells_90min
ADAMTS3	O15072	1	0.94	1	1.01	0.92	1.02	1.26	P0275451B	Niraparib	44.1C	0	0				A_Niraparib_UWB cells_90min
ADAMTS3	O15072	1	0.93	1	0.93	0.92	1.01	1.16	P0275471B	Niraparib	50.4C	0	0				A_Niraparib_UWB cells_90min
ADAMTS3	O15072	1	0.93	1	1.04	0.98	0.99	1.4	P0275471B	Niraparib	51.9C	0	0				A_Niraparib_UWB cells_90min
ADAMTS3	O15072	1	0.98	1	0.98	0.95	1.07	1.46	P0275481B	Niraparib	54C	0	0				A_Niraparib_UWB cells_90min
ADAMTS3	O15072	1	0.98	1	1.21	1	1.01	1.35	P0275481B	Niraparib	56.1C	0	0				A_Niraparib_UWB cells_90min
ADAMTSL3	P82987	2	0.86	1	0.95	1.02	1.03	1.07	P0275451B	Niraparib	42.1C	0	0				A_Niraparib_UWB cells_90min
ADAMTSL3	P82987	2	0.86	1	1.07	1.01	0.99	1.1	P0275451B	Niraparib	44.1C	0	0				A_Niraparib_UWB cells_90min
ADAMTSL3	P82987	2	1.09	1	1	0.99	0.87	0.96	P0275461B	Niraparib	46.2C	0	0				A_Niraparib_UWB cells_90min
ADAMTSL3	P82987	2	1.09	1	0.94	1.08	1.02	1.01	P0275461B	Niraparib	48.1C	0	0				A_Niraparib_UWB cells_90min
ADAMTSL3	P82987	2	1.09	1	0.89	1.09	1.07	1.09	P0275471B	Niraparib	50.4C	0	0				A_Niraparib_UWB cells_90min
ADAMTSL3	P82987	2	1.09	1	1.01	0.88	0.95	1	P0275471B	Niraparib	51.9C	0	0				A_Niraparib_UWB cells_90min
ADAMTSL3	P82987	2	1.35	1	1.04	0.99	1.09	0.97	P0275481B	Niraparib	54C	0	0				A_Niraparib_UWB cells_90min
ADAMTSL3	P82987	2	1.35	1	1.11	0.9	1.17	1.23	P0275481B	Niraparib	56.1C	0	0				A_Niraparib_UWB cells_90min
ADAP1	O75689	2	0.8	1	1.17	1.1	1.04	1.12	P0275451B	Niraparib	42.1C	0	0				A_Niraparib_UWB cells_90min
ADAP1	O75689	2	0.8	1	1.01	1	1.01	1.05	P0275451B	Niraparib	44.1C	0	0				A_Niraparib_UWB cells_90min
ADAP1	O75689	3	1.26	1	0.9	0.96	1	0.94	P0275461B	Niraparib	46.2C	0	0				A_Niraparib_UWB cells_90min
ADAP1	O75689	3	1.26	1	1.03	1.06	1.01	0.99	P0275461B	Niraparib	48.1C	0	0				A_Niraparib_UWB cells_90min
ADAP1	O75689	4	1.28	1	0.89	0.88	0.91	1.13	P0275471B	Niraparib	50.4C	0	0				A_Niraparib_UWB cells_90min
ADAP1	O75689	4	1.28	1	1.01	0.92	0.92	0.87	P0275471B	Niraparib	51.9C	0	0				A_Niraparib_UWB cells_90min
ADAP1	O75689	2	1.7	1	0.99	1.13	1.02	0.94	P0275481B	Niraparib	54C	0	0				A_Niraparib_UWB cells_90min
ADAP1	O75689	2	1.7	1	0.7	0.89	0.85	0.89	P0275481B	Niraparib	56.1C	0	0				A_Niraparib_UWB cells_90min
ADAR	P55265	20	0.9	1	1.07	1.07	1.08	1.06	P0275451B	Niraparib	42.1C	0	0				A_Niraparib_UWB cells_90min
ADAR	P55265	20	0.9	1	0.97	0.95	0.91	0.95	P0275451B	Niraparib	44.1C	0	0				A_Niraparib_UWB cells_90min
ADAR	P55265	16	2.26	1	1.05	1.03	0.96	0.95	P0275461B	Niraparib	46.2C	0	0				A_Niraparib_UWB cells_90min
ADAR	P55265	16	2.26	1	1.13	1.09	0.95	0.96	P0275461B	Niraparib	48.1C	0	0				A_Niraparib_UWB cells_90min
ADAR	P55265	5	1.75	1	1.03	0.98	0.91	0.85	P0275471B	Niraparib	50.4C	0	0				A_Niraparib_UWB cells_90min
ADAR	P55265	5	1.75	1	0.95	0.91	0.81	0.88	P0275471B	Niraparib	51.9C	0	0				A_Niraparib_UWB cells_90min
ADARB1	P78563	1	0.69	1	1.08	1.2	1.4	1.09	P0275451B	Niraparib	42.1C	0	0				A_Niraparib_UWB cells_90min
ADARB1	P78563	1	0.69	1	0.89	0.98	0.93	0.95	P0275451B	Niraparib	44.1C	0	0				A_Niraparib_UWB cells_90min
ADAT1	Q9BUB4	1	1.03	1	0.94	0.97	0.97	0.94	P0275451B	Niraparib	42.1C	0	0				A_Niraparib_UWB cells_90min
ADAT1	Q9BUB4	1	1.03	1	0.95	0.97	0.86	0.93	P0275451B	Niraparib	44.1C	0	0				A_Niraparib_UWB cells_90min
ADAT2	Q7Z6V5	1	1.12	1	1.28	0.93	1.17	0.97	P0275471B	Niraparib	50.4C	0	0				A_Niraparib_UWB cells_90min
ADAT2	Q7Z6V5	1	1.12	1	1.12	1.12	0.88	1.05	P0275471B	Niraparib	51.9C	0	0				A_Niraparib_UWB cells_90min
ADAT3	Q96EY9	2	0.89	1	1.04	0.96	1.01	1.05	P0275451B	Niraparib	42.1C	0	0				A_Niraparib_UWB cells_90min
ADAT3	Q96EY9	2	0.89	1	0.95	0.92	0.95	1.03	P0275451B	Niraparib	44.1C	0	0				A_Niraparib_UWB cells_90min
ADAT3	Q96EY9	2	1.05	1	0.89	0.92	0.95	0.96	P0275471B	Niraparib	50.4C	0	0				A_Niraparib_UWB cells_90min
ADAT3	Q96EY9	2	1.05	1	0.9	0.85	0.92	0.72	P0275471B	Niraparib	51.9C	0	0				A_Niraparib_UWB cells_90min
ADAT3	Q96EY9	2	1.49	1	0.94	0.96	0.92	0.95	P0275481B	Niraparib	54C	0	0				A_Niraparib_UWB cells_90min
ADAT3	Q96EY9	2	1.49	1	1.1	1.2	1.18	1.11	P0275481B	Niraparib	56.1C	0	0				A_Niraparib_UWB cells_90min
ADAT3	Q96EY9	2	1.18	1	1	0.9	0.92	0.97	P0275491B	Niraparib	58.2C	0	0				A_Niraparib_UWB cells_90min
ADAT3	Q96EY9	2	1.18	1	0.97	1.08	1.14	1.2	P0275491B	Niraparib	60.1C	0	0				A_Niraparib_UWB cells_90min
ADCK1	Q86TW2	1	0.97	1	1.03	1.03	1.05	1.05	P0275451B	Niraparib	42.1C	0	0				A_Niraparib_UWB cells_90min
ADCK1	Q86TW2	1	0.97	1	1.01	0.89	1.34	1.11	P0275451B	Niraparib	44.1C	0	0				A_Niraparib_UWB cells_90min
ADCK1	Q86TW2	2	1.07	1	0.93	0.82	0.96	1.07	P0275471B	Niraparib	50.4C	0	0				A_Niraparib_UWB cells_90min
ADCK1	Q86TW2	2	1.07	1	1.01	1.07	1.01	1.19	P0275471B	Niraparib	51.9C	0	0				A_Niraparib_UWB cells_90min
ADCK5	Q3MIX3	1	1.13	1	1.57	1.54	1.41	0.9	P0275461B	Niraparib	46.2C	0	0				A_Niraparib_UWB cells_90min
ADCK5	Q3MIX3	1	1.13	1	1.15	1.3	1.59	1.03	P0275461B	Niraparib	48.1C	0	0				A_Niraparib_UWB cells_90min
ADCK5	Q3MIX3	1		1	2.21	2.62	1.56		P0275471B	Niraparib	50.4C	0	0				A_Niraparib_UWB cells_90min
ADCK5	Q3MIX3	1							P0275471B	Niraparib	51.9C	0	0				A_Niraparib_UWB cells_90min
ADCK5	Q3MIX3	3	1.11	1	1.02	0.99	0.99	0.98	P0275481B	Niraparib	54C	0	0				A_Niraparib_UWB cells_90min
ADCK5	Q3MIX3	3	1.11	1	0.86	1.19	1.34	1.29	P0275481B	Niraparib	56.1C	0	0				A_Niraparib_UWB cells_90min
ADCK5	Q3MIX3	3	0.72	1	1.16	1.26	1.11	1.21	P0275491B	Niraparib	58.2C	0	0				A_Niraparib_UWB cells_90min
ADCK5	Q3MIX3	3	0.72	1	1.15	1.07	1	1.11	P0275491B	Niraparib	60.1C	0	0				A_Niraparib_UWB cells_90min
ADCK5	Q3MIX3	3	0.93	1	1.15	0.99	1.04	0.96	P0275501B	Niraparib	62.4C	0	0				A_Niraparib_UWB cells_90min
ADCK5	Q3MIX3	3	0.93	1	1.03	0.97	0.93	0.96	P0275501B	Niraparib	63.9C	0	0				A_Niraparib_UWB cells_90min
ADCY9	O60503	2	0.81	1	0.97	0.94	0.92	0.98	P0275451B	Niraparib	42.1C	0	0				A_Niraparib_UWB cells_90min
ADCY9	O60503	2	0.81	1	1	0.94	0.95	0.9	P0275451B	Niraparib	44.1C	0	0				A_Niraparib_UWB cells_90min
ADCY9	O60503	1	1.13	1	0.92	1.03	0.89	0.77	P0275461B	Niraparib	46.2C	0	0				A_Niraparib_UWB cells_90min
ADCY9	O60503	1	1.13	1	0.99	0.77	0.76	1	P0275461B	Niraparib	48.1C	0	0				A_Niraparib_UWB cells_90min
ADCY9	O60503	2	1.31	1	0.96	0.87	0.86	0.95	P0275471B	Niraparib	50.4C	0	0				A_Niraparib_UWB cells_90min
ADCY9	O60503	2	1.31	1	0.84	0.95	0.92	0.86	P0275471B	Niraparib	51.9C	0	0				A_Niraparib_UWB cells_90min
ADD1	P35611	8	0.83	1	1.06	1.02	0.92	1	P0275451B	Niraparib	42.1C	0	0				A_Niraparib_UWB cells_90min
ADD1	P35611	8	0.83	1	0.95	0.99	0.96	0.96	P0275451B	Niraparib	44.1C	0	0				A_Niraparib_UWB cells_90min
ADD1	P35611	10	1.15	1	0.95	0.95	0.98	0.87	P0275461B	Niraparib	46.2C	0	0				A_Niraparib_UWB cells_90min
ADD1	P35611	10	1.15	1	1.1	1.11	1.05	1.06	P0275461B	Niraparib	48.1C	0	0				A_Niraparib_UWB cells_90min
ADD1	P35611	9	0.99	1	1.01	1.01	1.02	1.03	P0275471B	Niraparib	50.4C	0	0				A_Niraparib_UWB cells_90min
ADD1	P35611	9	0.99	1	0.99	0.97	1.06	0.95	P0275471B	Niraparib	51.9C	0	0				A_Niraparib_UWB cells_90min
ADD1	P35611	10	0.97	1	0.99	1.01	1	1.01	P0275481B	Niraparib	54C	0	0				A_Niraparib_UWB cells_90min
ADD1	P35611	10	0.97	1	1	0.99	1.02	0.94	P0275481B	Niraparib	56.1C	0	0				A_Niraparib_UWB cells_90min
ADD1	P35611	16	0.93	1	0.98	0.99	0.99	0.99	P0275491B	Niraparib	58.2C	0	0				A_Niraparib_UWB cells_90min
ADD1	P35611	16	0.93	1	0.96	0.99	0.97	0.98	P0275491B	Niraparib	60.1C	0	0				A_Niraparib_UWB cells_90min
ADD1	P35611	16	1.07	1	0.95	0.95	0.94	0.98	P0275501B	Niraparib	62.4C	0	0				A_Niraparib_UWB cells_90min
ADD1	P35611	16	1.07	1	0.97	0.95	0.94	0.93	P0275501B	Niraparib	63.9C	0	0				A_Niraparib_UWB cells_90min
ADD2	P35612	8	0.85	1	1	0.97	1.03	0.98	P0275451B	Niraparib	42.1C	0	0				A_Niraparib_UWB cells_90min
ADD2	P35612	8	0.85	1	1.01	0.97	0.98	0.98	P0275451B	Niraparib	44.1C	0	0				A_Niraparib_UWB cells_90min
ADD2	P35612	6	0.96	1	1.02	1.03	1.01	1.09	P0275461B	Niraparib	46.2C	0	0				A_Niraparib_UWB cells_90min
ADD2	P35612	6	0.96	1	0.96	0.95	0.96	1.09	P0275461B	Niraparib	48.1C	0	0				A_Niraparib_UWB cells_90min
ADD2	P35612	8	0.91	1	1	1.03	1.06	1.15	P0275471B	Niraparib	50.4C	0	0				A_Niraparib_UWB cells_90min
ADD2	P35612	8	0.91	1	0.98	0.98	0.99	1.03	P0275471B	Niraparib	51.9C	0	0				A_Niraparib_UWB cells_90min
ADD2	P35612	8	0.93	1	0.99	1.04	1.04	1.11	P0275481B	Niraparib	54C	0	0				A_Niraparib_UWB cells_90min
ADD2	P35612	8	0.93	1	0.94	0.95	0.99	1.02	P0275481B	Niraparib	56.1C	0	0				A_Niraparib_UWB cells_90min
ADD2	P35612	13	0.95	1	0.99	1.02	1.06	1.06	P0275491B	Niraparib	58.2C	0	0				A_Niraparib_UWB cells_90min
ADD2	P35612	13	0.95	1	0.97	0.94	1.02	1.04	P0275491B	Niraparib	60.1C	0	0				A_Niraparib_UWB cells_90min
ADD2	P35612	11	1.23	1	1.02	0.98	1.02	1.12	P0275501B	Niraparib	62.4C	0	0				A_Niraparib_UWB cells_90min
ADD2	P35612	11	1.23	1	0.95	0.95	0.96	1.1	P0275501B	Niraparib	63.9C	0	0				A_Niraparib_UWB cells_90min
ADD3	Q9UEY8	10	0.85	1	1.04	1.05	0.96	1.05	P0275451B	Niraparib	42.1C	0	0				A_Niraparib_UWB cells_90min
ADD3	Q9UEY8	10	0.85	1	1.02	0.98	0.97	1.06	P0275451B	Niraparib	44.1C	0	0				A_Niraparib_UWB cells_90min
ADD3	Q9UEY8	9	1.1	1	0.94	0.96	1.02	0.96	P0275461B	Niraparib	46.2C	0	0				A_Niraparib_UWB cells_90min
ADD3	Q9UEY8	9	1.1	1	1.11	1.11	1.11	1.05	P0275461B	Niraparib	48.1C	0	0				A_Niraparib_UWB cells_90min
ADD3	Q9UEY8	8	0.93	1	1.05	1.04	1.07	1.11	P0275471B	Niraparib	50.4C	0	0				A_Niraparib_UWB cells_90min
ADD3	Q9UEY8	8	0.93	1	1.04	1.01	1.02	0.97	P0275471B	Niraparib	51.9C	0	0				A_Niraparib_UWB cells_90min
ADD3	Q9UEY8	9	0.92	1	1.04	1.04	1.07	1.09	P0275481B	Niraparib	54C	0	0				A_Niraparib_UWB cells_90min
ADD3	Q9UEY8	9	0.92	1	0.98	1.03	1.02	0.96	P0275481B	Niraparib	56.1C	0	0				A_Niraparib_UWB cells_90min
ADD3	Q9UEY8	10	0.91	1	0.99	1.04	0.99	0.99	P0275491B	Niraparib	58.2C	0	0				A_Niraparib_UWB cells_90min
ADD3	Q9UEY8	10	0.91	1	0.98	0.96	0.97	0.95	P0275491B	Niraparib	60.1C	0	0				A_Niraparib_UWB cells_90min
ADD3	Q9UEY8	18	1.03	1	0.97	0.96	0.92	0.94	P0275501B	Niraparib	62.4C	0	0				A_Niraparib_UWB cells_90min
ADD3	Q9UEY8	18	1.03	1	0.98	0.91	0.92	0.92	P0275501B	Niraparib	63.9C	0	0				A_Niraparib_UWB cells_90min
ADGRA3	Q8IWK6	2	1.02	1	1.04	0.8	0.78	0.82	P0275481B	Niraparib	54C	0	0				A_Niraparib_UWB cells_90min
ADGRA3	Q8IWK6	2	1.02	1	1.13	0.68	0.74	0.91	P0275481B	Niraparib	56.1C	0	0				A_Niraparib_UWB cells_90min
ADGRF1	Q5T601	1	1.03	1	0.86	0.9	0.93	0.78	P0275451B	Niraparib	42.1C	0	0				A_Niraparib_UWB cells_90min
ADGRF1	Q5T601	1	1.03	1	0.99	1.07	1.13	0.98	P0275451B	Niraparib	44.1C	0	0				A_Niraparib_UWB cells_90min
ADGRF1	Q5T601	2	0.99	1	0.89	0.96	1.01	0.99	P0275461B	Niraparib	46.2C	0	0				A_Niraparib_UWB cells_90min
ADGRF1	Q5T601	2	0.99	1	0.95	0.94	0.95	0.9	P0275461B	Niraparib	48.1C	0	0				A_Niraparib_UWB cells_90min
ADGRF1	Q5T601	2	1.07	1	1.05	1.01	0.99	1.17	P0275471B	Niraparib	50.4C	0	0				A_Niraparib_UWB cells_90min
ADGRF1	Q5T601	2	1.07	1	1.04	1.11	1.11	0.97	P0275471B	Niraparib	51.9C	0	0				A_Niraparib_UWB cells_90min
ADGRF1	Q5T601	2	0.82	1	1.04	1.05	1.02	1.11	P0275481B	Niraparib	54C	0	0				A_Niraparib_UWB cells_90min
ADGRF1	Q5T601	2	0.82	1	0.76	0.86	0.87	1.06	P0275481B	Niraparib	56.1C	0	0				A_Niraparib_UWB cells_90min
ADGRF1	Q5T601	1	0.73	1	1.08	1.01	0.86	1	P0275491B	Niraparib	58.2C	0	0				A_Niraparib_UWB cells_90min
ADGRF1	Q5T601	1	0.73	1	0.94	0.95	0.86	0.95	P0275491B	Niraparib	60.1C	0	0				A_Niraparib_UWB cells_90min
ADGRF1	Q5T601	1	1.03	1	1.11	1.18	1.15	0.86	P0275501B	Niraparib	62.4C	0	0				A_Niraparib_UWB cells_90min
ADGRF1	Q5T601	1	1.03	1	1.21	1.42	1.63	1.17	P0275501B	Niraparib	63.9C	0	0				A_Niraparib_UWB cells_90min
ADGRG1	Q9Y653	6	0.87	1	0.99	0.95	0.94	0.95	P0275451B	Niraparib	42.1C	0	0				A_Niraparib_UWB cells_90min
ADGRG1	Q9Y653	6	0.87	1	0.96	0.97	0.98	1.04	P0275451B	Niraparib	44.1C	0	0				A_Niraparib_UWB cells_90min
ADGRG1	Q9Y653	3	0.99	1	0.92	1.07	0.86	0.98	P0275461B	Niraparib	46.2C	0	0				A_Niraparib_UWB cells_90min
ADGRG1	Q9Y653	3	0.99	1	1.01	0.88	0.88	0.97	P0275461B	Niraparib	48.1C	0	0				A_Niraparib_UWB cells_90min
ADGRG1	Q9Y653	4	1.04	1	1.01	1.04	1	1.01	P0275471B	Niraparib	50.4C	0	0				A_Niraparib_UWB cells_90min
ADGRG1	Q9Y653	4	1.04	1	1.03	0.97	1.03	0.94	P0275471B	Niraparib	51.9C	0	0				A_Niraparib_UWB cells_90min
ADGRG1	Q9Y653	4	1.1	1	1.11	1	0.91	1	P0275481B	Niraparib	54C	0	0				A_Niraparib_UWB cells_90min
ADGRG1	Q9Y653	4	1.1	1	1.06	1	0.99	0.95	P0275481B	Niraparib	56.1C	0	0				A_Niraparib_UWB cells_90min
ADGRG1	Q9Y653	4	1.18	1	0.96	0.99	0.96	1.03	P0275491B	Niraparib	58.2C	0	0				A_Niraparib_UWB cells_90min
ADGRG1	Q9Y653	4	1.18	1	0.92	1.15	1.07	1.18	P0275491B	Niraparib	60.1C	0	0				A_Niraparib_UWB cells_90min
ADGRG1	Q9Y653	3	0.89	1	0.94	0.98	1.19	1.19	P0275501B	Niraparib	62.4C	0	0				A_Niraparib_UWB cells_90min
ADGRG1	Q9Y653	3	0.89	1	0.77	0.89	0.99	1.1	P0275501B	Niraparib	63.9C	0	0				A_Niraparib_UWB cells_90min
ADGRG6	Q86SQ4	1	0.82	1	1.13	1.13	1.09	1.09	P0275451B	Niraparib	42.1C	0	0				A_Niraparib_UWB cells_90min
ADGRG6	Q86SQ4	1	0.82	1	1.08	0.95	0.96	1.02	P0275451B	Niraparib	44.1C	0	0				A_Niraparib_UWB cells_90min
ADGRL1	O94910	1	1.41	1	0.98	1.02	1.04	0.95	P0275471B	Niraparib	50.4C	0	0				A_Niraparib_UWB cells_90min
ADGRL1	O94910	1	1.41	1	1.11	0.99	1.04	1.1	P0275471B	Niraparib	51.9C	0	0				A_Niraparib_UWB cells_90min
ADGRL1	O94910	1	1.02	1	1.08	1.1	1.03	1.03	P0275481B	Niraparib	54C	0	0				A_Niraparib_UWB cells_90min
ADGRL1	O94910	1	1.02	1	1.11	1.13	1.28	1.03	P0275481B	Niraparib	56.1C	0	0				A_Niraparib_UWB cells_90min
ADGRL1	O94910	2	0.86	1	1.01	1	1.22	0.87	P0275491B	Niraparib	58.2C	0	0				A_Niraparib_UWB cells_90min
ADGRL1	O94910	2	0.86	1	0.9	0.96	0.86	0.9	P0275491B	Niraparib	60.1C	0	0				A_Niraparib_UWB cells_90min
ADGRL1	O94910	2	0.89	1	1.03	0.99	1	0.93	P0275501B	Niraparib	62.4C	0	0				A_Niraparib_UWB cells_90min
ADGRL1	O94910	2	0.89	1	0.96	0.88	0.85	0.84	P0275501B	Niraparib	63.9C	0	0				A_Niraparib_UWB cells_90min
ADGRL2	O95490	5	0.89	1	0.92	0.96	0.98	0.9	P0275451B	Niraparib	42.1C	0	0				A_Niraparib_UWB cells_90min
ADGRL2	O95490	5	0.89	1	0.97	1.01	0.99	0.94	P0275451B	Niraparib	44.1C	0	0				A_Niraparib_UWB cells_90min
ADGRL2	O95490	6	0.96	1	1.03	1.02	0.99	1	P0275461B	Niraparib	46.2C	0	0				A_Niraparib_UWB cells_90min
ADGRL2	O95490	6	0.96	1	0.93	0.94	0.99	0.92	P0275461B	Niraparib	48.1C	0	0				A_Niraparib_UWB cells_90min
ADGRL2	O95490	6	0.99	1	0.98	0.98	0.96	0.9	P0275471B	Niraparib	50.4C	0	0				A_Niraparib_UWB cells_90min
ADGRL2	O95490	6	0.99	1	1	1.04	1.01	1.01	P0275471B	Niraparib	51.9C	0	0				A_Niraparib_UWB cells_90min
ADGRL2	O95490	7	1	1	0.94	1	0.96	0.95	P0275481B	Niraparib	54C	0	0				A_Niraparib_UWB cells_90min
ADGRL2	O95490	7	1	1	1.02	1.04	1.02	1.06	P0275481B	Niraparib	56.1C	0	0				A_Niraparib_UWB cells_90min
ADGRL2	O95490	7	0.86	1	0.95	0.97	0.96	0.95	P0275491B	Niraparib	58.2C	0	0				A_Niraparib_UWB cells_90min
ADGRL2	O95490	7	0.86	1	0.98	1.02	1.04	1.04	P0275491B	Niraparib	60.1C	0	0				A_Niraparib_UWB cells_90min
ADGRL2	O95490	10	0.95	1	1.02	0.96	1	0.98	P0275501B	Niraparib	62.4C	0	0				A_Niraparib_UWB cells_90min
ADGRL2	O95490	10	0.95	1	1.03	1.02	1.02	0.98	P0275501B	Niraparib	63.9C	0	0				A_Niraparib_UWB cells_90min
ADGRL3	Q9HAR2	3	0.93	1	0.9	0.92	0.97	0.96	P0275451B	Niraparib	42.1C	0	0				A_Niraparib_UWB cells_90min
ADGRL3	Q9HAR2	3	0.93	1	1.03	1	1.01	1.09	P0275451B	Niraparib	44.1C	0	0				A_Niraparib_UWB cells_90min
ADGRL3	Q9HAR2	6	1.1	1	0.94	1.02	0.93	1.02	P0275461B	Niraparib	46.2C	0	0				A_Niraparib_UWB cells_90min
ADGRL3	Q9HAR2	6	1.1	1	0.97	1.01	1.12	1.01	P0275461B	Niraparib	48.1C	0	0				A_Niraparib_UWB cells_90min
ADGRL3	Q9HAR2	4	1.06	1	0.89	0.85	0.92	0.88	P0275481B	Niraparib	54C	0	0				A_Niraparib_UWB cells_90min
ADGRL3	Q9HAR2	4	1.06	1	1.07	1.01	1.01	0.89	P0275481B	Niraparib	56.1C	0	0				A_Niraparib_UWB cells_90min
ADGRL3	Q9HAR2	2	0.98	1	0.97	0.87	0.85	0.94	P0275491B	Niraparib	58.2C	0	0				A_Niraparib_UWB cells_90min
ADGRL3	Q9HAR2	2	0.98	1	1.06	0.86	0.82	0.81	P0275491B	Niraparib	60.1C	0	0				A_Niraparib_UWB cells_90min
ADGRL3	Q9HAR2	7	0.94	1	0.93	0.9	0.93	0.93	P0275501B	Niraparib	62.4C	0	0				A_Niraparib_UWB cells_90min
ADGRL3	Q9HAR2	7	0.94	1	0.93	0.94	0.98	0.95	P0275501B	Niraparib	63.9C	0	0				A_Niraparib_UWB cells_90min
ADH5	P11766	7	0.88	1	1.03	1.05	1.04	1.11	P0275451B	Niraparib	42.1C	0	0				A_Niraparib_UWB cells_90min
ADH5	P11766	7	0.88	1	1.03	1.06	1.05	1.05	P0275451B	Niraparib	44.1C	0	0				A_Niraparib_UWB cells_90min
ADH5	P11766	4	1.01	1	1.06	1.1	1.05	1.13	P0275461B	Niraparib	46.2C	0	0				A_Niraparib_UWB cells_90min
ADH5	P11766	4	1.01	1	1	1.05	1.03	1.03	P0275461B	Niraparib	48.1C	0	0				A_Niraparib_UWB cells_90min
ADH5	P11766	4	0.91	1	1.07	1.08	1.12	1.17	P0275471B	Niraparib	50.4C	0	0				A_Niraparib_UWB cells_90min
ADH5	P11766	4	0.91	1	1.03	1.08	1.09	1.07	P0275471B	Niraparib	51.9C	0	0				A_Niraparib_UWB cells_90min
ADH5	P11766	6	0.95	1	1.05	1.07	1.07	1.12	P0275481B	Niraparib	54C	0	0				A_Niraparib_UWB cells_90min
ADH5	P11766	6	0.95	1	1.05	1.07	1.09	1.03	P0275481B	Niraparib	56.1C	0	0				A_Niraparib_UWB cells_90min
ADH5	P11766	15	1.05	1	1.04	1.09	1.08	1.03	P0275491B	Niraparib	58.2C	0	0				A_Niraparib_UWB cells_90min
ADH5	P11766	15	1.05	1	1.08	1.06	1.01	0.91	P0275491B	Niraparib	60.1C	0	0				A_Niraparib_UWB cells_90min
ADH5	P11766	9	1.61	1	1.12	1.13	0.96	0.86	P0275501B	Niraparib	62.4C	0	0				A_Niraparib_UWB cells_90min
ADH5	P11766	9	1.61	1	1.12	1.03	0.85	0.72	P0275501B	Niraparib	63.9C	0	0				A_Niraparib_UWB cells_90min
ADI1	Q9BV57	8	0.94	1	0.96	1	1.05	0.96	P0275451B	Niraparib	42.1C	0	0				A_Niraparib_UWB cells_90min
ADI1	Q9BV57	8	0.94	1	1.02	1.07	1.08	1.03	P0275451B	Niraparib	44.1C	0	0				A_Niraparib_UWB cells_90min
ADI1	Q9BV57	9	1.1	1	1.11	1.09	1.04	1.16	P0275461B	Niraparib	46.2C	0	0				A_Niraparib_UWB cells_90min
ADI1	Q9BV57	9	1.1	1	0.97	0.96	0.99	1.02	P0275461B	Niraparib	48.1C	0	0				A_Niraparib_UWB cells_90min
ADI1	Q9BV57	7	1.33	1	1.01	0.99	1	0.98	P0275471B	Niraparib	50.4C	0	0				A_Niraparib_UWB cells_90min
ADI1	Q9BV57	7	1.33	1	1.06	1.03	1.11	1.12	P0275471B	Niraparib	51.9C	0	0				A_Niraparib_UWB cells_90min
ADI1	Q9BV57	4	1.44	1	0.97	0.98	1.07	1.15	P0275481B	Niraparib	54C	0	0				A_Niraparib_UWB cells_90min
ADI1	Q9BV57	4	1.44	1	1.02	0.95	1.04	1.08	P0275481B	Niraparib	56.1C	0	0				A_Niraparib_UWB cells_90min
ADI1	Q9BV57	7	1.01	1	1.03	1.01	0.94	1.1	P0275491B	Niraparib	58.2C	0	0				A_Niraparib_UWB cells_90min
ADI1	Q9BV57	7	1.01	1	0.95	1.06	1	1.01	P0275491B	Niraparib	60.1C	0	0				A_Niraparib_UWB cells_90min
ADI1	Q9BV57	3	0.93	1	1.03	1.03	0.98	0.97	P0275501B	Niraparib	62.4C	0	0				A_Niraparib_UWB cells_90min
ADI1	Q9BV57	3	0.93	1	1.02	0.9	0.87	0.99	P0275501B	Niraparib	63.9C	0	0				A_Niraparib_UWB cells_90min
ADIPOR1	Q96A54	2	1.02	1	1.02	0.97	1.03	0.97	P0275451B	Niraparib	42.1C	0	0				A_Niraparib_UWB cells_90min
ADIPOR1	Q96A54	2	1.02	1	1.06	1	1.18	1.02	P0275451B	Niraparib	44.1C	0	0				A_Niraparib_UWB cells_90min
ADIPOR1	Q96A54	1	0.97	1	1.07	1.08	1.03	1.06	P0275461B	Niraparib	46.2C	0	0				A_Niraparib_UWB cells_90min
ADIPOR1	Q96A54	1	0.97	1	0.95	0.93	0.99	1.11	P0275461B	Niraparib	48.1C	0	0				A_Niraparib_UWB cells_90min
ADIPOR1	Q96A54	1	1.09	1	1.06	1.08	1.02	1.03	P0275471B	Niraparib	50.4C	0	0				A_Niraparib_UWB cells_90min
ADIPOR1	Q96A54	1	1.09	1	0.97	1.01	0.98	1.03	P0275471B	Niraparib	51.9C	0	0				A_Niraparib_UWB cells_90min
ADIPOR1	Q96A54	1	1.06	1	1.1	1.12	1.01	1.07	P0275481B	Niraparib	54C	0	0				A_Niraparib_UWB cells_90min
ADIPOR1	Q96A54	1	1.06	1	1.16	1.02	1.18	1.04	P0275481B	Niraparib	56.1C	0	0				A_Niraparib_UWB cells_90min
ADK	P55263	16	0.84	1	1.12	1.12	0.99	1.15	P0275451B	Niraparib	42.1C	0	0				A_Niraparib_UWB cells_90min
ADK	P55263	16	0.84	1	1.03	1.03	0.98	1.05	P0275451B	Niraparib	44.1C	0	0				A_Niraparib_UWB cells_90min
ADK	P55263	15	1.17	1	0.96	0.97	1.08	0.95	P0275461B	Niraparib	46.2C	0	0				A_Niraparib_UWB cells_90min
ADK	P55263	15	1.17	1	1.14	1.21	1.22	1.12	P0275461B	Niraparib	48.1C	0	0				A_Niraparib_UWB cells_90min
ADK	P55263	16	0.94	1	1.04	1.07	1.1	1.13	P0275471B	Niraparib	50.4C	0	0				A_Niraparib_UWB cells_90min
ADK	P55263	16	0.94	1	1.03	1.05	1.09	1.02	P0275471B	Niraparib	51.9C	0	0				A_Niraparib_UWB cells_90min
ADK	P55263	15	0.9	1	1.07	1.09	1.07	1.16	P0275481B	Niraparib	54C	0	0				A_Niraparib_UWB cells_90min
ADK	P55263	15	0.9	1	0.91	1.02	1.01	1.02	P0275481B	Niraparib	56.1C	0	0				A_Niraparib_UWB cells_90min
ADK	P55263	13	0.98	1	1.05	1.09	1.02	1.1	P0275491B	Niraparib	58.2C	0	0				A_Niraparib_UWB cells_90min
ADK	P55263	13	0.98	1	1	1.01	0.85	0.88	P0275491B	Niraparib	60.1C	0	0				A_Niraparib_UWB cells_90min
ADK	P55263	14	3.59	1	1.03	1	0.77	0.92	P0275501B	Niraparib	62.4C	0	0				A_Niraparib_UWB cells_90min
ADK	P55263	14	3.59	1	0.91	0.8	0.62	0.8	P0275501B	Niraparib	63.9C	0	0				A_Niraparib_UWB cells_90min
ADNP	Q9H2P0	21	1.14	1	1.02	1.01	1.04	0.99	P0275451B	Niraparib	42.1C	0	0				A_Niraparib_UWB cells_90min
ADNP	Q9H2P0	21	1.14	1	0.97	0.95	0.94	0.86	P0275451B	Niraparib	44.1C	0	0				A_Niraparib_UWB cells_90min
ADNP	Q9H2P0	10	2.8	1	1.09	1.03	0.92	0.93	P0275461B	Niraparib	46.2C	0	0				A_Niraparib_UWB cells_90min
ADNP	Q9H2P0	10	2.8	1	1.14	0.93	0.86	0.86	P0275461B	Niraparib	48.1C	0	0				A_Niraparib_UWB cells_90min
ADNP	Q9H2P0	2	1.2	1	1.06	1	0.96	0.85	P0275471B	Niraparib	50.4C	0	0				A_Niraparib_UWB cells_90min
ADNP	Q9H2P0	2	1.2	1	1.04	0.95	0.82	0.9	P0275471B	Niraparib	51.9C	0	0				A_Niraparib_UWB cells_90min
ADNP2	Q6IQ32	3	1.31	1	1.01	0.91	0.94	0.95	P0275451B	Niraparib	42.1C	0	0				A_Niraparib_UWB cells_90min
ADNP2	Q6IQ32	3	1.31	1	0.9	0.95	0.97	0.86	P0275451B	Niraparib	44.1C	0	0				A_Niraparib_UWB cells_90min
ADO	Q96SZ5	3	0.85	1	1	0.96	1.03	0.99	P0275451B	Niraparib	42.1C	0	0				A_Niraparib_UWB cells_90min
ADO	Q96SZ5	3	0.85	1	0.99	1.01	0.99	0.98	P0275451B	Niraparib	44.1C	0	0				A_Niraparib_UWB cells_90min
ADO	Q96SZ5	4	0.97	1	1.05	0.99	1.01	1.1	P0275461B	Niraparib	46.2C	0	0				A_Niraparib_UWB cells_90min
ADO	Q96SZ5	4	0.97	1	1.02	0.97	0.95	0.95	P0275461B	Niraparib	48.1C	0	0				A_Niraparib_UWB cells_90min
ADO	Q96SZ5	4	0.96	1	1.01	0.93	0.98	1.01	P0275471B	Niraparib	50.4C	0	0				A_Niraparib_UWB cells_90min
ADO	Q96SZ5	4	0.96	1	1.11	0.98	0.94	1.04	P0275471B	Niraparib	51.9C	0	0				A_Niraparib_UWB cells_90min
ADO	Q96SZ5	5	1.06	1	0.92	0.96	0.98	1	P0275481B	Niraparib	54C	0	0				A_Niraparib_UWB cells_90min
ADO	Q96SZ5	5	1.06	1	1.01	1.2	1.13	1	P0275481B	Niraparib	56.1C	0	0				A_Niraparib_UWB cells_90min
ADO	Q96SZ5	6	0.94	1	1.06	0.97	1.05	1.04	P0275491B	Niraparib	58.2C	0	0				A_Niraparib_UWB cells_90min
ADO	Q96SZ5	6	0.94	1	1.01	1.01	1.03	0.99	P0275491B	Niraparib	60.1C	0	0				A_Niraparib_UWB cells_90min
ADO	Q96SZ5	6	1.33	1	0.97	0.98	0.96	1	P0275501B	Niraparib	62.4C	0	0				A_Niraparib_UWB cells_90min
ADO	Q96SZ5	6	1.33	1	0.94	1	0.97	0.97	P0275501B	Niraparib	63.9C	0	0				A_Niraparib_UWB cells_90min
ADPGK	Q9BRR6	2	0.99	1	0.99	1.02	1.04	0.99	P0275451B	Niraparib	42.1C	0	0				A_Niraparib_UWB cells_90min
ADPGK	Q9BRR6	2	0.99	1	1.22	1.17	1.22	1.22	P0275451B	Niraparib	44.1C	0	0				A_Niraparib_UWB cells_90min
ADPGK	Q9BRR6	3	0.98	1	0.94	0.92	0.92	0.9	P0275461B	Niraparib	46.2C	0	0				A_Niraparib_UWB cells_90min
ADPGK	Q9BRR6	3	0.98	1	1	0.97	1.02	1.03	P0275461B	Niraparib	48.1C	0	0				A_Niraparib_UWB cells_90min
ADPGK	Q9BRR6	3	0.76	1	1.1	0.99	1.2	1.26	P0275471B	Niraparib	50.4C	0	0				A_Niraparib_UWB cells_90min
ADPGK	Q9BRR6	3	0.76	1	0.89	1.04	0.98	1.07	P0275471B	Niraparib	51.9C	0	0				A_Niraparib_UWB cells_90min
ADPGK	Q9BRR6	4	1.04	1	0.98	0.97	0.99	1.01	P0275481B	Niraparib	54C	0	0				A_Niraparib_UWB cells_90min
ADPGK	Q9BRR6	4	1.04	1	0.99	0.99	0.99	1	P0275481B	Niraparib	56.1C	0	0				A_Niraparib_UWB cells_90min
ADPGK	Q9BRR6	4	1	1	1.03	1.06	1.04	1.12	P0275491B	Niraparib	58.2C	0	0				A_Niraparib_UWB cells_90min
ADPGK	Q9BRR6	4	1	1	1.09	1.07	1.1	1.08	P0275491B	Niraparib	60.1C	0	0				A_Niraparib_UWB cells_90min
ADPGK	Q9BRR6	4	1.63	1	1.02	0.94	0.97	0.93	P0275501B	Niraparib	62.4C	0	0				A_Niraparib_UWB cells_90min
ADPGK	Q9BRR6	4	1.63	1	0.99	0.88	0.92	0.92	P0275501B	Niraparib	63.9C	0	0				A_Niraparib_UWB cells_90min
ADPRH	P54922	2	1.01	1	1.25	1.1	1.05	1.16	P0275471B	Niraparib	50.4C	0	0				A_Niraparib_UWB cells_90min
ADPRH	P54922	2	1.01	1	1.13	0.93	1.02	1.04	P0275471B	Niraparib	51.9C	0	0				A_Niraparib_UWB cells_90min
ADPRH	P54922	1	2.04	1	0.92	0.92	0.99	0.78	P0275481B	Niraparib	54C	0	0				A_Niraparib_UWB cells_90min
ADPRH	P54922	1	2.04	1	1.27	0.75	0.91	1.34	P0275481B	Niraparib	56.1C	0	0				A_Niraparib_UWB cells_90min
ADPRHL2	Q9NX46	11	0.86	1	1.02	1.01	1.04	1.06	P0275451B	Niraparib	42.1C	0	0				A_Niraparib_UWB cells_90min
ADPRHL2	Q9NX46	11	0.86	1	1.01	1.03	1.01	1	P0275451B	Niraparib	44.1C	0	0				A_Niraparib_UWB cells_90min
ADPRHL2	Q9NX46	9	1.19	1	0.95	0.97	1	0.93	P0275461B	Niraparib	46.2C	0	0				A_Niraparib_UWB cells_90min
ADPRHL2	Q9NX46	9	1.19	1	1.06	1.1	1.1	1.07	P0275461B	Niraparib	48.1C	0	0				A_Niraparib_UWB cells_90min
ADPRHL2	Q9NX46	8	1.2	1	1.02	0.99	1	0.97	P0275471B	Niraparib	50.4C	0	0				A_Niraparib_UWB cells_90min
ADPRHL2	Q9NX46	8	1.2	1	0.98	0.98	0.94	1.01	P0275471B	Niraparib	51.9C	0	0				A_Niraparib_UWB cells_90min
ADPRHL2	Q9NX46	8	2.71	1	1.07	1.04	0.95	0.91	P0275481B	Niraparib	54C	0	0				A_Niraparib_UWB cells_90min
ADPRHL2	Q9NX46	8	2.71	1	0.96	0.99	1.05	0.94	P0275481B	Niraparib	56.1C	0	0				A_Niraparib_UWB cells_90min
ADPRHL2	Q9NX46	3	1.17	1	0.88	0.87	0.84	0.81	P0275491B	Niraparib	58.2C	0	0				A_Niraparib_UWB cells_90min
ADPRHL2	Q9NX46	3	1.17	1	0.84	1.06	1.03	0.83	P0275491B	Niraparib	60.1C	0	0				A_Niraparib_UWB cells_90min
ADRA1B	P35368	1	1.05	1	1.03	1.1	0.98	1.1	P0275471B	Niraparib	50.4C	0	0				A_Niraparib_UWB cells_90min
ADRA1B	P35368	1	1.05	1	1.15	1.12	1.13	0.97	P0275471B	Niraparib	51.9C	0	0				A_Niraparib_UWB cells_90min
ADRA1B	P35368	2	0.85	1	1.48	1.02	1.29	1.19	P0275501B	Niraparib	62.4C	0	0				A_Niraparib_UWB cells_90min
ADRA1B	P35368	2	0.85	1	1.06	0.98	0.78	1.11	P0275501B	Niraparib	63.9C	0	0				A_Niraparib_UWB cells_90min
ADRB2	P07550	1	1.12	1	0.75	0.75	0.74	0.88	P0275501B	Niraparib	62.4C	0	0				A_Niraparib_UWB cells_90min
ADRB2	P07550	1	1.12	1	0.74	0.81	0.78	0.88	P0275501B	Niraparib	63.9C	0	0				A_Niraparib_UWB cells_90min
ADRM1	Q16186	5	0.86	1	1.07	1.03	0.99	1.01	P0275451B	Niraparib	42.1C	0	0				A_Niraparib_UWB cells_90min
ADRM1	Q16186	5	0.86	1	1.02	1.06	0.99	1.02	P0275451B	Niraparib	44.1C	0	0				A_Niraparib_UWB cells_90min
ADRM1	Q16186	4	1.21	1	1.01	1.01	1.03	1.03	P0275461B	Niraparib	46.2C	0	0				A_Niraparib_UWB cells_90min
ADRM1	Q16186	4	1.21	1	1.12	1.07	1.04	1.08	P0275461B	Niraparib	48.1C	0	0				A_Niraparib_UWB cells_90min
ADRM1	Q16186	3	1.19	1	1	1	0.96	0.95	P0275471B	Niraparib	50.4C	0	0				A_Niraparib_UWB cells_90min
ADRM1	Q16186	3	1.19	1	0.98	0.99	0.89	0.98	P0275471B	Niraparib	51.9C	0	0				A_Niraparib_UWB cells_90min
ADRM1	Q16186	4	2.39	1	1.06	1.01	0.93	0.89	P0275481B	Niraparib	54C	0	0				A_Niraparib_UWB cells_90min
ADRM1	Q16186	4	2.39	1	0.94	0.99	0.8	0.84	P0275481B	Niraparib	56.1C	0	0				A_Niraparib_UWB cells_90min
ADRM1	Q16186	1	1.41	1	1.01	0.99	0.9	0.89	P0275491B	Niraparib	58.2C	0	0				A_Niraparib_UWB cells_90min
ADRM1	Q16186	1	1.41	1	0.93	0.95	0.8	0.92	P0275491B	Niraparib	60.1C	0	0				A_Niraparib_UWB cells_90min
ADRM1	Q16186	1	1.04	1	0.88	0.99	1.02	0.95	P0275501B	Niraparib	62.4C	0	0				A_Niraparib_UWB cells_90min
ADRM1	Q16186	1	1.04	1	0.97	0.94	0.85	1.02	P0275501B	Niraparib	63.9C	0	0				A_Niraparib_UWB cells_90min
ADSL	P30566	10	0.87	1	0.98	0.97	1.02	1.02	P0275451B	Niraparib	42.1C	0	1				A_Niraparib_UWB cells_90min
ADSL	P30566	10	0.87	1	1	0.99	1	1.01	P0275451B	Niraparib	44.1C	0	1				A_Niraparib_UWB cells_90min
ADSL	P30566	11	0.95	1	1.02	1.01	1.02	1.05	P0275461B	Niraparib	46.2C	0	1				A_Niraparib_UWB cells_90min
ADSL	P30566	11	0.95	1	0.96	0.97	0.97	0.97	P0275461B	Niraparib	48.1C	0	1				A_Niraparib_UWB cells_90min
ADSL	P30566	11	0.93	1	0.98	1.01	1.03	1.04	P0275471B	Niraparib	50.4C	0	1				A_Niraparib_UWB cells_90min
ADSL	P30566	11	0.93	1	1	1.02	1	1.1	P0275471B	Niraparib	51.9C	0	1				A_Niraparib_UWB cells_90min
ADSL	P30566	9	0.88	1	0.97	0.99	1.01	1.08	P0275481B	Niraparib	54C	0	1				A_Niraparib_UWB cells_90min
ADSL	P30566	9	0.88	1	0.99	1.01	1.07	1.04	P0275481B	Niraparib	56.1C	0	1				A_Niraparib_UWB cells_90min
ADSL	P30566	16	0.81	1	0.96	1.04	1.09	1.12	P0275491B	Niraparib	58.2C	0	1				A_Niraparib_UWB cells_90min
ADSL	P30566	16	0.81	1	0.96	1.06	1.08	1	P0275491B	Niraparib	60.1C	0	1				A_Niraparib_UWB cells_90min
ADSL	P30566	15	6.91	1	0.99	0.95	0.99	0.97	P0275501B	Niraparib	62.4C	0	1				A_Niraparib_UWB cells_90min
ADSL	P30566	15	6.91	1	0.68	0.52	0.48	0.36	P0275501B	Niraparib	63.9C	0	1	6.94	-1.14	0.99	A_Niraparib_UWB cells_90min
ADSS	P30520	6	0.88	1	0.96	0.97	1.04	1.03	P0275451B	Niraparib	42.1C	0	1				A_Niraparib_UWB cells_90min
ADSS	P30520	6	0.88	1	1.01	1.02	1.01	1.01	P0275451B	Niraparib	44.1C	0	1				A_Niraparib_UWB cells_90min
ADSS	P30520	7	1	1	1.01	1.01	1.04	1.03	P0275461B	Niraparib	46.2C	0	1				A_Niraparib_UWB cells_90min
ADSS	P30520	7	1	1	1.04	1.04	1.03	1.05	P0275461B	Niraparib	48.1C	0	1				A_Niraparib_UWB cells_90min
ADSS	P30520	9	0.9	1	1.02	1.04	1.06	1.1	P0275471B	Niraparib	50.4C	0	1				A_Niraparib_UWB cells_90min
ADSS	P30520	9	0.9	1	1.01	1.03	1.01	1.1	P0275471B	Niraparib	51.9C	0	1				A_Niraparib_UWB cells_90min
ADSS	P30520	10	0.93	1	0.97	0.97	0.95	1.04	P0275481B	Niraparib	54C	0	1				A_Niraparib_UWB cells_90min
ADSS	P30520	10	0.93	1	1.06	0.97	0.95	0.97	P0275481B	Niraparib	56.1C	0	1				A_Niraparib_UWB cells_90min
ADSS	P30520	13	1.03	1	1.09	1.08	1.1	1.07	P0275491B	Niraparib	58.2C	0	1				A_Niraparib_UWB cells_90min
ADSS	P30520	13	1.03	1	1.03	0.98	0.97	0.87	P0275491B	Niraparib	60.1C	0	1				A_Niraparib_UWB cells_90min
ADSS	P30520	10	3.22	1	1.04	0.99	0.83	0.74	P0275501B	Niraparib	62.4C	0	1				A_Niraparib_UWB cells_90min
ADSS	P30520	10	3.22	1	0.93	0.89	0.64	0.63	P0275501B	Niraparib	63.9C	0	1	5.86	-3.82	0.96	A_Niraparib_UWB cells_90min
ADSSL1	Q8N142	1	1.4	1	0.86	0.81	0.74	0.88	P0275481B	Niraparib	54C	0	0				A_Niraparib_UWB cells_90min
ADSSL1	Q8N142	1	1.4	1	0.99	1.62	1.02	1.07	P0275481B	Niraparib	56.1C	0	0				A_Niraparib_UWB cells_90min
ADSSL1	Q8N142	1	1.27	1	0.98	0.86	0.98	0.91	P0275491B	Niraparib	58.2C	0	0				A_Niraparib_UWB cells_90min
ADSSL1	Q8N142	1	1.27	1	1.14	1.02	0.92	0.83	P0275491B	Niraparib	60.1C	0	0				A_Niraparib_UWB cells_90min
AFAP1	Q8N556	10	0.81	1	1.04	1.08	1.01	0.98	P0275451B	Niraparib	42.1C	0	0				A_Niraparib_UWB cells_90min
AFAP1	Q8N556	10	0.81	1	1	1.03	1.06	0.93	P0275451B	Niraparib	44.1C	0	0				A_Niraparib_UWB cells_90min
AFAP1	Q8N556	5	1.12	1	0.95	0.96	0.97	0.97	P0275461B	Niraparib	46.2C	0	0				A_Niraparib_UWB cells_90min
AFAP1	Q8N556	5	1.12	1	0.93	0.81	0.83	0.86	P0275461B	Niraparib	48.1C	0	0				A_Niraparib_UWB cells_90min
AFAP1	Q8N556	1	1.73	1	0.99	1.01	1.03	0.99	P0275471B	Niraparib	50.4C	0	0				A_Niraparib_UWB cells_90min
AFAP1	Q8N556	1	1.73	1	1.03	0.87	0.93	0.99	P0275471B	Niraparib	51.9C	0	0				A_Niraparib_UWB cells_90min
AFAP1L2	Q8N4X5	17	0.85	1	1.08	1.01	1	1.13	P0275451B	Niraparib	42.1C	0	0				A_Niraparib_UWB cells_90min
AFAP1L2	Q8N4X5	17	0.85	1	1	0.97	0.98	1.01	P0275451B	Niraparib	44.1C	0	0				A_Niraparib_UWB cells_90min
AFAP1L2	Q8N4X5	15	1.2	1	1.04	1.04	1.01	1.09	P0275461B	Niraparib	46.2C	0	0				A_Niraparib_UWB cells_90min
AFAP1L2	Q8N4X5	15	1.2	1	0.9	0.89	0.89	0.91	P0275461B	Niraparib	48.1C	0	0				A_Niraparib_UWB cells_90min
AFAP1L2	Q8N4X5	12	1.59	1	0.93	0.97	0.96	0.97	P0275471B	Niraparib	50.4C	0	0				A_Niraparib_UWB cells_90min
AFAP1L2	Q8N4X5	12	1.59	1	1	0.93	0.89	1.08	P0275471B	Niraparib	51.9C	0	0				A_Niraparib_UWB cells_90min
AFAP1L2	Q8N4X5	9	1.62	1	0.94	1.04	1.03	1.09	P0275481B	Niraparib	54C	0	0				A_Niraparib_UWB cells_90min
AFAP1L2	Q8N4X5	9	1.62	1	0.86	0.87	0.76	0.91	P0275481B	Niraparib	56.1C	0	0				A_Niraparib_UWB cells_90min
AFAP1L2	Q8N4X5	1	0.98	1	0.81	0.9	0.94	1.13	P0275491B	Niraparib	58.2C	0	0				A_Niraparib_UWB cells_90min
AFAP1L2	Q8N4X5	1	0.98	1	1.11	1.19	1.06	0.89	P0275491B	Niraparib	60.1C	0	0				A_Niraparib_UWB cells_90min
AFAP1L2	Q8N4X5	1	0.91	1	1.06	1.15	1.14	1.11	P0275501B	Niraparib	62.4C	0	0				A_Niraparib_UWB cells_90min
AFAP1L2	Q8N4X5	1	0.91	1	1.03	0.96	1.04	1.03	P0275501B	Niraparib	63.9C	0	0				A_Niraparib_UWB cells_90min
AFDN	P55196	30	0.9	1	0.97	0.95	0.97	0.96	P0275451B	Niraparib	42.1C	0	0				A_Niraparib_UWB cells_90min
AFDN	P55196	30	0.9	1	0.98	0.98	0.98	0.97	P0275451B	Niraparib	44.1C	0	0				A_Niraparib_UWB cells_90min
AFDN	P55196	25	1.31	1	1.05	1.01	0.99	1.06	P0275461B	Niraparib	46.2C	0	0				A_Niraparib_UWB cells_90min
AFDN	P55196	25	1.31	1	0.93	0.92	0.91	0.93	P0275461B	Niraparib	48.1C	0	0				A_Niraparib_UWB cells_90min
AFDN	P55196	10	2.19	1	0.95	0.92	0.96	0.96	P0275471B	Niraparib	50.4C	0	0				A_Niraparib_UWB cells_90min
AFDN	P55196	10	2.19	1	0.97	0.84	0.84	0.95	P0275471B	Niraparib	51.9C	0	0				A_Niraparib_UWB cells_90min
AFDN	P55196	6	1.12	1	0.9	1.01	0.97	1.04	P0275481B	Niraparib	54C	0	0				A_Niraparib_UWB cells_90min
AFDN	P55196	6	1.12	1	1.03	1.17	0.98	1.02	P0275481B	Niraparib	56.1C	0	0				A_Niraparib_UWB cells_90min
AFDN	P55196	3	0.81	1	1.1	1.04	1.04	0.99	P0275491B	Niraparib	58.2C	0	0				A_Niraparib_UWB cells_90min
AFDN	P55196	3	0.81	1	0.96	0.99	0.81	0.99	P0275491B	Niraparib	60.1C	0	0				A_Niraparib_UWB cells_90min
AFDN	P55196	3	0.91	1	1.02	1	1.06	1	P0275501B	Niraparib	62.4C	0	0				A_Niraparib_UWB cells_90min
AFDN	P55196	3	0.91	1	1.02	0.9	1.05	1.12	P0275501B	Niraparib	63.9C	0	0				A_Niraparib_UWB cells_90min
AFF4	Q9UHB7	4	1	1	0.88	1.05	1.06	0.87	P0275451B	Niraparib	42.1C	0	0				A_Niraparib_UWB cells_90min
AFF4	Q9UHB7	4	1	1	0.97	0.98	0.95	1	P0275451B	Niraparib	44.1C	0	0				A_Niraparib_UWB cells_90min
AFF4	Q9UHB7	6	1.26	1	1.08	1	0.97	1.03	P0275461B	Niraparib	46.2C	0	0				A_Niraparib_UWB cells_90min
AFF4	Q9UHB7	6	1.26	1	0.88	0.92	0.88	0.89	P0275461B	Niraparib	48.1C	0	0				A_Niraparib_UWB cells_90min
AFF4	Q9UHB7	1	1.01	1	1.06	0.94	1.07	1	P0275471B	Niraparib	50.4C	0	0				A_Niraparib_UWB cells_90min
AFF4	Q9UHB7	1	1.01	1	0.98	1.04	1.1	0.9	P0275471B	Niraparib	51.9C	0	0				A_Niraparib_UWB cells_90min
AFG1L	Q8WV93	2	1	1	0.86	0.93	0.92	0.87	P0275451B	Niraparib	42.1C	0	0				A_Niraparib_UWB cells_90min
AFG1L	Q8WV93	2	1	1	0.96	0.94	0.94	1.07	P0275451B	Niraparib	44.1C	0	0				A_Niraparib_UWB cells_90min
AFG1L	Q8WV93	1	3.79	1	1.02	0.98	0.95	0.88	P0275461B	Niraparib	46.2C	0	0				A_Niraparib_UWB cells_90min
AFG1L	Q8WV93	1	3.79	1	1	1.34	1.03	0.97	P0275461B	Niraparib	48.1C	0	0				A_Niraparib_UWB cells_90min
AFG1L	Q8WV93	1	1.17	1	0.78	0.9	0.68	0.85	P0275491B	Niraparib	58.2C	0	0				A_Niraparib_UWB cells_90min
AFG1L	Q8WV93	1	1.17	1	1.22	1.03	0.93	1.33	P0275491B	Niraparib	60.1C	0	0				A_Niraparib_UWB cells_90min
AFG3L2	Q9Y4W6	17	0.86	1	1.07	1.05	1.05	1.1	P0275451B	Niraparib	42.1C	0	0				A_Niraparib_UWB cells_90min
AFG3L2	Q9Y4W6	17	0.86	1	1.01	0.99	1	1	P0275451B	Niraparib	44.1C	0	0				A_Niraparib_UWB cells_90min
AFG3L2	Q9Y4W6	17	1.06	1	1.02	1.01	1.01	1.06	P0275461B	Niraparib	46.2C	0	0				A_Niraparib_UWB cells_90min
AFG3L2	Q9Y4W6	17	1.06	1	0.95	0.98	0.92	0.96	P0275461B	Niraparib	48.1C	0	0				A_Niraparib_UWB cells_90min
AFG3L2	Q9Y4W6	14	1.12	1	1.01	0.97	0.94	0.99	P0275471B	Niraparib	50.4C	0	0				A_Niraparib_UWB cells_90min
AFG3L2	Q9Y4W6	14	1.12	1	0.92	0.9	0.79	0.9	P0275471B	Niraparib	51.9C	0	0				A_Niraparib_UWB cells_90min
AFG3L2	Q9Y4W6	12	1.08	1	0.92	1.01	0.76	0.86	P0275481B	Niraparib	54C	0	0				A_Niraparib_UWB cells_90min
AFG3L2	Q9Y4W6	12	1.08	1	0.88	0.93	0.64	0.7	P0275481B	Niraparib	56.1C	0	0				A_Niraparib_UWB cells_90min
AFG3L2	Q9Y4W6	14	2.46	1	0.84	0.92	0.67	0.77	P0275491B	Niraparib	58.2C	0	0				A_Niraparib_UWB cells_90min
AFG3L2	Q9Y4W6	14	2.46	1	0.89	0.92	0.67	0.74	P0275491B	Niraparib	60.1C	0	0				A_Niraparib_UWB cells_90min
AFTPH	Q6ULP2	8	0.87	1	0.96	0.99	0.99	0.98	P0275451B	Niraparib	42.1C	0	0				A_Niraparib_UWB cells_90min
AFTPH	Q6ULP2	8	0.87	1	1	1	0.99	0.97	P0275451B	Niraparib	44.1C	0	0				A_Niraparib_UWB cells_90min
AFTPH	Q6ULP2	9	1.06	1	1.03	0.99	0.93	1	P0275461B	Niraparib	46.2C	0	0				A_Niraparib_UWB cells_90min
AFTPH	Q6ULP2	9	1.06	1	0.92	0.91	0.91	0.96	P0275461B	Niraparib	48.1C	0	0				A_Niraparib_UWB cells_90min
AFTPH	Q6ULP2	6	1.59	1	0.96	0.95	1.02	0.96	P0275471B	Niraparib	50.4C	0	0				A_Niraparib_UWB cells_90min
AFTPH	Q6ULP2	6	1.59	1	0.93	0.9	1.01	0.97	P0275471B	Niraparib	51.9C	0	0				A_Niraparib_UWB cells_90min
AFTPH	Q6ULP2	1	1.45	1	1.01	0.93	0.9	1.01	P0275481B	Niraparib	54C	0	0				A_Niraparib_UWB cells_90min
AFTPH	Q6ULP2	1	1.45	1	1.02	0.92	0.87	0.93	P0275481B	Niraparib	56.1C	0	0				A_Niraparib_UWB cells_90min
AGA	P20933	3	0.89	1	1	0.97	1.09	0.9	P0275451B	Niraparib	42.1C	0	0				A_Niraparib_UWB cells_90min
AGA	P20933	3	0.89	1	0.97	1.07	1.11	1	P0275451B	Niraparib	44.1C	0	0				A_Niraparib_UWB cells_90min
AGA	P20933	2	1.21	1	0.98	0.9	0.81	0.89	P0275461B	Niraparib	46.2C	0	0				A_Niraparib_UWB cells_90min
AGA	P20933	2	1.21	1	1.17	1.13	1.12	1.02	P0275461B	Niraparib	48.1C	0	0				A_Niraparib_UWB cells_90min
AGA	P20933	2	1.72	1	1.01	0.91	0.86	0.81	P0275471B	Niraparib	50.4C	0	0				A_Niraparib_UWB cells_90min
AGA	P20933	2	1.72	1	1.3	1.37	1.32	1.18	P0275471B	Niraparib	51.9C	0	0				A_Niraparib_UWB cells_90min
AGA	P20933	2	1.42	1	0.91	0.88	0.94	0.81	P0275481B	Niraparib	54C	0	0				A_Niraparib_UWB cells_90min
AGA	P20933	2	1.42	1	1.26	1.48	1.49	1.4	P0275481B	Niraparib	56.1C	0	0				A_Niraparib_UWB cells_90min
AGA	P20933	4	1.09	1	1.06	0.97	0.95	0.87	P0275491B	Niraparib	58.2C	0	0				A_Niraparib_UWB cells_90min
AGA	P20933	4	1.09	1	1.25	1.33	1.39	1.31	P0275491B	Niraparib	60.1C	0	0				A_Niraparib_UWB cells_90min
AGA	P20933	6	1.17	1	1.07	1.01	1.01	0.93	P0275501B	Niraparib	62.4C	0	0				A_Niraparib_UWB cells_90min
AGA	P20933	6	1.17	1	1.17	1.29	1.24	1.17	P0275501B	Niraparib	63.9C	0	0				A_Niraparib_UWB cells_90min
AGAP1	Q9UPQ3	4	0.97	1	0.9	0.96	0.97	0.9	P0275451B	Niraparib	42.1C	0	0				A_Niraparib_UWB cells_90min
AGAP1	Q9UPQ3	4	0.97	1	1.02	0.99	1	0.97	P0275451B	Niraparib	44.1C	0	0				A_Niraparib_UWB cells_90min
AGAP1	Q9UPQ3	2	1.38	1	0.93	0.92	0.91	0.91	P0275461B	Niraparib	46.2C	0	0				A_Niraparib_UWB cells_90min
AGAP1	Q9UPQ3	2	1.38	1	1.04	1.03	0.95	0.95	P0275461B	Niraparib	48.1C	0	0				A_Niraparib_UWB cells_90min
AGAP1	Q9UPQ3	2	1.4	1	0.9	0.94	0.96	0.91	P0275471B	Niraparib	50.4C	0	0				A_Niraparib_UWB cells_90min
AGAP1	Q9UPQ3	2	1.4	1	0.95	1.04	0.89	0.92	P0275471B	Niraparib	51.9C	0	0				A_Niraparib_UWB cells_90min
AGAP1	Q9UPQ3	1	2.17	1	1.08	1.2	1.01	0.84	P0275481B	Niraparib	54C	0	0				A_Niraparib_UWB cells_90min
AGAP1	Q9UPQ3	1	2.17	1	1.26	1.5	1.17	1.16	P0275481B	Niraparib	56.1C	0	0				A_Niraparib_UWB cells_90min
AGAP3	Q96P47	7	1.02	1	1.04	1.04	1.02	1.03	P0275451B	Niraparib	42.1C	0	0				A_Niraparib_UWB cells_90min
AGAP3	Q96P47	7	1.02	1	1.02	1.04	1.01	0.99	P0275451B	Niraparib	44.1C	0	0				A_Niraparib_UWB cells_90min
AGAP3	Q96P47	4	1.72	1	1.03	1.04	1	0.99	P0275461B	Niraparib	46.2C	0	0				A_Niraparib_UWB cells_90min
AGAP3	Q96P47	4	1.72	1	0.89	0.93	0.97	0.93	P0275461B	Niraparib	48.1C	0	0				A_Niraparib_UWB cells_90min
AGAP3	Q96P47	1	1.55	1	0.74	0.83	0.76	0.87	P0275471B	Niraparib	50.4C	0	0				A_Niraparib_UWB cells_90min
AGAP3	Q96P47	1	1.55	1	0.97	1	0.83	0.97	P0275471B	Niraparib	51.9C	0	0				A_Niraparib_UWB cells_90min
AGBL1	Q96MI9	1	0.84	1	1.05	0.92	1.05	1.04	P0275481B	Niraparib	54C	0	0				A_Niraparib_UWB cells_90min
AGBL1	Q96MI9	1	0.84	1	0.89	0.88	1.02	0.95	P0275481B	Niraparib	56.1C	0	0				A_Niraparib_UWB cells_90min
AGBL1	Q96MI9	1	0.75	1	1.54	0.89	1.37	1.8	P0275491B	Niraparib	58.2C	0	0	5.29	8	0.44	A_Niraparib_UWB cells_90min
AGBL1	Q96MI9	1	0.75	1	1.25	1	1.15	1.22	P0275491B	Niraparib	60.1C	0	0				A_Niraparib_UWB cells_90min
AGFG1	P52594	5	0.89	1	0.94	0.93	0.99	0.96	P0275451B	Niraparib	42.1C	2	0				A_Niraparib_UWB cells_90min
AGFG1	P52594	5	0.89	1	0.98	1.02	0.99	1.01	P0275451B	Niraparib	44.1C	2	0				A_Niraparib_UWB cells_90min
AGFG1	P52594	3	1.11	1	0.95	1.03	0.98	0.98	P0275461B	Niraparib	46.2C	2	0				A_Niraparib_UWB cells_90min
AGFG1	P52594	3	1.11	1	1.03	1	1.04	1.14	P0275461B	Niraparib	48.1C	2	0				A_Niraparib_UWB cells_90min
AGFG1	P52594	4	1.34	1	1.01	1.03	1	1.01	P0275471B	Niraparib	50.4C	2	0				A_Niraparib_UWB cells_90min
AGFG1	P52594	4	1.34	1	1	1.04	0.93	1.02	P0275471B	Niraparib	51.9C	2	0				A_Niraparib_UWB cells_90min
AGFG1	P52594	3	2.12	1	0.92	0.92	0.94	0.9	P0275481B	Niraparib	54C	2	0				A_Niraparib_UWB cells_90min
AGFG1	P52594	3	2.12	1	1.02	0.92	0.91	0.98	P0275481B	Niraparib	56.1C	2	0				A_Niraparib_UWB cells_90min
AGFG1	P52594	1	0.96	1	0.8	1.17	1.05	1.78	P0275491B	Niraparib	58.2C	2	0	5.06	16.9	0.87	A_Niraparib_UWB cells_90min
AGFG1	P52594	1	0.96	1	1.03	1.06	1.29	1.59	P0275491B	Niraparib	60.1C	2	0	5.25	3.88	0.98	A_Niraparib_UWB cells_90min
AGFG1	P52594	2	1.09	1	0.85	0.92	1.03	0.95	P0275501B	Niraparib	62.4C	2	0				A_Niraparib_UWB cells_90min
AGFG1	P52594	2	1.09	1	0.91	0.95	0.92	0.92	P0275501B	Niraparib	63.9C	2	0				A_Niraparib_UWB cells_90min
AGFG2	O95081	1	1.01	1	0.94	0.95	0.97	0.95	P0275451B	Niraparib	42.1C	0	0				A_Niraparib_UWB cells_90min
AGFG2	O95081	1	1.01	1	0.94	1.03	0.92	0.96	P0275451B	Niraparib	44.1C	0	0				A_Niraparib_UWB cells_90min
AGFG2	O95081	1	2.68	1	0.89	0.84	0.98	1.16	P0275461B	Niraparib	46.2C	0	0				A_Niraparib_UWB cells_90min
AGFG2	O95081	1	2.68	1	0.58	0.59	0.99	0.94	P0275461B	Niraparib	48.1C	0	0				A_Niraparib_UWB cells_90min
AGGF1	Q8N302	1	0.91	1	0.97	0.97	0.96	0.97	P0275451B	Niraparib	42.1C	0	0				A_Niraparib_UWB cells_90min
AGGF1	Q8N302	1	0.91	1	0.94	0.85	0.92	0.85	P0275451B	Niraparib	44.1C	0	0				A_Niraparib_UWB cells_90min
AGK	Q53H12	6	0.87	1	1.05	1.05	1.04	1.08	P0275451B	Niraparib	42.1C	0	0				A_Niraparib_UWB cells_90min
AGK	Q53H12	6	0.87	1	1.02	1.06	1.02	0.99	P0275451B	Niraparib	44.1C	0	0				A_Niraparib_UWB cells_90min
AGK	Q53H12	3	1.04	1	1.01	0.99	1.02	0.95	P0275461B	Niraparib	46.2C	0	0				A_Niraparib_UWB cells_90min
AGK	Q53H12	3	1.04	1	1.04	1.04	0.99	1.01	P0275461B	Niraparib	48.1C	0	0				A_Niraparib_UWB cells_90min
AGK	Q53H12	6	0.96	1	1.05	1.09	1.11	1.1	P0275471B	Niraparib	50.4C	0	0				A_Niraparib_UWB cells_90min
AGK	Q53H12	6	0.96	1	0.94	1.01	0.96	1	P0275471B	Niraparib	51.9C	0	0				A_Niraparib_UWB cells_90min
AGK	Q53H12	6	1.35	1	1.01	0.99	1.02	1.01	P0275481B	Niraparib	54C	0	0				A_Niraparib_UWB cells_90min
AGK	Q53H12	6	1.35	1	1.08	0.98	1	0.95	P0275481B	Niraparib	56.1C	0	0				A_Niraparib_UWB cells_90min
AGK	Q53H12	7	2.45	1	0.98	0.99	1	0.93	P0275491B	Niraparib	58.2C	0	0				A_Niraparib_UWB cells_90min
AGK	Q53H12	7	2.45	1	0.99	0.91	0.94	0.92	P0275491B	Niraparib	60.1C	0	0				A_Niraparib_UWB cells_90min
AGK	Q53H12	3	1.2	1	0.9	0.92	0.91	0.93	P0275501B	Niraparib	62.4C	0	0				A_Niraparib_UWB cells_90min
AGK	Q53H12	3	1.2	1	0.96	0.87	1.08	0.91	P0275501B	Niraparib	63.9C	0	0				A_Niraparib_UWB cells_90min
AGL	P35573	28	0.87	1	1.04	1.05	1.03	1.04	P0275451B	Niraparib	42.1C	0	0				A_Niraparib_UWB cells_90min
AGL	P35573	28	0.87	1	1	1	1.03	1.03	P0275451B	Niraparib	44.1C	0	0				A_Niraparib_UWB cells_90min
AGL	P35573	27	1.38	1	0.95	0.95	0.98	0.91	P0275461B	Niraparib	46.2C	0	0				A_Niraparib_UWB cells_90min
AGL	P35573	27	1.38	1	1.08	1.08	1.08	1.06	P0275461B	Niraparib	48.1C	0	0				A_Niraparib_UWB cells_90min
AGL	P35573	15	3.07	1	0.98	1	0.9	0.94	P0275471B	Niraparib	50.4C	0	0				A_Niraparib_UWB cells_90min
AGL	P35573	15	3.07	1	0.96	0.87	0.82	0.86	P0275471B	Niraparib	51.9C	0	0				A_Niraparib_UWB cells_90min
AGL	P35573	1	1.13	1	0.78	1	0.99	1.17	P0275481B	Niraparib	54C	0	0				A_Niraparib_UWB cells_90min
AGL	P35573	1	1.13	1	1.09	0.94	0.9	1.04	P0275481B	Niraparib	56.1C	0	0				A_Niraparib_UWB cells_90min
AGL	P35573	2	0.9	1	0.99	1.06	1.1	1.05	P0275491B	Niraparib	58.2C	0	0				A_Niraparib_UWB cells_90min
AGL	P35573	2	0.9	1	0.95	0.93	0.98	0.82	P0275491B	Niraparib	60.1C	0	0				A_Niraparib_UWB cells_90min
AGL	P35573	1	1.11	1	0.9	1.27	0.93	0.88	P0275501B	Niraparib	62.4C	0	0				A_Niraparib_UWB cells_90min
AGL	P35573	1	1.11	1	0.95	0.94	1.47	0.97	P0275501B	Niraparib	63.9C	0	0				A_Niraparib_UWB cells_90min
AGMAT	Q9BSE5	1	0.61	1	1.24	1.17	1.02	1.44	P0275451B	Niraparib	42.1C	0	0				A_Niraparib_UWB cells_90min
AGMAT	Q9BSE5	1	0.61	1	0.78	0.59	0.83	0.84	P0275451B	Niraparib	44.1C	0	0				A_Niraparib_UWB cells_90min
AGMAT	Q9BSE5	4	1.08	1	0.98	0.98	1.09	0.96	P0275461B	Niraparib	46.2C	0	0				A_Niraparib_UWB cells_90min
AGMAT	Q9BSE5	4	1.08	1	0.98	1.04	0.99	0.96	P0275461B	Niraparib	48.1C	0	0				A_Niraparib_UWB cells_90min
AGMAT	Q9BSE5	5	1.09	1	0.99	1.05	1.05	1.01	P0275471B	Niraparib	50.4C	0	0				A_Niraparib_UWB cells_90min
AGMAT	Q9BSE5	5	1.09	1	1.04	1.05	1.03	1.05	P0275471B	Niraparib	51.9C	0	0				A_Niraparib_UWB cells_90min
AGMAT	Q9BSE5	5	0.94	1	1.02	1.01	1.04	1.13	P0275481B	Niraparib	54C	0	0				A_Niraparib_UWB cells_90min
AGMAT	Q9BSE5	5	0.94	1	0.92	1.06	1.02	0.96	P0275481B	Niraparib	56.1C	0	0				A_Niraparib_UWB cells_90min
AGMAT	Q9BSE5	2	1.18	1	0.96	0.87	0.87	0.92	P0275491B	Niraparib	58.2C	0	0				A_Niraparib_UWB cells_90min
AGMAT	Q9BSE5	2	1.18	1	1.15	1.22	1.1	1.35	P0275491B	Niraparib	60.1C	0	0				A_Niraparib_UWB cells_90min
AGMAT	Q9BSE5	2	1.5	1	0.91	0.99	0.94	0.98	P0275501B	Niraparib	62.4C	0	0				A_Niraparib_UWB cells_90min
AGMAT	Q9BSE5	2	1.5	1	1.03	1.02	0.91	0.96	P0275501B	Niraparib	63.9C	0	0				A_Niraparib_UWB cells_90min
AGO1	Q9UL18	1	1.02	1	1.11	1.03	1.14	1.16	P0275451B	Niraparib	42.1C	0	0				A_Niraparib_UWB cells_90min
AGO1	Q9UL18	1	1.02	1	1.21	1.07	1.2	1.09	P0275451B	Niraparib	44.1C	0	0				A_Niraparib_UWB cells_90min
AGO1	Q9UL18	2	1.18	1	0.97	0.98	1.01	0.92	P0275461B	Niraparib	46.2C	0	0				A_Niraparib_UWB cells_90min
AGO1	Q9UL18	2	1.18	1	1.01	0.97	1.07	0.94	P0275461B	Niraparib	48.1C	0	0				A_Niraparib_UWB cells_90min
AGO1	Q9UL18	1	1.12	1	0.89	0.94	0.98	0.95	P0275471B	Niraparib	50.4C	0	0				A_Niraparib_UWB cells_90min
AGO1	Q9UL18	1	1.12	1	0.91	1.04	0.96	0.94	P0275471B	Niraparib	51.9C	0	0				A_Niraparib_UWB cells_90min
AGO1	Q9UL18	3	0.91	1	0.99	1.1	1.1	1.18	P0275481B	Niraparib	54C	0	0				A_Niraparib_UWB cells_90min
AGO1	Q9UL18	3	0.91	1	0.81	1.05	1.01	1.07	P0275481B	Niraparib	56.1C	0	0				A_Niraparib_UWB cells_90min
AGO1	Q9UL18	2	1.01	1	1	0.95	0.93	1.09	P0275491B	Niraparib	58.2C	0	0				A_Niraparib_UWB cells_90min
AGO1	Q9UL18	2	1.01	1	1.09	1.08	1	1.11	P0275491B	Niraparib	60.1C	0	0				A_Niraparib_UWB cells_90min
AGO1	Q9UL18	1	1.17	1	0.93	0.97	0.9	0.89	P0275501B	Niraparib	62.4C	0	0				A_Niraparib_UWB cells_90min
AGO1	Q9UL18	1	1.17	1	1.12	0.96	1.07	0.99	P0275501B	Niraparib	63.9C	0	0				A_Niraparib_UWB cells_90min
AGO2	Q9UKV8	10	0.94	1	1.01	0.99	1	0.98	P0275451B	Niraparib	42.1C	0	0				A_Niraparib_UWB cells_90min
AGO2	Q9UKV8	10	0.94	1	0.99	0.99	0.97	1.01	P0275451B	Niraparib	44.1C	0	0				A_Niraparib_UWB cells_90min
AGO2	Q9UKV8	12	1.23	1	1	1	0.99	0.95	P0275461B	Niraparib	46.2C	0	0				A_Niraparib_UWB cells_90min
AGO2	Q9UKV8	12	1.23	1	1	1.06	1	1	P0275461B	Niraparib	48.1C	0	0				A_Niraparib_UWB cells_90min
AGO2	Q9UKV8	11	1.09	1	1.01	0.96	0.99	0.99	P0275471B	Niraparib	50.4C	0	0				A_Niraparib_UWB cells_90min
AGO2	Q9UKV8	11	1.09	1	1.01	1	0.97	0.99	P0275471B	Niraparib	51.9C	0	0				A_Niraparib_UWB cells_90min
AGO2	Q9UKV8	13	0.84	1	0.95	1.02	0.98	1.11	P0275481B	Niraparib	54C	0	0				A_Niraparib_UWB cells_90min
AGO2	Q9UKV8	13	0.84	1	0.82	0.89	0.84	1.03	P0275481B	Niraparib	56.1C	0	0				A_Niraparib_UWB cells_90min
AGO2	Q9UKV8	11	0.87	1	0.96	0.94	0.91	0.97	P0275491B	Niraparib	58.2C	0	0				A_Niraparib_UWB cells_90min
AGO2	Q9UKV8	11	0.87	1	0.95	0.93	0.94	1.02	P0275491B	Niraparib	60.1C	0	0				A_Niraparib_UWB cells_90min
AGO2	Q9UKV8	16	1.14	1	0.97	0.93	0.95	0.97	P0275501B	Niraparib	62.4C	0	0				A_Niraparib_UWB cells_90min
AGO2	Q9UKV8	16	1.14	1	0.92	0.88	0.89	0.95	P0275501B	Niraparib	63.9C	0	0				A_Niraparib_UWB cells_90min
AGO3	Q9H9G7	4	1.02	1	1.02	1.02	0.98	0.96	P0275451B	Niraparib	42.1C	0	0				A_Niraparib_UWB cells_90min
AGO3	Q9H9G7	4	1.02	1	1.04	1.11	1.11	1.02	P0275451B	Niraparib	44.1C	0	0				A_Niraparib_UWB cells_90min
AGO3	Q9H9G7	1	1.56	1	0.95	0.97	1.1	0.86	P0275461B	Niraparib	46.2C	0	0				A_Niraparib_UWB cells_90min
AGO3	Q9H9G7	1	1.56	1	1.2	1.23	1.11	1.13	P0275461B	Niraparib	48.1C	0	0				A_Niraparib_UWB cells_90min
AGO3	Q9H9G7	2	1.14	1	0.97	0.93	1.01	0.97	P0275471B	Niraparib	50.4C	0	0				A_Niraparib_UWB cells_90min
AGO3	Q9H9G7	2	1.14	1	0.98	0.97	1.03	0.9	P0275471B	Niraparib	51.9C	0	0				A_Niraparib_UWB cells_90min
AGO3	Q9H9G7	3	1.02	1	0.87	0.85	1.04	0.98	P0275481B	Niraparib	54C	0	0				A_Niraparib_UWB cells_90min
AGO3	Q9H9G7	3	1.02	1	0.81	0.86	0.98	1.13	P0275481B	Niraparib	56.1C	0	0				A_Niraparib_UWB cells_90min
AGO3	Q9H9G7	1	0.86	1	1.05	1.12	1.02	1.1	P0275491B	Niraparib	58.2C	0	0				A_Niraparib_UWB cells_90min
AGO3	Q9H9G7	1	0.86	1	1.01	0.84	0.98	1.02	P0275491B	Niraparib	60.1C	0	0				A_Niraparib_UWB cells_90min
AGPAT1	Q99943	1	0.87	1	0.91	0.97	1.1	1.11	P0275451B	Niraparib	42.1C	0	0				A_Niraparib_UWB cells_90min
AGPAT1	Q99943	1	0.87	1	0.92	1.14	1.05	1.01	P0275451B	Niraparib	44.1C	0	0				A_Niraparib_UWB cells_90min
AGPAT1	Q99943	2	1.13	1	0.94	0.95	1.14	0.86	P0275461B	Niraparib	46.2C	0	0				A_Niraparib_UWB cells_90min
AGPAT1	Q99943	2	1.13	1	1.13	1.14	1.19	1.09	P0275461B	Niraparib	48.1C	0	0				A_Niraparib_UWB cells_90min
AGPAT1	Q99943	3	1.31	1	0.95	0.93	0.96	1.11	P0275471B	Niraparib	50.4C	0	0				A_Niraparib_UWB cells_90min
AGPAT1	Q99943	3	1.31	1	0.92	0.91	0.98	0.91	P0275471B	Niraparib	51.9C	0	0				A_Niraparib_UWB cells_90min
AGPAT2	O15120	1	0.92	1	1.16	0.94	0.92	0.97	P0275451B	Niraparib	42.1C	0	0				A_Niraparib_UWB cells_90min
AGPAT2	O15120	1	0.92	1	1.29	1.08	1.23	1.13	P0275451B	Niraparib	44.1C	0	0				A_Niraparib_UWB cells_90min
AGPAT3	Q9NRZ7	1	1.66	1	0.85	0.85	1	0.56	P0275461B	Niraparib	46.2C	0	0	5.12	-1.15	0.42	A_Niraparib_UWB cells_90min
AGPAT3	Q9NRZ7	1	1.66	1	1.55	1.7	1.68	1.33	P0275461B	Niraparib	48.1C	0	0				A_Niraparib_UWB cells_90min
AGPAT4	Q9NRZ5	1	0.8	1	1.55	1.31	0.72	1.35	P0275451B	Niraparib	42.1C	0	0				A_Niraparib_UWB cells_90min
AGPAT4	Q9NRZ5	1	0.8	1	0.98	1.02	0.82	1.32	P0275451B	Niraparib	44.1C	0	0				A_Niraparib_UWB cells_90min
AGPAT4	Q9NRZ5	5	1.43	1	0.78	0.79	0.92	0.77	P0275461B	Niraparib	46.2C	0	0				A_Niraparib_UWB cells_90min
AGPAT4	Q9NRZ5	5	1.43	1	1.23	1.16	1.19	1.31	P0275461B	Niraparib	48.1C	0	0				A_Niraparib_UWB cells_90min
AGPAT4	Q9NRZ5	3	1.22	1	0.98	0.93	0.99	0.95	P0275471B	Niraparib	50.4C	0	0				A_Niraparib_UWB cells_90min
AGPAT4	Q9NRZ5	3	1.22	1	0.9	0.91	0.89	0.77	P0275471B	Niraparib	51.9C	0	0				A_Niraparib_UWB cells_90min
AGPAT5	Q9NUQ2	4	0.87	1	1.1	1.08	0.99	1.09	P0275451B	Niraparib	42.1C	0	0				A_Niraparib_UWB cells_90min
AGPAT5	Q9NUQ2	4	0.87	1	1.04	1	0.96	1.1	P0275451B	Niraparib	44.1C	0	0				A_Niraparib_UWB cells_90min
AGPAT5	Q9NUQ2	3	1.24	1	0.88	0.91	0.94	0.84	P0275461B	Niraparib	46.2C	0	0				A_Niraparib_UWB cells_90min
AGPAT5	Q9NUQ2	3	1.24	1	1.14	1.13	1.13	1.11	P0275461B	Niraparib	48.1C	0	0				A_Niraparib_UWB cells_90min
AGPAT5	Q9NUQ2	3	1.2	1	0.96	0.97	0.97	1.01	P0275471B	Niraparib	50.4C	0	0				A_Niraparib_UWB cells_90min
AGPAT5	Q9NUQ2	3	1.2	1	1.04	1.05	1.07	0.93	P0275471B	Niraparib	51.9C	0	0				A_Niraparib_UWB cells_90min
AGPS	O00116	12	0.87	1	1.04	1.02	1.04	1.04	P0275451B	Niraparib	42.1C	0	0				A_Niraparib_UWB cells_90min
AGPS	O00116	12	0.87	1	1.01	1	1.03	1.04	P0275451B	Niraparib	44.1C	0	0				A_Niraparib_UWB cells_90min
AGPS	O00116	18	1.18	1	0.95	0.93	0.98	0.92	P0275461B	Niraparib	46.2C	0	0				A_Niraparib_UWB cells_90min
AGPS	O00116	18	1.18	1	1.08	1.03	1.04	1.01	P0275461B	Niraparib	48.1C	0	0				A_Niraparib_UWB cells_90min
AGPS	O00116	14	1.33	1	0.97	0.98	0.95	0.98	P0275471B	Niraparib	50.4C	0	0				A_Niraparib_UWB cells_90min
AGPS	O00116	14	1.33	1	0.98	0.94	0.9	0.97	P0275471B	Niraparib	51.9C	0	0				A_Niraparib_UWB cells_90min
AGPS	O00116	9	2.24	1	1.07	1.07	1	0.97	P0275481B	Niraparib	54C	0	0				A_Niraparib_UWB cells_90min
AGPS	O00116	9	2.24	1	1.02	1.04	1.06	0.94	P0275481B	Niraparib	56.1C	0	0				A_Niraparib_UWB cells_90min
AGPS	O00116	7	1.35	1	1.05	1.04	1.1	1	P0275491B	Niraparib	58.2C	0	0				A_Niraparib_UWB cells_90min
AGPS	O00116	7	1.35	1	1.09	0.88	0.96	1.03	P0275491B	Niraparib	60.1C	0	0				A_Niraparib_UWB cells_90min
AGPS	O00116	2	1.63	1	1.03	0.93	0.91	0.96	P0275501B	Niraparib	62.4C	0	0				A_Niraparib_UWB cells_90min
AGPS	O00116	2	1.63	1	1.03	0.81	0.89	0.89	P0275501B	Niraparib	63.9C	0	0				A_Niraparib_UWB cells_90min
AGRN	O00468	21	0.88	1	0.96	0.98	1.02	0.98	P0275451B	Niraparib	42.1C	0	0				A_Niraparib_UWB cells_90min
AGRN	O00468	21	0.88	1	0.99	1.01	1.05	1.02	P0275451B	Niraparib	44.1C	0	0				A_Niraparib_UWB cells_90min
AGRN	O00468	17	0.98	1	1	1.03	1.01	1.05	P0275461B	Niraparib	46.2C	0	0				A_Niraparib_UWB cells_90min
AGRN	O00468	17	0.98	1	0.94	0.95	0.97	1.01	P0275461B	Niraparib	48.1C	0	0				A_Niraparib_UWB cells_90min
AGRN	O00468	20	1.21	1	0.98	1.01	1.05	1.1	P0275471B	Niraparib	50.4C	0	0				A_Niraparib_UWB cells_90min
AGRN	O00468	20	1.21	1	0.95	0.96	1.02	1.06	P0275471B	Niraparib	51.9C	0	0				A_Niraparib_UWB cells_90min
AGRN	O00468	19	1.32	1	1.01	1.01	1.08	1.16	P0275481B	Niraparib	54C	0	0				A_Niraparib_UWB cells_90min
AGRN	O00468	19	1.32	1	0.96	0.91	1.05	1.08	P0275481B	Niraparib	56.1C	0	0				A_Niraparib_UWB cells_90min
AGRN	O00468	18	1	1	0.97	0.94	1.11	1.27	P0275491B	Niraparib	58.2C	0	0				A_Niraparib_UWB cells_90min
AGRN	O00468	18	1	1	1.01	0.96	1.15	1.31	P0275491B	Niraparib	60.1C	0	0				A_Niraparib_UWB cells_90min
AGRN	O00468	17	0.86	1	1.05	1	1.19	1.31	P0275501B	Niraparib	62.4C	0	0				A_Niraparib_UWB cells_90min
AGRN	O00468	17	0.86	1	0.99	1	1.19	1.31	P0275501B	Niraparib	63.9C	0	0				A_Niraparib_UWB cells_90min
AGTPBP1	Q9UPW5	1	1.42	1	0.56	0.64	0.91	0.61	P0275451B	Niraparib	42.1C	0	0	7.33	-1	0.29	A_Niraparib_UWB cells_90min
AGTPBP1	Q9UPW5	1	1.42	1	1.09	1.2	1.47	1.09	P0275451B	Niraparib	44.1C	0	0				A_Niraparib_UWB cells_90min
AGTPBP1	Q9UPW5	2	1.12	1	0.94	1.03	0.9	1.03	P0275461B	Niraparib	46.2C	0	0				A_Niraparib_UWB cells_90min
AGTPBP1	Q9UPW5	2	1.12	1	0.88	0.86	1.01	0.99	P0275461B	Niraparib	48.1C	0	0				A_Niraparib_UWB cells_90min
AGTRAP	Q6RW13	1	0.89	1	1.32	1.31	0.96	1.27	P0275451B	Niraparib	42.1C	0	0				A_Niraparib_UWB cells_90min
AGTRAP	Q6RW13	1	0.89	1	1.1	1.07	1.03	1.11	P0275451B	Niraparib	44.1C	0	0				A_Niraparib_UWB cells_90min
AGTRAP	Q6RW13	1	1.66	1	0.79	0.85	1.08	0.67	P0275461B	Niraparib	46.2C	0	0				A_Niraparib_UWB cells_90min
AGTRAP	Q6RW13	1	1.66	1	1.51	1.76	1.53	1.2	P0275461B	Niraparib	48.1C	0	0				A_Niraparib_UWB cells_90min
AGTRAP	Q6RW13	1	0.97	1	1.09	1.09	0.97	0.96	P0275471B	Niraparib	50.4C	0	0				A_Niraparib_UWB cells_90min
AGTRAP	Q6RW13	1	0.97	1	0.92	1.05	1.04	1.01	P0275471B	Niraparib	51.9C	0	0				A_Niraparib_UWB cells_90min
AGTRAP	Q6RW13	1	0.89	1	1.08	1.08	1.11	1.01	P0275481B	Niraparib	54C	0	0				A_Niraparib_UWB cells_90min
AGTRAP	Q6RW13	1	0.89	1	0.76	0.9	0.88	1.19	P0275481B	Niraparib	56.1C	0	0				A_Niraparib_UWB cells_90min
AGTRAP	Q6RW13	3	0.76	1	1.09	1.08	1.18	1.05	P0275491B	Niraparib	58.2C	0	0				A_Niraparib_UWB cells_90min
AGTRAP	Q6RW13	3	0.76	1	0.98	0.97	1.17	1.01	P0275491B	Niraparib	60.1C	0	0				A_Niraparib_UWB cells_90min
AGTRAP	Q6RW13	2	0.92	1	0.85	0.95	1.12	1.07	P0275501B	Niraparib	62.4C	0	0				A_Niraparib_UWB cells_90min
AGTRAP	Q6RW13	2	0.92	1	0.91	0.94	0.88	0.94	P0275501B	Niraparib	63.9C	0	0				A_Niraparib_UWB cells_90min
AHCTF1	Q8WYP5	1	0.82	1	0.98	1.04	0.97	1	P0275461B	Niraparib	46.2C	0	0				A_Niraparib_UWB cells_90min
AHCTF1	Q8WYP5	1	0.82	1	0.86	0.7	0.9	0.74	P0275461B	Niraparib	48.1C	0	0				A_Niraparib_UWB cells_90min
AHCTF1	Q8WYP5	1	0.79	1	1.23	0.65	1	0.77	P0275471B	Niraparib	50.4C	0	0				A_Niraparib_UWB cells_90min
AHCTF1	Q8WYP5	1	0.79	1	0.81	0.79	1.12	0.62	P0275471B	Niraparib	51.9C	0	0	4.98	-1	0.1	A_Niraparib_UWB cells_90min
AHCY	P23526	13	0.88	1	1.08	1.06	1.01	1.1	P0275451B	Niraparib	42.1C	0	0				A_Niraparib_UWB cells_90min
AHCY	P23526	13	0.88	1	1.04	1.02	1.04	1.05	P0275451B	Niraparib	44.1C	0	0				A_Niraparib_UWB cells_90min
AHCY	P23526	12	1	1	1.07	1.06	1.08	1.08	P0275461B	Niraparib	46.2C	0	0				A_Niraparib_UWB cells_90min
AHCY	P23526	12	1	1	1	1.1	1.06	1.05	P0275461B	Niraparib	48.1C	0	0				A_Niraparib_UWB cells_90min
AHCY	P23526	13	0.91	1	1.02	1.06	1.08	1.14	P0275471B	Niraparib	50.4C	0	0				A_Niraparib_UWB cells_90min
AHCY	P23526	13	0.91	1	1	1.04	1.08	1.06	P0275471B	Niraparib	51.9C	0	0				A_Niraparib_UWB cells_90min
AHCY	P23526	15	0.88	1	1.05	1.03	1.02	1.1	P0275481B	Niraparib	54C	0	0				A_Niraparib_UWB cells_90min
AHCY	P23526	15	0.88	1	1.01	1.01	1.04	1.05	P0275481B	Niraparib	56.1C	0	0				A_Niraparib_UWB cells_90min
AHCY	P23526	22	0.73	1	1.05	1.08	1.11	1.14	P0275491B	Niraparib	58.2C	0	0				A_Niraparib_UWB cells_90min
AHCY	P23526	22	0.73	1	0.99	1	1	0.99	P0275491B	Niraparib	60.1C	0	0				A_Niraparib_UWB cells_90min
AHCY	P23526	23	1.06	1	1.02	1.03	0.97	1	P0275501B	Niraparib	62.4C	0	0				A_Niraparib_UWB cells_90min
AHCY	P23526	23	1.06	1	0.99	0.98	0.9	0.85	P0275501B	Niraparib	63.9C	0	0				A_Niraparib_UWB cells_90min
AHCYL1	O43865	4	0.88	1	0.94	0.97	1.02	1	P0275451B	Niraparib	42.1C	0	0				A_Niraparib_UWB cells_90min
AHCYL1	O43865	4	0.88	1	1.02	1.03	0.99	0.96	P0275451B	Niraparib	44.1C	0	0				A_Niraparib_UWB cells_90min
AHCYL1	O43865	4	0.98	1	1.01	0.99	1.06	1.02	P0275461B	Niraparib	46.2C	0	0				A_Niraparib_UWB cells_90min
AHCYL1	O43865	4	0.98	1	0.99	1.02	1	0.98	P0275461B	Niraparib	48.1C	0	0				A_Niraparib_UWB cells_90min
AHCYL1	O43865	8	1.02	1	1.02	1.06	1.1	1.14	P0275471B	Niraparib	50.4C	0	0				A_Niraparib_UWB cells_90min
AHCYL1	O43865	8	1.02	1	1.05	1.09	1.12	0.95	P0275471B	Niraparib	51.9C	0	0				A_Niraparib_UWB cells_90min
AHCYL1	O43865	6	1.33	1	1	1.03	1.02	1.03	P0275481B	Niraparib	54C	0	0				A_Niraparib_UWB cells_90min
AHCYL1	O43865	6	1.33	1	1.08	1.03	0.96	0.9	P0275481B	Niraparib	56.1C	0	0				A_Niraparib_UWB cells_90min
AHCYL1	O43865	4	0.92	1	1.04	1.1	1.08	1.05	P0275491B	Niraparib	58.2C	0	0				A_Niraparib_UWB cells_90min
AHCYL1	O43865	4	0.92	1	0.99	1	0.97	0.98	P0275491B	Niraparib	60.1C	0	0				A_Niraparib_UWB cells_90min
AHCYL1	O43865	7	1.05	1	0.98	1	1.02	0.99	P0275501B	Niraparib	62.4C	0	0				A_Niraparib_UWB cells_90min
AHCYL1	O43865	7	1.05	1	1	0.97	1.01	0.93	P0275501B	Niraparib	63.9C	0	0				A_Niraparib_UWB cells_90min
AHCYL2	Q96HN2	1	0.88	1	1.01	1.08	0.97	1.08	P0275451B	Niraparib	42.1C	0	0				A_Niraparib_UWB cells_90min
AHCYL2	Q96HN2	1	0.88	1	1.02	1.07	1.08	1	P0275451B	Niraparib	44.1C	0	0				A_Niraparib_UWB cells_90min
AHCYL2	Q96HN2	1	0.9	1	1.06	1.01	1.07	1.13	P0275461B	Niraparib	46.2C	0	0				A_Niraparib_UWB cells_90min
AHCYL2	Q96HN2	1	0.9	1	0.97	0.94	1.02	0.9	P0275461B	Niraparib	48.1C	0	0				A_Niraparib_UWB cells_90min
AHCYL2	Q96HN2	4	0.92	1	1.02	1.02	1.05	1.07	P0275471B	Niraparib	50.4C	0	0				A_Niraparib_UWB cells_90min
AHCYL2	Q96HN2	4	0.92	1	1.01	1.02	1.04	0.98	P0275471B	Niraparib	51.9C	0	0				A_Niraparib_UWB cells_90min
AHCYL2	Q96HN2	2	1.08	1	1.04	1.06	1.02	0.96	P0275481B	Niraparib	54C	0	0				A_Niraparib_UWB cells_90min
AHCYL2	Q96HN2	2	1.08	1	1.07	1.12	1.11	1.03	P0275481B	Niraparib	56.1C	0	0				A_Niraparib_UWB cells_90min
AHCYL2	Q96HN2	3	0.84	1	0.93	1.01	1	1.15	P0275491B	Niraparib	58.2C	0	0				A_Niraparib_UWB cells_90min
AHCYL2	Q96HN2	3	0.84	1	0.96	1.02	1.03	1.09	P0275491B	Niraparib	60.1C	0	0				A_Niraparib_UWB cells_90min
AHCYL2	Q96HN2	1	1.04	1	0.93	0.93	0.71	0.77	P0275501B	Niraparib	62.4C	0	0				A_Niraparib_UWB cells_90min
AHCYL2	Q96HN2	1	1.04	1	0.98	0.87	1.08	0.96	P0275501B	Niraparib	63.9C	0	0				A_Niraparib_UWB cells_90min
AHNAK	Q09666	143	0.87	1	0.94	0.95	1.02	0.99	P0275451B	Niraparib	42.1C	0	0				A_Niraparib_UWB cells_90min
AHNAK	Q09666	143	0.87	1	0.97	1.01	0.98	0.96	P0275451B	Niraparib	44.1C	0	0				A_Niraparib_UWB cells_90min
AHNAK	Q09666	129	0.9	1	1.13	1.1	1.01	1.17	P0275461B	Niraparib	46.2C	0	0				A_Niraparib_UWB cells_90min
AHNAK	Q09666	129	0.9	1	0.87	0.86	0.85	0.92	P0275461B	Niraparib	48.1C	0	0				A_Niraparib_UWB cells_90min
AHNAK	Q09666	143	1.07	1	1.01	1.02	1.02	1.05	P0275471B	Niraparib	50.4C	0	0				A_Niraparib_UWB cells_90min
AHNAK	Q09666	143	1.07	1	0.96	0.96	0.95	1.05	P0275471B	Niraparib	51.9C	0	0				A_Niraparib_UWB cells_90min
AHNAK	Q09666	102	1.29	1	0.99	0.99	1	1.06	P0275481B	Niraparib	54C	0	0				A_Niraparib_UWB cells_90min
AHNAK	Q09666	102	1.29	1	1.01	0.95	0.99	1.03	P0275481B	Niraparib	56.1C	0	0				A_Niraparib_UWB cells_90min
AHNAK	Q09666	185	0.78	1	0.94	0.93	0.99	1.13	P0275491B	Niraparib	58.2C	0	0				A_Niraparib_UWB cells_90min
AHNAK	Q09666	185	0.78	1	0.99	1.02	1.05	1.14	P0275491B	Niraparib	60.1C	0	0				A_Niraparib_UWB cells_90min
AHNAK	Q09666	232	0.75	1	1.05	1.01	1.03	1.13	P0275501B	Niraparib	62.4C	0	0				A_Niraparib_UWB cells_90min
AHNAK	Q09666	232	0.75	1	1.03	1	1.04	1.09	P0275501B	Niraparib	63.9C	0	0				A_Niraparib_UWB cells_90min
AHNAK2	Q8IVF2	45	0.87	1	0.94	0.94	1.03	1.01	P0275451B	Niraparib	42.1C	0	0				A_Niraparib_UWB cells_90min
AHNAK2	Q8IVF2	45	0.87	1	0.96	1	0.99	0.95	P0275451B	Niraparib	44.1C	0	0				A_Niraparib_UWB cells_90min
AHNAK2	Q8IVF2	41	0.88	1	1.08	1.06	1.01	1.15	P0275461B	Niraparib	46.2C	0	0				A_Niraparib_UWB cells_90min
AHNAK2	Q8IVF2	41	0.88	1	0.89	0.85	0.86	0.92	P0275461B	Niraparib	48.1C	0	0				A_Niraparib_UWB cells_90min
AHNAK2	Q8IVF2	50	1	1	1	0.99	1.04	1.07	P0275471B	Niraparib	50.4C	0	0				A_Niraparib_UWB cells_90min
AHNAK2	Q8IVF2	50	1	1	0.96	0.94	0.96	1.03	P0275471B	Niraparib	51.9C	0	0				A_Niraparib_UWB cells_90min
AHNAK2	Q8IVF2	35	2.42	1	0.98	1	1.03	1.02	P0275481B	Niraparib	54C	0	0				A_Niraparib_UWB cells_90min
AHNAK2	Q8IVF2	35	2.42	1	1.03	0.98	1.04	1.02	P0275481B	Niraparib	56.1C	0	0				A_Niraparib_UWB cells_90min
AHNAK2	Q8IVF2	57	0.91	1	0.97	0.93	1.04	1.15	P0275491B	Niraparib	58.2C	0	0				A_Niraparib_UWB cells_90min
AHNAK2	Q8IVF2	57	0.91	1	1	1	1.04	1.19	P0275491B	Niraparib	60.1C	0	0				A_Niraparib_UWB cells_90min
AHNAK2	Q8IVF2	64	0.8	1	1.03	0.98	1.03	1.18	P0275501B	Niraparib	62.4C	0	0				A_Niraparib_UWB cells_90min
AHNAK2	Q8IVF2	64	0.8	1	1.01	0.96	1.03	1.16	P0275501B	Niraparib	63.9C	0	0				A_Niraparib_UWB cells_90min
AHSA1	O95433	11	0.9	1	0.99	1.03	1.05	1.04	P0275451B	Niraparib	42.1C	0	0				A_Niraparib_UWB cells_90min
AHSA1	O95433	11	0.9	1	0.98	1.04	1.09	1.01	P0275451B	Niraparib	44.1C	0	0				A_Niraparib_UWB cells_90min
AHSA1	O95433	9	0.99	1	1.06	1.03	0.98	1.13	P0275461B	Niraparib	46.2C	0	0				A_Niraparib_UWB cells_90min
AHSA1	O95433	9	0.99	1	0.89	0.86	0.88	1.01	P0275461B	Niraparib	48.1C	0	0				A_Niraparib_UWB cells_90min
AHSA1	O95433	9	1.79	1	1.02	1.02	1.03	1.09	P0275471B	Niraparib	50.4C	0	0				A_Niraparib_UWB cells_90min
AHSA1	O95433	9	1.79	1	0.96	0.95	0.87	0.93	P0275471B	Niraparib	51.9C	0	0				A_Niraparib_UWB cells_90min
AHSA1	O95433	6	1.45	1	0.89	1.02	0.97	1.15	P0275481B	Niraparib	54C	0	0				A_Niraparib_UWB cells_90min
AHSA1	O95433	6	1.45	1	0.98	0.83	0.8	0.98	P0275481B	Niraparib	56.1C	0	0				A_Niraparib_UWB cells_90min
AHSA1	O95433	4	0.84	1	1.12	0.92	0.99	1.13	P0275491B	Niraparib	58.2C	0	0				A_Niraparib_UWB cells_90min
AHSA1	O95433	4	0.84	1	0.85	0.93	0.9	0.88	P0275491B	Niraparib	60.1C	0	0				A_Niraparib_UWB cells_90min
AHSA1	O95433	5	1.06	1	0.92	1.01	1.01	0.93	P0275501B	Niraparib	62.4C	0	0				A_Niraparib_UWB cells_90min
AHSA1	O95433	5	1.06	1	0.96	1.03	0.92	0.95	P0275501B	Niraparib	63.9C	0	0				A_Niraparib_UWB cells_90min
AHSG	P02765	2	0.91	1	0.95	1.27	1.12	1.01	P0275451B	Niraparib	42.1C	0	0				A_Niraparib_UWB cells_90min
AHSG	P02765	2	0.91	1	0.92	1.19	1.13	0.95	P0275451B	Niraparib	44.1C	0	0				A_Niraparib_UWB cells_90min
AHSG	P02765	1	0.91	1	0.76	0.98	1.11	1.03	P0275461B	Niraparib	46.2C	0	0				A_Niraparib_UWB cells_90min
AHSG	P02765	1	0.91	1	0.83	0.95	0.99	0.85	P0275461B	Niraparib	48.1C	0	0				A_Niraparib_UWB cells_90min
AHSG	P02765	1	0.97	1	0.87	1.09	1.18	0.91	P0275471B	Niraparib	50.4C	0	0				A_Niraparib_UWB cells_90min
AHSG	P02765	1	0.97	1	0.86	1.21	1.21	1.05	P0275471B	Niraparib	51.9C	0	0				A_Niraparib_UWB cells_90min
AHSG	P02765	1	0.97	1	0.89	1.2	1.21	1.01	P0275481B	Niraparib	54C	0	0				A_Niraparib_UWB cells_90min
AHSG	P02765	1	0.97	1	0.96	1.31	1.41	0.95	P0275481B	Niraparib	56.1C	0	0				A_Niraparib_UWB cells_90min
AHSG	P02765	4	0.93	1	0.72	1.11	1.12	0.99	P0275491B	Niraparib	58.2C	0	0				A_Niraparib_UWB cells_90min
AHSG	P02765	4	0.93	1	0.9	1.3	1.38	1.01	P0275491B	Niraparib	60.1C	0	0				A_Niraparib_UWB cells_90min
AHSG	P02765	3	1	1	0.76	1.04	1.07	0.91	P0275501B	Niraparib	62.4C	0	0				A_Niraparib_UWB cells_90min
AHSG	P02765	3	1	1	0.81	1.22	1.2	0.87	P0275501B	Niraparib	63.9C	0	0				A_Niraparib_UWB cells_90min
AIDA	Q96BJ3	4	0.84	1	1.05	0.94	0.99	1.02	P0275451B	Niraparib	42.1C	0	0				A_Niraparib_UWB cells_90min
AIDA	Q96BJ3	4	0.84	1	1.04	1.02	0.98	0.94	P0275451B	Niraparib	44.1C	0	0				A_Niraparib_UWB cells_90min
AIDA	Q96BJ3	5	1.01	1	1.06	1.07	0.98	1.12	P0275461B	Niraparib	46.2C	0	0				A_Niraparib_UWB cells_90min
AIDA	Q96BJ3	5	1.01	1	0.89	0.83	0.82	0.88	P0275461B	Niraparib	48.1C	0	0				A_Niraparib_UWB cells_90min
AIDA	Q96BJ3	5	1.4	1	1.05	1.01	1.01	1.06	P0275471B	Niraparib	50.4C	0	0				A_Niraparib_UWB cells_90min
AIDA	Q96BJ3	5	1.4	1	0.99	0.95	0.93	0.99	P0275471B	Niraparib	51.9C	0	0				A_Niraparib_UWB cells_90min
AIDA	Q96BJ3	1	1.76	1	0.79	0.53	0.74	0.79	P0275481B	Niraparib	54C	0	0				A_Niraparib_UWB cells_90min
AIDA	Q96BJ3	1	1.76	1	1.05	0.93	0.34	0.85	P0275481B	Niraparib	56.1C	0	0				A_Niraparib_UWB cells_90min
AIF1L	Q9BQI0	1	1.02	1	0.96	0.95	1.18	0.88	P0275451B	Niraparib	42.1C	1	0				A_Niraparib_UWB cells_90min
AIF1L	Q9BQI0	1	1.02	1	1.13	1.19	1.2	1.19	P0275451B	Niraparib	44.1C	1	0				A_Niraparib_UWB cells_90min
AIF1L	Q9BQI0	1	1.14	1	1.16	1.09	1.04	1.04	P0275461B	Niraparib	46.2C	1	0				A_Niraparib_UWB cells_90min
AIF1L	Q9BQI0	1	1.14	1	1.17	1.24	1.22	1.28	P0275461B	Niraparib	48.1C	1	0				A_Niraparib_UWB cells_90min
AIF1L	Q9BQI0	2	1.51	1	0.97	0.98	0.91	1	P0275471B	Niraparib	50.4C	1	0				A_Niraparib_UWB cells_90min
AIF1L	Q9BQI0	2	1.51	1	1.23	1.23	1.26	1.33	P0275471B	Niraparib	51.9C	1	0				A_Niraparib_UWB cells_90min
AIF1L	Q9BQI0	1	2.34	1	0.93	0.88	0.92	0.99	P0275481B	Niraparib	54C	1	0				A_Niraparib_UWB cells_90min
AIF1L	Q9BQI0	1	2.34	1	1.4	1.28	0.98	1.18	P0275481B	Niraparib	56.1C	1	0				A_Niraparib_UWB cells_90min
AIF1L	Q9BQI0	1	1.41	1	1.35	1.31	1.03	1.09	P0275491B	Niraparib	58.2C	1	0				A_Niraparib_UWB cells_90min
AIF1L	Q9BQI0	1	1.41	1	1.09	1.3	1.53	1.59	P0275491B	Niraparib	60.1C	1	0	6.11	2.34	1	A_Niraparib_UWB cells_90min
AIFM1	O95831	13	0.88	1	1	1.01	1	1.03	P0275451B	Niraparib	42.1C	0	0				A_Niraparib_UWB cells_90min
AIFM1	O95831	13	0.88	1	1	0.99	1	1	P0275451B	Niraparib	44.1C	0	0				A_Niraparib_UWB cells_90min
AIFM1	O95831	13	1.02	1	1.04	1.04	1.03	1.04	P0275461B	Niraparib	46.2C	0	0				A_Niraparib_UWB cells_90min
AIFM1	O95831	13	1.02	1	0.99	1.02	1.02	1.01	P0275461B	Niraparib	48.1C	0	0				A_Niraparib_UWB cells_90min
AIFM1	O95831	13	0.89	1	1.01	1.01	1.04	1.06	P0275471B	Niraparib	50.4C	0	0				A_Niraparib_UWB cells_90min
AIFM1	O95831	13	0.89	1	0.95	0.97	0.93	1	P0275471B	Niraparib	51.9C	0	0				A_Niraparib_UWB cells_90min
AIFM1	O95831	14	0.94	1	0.98	0.98	0.97	1.01	P0275481B	Niraparib	54C	0	0				A_Niraparib_UWB cells_90min
AIFM1	O95831	14	0.94	1	0.99	0.98	0.97	0.95	P0275481B	Niraparib	56.1C	0	0				A_Niraparib_UWB cells_90min
AIFM1	O95831	20	0.93	1	0.97	1	0.99	1.01	P0275491B	Niraparib	58.2C	0	0				A_Niraparib_UWB cells_90min
AIFM1	O95831	20	0.93	1	1.01	1.02	0.99	0.96	P0275491B	Niraparib	60.1C	0	0				A_Niraparib_UWB cells_90min
AIFM1	O95831	20	1.73	1	1.01	0.99	0.9	0.93	P0275501B	Niraparib	62.4C	0	0				A_Niraparib_UWB cells_90min
AIFM1	O95831	20	1.73	1	0.99	0.96	0.86	0.81	P0275501B	Niraparib	63.9C	0	0				A_Niraparib_UWB cells_90min
AIFM2	Q9BRQ8	3	0.9	1	1.33	1.28	0.89	1.21	P0275451B	Niraparib	42.1C	1	0				A_Niraparib_UWB cells_90min
AIFM2	Q9BRQ8	3	0.9	1	1.22	1.1	1.06	1.29	P0275451B	Niraparib	44.1C	1	0				A_Niraparib_UWB cells_90min
AIFM2	Q9BRQ8	6	1.22	1	0.96	0.98	1.06	0.95	P0275461B	Niraparib	46.2C	1	0				A_Niraparib_UWB cells_90min
AIFM2	Q9BRQ8	6	1.22	1	1.15	1.17	1.16	1.15	P0275461B	Niraparib	48.1C	1	0				A_Niraparib_UWB cells_90min
AIFM2	Q9BRQ8	4	1.01	1	1.07	1.05	1.09	1.2	P0275471B	Niraparib	50.4C	1	0				A_Niraparib_UWB cells_90min
AIFM2	Q9BRQ8	4	1.01	1	0.98	1.05	1.12	1.01	P0275471B	Niraparib	51.9C	1	0				A_Niraparib_UWB cells_90min
AIFM2	Q9BRQ8	3	1.08	1	1.04	1.14	1.21	1.32	P0275481B	Niraparib	54C	1	0				A_Niraparib_UWB cells_90min
AIFM2	Q9BRQ8	3	1.08	1	0.82	1.05	1.03	1.38	P0275481B	Niraparib	56.1C	1	0				A_Niraparib_UWB cells_90min
AIFM2	Q9BRQ8	1	1.49	1	1.49	1.58	1.46	2.12	P0275491B	Niraparib	58.2C	1	0	6.06	1	0.74	A_Niraparib_UWB cells_90min
AIFM2	Q9BRQ8	1	1.49	1	1.1	0.88	1.02	2.14	P0275491B	Niraparib	60.1C	1	0	5.06	26.29	0.98	A_Niraparib_UWB cells_90min
AIG1	Q9NVV5	1	1.27	1	1.09	0.94	1.08	0.87	P0275471B	Niraparib	50.4C	0	0				A_Niraparib_UWB cells_90min
AIG1	Q9NVV5	1	1.27	1	1.36	1.24	1.35	1.2	P0275471B	Niraparib	51.9C	0	0				A_Niraparib_UWB cells_90min
AIG1	Q9NVV5	2	0.96	1	0.97	0.98	0.94	0.93	P0275481B	Niraparib	54C	0	0				A_Niraparib_UWB cells_90min
AIG1	Q9NVV5	2	0.96	1	0.97	0.97	0.98	1.01	P0275481B	Niraparib	56.1C	0	0				A_Niraparib_UWB cells_90min
AIG1	Q9NVV5	3	1.18	1	0.9	0.95	1.02	1.07	P0275501B	Niraparib	62.4C	0	0				A_Niraparib_UWB cells_90min
AIG1	Q9NVV5	3	1.18	1	0.97	1	0.98	1.05	P0275501B	Niraparib	63.9C	0	0				A_Niraparib_UWB cells_90min
AIMP1	Q12904	9	0.91	1	0.92	0.94	1.01	0.92	P0275451B	Niraparib	42.1C	0	0				A_Niraparib_UWB cells_90min
AIMP1	Q12904	9	0.91	1	0.94	0.98	0.94	0.92	P0275451B	Niraparib	44.1C	0	0				A_Niraparib_UWB cells_90min
AIMP1	Q12904	9	1.29	1	1.1	1.1	0.96	1.1	P0275461B	Niraparib	46.2C	0	0				A_Niraparib_UWB cells_90min
AIMP1	Q12904	9	1.29	1	0.85	0.86	0.8	0.87	P0275461B	Niraparib	48.1C	0	0				A_Niraparib_UWB cells_90min
AIMP1	Q12904	6	2.02	1	0.93	0.96	0.9	0.91	P0275471B	Niraparib	50.4C	0	0				A_Niraparib_UWB cells_90min
AIMP1	Q12904	6	2.02	1	1.01	1.02	0.91	1.12	P0275471B	Niraparib	51.9C	0	0				A_Niraparib_UWB cells_90min
AIMP1	Q12904	3	1.59	1	0.81	0.9	0.97	0.93	P0275481B	Niraparib	54C	0	0				A_Niraparib_UWB cells_90min
AIMP1	Q12904	3	1.59	1	1.42	1.22	0.95	1.18	P0275481B	Niraparib	56.1C	0	0				A_Niraparib_UWB cells_90min
AIMP1	Q12904	2	1.11	1	0.96	0.84	0.97	1.02	P0275491B	Niraparib	58.2C	0	0				A_Niraparib_UWB cells_90min
AIMP1	Q12904	2	1.11	1	0.8	0.77	0.88	0.65	P0275491B	Niraparib	60.1C	0	0	6.44	-1	0.56	A_Niraparib_UWB cells_90min
AIMP1	Q12904	1	1.01	1	0.96	1.09	1.04	0.83	P0275501B	Niraparib	62.4C	0	0				A_Niraparib_UWB cells_90min
AIMP1	Q12904	1	1.01	1	0.93	0.76	0.91	0.91	P0275501B	Niraparib	63.9C	0	0				A_Niraparib_UWB cells_90min
AIMP2	Q13155	6	0.96	1	1.09	1.07	1.05	1.04	P0275451B	Niraparib	42.1C	0	1				A_Niraparib_UWB cells_90min
AIMP2	Q13155	6	0.96	1	1.05	1.09	1.05	1.04	P0275451B	Niraparib	44.1C	0	1				A_Niraparib_UWB cells_90min
AIMP2	Q13155	10	1.62	1	1	0.97	0.92	0.98	P0275461B	Niraparib	46.2C	0	1				A_Niraparib_UWB cells_90min
AIMP2	Q13155	10	1.62	1	1.04	1.05	0.98	0.95	P0275461B	Niraparib	48.1C	0	1				A_Niraparib_UWB cells_90min
AIMP2	Q13155	6	2.01	1	1.01	0.98	0.97	0.96	P0275471B	Niraparib	50.4C	0	1				A_Niraparib_UWB cells_90min
AIMP2	Q13155	6	2.01	1	0.99	0.97	0.91	0.95	P0275471B	Niraparib	51.9C	0	1				A_Niraparib_UWB cells_90min
AIMP2	Q13155	3	1.56	1	0.86	0.86	1	1.02	P0275481B	Niraparib	54C	0	1				A_Niraparib_UWB cells_90min
AIMP2	Q13155	3	1.56	1	1.41	1.2	0.87	1.11	P0275481B	Niraparib	56.1C	0	1				A_Niraparib_UWB cells_90min
AIMP2	Q13155	2	1.01	1	1.19	1.25	1.14	1.33	P0275491B	Niraparib	58.2C	0	1				A_Niraparib_UWB cells_90min
AIMP2	Q13155	2	1.01	1	0.92	0.95	0.72	0.6	P0275491B	Niraparib	60.1C	0	1	5.5	-3.07	0.94	A_Niraparib_UWB cells_90min
AIP	O00170	7	0.91	1	0.99	1.06	1.09	1.02	P0275451B	Niraparib	42.1C	0	0				A_Niraparib_UWB cells_90min
AIP	O00170	7	0.91	1	0.99	1.05	1.05	0.96	P0275451B	Niraparib	44.1C	0	0				A_Niraparib_UWB cells_90min
AIP	O00170	6	1.22	1	1.07	1.06	0.93	1.16	P0275461B	Niraparib	46.2C	0	0				A_Niraparib_UWB cells_90min
AIP	O00170	6	1.22	1	0.87	0.83	0.88	0.93	P0275461B	Niraparib	48.1C	0	0				A_Niraparib_UWB cells_90min
AIP	O00170	3	2.4	1	0.98	0.94	0.94	0.97	P0275471B	Niraparib	50.4C	0	0				A_Niraparib_UWB cells_90min
AIP	O00170	3	2.4	1	0.94	1.03	0.98	0.89	P0275471B	Niraparib	51.9C	0	0				A_Niraparib_UWB cells_90min
AIP	O00170	2	1.08	1	0.8	0.93	1.08	1.15	P0275481B	Niraparib	54C	0	0				A_Niraparib_UWB cells_90min
AIP	O00170	2	1.08	1	0.84	0.94	1.71	1.17	P0275481B	Niraparib	56.1C	0	0				A_Niraparib_UWB cells_90min
AIP	O00170	2	0.85	1	1	0.97	0.96	1.02	P0275491B	Niraparib	58.2C	0	0				A_Niraparib_UWB cells_90min
AIP	O00170	2	0.85	1	0.88	1.03	1.12	1.07	P0275491B	Niraparib	60.1C	0	0				A_Niraparib_UWB cells_90min
AIP	O00170	1	1.3	1	1.17	1.12	1.22	0.73	P0275501B	Niraparib	62.4C	0	0				A_Niraparib_UWB cells_90min
AIP	O00170	1	1.3	1	1.12	0.96	1	0.67	P0275501B	Niraparib	63.9C	0	0				A_Niraparib_UWB cells_90min
AJAP1	Q9UKB5	1	0.82	1	1.23	1.1	1.07	0.97	P0275451B	Niraparib	42.1C	0	0				A_Niraparib_UWB cells_90min
AJAP1	Q9UKB5	1	0.82	1	0.96	0.92	0.89	0.86	P0275451B	Niraparib	44.1C	0	0				A_Niraparib_UWB cells_90min
AJAP1	Q9UKB5	1	1.18	1	1	1.05	1.01	0.88	P0275461B	Niraparib	46.2C	0	0				A_Niraparib_UWB cells_90min
AJAP1	Q9UKB5	1	1.18	1	1.03	0.89	0.83	0.85	P0275461B	Niraparib	48.1C	0	0				A_Niraparib_UWB cells_90min
AJAP1	Q9UKB5	1	1.76	1	1.19	0.91	1.02	1.32	P0275481B	Niraparib	54C	0	0				A_Niraparib_UWB cells_90min
AJAP1	Q9UKB5	1	1.76	1	1.1	1.63	1.06	1.75	P0275481B	Niraparib	56.1C	0	0	5.7	1	0.4	A_Niraparib_UWB cells_90min
AJUBA	Q96IF1	14	0.96	1	0.96	0.96	1.05	0.98	P0275451B	Niraparib	42.1C	0	0				A_Niraparib_UWB cells_90min
AJUBA	Q96IF1	14	0.96	1	1.01	0.99	0.99	0.99	P0275451B	Niraparib	44.1C	0	0				A_Niraparib_UWB cells_90min
AJUBA	Q96IF1	9	1.28	1	0.97	1.03	0.96	1.06	P0275461B	Niraparib	46.2C	0	0				A_Niraparib_UWB cells_90min
AJUBA	Q96IF1	9	1.28	1	0.96	0.95	1	0.98	P0275461B	Niraparib	48.1C	0	0				A_Niraparib_UWB cells_90min
AJUBA	Q96IF1	9	1.3	1	0.95	0.94	0.98	0.98	P0275471B	Niraparib	50.4C	0	0				A_Niraparib_UWB cells_90min
AJUBA	Q96IF1	9	1.3	1	0.98	0.92	0.93	1.01	P0275471B	Niraparib	51.9C	0	0				A_Niraparib_UWB cells_90min
AJUBA	Q96IF1	6	1.29	1	1.02	0.99	1.08	1.07	P0275481B	Niraparib	54C	0	0				A_Niraparib_UWB cells_90min
AJUBA	Q96IF1	6	1.29	1	1.02	0.96	1.06	0.92	P0275481B	Niraparib	56.1C	0	0				A_Niraparib_UWB cells_90min
AJUBA	Q96IF1	3	0.79	1	1.07	1.04	1.12	1.13	P0275491B	Niraparib	58.2C	0	0				A_Niraparib_UWB cells_90min
AJUBA	Q96IF1	3	0.79	1	0.93	0.93	1	0.89	P0275491B	Niraparib	60.1C	0	0				A_Niraparib_UWB cells_90min
AJUBA	Q96IF1	2	0.98	1	0.96	1.04	1.03	1.08	P0275501B	Niraparib	62.4C	0	0				A_Niraparib_UWB cells_90min
AJUBA	Q96IF1	2	0.98	1	0.88	0.94	0.86	0.97	P0275501B	Niraparib	63.9C	0	0				A_Niraparib_UWB cells_90min
AK1	P00568	7	1.01	1	0.79	0.85	1.01	0.84	P0275451B	Niraparib	42.1C	0	0				A_Niraparib_UWB cells_90min
AK1	P00568	7	1.01	1	0.98	1.09	1.12	1.01	P0275451B	Niraparib	44.1C	0	0				A_Niraparib_UWB cells_90min
AK1	P00568	3	0.87	1	1.11	1.05	1.02	1.14	P0275461B	Niraparib	46.2C	0	0				A_Niraparib_UWB cells_90min
AK1	P00568	3	0.87	1	0.79	0.82	0.75	0.9	P0275461B	Niraparib	48.1C	0	0				A_Niraparib_UWB cells_90min
AK1	P00568	3	1.4	1	0.95	1	0.95	0.96	P0275471B	Niraparib	50.4C	0	0				A_Niraparib_UWB cells_90min
AK1	P00568	3	1.4	1	0.87	0.96	0.76	0.99	P0275471B	Niraparib	51.9C	0	0				A_Niraparib_UWB cells_90min
AK1	P00568	4	1.68	1	0.93	1.01	0.89	0.96	P0275481B	Niraparib	54C	0	0				A_Niraparib_UWB cells_90min
AK1	P00568	4	1.68	1	1	0.96	0.83	0.96	P0275481B	Niraparib	56.1C	0	0				A_Niraparib_UWB cells_90min
AK1	P00568	5	0.93	1	0.96	0.92	0.91	0.98	P0275491B	Niraparib	58.2C	0	0				A_Niraparib_UWB cells_90min
AK1	P00568	5	0.93	1	0.99	1.05	0.97	1.01	P0275491B	Niraparib	60.1C	0	0				A_Niraparib_UWB cells_90min
AK1	P00568	3	0.96	1	0.91	0.8	0.91	0.86	P0275501B	Niraparib	62.4C	0	0				A_Niraparib_UWB cells_90min
AK1	P00568	3	0.96	1	0.77	0.89	0.94	0.94	P0275501B	Niraparib	63.9C	0	0				A_Niraparib_UWB cells_90min
AK2	P54819	9	0.88	1	0.98	1	1.07	0.99	P0275451B	Niraparib	42.1C	0	0				A_Niraparib_UWB cells_90min
AK2	P54819	9	0.88	1	1	1.06	1.09	1.01	P0275451B	Niraparib	44.1C	0	0				A_Niraparib_UWB cells_90min
AK2	P54819	9	0.93	1	1.1	1.11	0.95	1.15	P0275461B	Niraparib	46.2C	0	0				A_Niraparib_UWB cells_90min
AK2	P54819	9	0.93	1	0.95	0.97	0.99	1.03	P0275461B	Niraparib	48.1C	0	0				A_Niraparib_UWB cells_90min
AK2	P54819	16	0.94	1	0.98	0.97	0.97	0.97	P0275471B	Niraparib	50.4C	0	0				A_Niraparib_UWB cells_90min
AK2	P54819	16	0.94	1	1	1.02	1.02	1.14	P0275471B	Niraparib	51.9C	0	0				A_Niraparib_UWB cells_90min
AK2	P54819	11	1.02	1	0.96	1	0.93	0.98	P0275481B	Niraparib	54C	0	0				A_Niraparib_UWB cells_90min
AK2	P54819	11	1.02	1	1.15	1.07	1.03	0.99	P0275481B	Niraparib	56.1C	0	0				A_Niraparib_UWB cells_90min
AK2	P54819	18	0.95	1	0.97	0.99	0.95	0.99	P0275491B	Niraparib	58.2C	0	0				A_Niraparib_UWB cells_90min
AK2	P54819	18	0.95	1	1.02	1.11	1.03	1.03	P0275491B	Niraparib	60.1C	0	0				A_Niraparib_UWB cells_90min
AK2	P54819	15	1.64	1	0.98	1.03	0.88	0.95	P0275501B	Niraparib	62.4C	0	0				A_Niraparib_UWB cells_90min
AK2	P54819	15	1.64	1	1.03	1.06	0.9	1	P0275501B	Niraparib	63.9C	0	0				A_Niraparib_UWB cells_90min
AK3	Q9UIJ7	5	0.86	1	1.06	1.07	1.04	1.04	P0275451B	Niraparib	42.1C	0	0				A_Niraparib_UWB cells_90min
AK3	Q9UIJ7	5	0.86	1	1.04	0.97	0.99	1.03	P0275451B	Niraparib	44.1C	0	0				A_Niraparib_UWB cells_90min
AK3	Q9UIJ7	5	0.99	1	1.04	1.06	1.01	1.07	P0275461B	Niraparib	46.2C	0	0				A_Niraparib_UWB cells_90min
AK3	Q9UIJ7	5	0.99	1	1.07	1.1	1.03	1.03	P0275461B	Niraparib	48.1C	0	0				A_Niraparib_UWB cells_90min
AK3	Q9UIJ7	5	0.87	1	1.06	1.08	1.08	1.03	P0275471B	Niraparib	50.4C	0	0				A_Niraparib_UWB cells_90min
AK3	Q9UIJ7	5	0.87	1	1.02	1.04	1	1.04	P0275471B	Niraparib	51.9C	0	0				A_Niraparib_UWB cells_90min
AK3	Q9UIJ7	6	1.14	1	1.05	1.05	1.01	1.05	P0275481B	Niraparib	54C	0	0				A_Niraparib_UWB cells_90min
AK3	Q9UIJ7	6	1.14	1	1.03	1.07	1.05	0.98	P0275481B	Niraparib	56.1C	0	0				A_Niraparib_UWB cells_90min
AK3	Q9UIJ7	9	2.72	1	1.07	1.03	0.93	0.88	P0275491B	Niraparib	58.2C	0	0				A_Niraparib_UWB cells_90min
AK3	Q9UIJ7	9	2.72	1	1.07	0.96	0.86	0.88	P0275491B	Niraparib	60.1C	0	0				A_Niraparib_UWB cells_90min
AK3	Q9UIJ7	1	0.84	1	1.46	0.41	1.29	0.86	P0275501B	Niraparib	62.4C	0	0				A_Niraparib_UWB cells_90min
AK3	Q9UIJ7	1	0.84	1	0.56	0.73	1.01	1.05	P0275501B	Niraparib	63.9C	0	0				A_Niraparib_UWB cells_90min
AK4	P27144	9	0.83	1	1.19	1.09	1.14	1.05	P0275451B	Niraparib	42.1C	0	0				A_Niraparib_UWB cells_90min
AK4	P27144	9	0.83	1	1.02	1	0.99	1.02	P0275451B	Niraparib	44.1C	0	0				A_Niraparib_UWB cells_90min
AK4	P27144	9	1.17	1	1.04	1.06	0.93	1.12	P0275461B	Niraparib	46.2C	0	0				A_Niraparib_UWB cells_90min
AK4	P27144	9	1.17	1	1.14	1.21	1.15	1.17	P0275461B	Niraparib	48.1C	0	0				A_Niraparib_UWB cells_90min
AK4	P27144	8	1.23	1	1.03	0.95	0.87	0.89	P0275471B	Niraparib	50.4C	0	0				A_Niraparib_UWB cells_90min
AK4	P27144	8	1.23	1	1.09	1.09	0.93	0.98	P0275471B	Niraparib	51.9C	0	0				A_Niraparib_UWB cells_90min
AK4	P27144	8	1.91	1	1	1.1	0.82	0.89	P0275481B	Niraparib	54C	0	0				A_Niraparib_UWB cells_90min
AK4	P27144	8	1.91	1	1.01	1.08	0.78	0.86	P0275481B	Niraparib	56.1C	0	0				A_Niraparib_UWB cells_90min
AK4	P27144	3	1.74	1	0.93	0.9	0.72	0.77	P0275491B	Niraparib	58.2C	0	0				A_Niraparib_UWB cells_90min
AK4	P27144	3	1.74	1	1	1.09	1.15	1.1	P0275491B	Niraparib	60.1C	0	0				A_Niraparib_UWB cells_90min
AK4	P27144	1							P0275501B	Niraparib	62.4C	0	0				A_Niraparib_UWB cells_90min
AK4	P27144	1		1	0.72	0.6	0.91	1.22	P0275501B	Niraparib	63.9C	0	0				A_Niraparib_UWB cells_90min
AK5	Q9Y6K8	1	1.02	1	0.94	0.87	0.94	0.78	P0275451B	Niraparib	42.1C	0	0				A_Niraparib_UWB cells_90min
AK5	Q9Y6K8	1	1.02	1	0.91	0.87	1.16	0.97	P0275451B	Niraparib	44.1C	0	0				A_Niraparib_UWB cells_90min
AK6	Q9Y3D8	2	0.94	1	1.03	1.07	1.03	1.01	P0275451B	Niraparib	42.1C	0	0				A_Niraparib_UWB cells_90min
AK6	Q9Y3D8	2	0.94	1	1.01	0.93	0.92	1.01	P0275451B	Niraparib	44.1C	0	0				A_Niraparib_UWB cells_90min
AK9	Q5TCS8	1	0.89	1	0.97	0.95	1.06	1.21	P0275471B	Niraparib	50.4C	0	0				A_Niraparib_UWB cells_90min
AK9	Q5TCS8	1	0.89	1	1.05	0.99	0.97	1.07	P0275471B	Niraparib	51.9C	0	0				A_Niraparib_UWB cells_90min
AK9	Q5TCS8	1	0.82	1	0.93	1.11	0.84	1.08	P0275491B	Niraparib	58.2C	0	0				A_Niraparib_UWB cells_90min
AK9	Q5TCS8	1	0.82	1	0.92	1.04	1	1.03	P0275491B	Niraparib	60.1C	0	0				A_Niraparib_UWB cells_90min
AKAP1	Q92667	9	0.91	1	0.97	0.92	0.99	0.97	P0275451B	Niraparib	42.1C	0	0				A_Niraparib_UWB cells_90min
AKAP1	Q92667	9	0.91	1	0.99	1.01	0.95	0.98	P0275451B	Niraparib	44.1C	0	0				A_Niraparib_UWB cells_90min
AKAP1	Q92667	11	1.25	1	1.06	1.08	1	1.1	P0275461B	Niraparib	46.2C	0	0				A_Niraparib_UWB cells_90min
AKAP1	Q92667	11	1.25	1	0.9	0.83	0.84	0.97	P0275461B	Niraparib	48.1C	0	0				A_Niraparib_UWB cells_90min
AKAP1	Q92667	9	1.41	1	0.99	0.99	0.96	0.98	P0275471B	Niraparib	50.4C	0	0				A_Niraparib_UWB cells_90min
AKAP1	Q92667	9	1.41	1	0.96	1.02	0.91	1.03	P0275471B	Niraparib	51.9C	0	0				A_Niraparib_UWB cells_90min
AKAP1	Q92667	3	1.14	1	0.96	1.01	0.86	0.91	P0275481B	Niraparib	54C	0	0				A_Niraparib_UWB cells_90min
AKAP1	Q92667	3	1.14	1	1.17	0.96	0.98	1.19	P0275481B	Niraparib	56.1C	0	0				A_Niraparib_UWB cells_90min
AKAP1	Q92667	4	0.85	1	1.01	0.98	0.98	0.95	P0275491B	Niraparib	58.2C	0	0				A_Niraparib_UWB cells_90min
AKAP1	Q92667	4	0.85	1	1.04	0.98	1.06	1.05	P0275491B	Niraparib	60.1C	0	0				A_Niraparib_UWB cells_90min
AKAP1	Q92667	3	0.84	1	1.07	1.05	1.03	0.94	P0275501B	Niraparib	62.4C	0	0				A_Niraparib_UWB cells_90min
AKAP1	Q92667	3	0.84	1	1.04	0.97	1.04	1.06	P0275501B	Niraparib	63.9C	0	0				A_Niraparib_UWB cells_90min
AKAP10	O43572	6	0.99	1	0.95	1.01	1.06	1.02	P0275451B	Niraparib	42.1C	0	0				A_Niraparib_UWB cells_90min
AKAP10	O43572	6	0.99	1	1	1.03	0.98	0.99	P0275451B	Niraparib	44.1C	0	0				A_Niraparib_UWB cells_90min
AKAP10	O43572	2	1.71	1	0.91	0.98	0.89	0.88	P0275461B	Niraparib	46.2C	0	0				A_Niraparib_UWB cells_90min
AKAP10	O43572	2	1.71	1	1	0.84	0.92	0.96	P0275461B	Niraparib	48.1C	0	0				A_Niraparib_UWB cells_90min
AKAP11	Q9UKA4	13	0.84	1	1.04	1	1.04	1.07	P0275451B	Niraparib	42.1C	0	0				A_Niraparib_UWB cells_90min
AKAP11	Q9UKA4	13	0.84	1	0.96	0.9	0.93	0.94	P0275451B	Niraparib	44.1C	0	0				A_Niraparib_UWB cells_90min
AKAP11	Q9UKA4	9	1.35	1	0.97	1	1.01	1.02	P0275461B	Niraparib	46.2C	0	0				A_Niraparib_UWB cells_90min
AKAP11	Q9UKA4	9	1.35	1	1	1.04	1.03	1.01	P0275461B	Niraparib	48.1C	0	0				A_Niraparib_UWB cells_90min
AKAP11	Q9UKA4	2	1.43	1	1.08	1.09	0.83	1	P0275471B	Niraparib	50.4C	0	0				A_Niraparib_UWB cells_90min
AKAP11	Q9UKA4	2	1.43	1	1.19	1.04	0.89	1.26	P0275471B	Niraparib	51.9C	0	0				A_Niraparib_UWB cells_90min
AKAP12	Q02952	49	0.86	1	0.95	0.96	0.99	1	P0275451B	Niraparib	42.1C	0	0				A_Niraparib_UWB cells_90min
AKAP12	Q02952	49	0.86	1	0.98	1.02	0.98	0.96	P0275451B	Niraparib	44.1C	0	0				A_Niraparib_UWB cells_90min
AKAP12	Q02952	49	0.85	1	1.09	1.09	1.02	1.16	P0275461B	Niraparib	46.2C	0	0				A_Niraparib_UWB cells_90min
AKAP12	Q02952	49	0.85	1	0.89	0.9	0.89	0.96	P0275461B	Niraparib	48.1C	0	0				A_Niraparib_UWB cells_90min
AKAP12	Q02952	55	0.84	1	1.02	1.03	1.06	1.1	P0275471B	Niraparib	50.4C	0	0				A_Niraparib_UWB cells_90min
AKAP12	Q02952	55	0.84	1	0.94	0.98	0.95	1.08	P0275471B	Niraparib	51.9C	0	0				A_Niraparib_UWB cells_90min
AKAP12	Q02952	64	0.88	1	1	1	1.01	1.05	P0275481B	Niraparib	54C	0	0				A_Niraparib_UWB cells_90min
AKAP12	Q02952	64	0.88	1	1.04	1.01	1.01	0.97	P0275481B	Niraparib	56.1C	0	0				A_Niraparib_UWB cells_90min
AKAP12	Q02952	75	0.83	1	0.97	0.98	1	1.03	P0275491B	Niraparib	58.2C	0	0				A_Niraparib_UWB cells_90min
AKAP12	Q02952	75	0.83	1	1	1.07	1.05	1.06	P0275491B	Niraparib	60.1C	0	0				A_Niraparib_UWB cells_90min
AKAP12	Q02952	85	0.88	1	1.07	1.06	1.02	1.1	P0275501B	Niraparib	62.4C	0	0				A_Niraparib_UWB cells_90min
AKAP12	Q02952	85	0.88	1	1.04	1.05	1.05	1.01	P0275501B	Niraparib	63.9C	0	0				A_Niraparib_UWB cells_90min
AKAP13	Q12802	26	0.93	1	0.99	0.97	1	1	P0275451B	Niraparib	42.1C	0	0				A_Niraparib_UWB cells_90min
AKAP13	Q12802	26	0.93	1	0.96	0.96	0.94	0.93	P0275451B	Niraparib	44.1C	0	0				A_Niraparib_UWB cells_90min
AKAP13	Q12802	17	1.39	1	1.03	1.02	0.95	0.98	P0275461B	Niraparib	46.2C	0	0				A_Niraparib_UWB cells_90min
AKAP13	Q12802	17	1.39	1	0.91	0.88	0.9	0.93	P0275461B	Niraparib	48.1C	0	0				A_Niraparib_UWB cells_90min
AKAP13	Q12802	14	1.46	1	0.97	0.97	0.97	0.98	P0275471B	Niraparib	50.4C	0	0				A_Niraparib_UWB cells_90min
AKAP13	Q12802	14	1.46	1	0.97	0.95	0.89	1.05	P0275471B	Niraparib	51.9C	0	0				A_Niraparib_UWB cells_90min
AKAP13	Q12802	3	1.54	1	1.13	0.91	1.03	1.09	P0275481B	Niraparib	54C	0	0				A_Niraparib_UWB cells_90min
AKAP13	Q12802	3	1.54	1	0.97	0.88	1.24	1.01	P0275481B	Niraparib	56.1C	0	0				A_Niraparib_UWB cells_90min
AKAP13	Q12802	2	0.96	1	0.82	0.97	0.91	1.01	P0275491B	Niraparib	58.2C	0	0				A_Niraparib_UWB cells_90min
AKAP13	Q12802	2	0.96	1	1.03	0.87	0.89	1.08	P0275491B	Niraparib	60.1C	0	0				A_Niraparib_UWB cells_90min
AKAP13	Q12802	2	0.93	1	0.91	0.92	1	1.02	P0275501B	Niraparib	62.4C	0	0				A_Niraparib_UWB cells_90min
AKAP13	Q12802	2	0.93	1	0.97	0.9	1.02	1.14	P0275501B	Niraparib	63.9C	0	0				A_Niraparib_UWB cells_90min
AKAP17A	Q02040	2	0.94	1	1.04	1.05	1.01	1.06	P0275451B	Niraparib	42.1C	0	0				A_Niraparib_UWB cells_90min
AKAP17A	Q02040	2	0.94	1	1.02	1.05	1	1.02	P0275451B	Niraparib	44.1C	0	0				A_Niraparib_UWB cells_90min
AKAP2	Q9Y2D5	9	0.84	1	1.02	0.99	1.07	1.04	P0275451B	Niraparib	42.1C	0	0				A_Niraparib_UWB cells_90min
AKAP2	Q9Y2D5	9	0.84	1	1.01	1.01	1.02	1	P0275451B	Niraparib	44.1C	0	0				A_Niraparib_UWB cells_90min
AKAP2	Q9Y2D5	13	0.94	1	1.12	1.05	1.04	1.12	P0275461B	Niraparib	46.2C	0	0				A_Niraparib_UWB cells_90min
AKAP2	Q9Y2D5	13	0.94	1	0.89	0.92	0.95	0.94	P0275461B	Niraparib	48.1C	0	0				A_Niraparib_UWB cells_90min
AKAP2	Q9Y2D5	16	1.05	1	1.02	1	1.04	1.04	P0275471B	Niraparib	50.4C	0	0				A_Niraparib_UWB cells_90min
AKAP2	Q9Y2D5	16	1.05	1	0.97	0.94	0.95	1.03	P0275471B	Niraparib	51.9C	0	0				A_Niraparib_UWB cells_90min
AKAP2	Q9Y2D5	14	0.88	1	0.96	0.99	0.98	1.02	P0275481B	Niraparib	54C	0	0				A_Niraparib_UWB cells_90min
AKAP2	Q9Y2D5	14	0.88	1	1.07	1.05	1.06	1.05	P0275481B	Niraparib	56.1C	0	0				A_Niraparib_UWB cells_90min
AKAP2	Q9Y2D5	15	0.84	1	0.93	1.01	0.94	0.98	P0275491B	Niraparib	58.2C	0	0				A_Niraparib_UWB cells_90min
AKAP2	Q9Y2D5	15	0.84	1	1.01	1.05	1.05	1.08	P0275491B	Niraparib	60.1C	0	0				A_Niraparib_UWB cells_90min
AKAP2	Q9Y2D5	23	0.86	1	1.01	0.98	1	1.04	P0275501B	Niraparib	62.4C	0	0				A_Niraparib_UWB cells_90min
AKAP2	Q9Y2D5	23	0.86	1	0.99	0.99	1.02	1.04	P0275501B	Niraparib	63.9C	0	0				A_Niraparib_UWB cells_90min
AKAP7	Q9P0M2	2	1.15	1	1	1	0.9	0.99	P0275491B	Niraparib	58.2C	0	0				A_Niraparib_UWB cells_90min
AKAP7	Q9P0M2	2	1.15	1	1.06	1.09	0.95	1.02	P0275491B	Niraparib	60.1C	0	0				A_Niraparib_UWB cells_90min
AKAP8	O43823	11	1.06	1	0.98	1.02	1.04	0.97	P0275451B	Niraparib	42.1C	0	0				A_Niraparib_UWB cells_90min
AKAP8	O43823	11	1.06	1	0.95	1.03	0.95	0.87	P0275451B	Niraparib	44.1C	0	0				A_Niraparib_UWB cells_90min
AKAP8	O43823	7	1.15	1	1.13	1.13	0.94	1.07	P0275461B	Niraparib	46.2C	0	0				A_Niraparib_UWB cells_90min
[truncated: 64,259 more rows]

## Sheet: Table S5_Results T47D
gene_name	representative	qupm	dmso1_vs_dmso2	rel_fc_protein_128H_131L_0uM	rel_fc_protein_128L_130H_0.24uM	rel_fc_protein_127H_130L_1.2uM	rel_fc_protein_127L_129H_6uM	rel_fc_protein_126_129L_30uM	Sample identifier	compound	temperature	protein_stabilized_neighb_temp_good_curves_count	protein_destabilized_neighb_temp_good_curves_count	pEC50	slope	R_sq	Experiment
A2M	P01023	1	1.09	1	0.89	0.7	1.51	2.12	P0265389B	Niraparib	46.2C	10	0	5.17	8	0.92	A_Niraparib_T47D cells_48h
A2M	P01023	1	1.09	1	1.06	1.1	2.76	4.28	P0265389B	Niraparib	48.1C	10	0	5.25	5.74	1	A_Niraparib_T47D cells_48h
A2M	P01023	2	1.27	1	0.76	0.87	1.31	2.24	P0265399B	Niraparib	50.4C	10	0	5.17	22	0.95	A_Niraparib_T47D cells_48h
A2M	P01023	2	1.27	1	1.09	1.2	1.91	3.78	P0265399B	Niraparib	51.9C	10	0	5.12	6.78	0.99	A_Niraparib_T47D cells_48h
A2M	P01023	3	1	1	1.05	1.13	2.1	5.74	P0265409B	Niraparib	54C	10	0	5.11	10.28	1	A_Niraparib_T47D cells_48h
A2M	P01023	3	1	1	0.91	1.13	2.05	6.48	P0265409B	Niraparib	56.1C	10	0	5.1	11.55	1	A_Niraparib_T47D cells_48h
A2M	P01023	2	0.73	1	1.21	0.66	1.71	4.14	P0265419B	Niraparib	58.2C	10	0	5.17	22	0.98	A_Niraparib_T47D cells_48h
A2M	P01023	2	0.73	1	1.05	0.98	1.35	2.85	P0265419B	Niraparib	60.1C	10	0	5.17	29	1	A_Niraparib_T47D cells_48h
A2M	P01023	2	0.75	1	0.73	0.78	1.7	4.29	P0265429B	Niraparib	62.4C	10	0	5.17	29	0.99	A_Niraparib_T47D cells_48h
A2M	P01023	2	0.75	1	0.7	0.88	1.33	3.26	P0265429B	Niraparib	63.9C	10	0	5.17	36	0.98	A_Niraparib_T47D cells_48h
A2ML1	A8K2U0	18	1.47	1	0.66	0.92	0.59	0.56	P0265379B	Niraparib	42.1C	1	0	6.53	-1	0.59	A_Niraparib_T47D cells_48h
A2ML1	A8K2U0	18	1.47	1	0.35	0.63	0.25	65.06	P0265379B	Niraparib	44.1C	1	0	4.87	50	1	A_Niraparib_T47D cells_48h
AAAS	Q9NRG9	6	0.95	1	1	1.02	0.93	0.72	P0265379B	Niraparib	42.1C	0	5				A_Niraparib_T47D cells_48h
AAAS	Q9NRG9	6	0.95	1	0.98	0.94	0.88	0.63	P0265379B	Niraparib	44.1C	0	5	5.1	-5.62	0.96	A_Niraparib_T47D cells_48h
AAAS	Q9NRG9	7	1.03	1	0.98	1.02	0.92	0.66	P0265389B	Niraparib	46.2C	0	5	5.17	-22	0.99	A_Niraparib_T47D cells_48h
AAAS	Q9NRG9	7	1.03	1	0.96	0.95	0.87	0.63	P0265389B	Niraparib	48.1C	0	5	5.11	-5.34	0.96	A_Niraparib_T47D cells_48h
AAAS	Q9NRG9	6	1.23	1	0.92	1.05	0.84	0.66	P0265399B	Niraparib	50.4C	0	5	5.17	-8	0.9	A_Niraparib_T47D cells_48h
AAAS	Q9NRG9	6	1.23	1	0.98	0.96	1	0.67	P0265399B	Niraparib	51.9C	0	5	4.87	-50	0.98	A_Niraparib_T47D cells_48h
AAAS	Q9NRG9	6	2.55	1	1.04	0.98	1.08	0.82	P0265409B	Niraparib	54C	0	5				A_Niraparib_T47D cells_48h
AAAS	Q9NRG9	6	2.55	1	0.87	0.89	1.01	0.59	P0265409B	Niraparib	56.1C	0	5	4.87	-50	0.74	A_Niraparib_T47D cells_48h
AACS	Q86V21	13	0.96	1	0.97	1.1	1.18	1.03	P0265379B	Niraparib	42.1C	0	0				A_Niraparib_T47D cells_48h
AACS	Q86V21	13	0.96	1	0.98	1.11	1.01	1.07	P0265379B	Niraparib	44.1C	0	0				A_Niraparib_T47D cells_48h
AACS	Q86V21	11	1.29	1	1.04	1.13	1.16	1.15	P0265389B	Niraparib	46.2C	0	0				A_Niraparib_T47D cells_48h
AACS	Q86V21	11	1.29	1	1.07	1.08	1.16	1.24	P0265389B	Niraparib	48.1C	0	0				A_Niraparib_T47D cells_48h
AACS	Q86V21	13	1.44	1	0.94	1.15	1.02	1.03	P0265399B	Niraparib	50.4C	0	0				A_Niraparib_T47D cells_48h
AACS	Q86V21	13	1.44	1	1.02	1	1.08	1.02	P0265399B	Niraparib	51.9C	0	0				A_Niraparib_T47D cells_48h
AACS	Q86V21	3	1.58	1	0.86	0.97	1.06	0.87	P0265409B	Niraparib	54C	0	0				A_Niraparib_T47D cells_48h
AACS	Q86V21	3	1.58	1	0.93	0.98	1.04	1.09	P0265409B	Niraparib	56.1C	0	0				A_Niraparib_T47D cells_48h
AACS	Q86V21	1	1.36	1	0.92	0.84	0.98	1.17	P0265419B	Niraparib	58.2C	0	0				A_Niraparib_T47D cells_48h
AACS	Q86V21	1	1.36	1	1.51	1.07	1.25	1.23	P0265419B	Niraparib	60.1C	0	0				A_Niraparib_T47D cells_48h
AACS	Q86V21	1	1.43	1	0.73	0.78	1.16	0.99	P0265429B	Niraparib	62.4C	0	0				A_Niraparib_T47D cells_48h
AACS	Q86V21	1	1.43	1	1.43	1.51	1.21	1.46	P0265429B	Niraparib	63.9C	0	0				A_Niraparib_T47D cells_48h
AAGAB	Q6PD74	2	1.08	1	1.19	0.97	0.87	1.51	P0265379B	Niraparib	42.1C	0	0	4.87	50	0.78	A_Niraparib_T47D cells_48h
AAGAB	Q6PD74	2	1.08	1	1.17	0.95	1.22	1.36	P0265379B	Niraparib	44.1C	0	0				A_Niraparib_T47D cells_48h
AAGAB	Q6PD74	3	1.37	1	1.08	1.05	1.22	1.42	P0265389B	Niraparib	46.2C	0	0				A_Niraparib_T47D cells_48h
AAGAB	Q6PD74	3	1.37	1	0.93	1.08	1.1	1.38	P0265389B	Niraparib	48.1C	0	0				A_Niraparib_T47D cells_48h
AAGAB	Q6PD74	2	1.47	1	1.08	0.93	1.02	1.25	P0265399B	Niraparib	50.4C	0	0				A_Niraparib_T47D cells_48h
AAGAB	Q6PD74	2	1.47	1	1.07	0.86	1.02	1.18	P0265399B	Niraparib	51.9C	0	0				A_Niraparib_T47D cells_48h
AAGAB	Q6PD74	1	1.21	1	1.12	0.78	0.86	0.98	P0265419B	Niraparib	58.2C	0	0				A_Niraparib_T47D cells_48h
AAGAB	Q6PD74	1	1.21	1	0.96	1.08	1.05	1.25	P0265419B	Niraparib	60.1C	0	0				A_Niraparib_T47D cells_48h
AAK1	Q2M2I8	12	0.92	1	0.98	1.03	1.03	1.11	P0265379B	Niraparib	42.1C	0	0				A_Niraparib_T47D cells_48h
AAK1	Q2M2I8	12	0.92	1	1.04	0.99	1.12	1.06	P0265379B	Niraparib	44.1C	0	0				A_Niraparib_T47D cells_48h
AAK1	Q2M2I8	8	0.97	1	1.04	1.1	1.29	1.2	P0265389B	Niraparib	46.2C	0	0				A_Niraparib_T47D cells_48h
AAK1	Q2M2I8	8	0.97	1	0.98	1.07	1.14	1.05	P0265389B	Niraparib	48.1C	0	0				A_Niraparib_T47D cells_48h
AAK1	Q2M2I8	11	1.37	1	1	0.98	1.13	1.1	P0265399B	Niraparib	50.4C	0	0				A_Niraparib_T47D cells_48h
AAK1	Q2M2I8	11	1.37	1	0.99	1.04	1.17	1.2	P0265399B	Niraparib	51.9C	0	0				A_Niraparib_T47D cells_48h
AAK1	Q2M2I8	5	3.07	1	0.96	1.01	1.13	1.13	P0265409B	Niraparib	54C	0	0				A_Niraparib_T47D cells_48h
AAK1	Q2M2I8	5	3.07	1	1.05	1.05	1.39	1.33	P0265409B	Niraparib	56.1C	0	0				A_Niraparib_T47D cells_48h
AAMDC	Q9H7C9	8	1.1	1	1.03	0.95	0.84	1.11	P0265379B	Niraparib	42.1C	0	0				A_Niraparib_T47D cells_48h
AAMDC	Q9H7C9	8	1.1	1	1.23	1.04	1.09	1.2	P0265379B	Niraparib	44.1C	0	0				A_Niraparib_T47D cells_48h
AAMDC	Q9H7C9	7	1.03	1	1.05	1.09	0.93	1.14	P0265389B	Niraparib	46.2C	0	0				A_Niraparib_T47D cells_48h
AAMDC	Q9H7C9	7	1.03	1	1.07	1.21	1.05	0.9	P0265389B	Niraparib	48.1C	0	0				A_Niraparib_T47D cells_48h
AAMDC	Q9H7C9	7	1.25	1	1.11	0.99	0.98	1.02	P0265399B	Niraparib	50.4C	0	0				A_Niraparib_T47D cells_48h
AAMDC	Q9H7C9	7	1.25	1	1.3	1.29	0.98	1.16	P0265399B	Niraparib	51.9C	0	0				A_Niraparib_T47D cells_48h
AAMDC	Q9H7C9	8	1.16	1	1.14	1.12	0.89	1.24	P0265409B	Niraparib	54C	0	0				A_Niraparib_T47D cells_48h
AAMDC	Q9H7C9	8	1.16	1	1.2	1.06	0.81	1.11	P0265409B	Niraparib	56.1C	0	0				A_Niraparib_T47D cells_48h
AAMDC	Q9H7C9	9	0.95	1	1.22	1.59	1.04	1.2	P0265419B	Niraparib	58.2C	0	0				A_Niraparib_T47D cells_48h
AAMDC	Q9H7C9	9	0.95	1	1.14	0.99	0.95	1.1	P0265419B	Niraparib	60.1C	0	0				A_Niraparib_T47D cells_48h
AAMDC	Q9H7C9	7	1.11	1	1.18	1.08	0.88	1.13	P0265429B	Niraparib	62.4C	0	0				A_Niraparib_T47D cells_48h
AAMDC	Q9H7C9	7	1.11	1	1.21	1.06	0.88	1.04	P0265429B	Niraparib	63.9C	0	0				A_Niraparib_T47D cells_48h
AAMP	Q13685	10	0.93	1	0.98	1.02	0.96	0.92	P0265379B	Niraparib	42.1C	0	0				A_Niraparib_T47D cells_48h
AAMP	Q13685	10	0.93	1	1.02	1	0.89	0.81	P0265379B	Niraparib	44.1C	0	0				A_Niraparib_T47D cells_48h
AAMP	Q13685	7	1.09	1	1.02	1.04	0.88	0.85	P0265389B	Niraparib	46.2C	0	0				A_Niraparib_T47D cells_48h
AAMP	Q13685	7	1.09	1	1.1	1.12	0.99	0.88	P0265389B	Niraparib	48.1C	0	0				A_Niraparib_T47D cells_48h
AAMP	Q13685	12	1.09	1	1.05	1.02	0.95	0.89	P0265399B	Niraparib	50.4C	0	0				A_Niraparib_T47D cells_48h
AAMP	Q13685	12	1.09	1	0.95	1	0.96	0.87	P0265399B	Niraparib	51.9C	0	0				A_Niraparib_T47D cells_48h
AAMP	Q13685	11	1.33	1	1.1	1.03	0.87	0.83	P0265409B	Niraparib	54C	0	0				A_Niraparib_T47D cells_48h
AAMP	Q13685	11	1.33	1	1.11	1.09	0.89	0.75	P0265409B	Niraparib	56.1C	0	0				A_Niraparib_T47D cells_48h
AAMP	Q13685	9	1.59	1	0.99	1.07	0.85	0.85	P0265419B	Niraparib	58.2C	0	0				A_Niraparib_T47D cells_48h
AAMP	Q13685	9	1.59	1	0.78	0.92	0.79	0.71	P0265419B	Niraparib	60.1C	0	0				A_Niraparib_T47D cells_48h
AAMP	Q13685	2	1.44	1	0.83	0.93	0.8	0.73	P0265429B	Niraparib	62.4C	0	0				A_Niraparib_T47D cells_48h
AAMP	Q13685	2	1.44	1	0.86	0.96	0.98	0.96	P0265429B	Niraparib	63.9C	0	0				A_Niraparib_T47D cells_48h
AAR2	Q9Y312	7	1.02	1	1.14	1.03	1.01	1.41	P0265379B	Niraparib	42.1C	0	0				A_Niraparib_T47D cells_48h
AAR2	Q9Y312	7	1.02	1	1.05	1.05	1.15	1.35	P0265379B	Niraparib	44.1C	0	0				A_Niraparib_T47D cells_48h
AAR2	Q9Y312	3	1.3	1	0.99	0.97	0.87	1.24	P0265389B	Niraparib	46.2C	0	0				A_Niraparib_T47D cells_48h
AAR2	Q9Y312	3	1.3	1	1.05	1.1	1.09	1.32	P0265389B	Niraparib	48.1C	0	0				A_Niraparib_T47D cells_48h
AAR2	Q9Y312	4	1.62	1	1.07	0.98	0.99	1.22	P0265399B	Niraparib	50.4C	0	0				A_Niraparib_T47D cells_48h
AAR2	Q9Y312	4	1.62	1	1.26	0.98	1.05	1.3	P0265399B	Niraparib	51.9C	0	0				A_Niraparib_T47D cells_48h
AARS	P49588	45	0.91	1	1.05	1.01	1.06	1.13	P0265379B	Niraparib	42.1C	0	0				A_Niraparib_T47D cells_48h
AARS	P49588	45	0.91	1	1.02	0.98	1.11	1.02	P0265379B	Niraparib	44.1C	0	0				A_Niraparib_T47D cells_48h
AARS	P49588	43	0.95	1	1.05	1.06	1.21	1.14	P0265389B	Niraparib	46.2C	0	0				A_Niraparib_T47D cells_48h
AARS	P49588	43	0.95	1	0.98	1.03	1.12	1.01	P0265389B	Niraparib	48.1C	0	0				A_Niraparib_T47D cells_48h
AARS	P49588	44	1.14	1	0.99	0.96	1.12	1.11	P0265399B	Niraparib	50.4C	0	0				A_Niraparib_T47D cells_48h
AARS	P49588	44	1.14	1	0.97	0.99	1.17	1.08	P0265399B	Niraparib	51.9C	0	0				A_Niraparib_T47D cells_48h
AARS	P49588	42	2.02	1	1.04	1.04	1.27	1.1	P0265409B	Niraparib	54C	0	0				A_Niraparib_T47D cells_48h
AARS	P49588	42	2.02	1	1.04	1.08	1.53	1.05	P0265409B	Niraparib	56.1C	0	0				A_Niraparib_T47D cells_48h
AARS	P49588	34	1.86	1	1.03	0.98	1.89	1.12	P0265419B	Niraparib	58.2C	0	0				A_Niraparib_T47D cells_48h
AARS	P49588	34	1.86	1	0.93	0.95	1.22	1.32	P0265419B	Niraparib	60.1C	0	0				A_Niraparib_T47D cells_48h
AARS	P49588	26	0.95	1	0.86	1.28	1.25	1.32	P0265429B	Niraparib	62.4C	0	0				A_Niraparib_T47D cells_48h
AARS	P49588	26	0.95	1	0.91	1.16	1.39	1.28	P0265429B	Niraparib	63.9C	0	0				A_Niraparib_T47D cells_48h
AARS2	Q5JTZ9	16	1.03	1	1.01	1.01	1	0.92	P0265379B	Niraparib	42.1C	0	0				A_Niraparib_T47D cells_48h
AARS2	Q5JTZ9	16	1.03	1	1.02	1.01	1.07	0.93	P0265379B	Niraparib	44.1C	0	0				A_Niraparib_T47D cells_48h
AARS2	Q5JTZ9	14	1.5	1	0.98	1.03	1.08	0.86	P0265389B	Niraparib	46.2C	0	0				A_Niraparib_T47D cells_48h
AARS2	Q5JTZ9	14	1.5	1	0.9	0.9	0.96	0.83	P0265389B	Niraparib	48.1C	0	0				A_Niraparib_T47D cells_48h
AARS2	Q5JTZ9	4	1.87	1	0.93	0.81	1.03	0.77	P0265399B	Niraparib	50.4C	0	0				A_Niraparib_T47D cells_48h
AARS2	Q5JTZ9	4	1.87	1	1.04	0.96	1.07	0.82	P0265399B	Niraparib	51.9C	0	0				A_Niraparib_T47D cells_48h
AARSD1	Q9BTE6	11	0.88	1	1.04	1	0.85	0.81	P0265379B	Niraparib	42.1C	0	0				A_Niraparib_T47D cells_48h
AARSD1	Q9BTE6	11	0.88	1	0.98	0.91	0.84	0.74	P0265379B	Niraparib	44.1C	0	0				A_Niraparib_T47D cells_48h
AARSD1	Q9BTE6	10	1.14	1	1.03	0.99	0.91	0.84	P0265389B	Niraparib	46.2C	0	0				A_Niraparib_T47D cells_48h
AARSD1	Q9BTE6	10	1.14	1	0.98	0.95	0.89	0.81	P0265389B	Niraparib	48.1C	0	0				A_Niraparib_T47D cells_48h
AARSD1	Q9BTE6	5	1.86	1	1.06	0.92	0.89	0.8	P0265399B	Niraparib	50.4C	0	0				A_Niraparib_T47D cells_48h
AARSD1	Q9BTE6	5	1.86	1	0.98	0.9	0.93	0.83	P0265399B	Niraparib	51.9C	0	0				A_Niraparib_T47D cells_48h
AARSD1	Q9BTE6	3	2	1	0.86	1.01	0.88	0.85	P0265409B	Niraparib	54C	0	0				A_Niraparib_T47D cells_48h
AARSD1	Q9BTE6	3	2	1	1.02	1	1.2	0.93	P0265409B	Niraparib	56.1C	0	0				A_Niraparib_T47D cells_48h
AARSD1	Q9BTE6	1	1.26	1	0.62	0.7	0.91	1	P0265419B	Niraparib	58.2C	0	0				A_Niraparib_T47D cells_48h
AARSD1	Q9BTE6	1	1.26	1	0.9	0.64	0.93	1.15	P0265419B	Niraparib	60.1C	0	0				A_Niraparib_T47D cells_48h
AARSD1	Q9BTE6	1	0.9	1	0.98	1.12	1.09	0.92	P0265429B	Niraparib	62.4C	0	0				A_Niraparib_T47D cells_48h
AARSD1	Q9BTE6	1	0.9	1	0.93	1	1.13	1.24	P0265429B	Niraparib	63.9C	0	0				A_Niraparib_T47D cells_48h
AASDH	Q4L235	1	0.95	1	1.01	0.9	0.76	0.83	P0265379B	Niraparib	42.1C	0	0				A_Niraparib_T47D cells_48h
AASDH	Q4L235	1	0.95	1	0.95	0.95	0.85	0.8	P0265379B	Niraparib	44.1C	0	0				A_Niraparib_T47D cells_48h
AASDH	Q4L235	1	1.21	1	0.78	0.87	0.86	0.66	P0265389B	Niraparib	46.2C	0	0	5.99	-1	0.59	A_Niraparib_T47D cells_48h
AASDH	Q4L235	1	1.21	1	1.01	0.94	0.86	0.7	P0265389B	Niraparib	48.1C	0	0				A_Niraparib_T47D cells_48h
AASDHPPT	Q9NRN7	9	0.86	1	0.96	0.99	0.98	1.01	P0265379B	Niraparib	42.1C	0	0				A_Niraparib_T47D cells_48h
AASDHPPT	Q9NRN7	9	0.86	1	0.94	0.96	0.84	0.99	P0265379B	Niraparib	44.1C	0	0				A_Niraparib_T47D cells_48h
AASDHPPT	Q9NRN7	4	0.98	1	1.02	1.01	0.91	0.93	P0265389B	Niraparib	46.2C	0	0				A_Niraparib_T47D cells_48h
AASDHPPT	Q9NRN7	4	0.98	1	1.05	0.94	0.89	0.98	P0265389B	Niraparib	48.1C	0	0				A_Niraparib_T47D cells_48h
AASDHPPT	Q9NRN7	6	1.26	1	0.99	0.98	0.89	0.91	P0265399B	Niraparib	50.4C	0	0				A_Niraparib_T47D cells_48h
AASDHPPT	Q9NRN7	6	1.26	1	1.03	0.9	0.83	0.9	P0265399B	Niraparib	51.9C	0	0				A_Niraparib_T47D cells_48h
AASDHPPT	Q9NRN7	4	3.5	1	1.04	1	0.92	0.89	P0265409B	Niraparib	54C	0	0				A_Niraparib_T47D cells_48h
AASDHPPT	Q9NRN7	4	3.5	1	0.91	0.94	1.2	1.06	P0265409B	Niraparib	56.1C	0	0				A_Niraparib_T47D cells_48h
AASDHPPT	Q9NRN7	1	1.45	1	0.86	0.56	0.88	1.11	P0265419B	Niraparib	58.2C	0	0				A_Niraparib_T47D cells_48h
AASDHPPT	Q9NRN7	1	1.45	1	1.05	0.82	1.3	1.34	P0265419B	Niraparib	60.1C	0	0				A_Niraparib_T47D cells_48h
AASS	Q9UDR5	3	1.02	1	1.04	0.99	0.95	1	P0265379B	Niraparib	42.1C	0	0				A_Niraparib_T47D cells_48h
AASS	Q9UDR5	3	1.02	1	1.06	0.99	1.04	1.18	P0265379B	Niraparib	44.1C	0	0				A_Niraparib_T47D cells_48h
AASS	Q9UDR5	3	1.07	1	0.97	1.01	1.01	1.02	P0265389B	Niraparib	46.2C	0	0				A_Niraparib_T47D cells_48h
AASS	Q9UDR5	3	1.07	1	1.02	1	0.92	1.03	P0265389B	Niraparib	48.1C	0	0				A_Niraparib_T47D cells_48h
AASS	Q9UDR5	2	1.25	1	0.92	1.04	0.95	0.78	P0265399B	Niraparib	50.4C	0	0				A_Niraparib_T47D cells_48h
AASS	Q9UDR5	2	1.25	1	1.24	1.21	1.21	0.65	P0265399B	Niraparib	51.9C	0	0	4.87	-50	0.4	A_Niraparib_T47D cells_48h
ABAT	P80404	16	0.86	1	0.92	0.98	1.08	0.94	P0265379B	Niraparib	42.1C	0	0				A_Niraparib_T47D cells_48h
ABAT	P80404	16	0.86	1	0.93	0.97	0.96	0.85	P0265379B	Niraparib	44.1C	0	0				A_Niraparib_T47D cells_48h
ABAT	P80404	16	0.95	1	0.89	0.89	0.88	0.79	P0265389B	Niraparib	46.2C	0	0				A_Niraparib_T47D cells_48h
ABAT	P80404	16	0.95	1	1.04	0.93	1.03	0.95	P0265389B	Niraparib	48.1C	0	0				A_Niraparib_T47D cells_48h
ABAT	P80404	16	0.85	1	0.86	1.09	0.96	0.85	P0265399B	Niraparib	50.4C	0	0				A_Niraparib_T47D cells_48h
ABAT	P80404	16	0.85	1	1	0.99	0.95	0.85	P0265399B	Niraparib	51.9C	0	0				A_Niraparib_T47D cells_48h
ABAT	P80404	20	1.03	1	1.05	0.94	0.96	0.9	P0265409B	Niraparib	54C	0	0				A_Niraparib_T47D cells_48h
ABAT	P80404	20	1.03	1	1.01	0.97	0.96	1.04	P0265409B	Niraparib	56.1C	0	0				A_Niraparib_T47D cells_48h
ABAT	P80404	21	0.91	1	1.08	0.99	1.06	1.07	P0265419B	Niraparib	58.2C	0	0				A_Niraparib_T47D cells_48h
ABAT	P80404	21	0.91	1	0.96	0.99	0.95	0.81	P0265419B	Niraparib	60.1C	0	0				A_Niraparib_T47D cells_48h
ABAT	P80404	14	1.12	1	1.04	0.95	1.01	0.96	P0265429B	Niraparib	62.4C	0	0				A_Niraparib_T47D cells_48h
ABAT	P80404	14	1.12	1	0.97	0.93	0.83	0.81	P0265429B	Niraparib	63.9C	0	0				A_Niraparib_T47D cells_48h
ABCA1	O95477	1	0.77	1	1.16	1.16	1.27	1.93	P0265419B	Niraparib	58.2C	1	0	5.08	5.87	0.9	A_Niraparib_T47D cells_48h
ABCA1	O95477	1	0.77	1	1.04	0.99	0.85	1.02	P0265419B	Niraparib	60.1C	1	0				A_Niraparib_T47D cells_48h
ABCA12	Q86UK0	5	0.98	1	0.87	0.9	0.91	1.21	P0265379B	Niraparib	42.1C	1	0				A_Niraparib_T47D cells_48h
ABCA12	Q86UK0	5	0.98	1	1.02	0.98	0.92	1.44	P0265379B	Niraparib	44.1C	1	0				A_Niraparib_T47D cells_48h
ABCA12	Q86UK0	4	0.91	1	1.04	0.95	0.96	1.45	P0265389B	Niraparib	46.2C	1	0				A_Niraparib_T47D cells_48h
ABCA12	Q86UK0	4	0.91	1	0.94	0.86	0.89	1.59	P0265389B	Niraparib	48.1C	1	0	4.87	50	0.91	A_Niraparib_T47D cells_48h
ABCA12	Q86UK0	1	1.33	1	0.82	0.75	0.9	1.19	P0265399B	Niraparib	50.4C	1	0				A_Niraparib_T47D cells_48h
ABCA12	Q86UK0	1	1.33	1	0.64	0.91	0.62	1.16	P0265399B	Niraparib	51.9C	1	0				A_Niraparib_T47D cells_48h
ABCA12	Q86UK0	4	1.54	1	0.99	1.06	0.92	1.41	P0265409B	Niraparib	54C	1	0				A_Niraparib_T47D cells_48h
ABCA12	Q86UK0	4	1.54	1	0.95	1.03	1.23	1.34	P0265409B	Niraparib	56.1C	1	0				A_Niraparib_T47D cells_48h
ABCA12	Q86UK0	1	1.3	1	0.92	0.8	0.64	0.75	P0265429B	Niraparib	62.4C	1	0				A_Niraparib_T47D cells_48h
ABCA12	Q86UK0	1	1.3	1	0.84	1.02	1.23	1.28	P0265429B	Niraparib	63.9C	1	0				A_Niraparib_T47D cells_48h
ABCA13	Q86UQ4	1	0.88	1	1.36	1.08	1.22	1.34	P0265399B	Niraparib	50.4C	0	0				A_Niraparib_T47D cells_48h
ABCA13	Q86UQ4	1	0.88	1	0.9	1.17	1.12	1.22	P0265399B	Niraparib	51.9C	0	0				A_Niraparib_T47D cells_48h
ABCA13	Q86UQ4	1	1.05	1	0.94	1.01	1.04	1.32	P0265409B	Niraparib	54C	0	0				A_Niraparib_T47D cells_48h
ABCA13	Q86UQ4	1	1.05	1	1.09	1.24	1.16	1.31	P0265409B	Niraparib	56.1C	0	0				A_Niraparib_T47D cells_48h
ABCA2	Q9BZC7	31	0.87	1	0.96	0.99	1.06	0.79	P0265379B	Niraparib	42.1C	0	0				A_Niraparib_T47D cells_48h
ABCA2	Q9BZC7	31	0.87	1	0.93	0.96	0.97	0.72	P0265379B	Niraparib	44.1C	0	0				A_Niraparib_T47D cells_48h
ABCA2	Q9BZC7	35	0.99	1	0.96	0.95	1.01	0.77	P0265389B	Niraparib	46.2C	0	0				A_Niraparib_T47D cells_48h
ABCA2	Q9BZC7	35	0.99	1	0.98	1	1.04	0.8	P0265389B	Niraparib	48.1C	0	0				A_Niraparib_T47D cells_48h
ABCA2	Q9BZC7	23	1.35	1	0.96	1.04	1.06	0.77	P0265399B	Niraparib	50.4C	0	0				A_Niraparib_T47D cells_48h
ABCA2	Q9BZC7	23	1.35	1	0.96	1	1.05	0.76	P0265399B	Niraparib	51.9C	0	0				A_Niraparib_T47D cells_48h
ABCA2	Q9BZC7	10	1.85	1	0.95	0.99	1.12	0.95	P0265409B	Niraparib	54C	0	0				A_Niraparib_T47D cells_48h
ABCA2	Q9BZC7	10	1.85	1	0.89	0.84	1.01	1.17	P0265409B	Niraparib	56.1C	0	0				A_Niraparib_T47D cells_48h
ABCA2	Q9BZC7	2	1.11	1	1.01	0.94	0.91	1.11	P0265419B	Niraparib	58.2C	0	0				A_Niraparib_T47D cells_48h
ABCA2	Q9BZC7	2	1.11	1	0.87	0.89	1.04	1.23	P0265419B	Niraparib	60.1C	0	0				A_Niraparib_T47D cells_48h
ABCA3	Q99758	23	0.89	1	0.95	0.89	0.86	0.96	P0265379B	Niraparib	42.1C	5	0				A_Niraparib_T47D cells_48h
ABCA3	Q99758	23	0.89	1	0.94	0.91	0.76	0.96	P0265379B	Niraparib	44.1C	5	0				A_Niraparib_T47D cells_48h
ABCA3	Q99758	24	0.98	1	0.92	0.89	0.81	0.88	P0265389B	Niraparib	46.2C	5	0				A_Niraparib_T47D cells_48h
ABCA3	Q99758	24	0.98	1	0.96	0.89	0.83	0.91	P0265389B	Niraparib	48.1C	5	0				A_Niraparib_T47D cells_48h
ABCA3	Q99758	25	1.16	1	0.85	0.97	0.79	0.89	P0265399B	Niraparib	50.4C	5	0				A_Niraparib_T47D cells_48h
ABCA3	Q99758	25	1.16	1	1	0.92	0.81	0.97	P0265399B	Niraparib	51.9C	5	0				A_Niraparib_T47D cells_48h
ABCA3	Q99758	19	1.47	1	0.94	0.9	0.88	1.22	P0265409B	Niraparib	54C	5	0				A_Niraparib_T47D cells_48h
ABCA3	Q99758	19	1.47	1	0.92	0.87	0.87	1.58	P0265409B	Niraparib	56.1C	5	0	4.87	50	0.89	A_Niraparib_T47D cells_48h
ABCA3	Q99758	13	1.08	1	0.92	0.81	0.81	1.74	P0265419B	Niraparib	58.2C	5	0	4.87	50	0.87	A_Niraparib_T47D cells_48h
ABCA3	Q99758	13	1.08	1	0.95	0.87	0.81	1.79	P0265419B	Niraparib	60.1C	5	0	4.87	50	0.91	A_Niraparib_T47D cells_48h
ABCA3	Q99758	10	1.03	1	0.98	0.94	0.85	1.94	P0265429B	Niraparib	62.4C	5	0	4.87	50	0.97	A_Niraparib_T47D cells_48h
ABCA3	Q99758	10	1.03	1	1.01	1	0.94	2.25	P0265429B	Niraparib	63.9C	5	0	4.87	50	1	A_Niraparib_T47D cells_48h
ABCA5	Q8WWZ7	2	0.84	1	1.06	1.13	1.19	0.96	P0265379B	Niraparib	42.1C	0	0				A_Niraparib_T47D cells_48h
ABCA5	Q8WWZ7	2	0.84	1	1.01	1.17	0.94	0.92	P0265379B	Niraparib	44.1C	0	0				A_Niraparib_T47D cells_48h
ABCA5	Q8WWZ7	2	0.89	1	1.04	0.94	0.94	0.76	P0265389B	Niraparib	46.2C	0	0				A_Niraparib_T47D cells_48h
ABCA5	Q8WWZ7	2	0.89	1	1.03	0.86	0.91	0.94	P0265389B	Niraparib	48.1C	0	0				A_Niraparib_T47D cells_48h
ABCA5	Q8WWZ7	4	1.09	1	1.05	0.97	1	0.91	P0265399B	Niraparib	50.4C	0	0				A_Niraparib_T47D cells_48h
ABCA5	Q8WWZ7	4	1.09	1	1.07	1.17	1.02	1.09	P0265399B	Niraparib	51.9C	0	0				A_Niraparib_T47D cells_48h
ABCA5	Q8WWZ7	3	0.9	1	1.26	1.08	1.22	1	P0265409B	Niraparib	54C	0	0				A_Niraparib_T47D cells_48h
ABCA5	Q8WWZ7	3	0.9	1	1.11	1.02	0.9	0.93	P0265409B	Niraparib	56.1C	0	0				A_Niraparib_T47D cells_48h
ABCA5	Q8WWZ7	2	1.58	1	1.08	1.06	0.97	1.14	P0265419B	Niraparib	58.2C	0	0				A_Niraparib_T47D cells_48h
ABCA5	Q8WWZ7	2	1.58	1	1.05	1.13	1	1	P0265419B	Niraparib	60.1C	0	0				A_Niraparib_T47D cells_48h
ABCA7	Q8IZY2	2	0.98	1	0.65	0.98	1.02	0.71	P0265379B	Niraparib	42.1C	0	0				A_Niraparib_T47D cells_48h
ABCA7	Q8IZY2	2	0.98	1	1	1.3	0.87	0.94	P0265379B	Niraparib	44.1C	0	0				A_Niraparib_T47D cells_48h
ABCA7	Q8IZY2	1	0.76	1	0.67	1.44	0.7	0.62	P0265399B	Niraparib	50.4C	0	0	5.26	-32.48	0.37	A_Niraparib_T47D cells_48h
ABCA7	Q8IZY2	1	0.76	1	1.02	1.1	0.79	0.68	P0265399B	Niraparib	51.9C	0	0				A_Niraparib_T47D cells_48h
ABCA8	O94911	1	0.91	1	0.93	0.93	0.93	1.02	P0265389B	Niraparib	46.2C	0	0				A_Niraparib_T47D cells_48h
ABCA8	O94911	1	0.91	1	0.95	0.97	0.92	1.23	P0265389B	Niraparib	48.1C	0	0				A_Niraparib_T47D cells_48h
ABCA9	Q8IUA7	1	1.21	1	1.08	1.03	0.82	1.06	P0265409B	Niraparib	54C	0	0				A_Niraparib_T47D cells_48h
ABCA9	Q8IUA7	1	1.21	1	0.99	1.07	0.82	1.19	P0265409B	Niraparib	56.1C	0	0				A_Niraparib_T47D cells_48h
ABCA9	Q8IUA7	1	2.44	1	1.18	1.19	0.97	1.49	P0265419B	Niraparib	58.2C	0	0				A_Niraparib_T47D cells_48h
ABCA9	Q8IUA7	1	2.44	1	1.16	1.04	0.86	1.4	P0265419B	Niraparib	60.1C	0	0				A_Niraparib_T47D cells_48h
ABCB1	P08183	1	1.56	1	0.92	0.96	0.75	1.14	P0265409B	Niraparib	54C	0	0				A_Niraparib_T47D cells_48h
ABCB1	P08183	1	1.56	1	0.97	0.94	0.81	1.04	P0265409B	Niraparib	56.1C	0	0				A_Niraparib_T47D cells_48h
ABCB10	Q9NRK6	11	0.88	1	0.9	0.94	1.08	0.84	P0265379B	Niraparib	42.1C	0	0				A_Niraparib_T47D cells_48h
ABCB10	Q9NRK6	11	0.88	1	0.96	0.94	0.96	0.85	P0265379B	Niraparib	44.1C	0	0				A_Niraparib_T47D cells_48h
ABCB10	Q9NRK6	9	0.95	1	0.96	0.91	0.97	0.8	P0265389B	Niraparib	46.2C	0	0				A_Niraparib_T47D cells_48h
ABCB10	Q9NRK6	9	0.95	1	1	0.95	1.04	0.87	P0265389B	Niraparib	48.1C	0	0				A_Niraparib_T47D cells_48h
ABCB10	Q9NRK6	12	0.98	1	0.88	1.07	1	0.81	P0265399B	Niraparib	50.4C	0	0				A_Niraparib_T47D cells_48h
ABCB10	Q9NRK6	12	0.98	1	0.99	0.99	1.03	0.84	P0265399B	Niraparib	51.9C	0	0				A_Niraparib_T47D cells_48h
ABCB10	Q9NRK6	10	1.68	1	1.05	0.95	0.97	0.81	P0265409B	Niraparib	54C	0	0				A_Niraparib_T47D cells_48h
ABCB10	Q9NRK6	10	1.68	1	1.02	1.02	1.02	0.93	P0265409B	Niraparib	56.1C	0	0				A_Niraparib_T47D cells_48h
ABCB5	Q2M3G0	1	0.88	1	0.95	0.85	0.82	1	P0265389B	Niraparib	46.2C	0	0				A_Niraparib_T47D cells_48h
ABCB5	Q2M3G0	1	0.88	1	0.87	0.99	0.94	1.19	P0265389B	Niraparib	48.1C	0	0				A_Niraparib_T47D cells_48h
ABCB5	Q2M3G0	1	1.08	1	1.06	1.12	0.91	0.94	P0265409B	Niraparib	54C	0	0				A_Niraparib_T47D cells_48h
ABCB5	Q2M3G0	1	1.08	1	1.1	1.22	1.18	1.14	P0265409B	Niraparib	56.1C	0	0				A_Niraparib_T47D cells_48h
ABCB6	Q9NP58	4	0.86	1	1	1.04	1.12	0.86	P0265379B	Niraparib	42.1C	2	1				A_Niraparib_T47D cells_48h
ABCB6	Q9NP58	4	0.86	1	0.93	1.08	0.91	0.97	P0265379B	Niraparib	44.1C	2	1				A_Niraparib_T47D cells_48h
ABCB6	Q9NP58	4	0.96	1	0.86	0.88	0.75	0.65	P0265389B	Niraparib	46.2C	2	1	5.91	-1.39	0.91	A_Niraparib_T47D cells_48h
ABCB6	Q9NP58	4	0.96	1	1.1	0.93	0.89	0.75	P0265389B	Niraparib	48.1C	2	1				A_Niraparib_T47D cells_48h
ABCB6	Q9NP58	7	0.98	1	0.82	1.2	0.9	0.66	P0265399B	Niraparib	50.4C	2	1	5.19	-29.12	0.57	A_Niraparib_T47D cells_48h
ABCB6	Q9NP58	7	0.98	1	1.03	0.99	0.84	0.67	P0265399B	Niraparib	51.9C	2	1				A_Niraparib_T47D cells_48h
ABCB6	Q9NP58	7	2	1	1.03	1.06	1.09	0.91	P0265409B	Niraparib	54C	2	1				A_Niraparib_T47D cells_48h
ABCB6	Q9NP58	7	2	1	0.94	0.97	1	1.06	P0265409B	Niraparib	56.1C	2	1				A_Niraparib_T47D cells_48h
ABCB6	Q9NP58	4	1.06	1	0.95	0.93	1.08	1.3	P0265419B	Niraparib	58.2C	2	1				A_Niraparib_T47D cells_48h
ABCB6	Q9NP58	4	1.06	1	0.84	0.73	0.91	1.34	P0265419B	Niraparib	60.1C	2	1				A_Niraparib_T47D cells_48h
ABCB6	Q9NP58	2	1.1	1	0.98	0.88	0.97	1.6	P0265429B	Niraparib	62.4C	2	1	4.87	50	0.95	A_Niraparib_T47D cells_48h
ABCB6	Q9NP58	2	1.1	1	0.85	0.65	0.81	2.06	P0265429B	Niraparib	63.9C	2	1	4.87	50	0.86	A_Niraparib_T47D cells_48h
ABCB7	O75027	4	0.88	1	0.92	0.98	1.07	0.83	P0265379B	Niraparib	42.1C	0	0				A_Niraparib_T47D cells_48h
ABCB7	O75027	4	0.88	1	0.93	1.09	0.87	0.86	P0265379B	Niraparib	44.1C	0	0				A_Niraparib_T47D cells_48h
ABCB7	O75027	11	0.95	1	0.86	0.94	0.87	0.76	P0265389B	Niraparib	46.2C	0	0				A_Niraparib_T47D cells_48h
ABCB7	O75027	11	0.95	1	1.1	0.92	0.94	0.94	P0265389B	Niraparib	48.1C	0	0				A_Niraparib_T47D cells_48h
ABCB7	O75027	6	1.13	1	0.92	1.08	0.95	0.94	P0265399B	Niraparib	50.4C	0	0				A_Niraparib_T47D cells_48h
ABCB7	O75027	6	1.13	1	1.04	0.99	0.89	0.89	P0265399B	Niraparib	51.9C	0	0				A_Niraparib_T47D cells_48h
ABCB7	O75027	6	1.94	1	1.07	0.85	0.83	0.7	P0265409B	Niraparib	54C	0	0				A_Niraparib_T47D cells_48h
ABCB7	O75027	6	1.94	1	1.03	0.91	0.86	0.84	P0265409B	Niraparib	56.1C	0	0				A_Niraparib_T47D cells_48h
ABCB7	O75027	1	1.4	1	1.05	0.77	0.77	0.86	P0265419B	Niraparib	58.2C	0	0				A_Niraparib_T47D cells_48h
ABCB7	O75027	1	1.4	1	0.5	1.09	1.71	1.3	P0265419B	Niraparib	60.1C	0	0				A_Niraparib_T47D cells_48h
ABCB8	Q9NUT2	5	0.91	1	0.88	0.95	1.08	0.98	P0265379B	Niraparib	42.1C	0	0				A_Niraparib_T47D cells_48h
ABCB8	Q9NUT2	5	0.91	1	0.98	1	0.93	1	P0265379B	Niraparib	44.1C	0	0				A_Niraparib_T47D cells_48h
ABCB8	Q9NUT2	6	1.01	1	0.96	0.94	1.04	1.13	P0265389B	Niraparib	46.2C	0	0				A_Niraparib_T47D cells_48h
ABCB8	Q9NUT2	6	1.01	1	1	0.99	1.05	1.08	P0265389B	Niraparib	48.1C	0	0				A_Niraparib_T47D cells_48h
ABCB8	Q9NUT2	4	1.05	1	0.96	1.19	0.98	0.97	P0265399B	Niraparib	50.4C	0	0				A_Niraparib_T47D cells_48h
ABCB8	Q9NUT2	4	1.05	1	0.93	1.01	1.12	0.98	P0265399B	Niraparib	51.9C	0	0				A_Niraparib_T47D cells_48h
ABCB8	Q9NUT2	3	3.02	1	0.99	1.13	1.16	1.36	P0265409B	Niraparib	54C	0	0				A_Niraparib_T47D cells_48h
ABCB8	Q9NUT2	3	3.02	1	1.07	1.12	1.15	1.21	P0265409B	Niraparib	56.1C	0	0				A_Niraparib_T47D cells_48h
ABCB9	Q9NP78	2	0.92	1	1.02	0.99	0.88	0.65	P0265379B	Niraparib	42.1C	0	3	5.13	-7.61	0.99	A_Niraparib_T47D cells_48h
ABCB9	Q9NP78	2	0.92	1	0.95	0.89	0.87	0.65	P0265379B	Niraparib	44.1C	0	3	5.3	-2.01	0.87	A_Niraparib_T47D cells_48h
ABCB9	Q9NP78	2	0.98	1	1	0.94	0.89	0.66	P0265389B	Niraparib	46.2C	0	3	5.1	-4.96	0.96	A_Niraparib_T47D cells_48h
ABCB9	Q9NP78	2	0.98	1	1	1	0.9	0.69	P0265389B	Niraparib	48.1C	0	3				A_Niraparib_T47D cells_48h
ABCC1	P33527	19	0.89	1	1.02	1.01	1.19	1.29	P0265379B	Niraparib	42.1C	0	0				A_Niraparib_T47D cells_48h
ABCC1	P33527	19	0.89	1	0.97	1.04	1.16	1.25	P0265379B	Niraparib	44.1C	0	0				A_Niraparib_T47D cells_48h
ABCC1	P33527	21	0.94	1	1	1	1.15	1.19	P0265389B	Niraparib	46.2C	0	0				A_Niraparib_T47D cells_48h
ABCC1	P33527	21	0.94	1	1.01	1	1.12	1.16	P0265389B	Niraparib	48.1C	0	0				A_Niraparib_T47D cells_48h
ABCC1	P33527	28	0.98	1	1.03	1.08	1.19	1.27	P0265399B	Niraparib	50.4C	0	0				A_Niraparib_T47D cells_48h
ABCC1	P33527	28	0.98	1	0.99	1.05	1.14	1.29	P0265399B	Niraparib	51.9C	0	0				A_Niraparib_T47D cells_48h
ABCC1	P33527	25	1.48	1	1.08	1.06	1.17	1.26	P0265409B	Niraparib	54C	0	0				A_Niraparib_T47D cells_48h
ABCC1	P33527	25	1.48	1	1.04	1.09	1.12	1.13	P0265409B	Niraparib	56.1C	0	0				A_Niraparib_T47D cells_48h
ABCC1	P33527	5	1.8	1	0.97	1.01	1.14	0.99	P0265419B	Niraparib	58.2C	0	0				A_Niraparib_T47D cells_48h
ABCC1	P33527	5	1.8	1	0.75	0.91	0.8	1	P0265419B	Niraparib	60.1C	0	0				A_Niraparib_T47D cells_48h
ABCC1	P33527	1	1.17	1	0.94	0.85	0.89	1.02	P0265429B	Niraparib	62.4C	0	0				A_Niraparib_T47D cells_48h
ABCC1	P33527	1	1.17	1	0.98	0.68	0.83	1.1	P0265429B	Niraparib	63.9C	0	0				A_Niraparib_T47D cells_48h
ABCC10	Q5T3U5	3	0.9	1	0.92	0.96	0.96	0.77	P0265379B	Niraparib	42.1C	2	0				A_Niraparib_T47D cells_48h
ABCC10	Q5T3U5	3	0.9	1	0.96	0.92	0.89	0.84	P0265379B	Niraparib	44.1C	2	0				A_Niraparib_T47D cells_48h
ABCC10	Q5T3U5	3	1.02	1	1	0.93	0.96	0.78	P0265389B	Niraparib	46.2C	2	0				A_Niraparib_T47D cells_48h
ABCC10	Q5T3U5	3	1.02	1	1	0.99	0.97	0.84	P0265389B	Niraparib	48.1C	2	0				A_Niraparib_T47D cells_48h
ABCC10	Q5T3U5	4	1.08	1	0.96	1.03	0.98	0.81	P0265399B	Niraparib	50.4C	2	0				A_Niraparib_T47D cells_48h
ABCC10	Q5T3U5	4	1.08	1	0.97	1.01	0.99	0.84	P0265399B	Niraparib	51.9C	2	0				A_Niraparib_T47D cells_48h
ABCC10	Q5T3U5	3	1.53	1	1.09	1.12	1.1	1.18	P0265409B	Niraparib	54C	2	0				A_Niraparib_T47D cells_48h
ABCC10	Q5T3U5	3	1.53	1	0.99	1	0.94	1.56	P0265409B	Niraparib	56.1C	2	0	4.87	50	0.98	A_Niraparib_T47D cells_48h
ABCC10	Q5T3U5	1	0.88	1	1.11	1.18	0.98	1.7	P0265419B	Niraparib	58.2C	2	0	4.87	50	0.88	A_Niraparib_T47D cells_48h
ABCC10	Q5T3U5	1	0.88	1	0.91	0.67	0.69	1.57	P0265419B	Niraparib	60.1C	2	0	4.87	50	0.6	A_Niraparib_T47D cells_48h
ABCC11	Q96J66	6	0.89	1	0.94	0.98	0.98	0.71	P0265379B	Niraparib	42.1C	0	0				A_Niraparib_T47D cells_48h
ABCC11	Q96J66	6	0.89	1	0.91	1.03	0.83	0.74	P0265379B	Niraparib	44.1C	0	0				A_Niraparib_T47D cells_48h
ABCC11	Q96J66	5	0.95	1	0.93	0.93	0.85	0.71	P0265389B	Niraparib	46.2C	0	0				A_Niraparib_T47D cells_48h
ABCC11	Q96J66	5	0.95	1	0.97	1	0.85	0.71	P0265389B	Niraparib	48.1C	0	0				A_Niraparib_T47D cells_48h
ABCC11	Q96J66	8	1.01	1	0.82	1.13	0.85	0.8	P0265399B	Niraparib	50.4C	0	0				A_Niraparib_T47D cells_48h
ABCC11	Q96J66	8	1.01	1	1.04	1.04	0.83	0.8	P0265399B	Niraparib	51.9C	0	0				A_Niraparib_T47D cells_48h
ABCC11	Q96J66	16	1.34	1	1.07	1.06	0.95	0.78	P0265409B	Niraparib	54C	0	0				A_Niraparib_T47D cells_48h
ABCC11	Q96J66	16	1.34	1	1.05	1.05	0.91	0.85	P0265409B	Niraparib	56.1C	0	0				A_Niraparib_T47D cells_48h
ABCC11	Q96J66	1	1.89	1	0.91	0.92	1.07	0.75	P0265419B	Niraparib	58.2C	0	0				A_Niraparib_T47D cells_48h
ABCC11	Q96J66	1	1.89	1	0.93	0.77	0.69	0.89	P0265419B	Niraparib	60.1C	0	0				A_Niraparib_T47D cells_48h
ABCC5	O15440	13	0.89	1	0.97	0.99	1.06	2.12	P0265379B	Niraparib	42.1C	8	0	5.17	50	1	A_Niraparib_T47D cells_48h
ABCC5	O15440	13	0.89	1	0.95	1.01	0.94	2.07	P0265379B	Niraparib	44.1C	8	0	4.87	50	0.99	A_Niraparib_T47D cells_48h
ABCC5	O15440	16	0.97	1	0.91	0.89	0.92	1.81	P0265389B	Niraparib	46.2C	8	0	4.87	50	0.96	A_Niraparib_T47D cells_48h
ABCC5	O15440	16	0.97	1	1.01	0.97	0.97	2.02	P0265389B	Niraparib	48.1C	8	0	4.87	50	1	A_Niraparib_T47D cells_48h
ABCC5	O15440	14	0.99	1	0.96	1.02	1	1.87	P0265399B	Niraparib	50.4C	8	0	4.87	50	1	A_Niraparib_T47D cells_48h
ABCC5	O15440	14	0.99	1	0.95	1.02	0.94	1.98	P0265399B	Niraparib	51.9C	8	0	4.87	50	0.99	A_Niraparib_T47D cells_48h
ABCC5	O15440	12	1.6	1	1.01	0.96	1	2.13	P0265409B	Niraparib	54C	8	0	4.87	22	1	A_Niraparib_T47D cells_48h
ABCC5	O15440	12	1.6	1	1.02	1.04	1.06	2.4	P0265409B	Niraparib	56.1C	8	0	5.05	18.36	1	A_Niraparib_T47D cells_48h
ABCC5	O15440	1	1.35	1	1.55	1.84	1.43	2.07	P0265419B	Niraparib	58.2C	8	0	6.44	1	0.68	A_Niraparib_T47D cells_48h
ABCC5	O15440	1	1.35	1	1.13	0.97	0.77	1.41	P0265419B	Niraparib	60.1C	8	0				A_Niraparib_T47D cells_48h
ABCD1	P33897	3	0.83	1	0.96	1.07	1.12	0.91	P0265379B	Niraparib	42.1C	0	0				A_Niraparib_T47D cells_48h
ABCD1	P33897	3	0.83	1	0.87	1.03	0.93	0.95	P0265379B	Niraparib	44.1C	0	0				A_Niraparib_T47D cells_48h
ABCD1	P33897	2	1.04	1	1.22	1.31	1.49	1.22	P0265389B	Niraparib	46.2C	0	0				A_Niraparib_T47D cells_48h
ABCD1	P33897	2	1.04	1	0.94	1	1.21	1.01	P0265389B	Niraparib	48.1C	0	0				A_Niraparib_T47D cells_48h
ABCD3	P28288	19	0.93	1	1.03	1.04	1.11	0.83	P0265379B	Niraparib	42.1C	0	1				A_Niraparib_T47D cells_48h
ABCD3	P28288	19	0.93	1	1	1.14	0.97	0.84	P0265379B	Niraparib	44.1C	0	1				A_Niraparib_T47D cells_48h
ABCD3	P28288	17	0.98	1	0.97	1.05	1.02	0.71	P0265389B	Niraparib	46.2C	0	1				A_Niraparib_T47D cells_48h
ABCD3	P28288	17	0.98	1	1.02	0.99	0.99	0.72	P0265389B	Niraparib	48.1C	0	1				A_Niraparib_T47D cells_48h
ABCD3	P28288	19	0.94	1	0.86	1.23	0.94	0.59	P0265399B	Niraparib	50.4C	0	1	5.16	-28.52	0.67	A_Niraparib_T47D cells_48h
ABCD3	P28288	19	0.94	1	1.02	1.07	0.95	0.57	P0265399B	Niraparib	51.9C	0	1	5.17	-43	0.96	A_Niraparib_T47D cells_48h
ABCD3	P28288	21	1.66	1	1.1	1.04	1.03	0.71	P0265409B	Niraparib	54C	0	1				A_Niraparib_T47D cells_48h
ABCD3	P28288	21	1.66	1	1.13	1.13	0.97	0.84	P0265409B	Niraparib	56.1C	0	1				A_Niraparib_T47D cells_48h
ABCD3	P28288	5	4.21	1	1.06	1.08	1.31	0.95	P0265419B	Niraparib	58.2C	0	1				A_Niraparib_T47D cells_48h
ABCD3	P28288	5	4.21	1	0.84	0.75	0.78	0.66	P0265419B	Niraparib	60.1C	0	1	6.6	-1	0.92	A_Niraparib_T47D cells_48h
ABCD4	O14678	5	0.9	1	0.93	1	0.93	0.84	P0265379B	Niraparib	42.1C	0	1				A_Niraparib_T47D cells_48h
ABCD4	O14678	5	0.9	1	0.98	1.02	0.83	0.89	P0265379B	Niraparib	44.1C	0	1				A_Niraparib_T47D cells_48h
ABCD4	O14678	5	0.85	1	0.91	0.92	0.63	0.53	P0265389B	Niraparib	46.2C	0	1	5.56	-3.78	0.96	A_Niraparib_T47D cells_48h
ABCD4	O14678	5	0.85	1	1.11	0.93	0.85	0.85	P0265389B	Niraparib	48.1C	0	1				A_Niraparib_T47D cells_48h
ABCD4	O14678	5	0.84	1	0.73	1.18	0.79	0.7	P0265399B	Niraparib	50.4C	0	1				A_Niraparib_T47D cells_48h
ABCD4	O14678	5	0.84	1	1.06	1	0.78	0.75	P0265399B	Niraparib	51.9C	0	1				A_Niraparib_T47D cells_48h
ABCD4	O14678	5	1.19	1	1.22	1	0.88	0.76	P0265409B	Niraparib	54C	0	1				A_Niraparib_T47D cells_48h
ABCD4	O14678	5	1.19	1	1.03	1.03	0.8	0.93	P0265409B	Niraparib	56.1C	0	1				A_Niraparib_T47D cells_48h
ABCD4	O14678	2	1.23	1	1.2	1.25	1.26	0.98	P0265419B	Niraparib	58.2C	0	1				A_Niraparib_T47D cells_48h
ABCD4	O14678	2	1.23	1	0.79	0.82	0.82	0.52	P0265419B	Niraparib	60.1C	0	1	5.68	-1	0.73	A_Niraparib_T47D cells_48h
ABCE1	P61221	23	0.94	1	1.04	1.06	0.91	0.95	P0265379B	Niraparib	42.1C	0	0				A_Niraparib_T47D cells_48h
ABCE1	P61221	23	0.94	1	1.04	1.01	0.94	0.9	P0265379B	Niraparib	44.1C	0	0				A_Niraparib_T47D cells_48h
ABCE1	P61221	21	0.94	1	1.01	1.12	1.01	0.93	P0265389B	Niraparib	46.2C	0	0				A_Niraparib_T47D cells_48h
ABCE1	P61221	21	0.94	1	0.99	1	0.96	0.89	P0265389B	Niraparib	48.1C	0	0				A_Niraparib_T47D cells_48h
ABCE1	P61221	25	0.97	1	1.06	1.03	0.93	0.93	P0265399B	Niraparib	50.4C	0	0				A_Niraparib_T47D cells_48h
ABCE1	P61221	25	0.97	1	0.98	1.04	0.98	0.97	P0265399B	Niraparib	51.9C	0	0				A_Niraparib_T47D cells_48h
ABCE1	P61221	32	0.99	1	1.12	1.05	0.92	0.98	P0265409B	Niraparib	54C	0	0				A_Niraparib_T47D cells_48h
ABCE1	P61221	32	0.99	1	0.98	0.99	0.88	0.99	P0265409B	Niraparib	56.1C	0	0				A_Niraparib_T47D cells_48h
ABCE1	P61221	26	1.01	1	1.1	1.11	0.93	1.04	P0265419B	Niraparib	58.2C	0	0				A_Niraparib_T47D cells_48h
ABCE1	P61221	26	1.01	1	0.96	1.12	0.94	0.88	P0265419B	Niraparib	60.1C	0	0				A_Niraparib_T47D cells_48h
ABCE1	P61221	26	1.35	1	0.98	0.86	0.92	0.76	P0265429B	Niraparib	62.4C	0	0				A_Niraparib_T47D cells_48h
ABCE1	P61221	26	1.35	1	1.04	1.1	0.93	0.74	P0265429B	Niraparib	63.9C	0	0				A_Niraparib_T47D cells_48h
ABCF1	Q8NE71	31	1.04	1	0.99	1.05	0.91	1.04	P0265379B	Niraparib	42.1C	0	2				A_Niraparib_T47D cells_48h
ABCF1	Q8NE71	31	1.04	1	1.01	1.09	1.03	1.1	P0265379B	Niraparib	44.1C	0	2				A_Niraparib_T47D cells_48h
ABCF1	Q8NE71	31	1.08	1	0.89	1.03	0.99	0.95	P0265389B	Niraparib	46.2C	0	2				A_Niraparib_T47D cells_48h
ABCF1	Q8NE71	31	1.08	1	0.99	1.03	1.07	1.13	P0265389B	Niraparib	48.1C	0	2				A_Niraparib_T47D cells_48h
ABCF1	Q8NE71	36	1.23	1	1.01	0.9	0.97	1.02	P0265399B	Niraparib	50.4C	0	2				A_Niraparib_T47D cells_48h
ABCF1	Q8NE71	36	1.23	1	0.95	0.99	1.07	1.1	P0265399B	Niraparib	51.9C	0	2				A_Niraparib_T47D cells_48h
ABCF1	Q8NE71	36	3.74	1	1.1	1.01	0.95	0.87	P0265409B	Niraparib	54C	0	2				A_Niraparib_T47D cells_48h
ABCF1	Q8NE71	36	3.74	1	1	1.01	0.99	0.66	P0265409B	Niraparib	56.1C	0	2	4.87	-15	1	A_Niraparib_T47D cells_48h
ABCF1	Q8NE71	8	1.88	1	0.98	0.75	0.78	0.44	P0265419B	Niraparib	58.2C	0	2	5.42	-1.84	0.85	A_Niraparib_T47D cells_48h
ABCF1	Q8NE71	8	1.88	1	0.96	0.94	0.85	0.68	P0265419B	Niraparib	60.1C	0	2				A_Niraparib_T47D cells_48h
ABCF1	Q8NE71	3	0.91	1	0.82	0.93	0.83	0.7	P0265429B	Niraparib	62.4C	0	2				A_Niraparib_T47D cells_48h
ABCF1	Q8NE71	3	0.91	1	0.8	0.79	0.71	0.75	P0265429B	Niraparib	63.9C	0	2				A_Niraparib_T47D cells_48h
ABCF2	Q9UG63	17	0.79	1	0.93	1	1.17	1.2	P0265379B	Niraparib	42.1C	0	0				A_Niraparib_T47D cells_48h
ABCF2	Q9UG63	17	0.79	1	0.92	0.99	1.04	1.24	P0265379B	Niraparib	44.1C	0	0				A_Niraparib_T47D cells_48h
ABCF2	Q9UG63	18	0.88	1	0.98	1.04	1.09	1.17	P0265389B	Niraparib	46.2C	0	0				A_Niraparib_T47D cells_48h
ABCF2	Q9UG63	18	0.88	1	1	0.99	1	1.1	P0265389B	Niraparib	48.1C	0	0				A_Niraparib_T47D cells_48h
ABCF2	Q9UG63	22	1.24	1	0.87	0.91	0.94	1.05	P0265399B	Niraparib	50.4C	0	0				A_Niraparib_T47D cells_48h
ABCF2	Q9UG63	22	1.24	1	0.97	0.91	1.03	0.88	P0265399B	Niraparib	51.9C	0	0				A_Niraparib_T47D cells_48h
ABCF2	Q9UG63	9	2.91	1	1	0.89	0.96	0.76	P0265409B	Niraparib	54C	0	0				A_Niraparib_T47D cells_48h
ABCF2	Q9UG63	9	2.91	1	1.02	0.92	1.14	0.79	P0265409B	Niraparib	56.1C	0	0				A_Niraparib_T47D cells_48h
ABCF3	Q9NUQ8	27	1.07	1	1.05	1.09	1.1	1.02	P0265379B	Niraparib	42.1C	0	0				A_Niraparib_T47D cells_48h
ABCF3	Q9NUQ8	27	1.07	1	1	1.12	1.09	1.01	P0265379B	Niraparib	44.1C	0	0				A_Niraparib_T47D cells_48h
ABCF3	Q9NUQ8	24	1.26	1	1.02	1.07	1.12	1.04	P0265389B	Niraparib	46.2C	0	0				A_Niraparib_T47D cells_48h
ABCF3	Q9NUQ8	24	1.26	1	1.02	1.02	1.05	1.06	P0265389B	Niraparib	48.1C	0	0				A_Niraparib_T47D cells_48h
ABCF3	Q9NUQ8	17	1.61	1	1.01	1.04	1.07	1.06	P0265399B	Niraparib	50.4C	0	0				A_Niraparib_T47D cells_48h
ABCF3	Q9NUQ8	17	1.61	1	1.03	0.98	1.06	0.93	P0265399B	Niraparib	51.9C	0	0				A_Niraparib_T47D cells_48h
ABCF3	Q9NUQ8	13	1.88	1	0.83	0.99	0.99	0.9	P0265409B	Niraparib	54C	0	0				A_Niraparib_T47D cells_48h
ABCF3	Q9NUQ8	13	1.88	1	0.91	0.96	1.15	1.03	P0265409B	Niraparib	56.1C	0	0				A_Niraparib_T47D cells_48h
ABCF3	Q9NUQ8	7	1.3	1	1.01	0.7	0.92	0.8	P0265419B	Niraparib	58.2C	0	0				A_Niraparib_T47D cells_48h
ABCF3	Q9NUQ8	7	1.3	1	0.93	0.9	0.88	0.92	P0265419B	Niraparib	60.1C	0	0				A_Niraparib_T47D cells_48h
ABCF3	Q9NUQ8	2	0.82	1	0.94	1.55	1	1.17	P0265429B	Niraparib	62.4C	0	0				A_Niraparib_T47D cells_48h
ABCF3	Q9NUQ8	2	0.82	1	0.86	0.86	0.88	0.78	P0265429B	Niraparib	63.9C	0	0				A_Niraparib_T47D cells_48h
ABCG2	Q9UNQ0	1	1.44	1	1	0.89	1.18	1.47	P0265409B	Niraparib	54C	0	0				A_Niraparib_T47D cells_48h
ABCG2	Q9UNQ0	1	1.44	1	1.17	1.7	1.45	2.13	P0265409B	Niraparib	56.1C	0	0	5.7	1.38	0.78	A_Niraparib_T47D cells_48h
ABHD10	Q9NUJ1	8	0.88	1	0.89	0.99	1.17	1.01	P0265379B	Niraparib	42.1C	1	0				A_Niraparib_T47D cells_48h
ABHD10	Q9NUJ1	8	0.88	1	0.88	1.12	0.98	1.02	P0265379B	Niraparib	44.1C	1	0				A_Niraparib_T47D cells_48h
ABHD10	Q9NUJ1	7	0.96	1	0.91	0.97	0.95	1.05	P0265389B	Niraparib	46.2C	1	0				A_Niraparib_T47D cells_48h
ABHD10	Q9NUJ1	7	0.96	1	0.96	0.96	1.06	1.19	P0265389B	Niraparib	48.1C	1	0				A_Niraparib_T47D cells_48h
ABHD10	Q9NUJ1	7	0.83	1	0.91	1.14	1.1	1.22	P0265399B	Niraparib	50.4C	1	0				A_Niraparib_T47D cells_48h
ABHD10	Q9NUJ1	7	0.83	1	0.93	0.98	1.06	1.11	P0265399B	Niraparib	51.9C	1	0				A_Niraparib_T47D cells_48h
ABHD10	Q9NUJ1	12	0.96	1	1.02	0.96	1.13	1.28	P0265409B	Niraparib	54C	1	0				A_Niraparib_T47D cells_48h
ABHD10	Q9NUJ1	12	0.96	1	0.93	0.93	1.03	1.3	P0265409B	Niraparib	56.1C	1	0				A_Niraparib_T47D cells_48h
ABHD10	Q9NUJ1	10	0.97	1	0.98	1.03	1.11	1.26	P0265419B	Niraparib	58.2C	1	0				A_Niraparib_T47D cells_48h
ABHD10	Q9NUJ1	10	0.97	1	0.93	1.08	1.12	1.17	P0265419B	Niraparib	60.1C	1	0				A_Niraparib_T47D cells_48h
ABHD10	Q9NUJ1	9	1.33	1	0.98	0.93	1.1	1.36	P0265429B	Niraparib	62.4C	1	0				A_Niraparib_T47D cells_48h
ABHD10	Q9NUJ1	9	1.33	1	1.03	1.16	1.2	1.64	P0265429B	Niraparib	63.9C	1	0	5.09	4.33	0.91	A_Niraparib_T47D cells_48h
ABHD11	Q8NFV4	10	0.92	1	0.92	0.97	1.05	0.95	P0265379B	Niraparib	42.1C	0	0				A_Niraparib_T47D cells_48h
ABHD11	Q8NFV4	10	0.92	1	0.94	0.99	1.03	0.92	P0265379B	Niraparib	44.1C	0	0				A_Niraparib_T47D cells_48h
ABHD11	Q8NFV4	9	1.47	1	0.97	0.98	1.05	0.96	P0265389B	Niraparib	46.2C	0	0				A_Niraparib_T47D cells_48h
ABHD11	Q8NFV4	9	1.47	1	1.01	1	1.04	0.98	P0265389B	Niraparib	48.1C	0	0				A_Niraparib_T47D cells_48h
ABHD11	Q8NFV4	4	2.42	1	0.9	0.88	0.98	0.91	P0265399B	Niraparib	50.4C	0	0				A_Niraparib_T47D cells_48h
ABHD11	Q8NFV4	4	2.42	1	0.96	0.91	1.12	1.01	P0265399B	Niraparib	51.9C	0	0				A_Niraparib_T47D cells_48h
ABHD11	Q8NFV4	5	1.53	1	0.89	0.84	0.95	0.83	P0265409B	Niraparib	54C	0	0				A_Niraparib_T47D cells_48h
ABHD11	Q8NFV4	5	1.53	1	0.92	0.8	0.89	0.91	P0265409B	Niraparib	56.1C	0	0				A_Niraparib_T47D cells_48h
ABHD11	Q8NFV4	2	1.52	1	0.88	0.79	0.98	0.82	P0265419B	Niraparib	58.2C	0	0				A_Niraparib_T47D cells_48h
ABHD11	Q8NFV4	2	1.52	1	1.02	1.01	1.06	1.1	P0265419B	Niraparib	60.1C	0	0				A_Niraparib_T47D cells_48h
ABHD11	Q8NFV4	1	1.18	1	0.91	0.61	0.84	1.06	P0265429B	Niraparib	62.4C	0	0				A_Niraparib_T47D cells_48h
ABHD11	Q8NFV4	1	1.18	1	0.99	0.87	1	1.09	P0265429B	Niraparib	63.9C	0	0				A_Niraparib_T47D cells_48h
ABHD12	Q8N2K0	9	0.97	1	0.95	0.91	1.04	0.92	P0265379B	Niraparib	42.1C	0	0				A_Niraparib_T47D cells_48h
ABHD12	Q8N2K0	9	0.97	1	1.01	0.92	1.04	0.95	P0265379B	Niraparib	44.1C	0	0				A_Niraparib_T47D cells_48h
ABHD12	Q8N2K0	9	0.95	1	1	1.03	1.07	0.94	P0265389B	Niraparib	46.2C	0	0				A_Niraparib_T47D cells_48h
ABHD12	Q8N2K0	9	0.95	1	0.95	0.99	1.03	0.95	P0265389B	Niraparib	48.1C	0	0				A_Niraparib_T47D cells_48h
ABHD12	Q8N2K0	6	1.14	1	1.1	0.97	1.09	1.07	P0265399B	Niraparib	50.4C	0	0				A_Niraparib_T47D cells_48h
ABHD12	Q8N2K0	6	1.14	1	0.94	0.92	1.05	1.09	P0265399B	Niraparib	51.9C	0	0				A_Niraparib_T47D cells_48h
ABHD12	Q8N2K0	10	1.74	1	0.94	0.97	1	0.84	P0265409B	Niraparib	54C	0	0				A_Niraparib_T47D cells_48h
ABHD12	Q8N2K0	10	1.74	1	1.04	1.01	1.1	0.88	P0265409B	Niraparib	56.1C	0	0				A_Niraparib_T47D cells_48h
ABHD12	Q8N2K0	8	1.29	1	0.97	0.98	1.05	0.79	P0265419B	Niraparib	58.2C	0	0				A_Niraparib_T47D cells_48h
ABHD12	Q8N2K0	8	1.29	1	1.02	0.98	1.1	0.79	P0265419B	Niraparib	60.1C	0	0				A_Niraparib_T47D cells_48h
ABHD12	Q8N2K0	6	1.01	1	0.95	0.88	1.05	0.81	P0265429B	Niraparib	62.4C	0	0				A_Niraparib_T47D cells_48h
ABHD12	Q8N2K0	6	1.01	1	0.97	1.06	1.1	0.91	P0265429B	Niraparib	63.9C	0	0				A_Niraparib_T47D cells_48h
ABHD12B	Q7Z5M8	1	1.03	1	0.97	0.88	0.79	0.75	P0265389B	Niraparib	46.2C	0	0				A_Niraparib_T47D cells_48h
ABHD12B	Q7Z5M8	1	1.03	1	0.99	0.85	0.9	0.7	P0265389B	Niraparib	48.1C	0	0				A_Niraparib_T47D cells_48h
ABHD13	Q7L211	1	1.02	1	1.04	1.01	0.98	1.18	P0265379B	Niraparib	42.1C	0	0				A_Niraparib_T47D cells_48h
ABHD13	Q7L211	1	1.02	1	1.13	0.94	1.15	1.27	P0265379B	Niraparib	44.1C	0	0				A_Niraparib_T47D cells_48h
ABHD13	Q7L211	2	0.92	1	0.99	1.08	1.21	1.23	P0265389B	Niraparib	46.2C	0	0				A_Niraparib_T47D cells_48h
ABHD13	Q7L211	2	0.92	1	0.97	0.98	1.05	1.1	P0265389B	Niraparib	48.1C	0	0				A_Niraparib_T47D cells_48h
ABHD13	Q7L211	2	1.05	1	1.06	0.97	1.06	1.19	P0265399B	Niraparib	50.4C	0	0				A_Niraparib_T47D cells_48h
ABHD13	Q7L211	2	1.05	1	1.03	1.04	1.12	1.21	P0265399B	Niraparib	51.9C	0	0				A_Niraparib_T47D cells_48h
ABHD13	Q7L211	2	1.5	1	1.16	1.08	1.25	1.3	P0265409B	Niraparib	54C	0	0				A_Niraparib_T47D cells_48h
ABHD13	Q7L211	2	1.5	1	0.88	0.97	1.07	0.82	P0265409B	Niraparib	56.1C	0	0				A_Niraparib_T47D cells_48h
ABHD14B	Q96IU4	5	0.87	1	1.01	0.99	1.07	1.19	P0265379B	Niraparib	42.1C	2	0				A_Niraparib_T47D cells_48h
ABHD14B	Q96IU4	5	0.87	1	1.01	0.95	1.01	1.09	P0265379B	Niraparib	44.1C	2	0				A_Niraparib_T47D cells_48h
ABHD14B	Q96IU4	4	0.94	1	1.05	1.01	1.15	1.24	P0265389B	Niraparib	46.2C	2	0				A_Niraparib_T47D cells_48h
ABHD14B	Q96IU4	4	0.94	1	0.98	1	1.12	1.1	P0265389B	Niraparib	48.1C	2	0				A_Niraparib_T47D cells_48h
ABHD14B	Q96IU4	5	1.12	1	0.98	1.04	1.06	1.12	P0265399B	Niraparib	50.4C	2	0				A_Niraparib_T47D cells_48h
ABHD14B	Q96IU4	5	1.12	1	1.02	1.02	1.06	1.18	P0265399B	Niraparib	51.9C	2	0				A_Niraparib_T47D cells_48h
ABHD14B	Q96IU4	7	2.08	1	1.03	1.02	1.09	1.15	P0265409B	Niraparib	54C	2	0				A_Niraparib_T47D cells_48h
ABHD14B	Q96IU4	7	2.08	1	1.06	0.99	1.13	1.14	P0265409B	Niraparib	56.1C	2	0				A_Niraparib_T47D cells_48h
ABHD14B	Q96IU4	4	1.52	1	1	0.85	1.01	1.25	P0265419B	Niraparib	58.2C	2	0				A_Niraparib_T47D cells_48h
ABHD14B	Q96IU4	4	1.52	1	1.02	1.11	1.36	1.48	P0265419B	Niraparib	60.1C	2	0				A_Niraparib_T47D cells_48h
ABHD14B	Q96IU4	4	1.08	1	0.9	1.11	1.36	1.57	P0265429B	Niraparib	62.4C	2	0	5.41	3.61	0.96	A_Niraparib_T47D cells_48h
ABHD14B	Q96IU4	4	1.08	1	0.96	1.05	1.43	1.62	P0265429B	Niraparib	63.9C	2	0	5.4	4.83	0.99	A_Niraparib_T47D cells_48h
ABHD16A	O95870	9	0.9	1	0.9	1	1.15	0.89	P0265379B	Niraparib	42.1C	0	0				A_Niraparib_T47D cells_48h
ABHD16A	O95870	9	0.9	1	0.94	1.08	0.96	0.9	P0265379B	Niraparib	44.1C	0	0				A_Niraparib_T47D cells_48h
ABHD16A	O95870	14	1.03	1	0.9	0.91	0.81	0.69	P0265389B	Niraparib	46.2C	0	0				A_Niraparib_T47D cells_48h
ABHD16A	O95870	14	1.03	1	1.05	1	1.02	1.02	P0265389B	Niraparib	48.1C	0	0				A_Niraparib_T47D cells_48h
ABHD16A	O95870	9	1.73	1	0.77	1.13	0.92	0.79	P0265399B	Niraparib	50.4C	0	0				A_Niraparib_T47D cells_48h
ABHD16A	O95870	9	1.73	1	0.97	0.92	1.01	0.88	P0265399B	Niraparib	51.9C	0	0				A_Niraparib_T47D cells_48h
ABHD16A	O95870	4	2	1	0.84	0.96	1.06	1.02	P0265409B	Niraparib	54C	0	0				A_Niraparib_T47D cells_48h
ABHD16A	O95870	4	2	1	0.9	0.8	1.12	0.93	P0265409B	Niraparib	56.1C	0	0				A_Niraparib_T47D cells_48h
ABHD17A	Q96GS6	3	0.9	1	1.01	0.95	0.95	0.86	P0265379B	Niraparib	42.1C	0	1				A_Niraparib_T47D cells_48h
ABHD17A	Q96GS6	3	0.9	1	0.96	0.97	0.97	0.99	P0265379B	Niraparib	44.1C	0	1				A_Niraparib_T47D cells_48h
ABHD17A	Q96GS6	4	0.97	1	0.98	0.92	0.93	0.79	P0265389B	Niraparib	46.2C	0	1				A_Niraparib_T47D cells_48h
ABHD17A	Q96GS6	4	0.97	1	0.96	0.95	0.96	0.8	P0265389B	Niraparib	48.1C	0	1				A_Niraparib_T47D cells_48h
ABHD17A	Q96GS6	3	1.07	1	1.02	0.96	0.98	0.8	P0265399B	Niraparib	50.4C	0	1				A_Niraparib_T47D cells_48h
ABHD17A	Q96GS6	3	1.07	1	0.97	1.11	0.98	0.92	P0265399B	Niraparib	51.9C	0	1				A_Niraparib_T47D cells_48h
ABHD17A	Q96GS6	4	1.23	1	1.02	0.99	1	0.9	P0265409B	Niraparib	54C	0	1				A_Niraparib_T47D cells_48h
ABHD17A	Q96GS6	4	1.23	1	0.91	0.95	0.96	0.78	P0265409B	Niraparib	56.1C	0	1				A_Niraparib_T47D cells_48h
ABHD17A	Q96GS6	2	3.38	1	1.04	1.05	1.12	0.64	P0265419B	Niraparib	58.2C	0	1	4.87	-50	0.88	A_Niraparib_T47D cells_48h
ABHD17A	Q96GS6	2	3.38	1	1.02	1.24	1.23	1.24	P0265419B	Niraparib	60.1C	0	1				A_Niraparib_T47D cells_48h
ABHD17B	Q5VST6	1	0.95	1	1.19	0.95	1.03	1.03	P0265379B	Niraparib	42.1C	1	0				A_Niraparib_T47D cells_48h
ABHD17B	Q5VST6	1	0.95	1	0.83	1.1	1.26	2.18	P0265379B	Niraparib	44.1C	1	0	5.08	8.85	0.96	A_Niraparib_T47D cells_48h
ABHD17B	Q5VST6	1	0.91	1	1.06	1.07	1.23	1.37	P0265389B	Niraparib	46.2C	1	0				A_Niraparib_T47D cells_48h
ABHD17B	Q5VST6	1	0.91	1	0.94	1.05	1.02	1.37	P0265389B	Niraparib	48.1C	1	0				A_Niraparib_T47D cells_48h
ABHD17B	Q5VST6	1	1.17	1	0.98	0.96	0.88	0.96	P0265399B	Niraparib	50.4C	1	0				A_Niraparib_T47D cells_48h
ABHD17B	Q5VST6	1	1.17	1	1.06	1.11	1.19	1.16	P0265399B	Niraparib	51.9C	1	0				A_Niraparib_T47D cells_48h
ABHD17B	Q5VST6	3	1.52	1	0.85	0.85	0.91	1.19	P0265409B	Niraparib	54C	1	0				A_Niraparib_T47D cells_48h
ABHD17B	Q5VST6	3	1.52	1	1.03	1	1.07	1.3	P0265409B	Niraparib	56.1C	1	0				A_Niraparib_T47D cells_48h
ABHD17C	Q6PCB6	3	0.91	1	1.04	0.93	1.01	0.77	P0265379B	Niraparib	42.1C	0	0				A_Niraparib_T47D cells_48h
ABHD17C	Q6PCB6	3	0.91	1	0.99	1.07	0.94	1.35	P0265379B	Niraparib	44.1C	0	0				A_Niraparib_T47D cells_48h
ABHD17C	Q6PCB6	1	1.09	1	1.04	1	0.99	0.77	P0265389B	Niraparib	46.2C	0	0				A_Niraparib_T47D cells_48h
ABHD17C	Q6PCB6	1	1.09	1	0.98	0.97	1.08	0.89	P0265389B	Niraparib	48.1C	0	0				A_Niraparib_T47D cells_48h
ABHD17C	Q6PCB6	2	1.37	1	1.08	1.13	1.04	0.97	P0265399B	Niraparib	50.4C	0	0				A_Niraparib_T47D cells_48h
ABHD17C	Q6PCB6	2	1.37	1	1	0.95	1.1	1	P0265399B	Niraparib	51.9C	0	0				A_Niraparib_T47D cells_48h
ABHD18	Q0P651	1	1.11	1	1.13	0.94	0.96	0.7	P0265379B	Niraparib	42.1C	0	0				A_Niraparib_T47D cells_48h
ABHD18	Q0P651	1	1.11	1	1	1.11	0.92	0.83	P0265379B	Niraparib	44.1C	0	0				A_Niraparib_T47D cells_48h
ABHD4	Q8TB40	2	0.84	1	0.82	1.07	1.11	1.01	P0265379B	Niraparib	42.1C	0	0				A_Niraparib_T47D cells_48h
ABHD4	Q8TB40	2	0.84	1	0.92	1.05	0.84	0.96	P0265379B	Niraparib	44.1C	0	0				A_Niraparib_T47D cells_48h
ABHD5	Q8WTS1	2	0.94	1	0.9	1.24	1	1.35	P0265379B	Niraparib	42.1C	2	0				A_Niraparib_T47D cells_48h
ABHD5	Q8WTS1	2	0.94	1	0.97	1.14	0.98	1.59	P0265379B	Niraparib	44.1C	2	0	4.87	50	0.92	A_Niraparib_T47D cells_48h
ABHD5	Q8WTS1	2	1.08	1	0.95	0.93	0.93	1.85	P0265399B	Niraparib	50.4C	2	0	4.87	50	0.98	A_Niraparib_T47D cells_48h
ABHD5	Q8WTS1	2	1.08	1	0.92	0.86	0.82	1.64	P0265399B	Niraparib	51.9C	2	0	4.87	50	0.87	A_Niraparib_T47D cells_48h
ABHD6	Q9BV23	3	0.98	1	1.03	1.02	1.13	1.32	P0265379B	Niraparib	42.1C	1	0				A_Niraparib_T47D cells_48h
ABHD6	Q9BV23	3	0.98	1	1.07	1.04	1.21	1.44	P0265379B	Niraparib	44.1C	1	0				A_Niraparib_T47D cells_48h
ABHD6	Q9BV23	2	1.26	1	1.03	1.14	1.28	1.41	P0265389B	Niraparib	46.2C	1	0				A_Niraparib_T47D cells_48h
ABHD6	Q9BV23	2	1.26	1	1.03	1.13	1.21	1.51	P0265389B	Niraparib	48.1C	1	0	5.24	2.68	0.94	A_Niraparib_T47D cells_48h
ABI1	Q8IZP0	7	0.95	1	1	0.98	1	1.25	P0265379B	Niraparib	42.1C	0	0				A_Niraparib_T47D cells_48h
ABI1	Q8IZP0	7	0.95	1	1.07	0.93	1.15	1.14	P0265379B	Niraparib	44.1C	0	0				A_Niraparib_T47D cells_48h
ABI1	Q8IZP0	9	0.98	1	1.01	1	1.13	1.32	P0265389B	Niraparib	46.2C	0	0				A_Niraparib_T47D cells_48h
ABI1	Q8IZP0	9	0.98	1	0.97	1.01	1.11	0.99	P0265389B	Niraparib	48.1C	0	0				A_Niraparib_T47D cells_48h
ABI1	Q8IZP0	4	1.07	1	1.05	1.03	1.17	1.27	P0265399B	Niraparib	50.4C	0	0				A_Niraparib_T47D cells_48h
ABI1	Q8IZP0	4	1.07	1	0.89	0.88	1.03	1.07	P0265399B	Niraparib	51.9C	0	0				A_Niraparib_T47D cells_48h
ABI1	Q8IZP0	6	1.59	1	1.02	1.06	1.04	1.09	P0265409B	Niraparib	54C	0	0				A_Niraparib_T47D cells_48h
ABI1	Q8IZP0	6	1.59	1	0.96	0.99	1.02	0.81	P0265409B	Niraparib	56.1C	0	0				A_Niraparib_T47D cells_48h
ABI2	Q9NYB9	6	0.92	1	1.1	1.23	0.95	0.99	P0265379B	Niraparib	42.1C	0	1				A_Niraparib_T47D cells_48h
ABI2	Q9NYB9	6	0.92	1	1	0.94	1.04	0.91	P0265379B	Niraparib	44.1C	0	1				A_Niraparib_T47D cells_48h
ABI2	Q9NYB9	6	0.91	1	1.09	1.07	1.04	0.96	P0265389B	Niraparib	46.2C	0	1				A_Niraparib_T47D cells_48h
ABI2	Q9NYB9	6	0.91	1	0.99	1.04	0.97	0.79	P0265389B	Niraparib	48.1C	0	1				A_Niraparib_T47D cells_48h
ABI2	Q9NYB9	5	1.28	1	1.07	0.97	1.07	0.99	P0265399B	Niraparib	50.4C	0	1				A_Niraparib_T47D cells_48h
ABI2	Q9NYB9	5	1.28	1	0.98	0.98	1.01	0.95	P0265399B	Niraparib	51.9C	0	1				A_Niraparib_T47D cells_48h
ABI2	Q9NYB9	2	2.03	1	1.12	1.11	1.13	0.88	P0265409B	Niraparib	54C	0	1				A_Niraparib_T47D cells_48h
ABI2	Q9NYB9	2	2.03	1	0.95	1.01	1.28	0.89	P0265409B	Niraparib	56.1C	0	1				A_Niraparib_T47D cells_48h
ABI2	Q9NYB9	1	1.35	1	1.03	0.94	0.95	0.64	P0265419B	Niraparib	58.2C	0	1	5.05	-10.05	0.96	A_Niraparib_T47D cells_48h
ABI2	Q9NYB9	1	1.35	1	1.04	0.76	1.15	1.18	P0265419B	Niraparib	60.1C	0	1				A_Niraparib_T47D cells_48h
ABI2	Q9NYB9	1	1.1	1	0.88	0.92	0.74	0.63	P0265429B	Niraparib	62.4C	0	1	5.63	-2	0.9	A_Niraparib_T47D cells_48h
ABI2	Q9NYB9	1	1.1	1	0.83	1.21	0.82	0.74	P0265429B	Niraparib	63.9C	0	1				A_Niraparib_T47D cells_48h
ABL1	P00519	13	0.95	1	1.04	1.03	0.91	1.18	P0265379B	Niraparib	42.1C	0	0				A_Niraparib_T47D cells_48h
ABL1	P00519	13	0.95	1	1.01	0.98	1.05	1.11	P0265379B	Niraparib	44.1C	0	0				A_Niraparib_T47D cells_48h
ABL1	P00519	15	1.13	1	1.01	1.09	1.14	1.18	P0265389B	Niraparib	46.2C	0	0				A_Niraparib_T47D cells_48h
ABL1	P00519	15	1.13	1	0.95	0.97	1.03	1.03	P0265389B	Niraparib	48.1C	0	0				A_Niraparib_T47D cells_48h
ABL1	P00519	12	1.55	1	0.98	0.91	0.92	0.98	P0265399B	Niraparib	50.4C	0	0				A_Niraparib_T47D cells_48h
ABL1	P00519	12	1.55	1	0.99	0.93	0.88	0.95	P0265399B	Niraparib	51.9C	0	0				A_Niraparib_T47D cells_48h
ABL1	P00519	1	1.69	1	0.91	1.14	0.97	0.96	P0265409B	Niraparib	54C	0	0				A_Niraparib_T47D cells_48h
ABL1	P00519	1	1.69	1	0.94	0.85	1.31	0.85	P0265409B	Niraparib	56.1C	0	0				A_Niraparib_T47D cells_48h
ABL2	P42684	11	1.05	1	1.02	1.02	1	1.01	P0265379B	Niraparib	42.1C	0	0				A_Niraparib_T47D cells_48h
ABL2	P42684	11	1.05	1	1.02	1	1.11	0.97	P0265379B	Niraparib	44.1C	0	0				A_Niraparib_T47D cells_48h
ABL2	P42684	5	1.3	1	1.05	1.08	1.26	1.18	P0265389B	Niraparib	46.2C	0	0				A_Niraparib_T47D cells_48h
ABL2	P42684	5	1.3	1	0.99	1.03	1.04	1.02	P0265389B	Niraparib	48.1C	0	0				A_Niraparib_T47D cells_48h
ABL2	P42684	5	1.35	1	1.08	1.01	1.07	1.05	P0265399B	Niraparib	50.4C	0	0				A_Niraparib_T47D cells_48h
ABL2	P42684	5	1.35	1	1	0.98	0.96	0.98	P0265399B	Niraparib	51.9C	0	0				A_Niraparib_T47D cells_48h
ABL2	P42684	1	1.67	1	1.07	0.97	0.96	1.02	P0265409B	Niraparib	54C	0	0				A_Niraparib_T47D cells_48h
ABL2	P42684	1	1.67	1	1.02	1.02	0.95	0.78	P0265409B	Niraparib	56.1C	0	0				A_Niraparib_T47D cells_48h
ABLIM1	O14639	10	1.08	1	1.07	1.05	0.96	1.19	P0265379B	Niraparib	42.1C	1	0				A_Niraparib_T47D cells_48h
ABLIM1	O14639	10	1.08	1	1.04	1.11	1.16	1.91	P0265379B	Niraparib	44.1C	1	0	5.06	9.7	0.98	A_Niraparib_T47D cells_48h
ABLIM1	O14639	11	1.03	1	1.07	1.1	1.09	1.12	P0265389B	Niraparib	46.2C	1	0				A_Niraparib_T47D cells_48h
ABLIM1	O14639	11	1.03	1	1	0.9	0.94	0.95	P0265389B	Niraparib	48.1C	1	0				A_Niraparib_T47D cells_48h
ABLIM1	O14639	8	1.37	1	0.97	0.93	0.91	1.06	P0265399B	Niraparib	50.4C	1	0				A_Niraparib_T47D cells_48h
ABLIM1	O14639	8	1.37	1	1.07	0.94	1.05	1.04	P0265399B	Niraparib	51.9C	1	0				A_Niraparib_T47D cells_48h
ABLIM1	O14639	4	1.23	1	0.94	0.99	0.94	1	P0265409B	Niraparib	54C	1	0				A_Niraparib_T47D cells_48h
ABLIM1	O14639	4	1.23	1	0.96	0.96	0.94	1.07	P0265409B	Niraparib	56.1C	1	0				A_Niraparib_T47D cells_48h
ABLIM1	O14639	6	1.07	1	0.9	0.92	0.99	1.07	P0265419B	Niraparib	58.2C	1	0				A_Niraparib_T47D cells_48h
ABLIM1	O14639	6	1.07	1	1.01	1.11	1.21	1.31	P0265419B	Niraparib	60.1C	1	0				A_Niraparib_T47D cells_48h
ABLIM1	O14639	5	0.8	1	1.02	0.98	1.16	1.25	P0265429B	Niraparib	62.4C	1	0				A_Niraparib_T47D cells_48h
ABLIM1	O14639	5	0.8	1	0.94	1.04	1.15	1.32	P0265429B	Niraparib	63.9C	1	0				A_Niraparib_T47D cells_48h
ABR	Q12979	8	1	1	1	1.04	1.15	0.91	P0265379B	Niraparib	42.1C	0	0				A_Niraparib_T47D cells_48h
ABR	Q12979	8	1	1	0.98	1.13	1.05	1.01	P0265379B	Niraparib	44.1C	0	0				A_Niraparib_T47D cells_48h
ABR	Q12979	10	1.29	1	1.03	1.06	1.25	1.04	P0265389B	Niraparib	46.2C	0	0				A_Niraparib_T47D cells_48h
ABR	Q12979	10	1.29	1	1.02	0.98	1.07	1.12	P0265389B	Niraparib	48.1C	0	0				A_Niraparib_T47D cells_48h
ABR	Q12979	6	1.37	1	1.02	1.11	1.01	0.94	P0265399B	Niraparib	50.4C	0	0				A_Niraparib_T47D cells_48h
ABR	Q12979	6	1.37	1	0.96	0.96	1.06	0.92	P0265399B	Niraparib	51.9C	0	0				A_Niraparib_T47D cells_48h
ABRACL	Q9P1F3	3	1.2	1	1.07	0.96	0.91	1.45	P0265379B	Niraparib	42.1C	1	0				A_Niraparib_T47D cells_48h
ABRACL	Q9P1F3	3	1.2	1	1.31	1.01	1.39	1.49	P0265379B	Niraparib	44.1C	1	0				A_Niraparib_T47D cells_48h
ABRACL	Q9P1F3	1	1.12	1	1.2	1.24	1.48	1.58	P0265389B	Niraparib	46.2C	1	0	6	1.71	0.95	A_Niraparib_T47D cells_48h
ABRACL	Q9P1F3	1	1.12	1	1.03	1.46	1.42	1.06	P0265389B	Niraparib	48.1C	1	0				A_Niraparib_T47D cells_48h
ABRACL	Q9P1F3	3	1.59	1	1.25	0.8	1.14	1.23	P0265399B	Niraparib	50.4C	1	0				A_Niraparib_T47D cells_48h
ABRACL	Q9P1F3	3	1.59	1	1.14	1.44	1.33	1.84	P0265399B	Niraparib	51.9C	1	0	5.6	1.43	0.82	A_Niraparib_T47D cells_48h
ABRACL	Q9P1F3	1	1.3	1	1.07	1.23	1.1	1.34	P0265409B	Niraparib	54C	1	0				A_Niraparib_T47D cells_48h
ABRACL	Q9P1F3	1	1.3	1	1.15	1.4	1.16	1.09	P0265409B	Niraparib	56.1C	1	0				A_Niraparib_T47D cells_48h
ABRACL	Q9P1F3	1	1.67	1	1.36	1.39	1.03	1.31	P0265419B	Niraparib	58.2C	1	0				A_Niraparib_T47D cells_48h
ABRACL	Q9P1F3	1	1.67	1	1.86	1.76	1.77	1.96	P0265419B	Niraparib	60.1C	1	0	6.67	43	0.87	A_Niraparib_T47D cells_48h
ABRACL	Q9P1F3	1	1.58	1	1.11	0.88	0.68	0.99	P0265429B	Niraparib	62.4C	1	0				A_Niraparib_T47D cells_48h
ABRACL	Q9P1F3	1	1.58	1	1.72	1.46	1.19	1.47	P0265429B	Niraparib	63.9C	1	0				A_Niraparib_T47D cells_48h
ABRAXAS1	Q6UWZ7	2	0.83	1	1	1.03	0.95	0.94	P0265379B	Niraparib	42.1C	0	1				A_Niraparib_T47D cells_48h
ABRAXAS1	Q6UWZ7	2	0.83	1	0.95	0.93	0.79	0.88	P0265379B	Niraparib	44.1C	0	1				A_Niraparib_T47D cells_48h
ABRAXAS1	Q6UWZ7	3	0.97	1	1.22	1.24	1.1	1.2	P0265389B	Niraparib	46.2C	0	1				A_Niraparib_T47D cells_48h
ABRAXAS1	Q6UWZ7	3	0.97	1	0.99	0.98	1.12	1.07	P0265389B	Niraparib	48.1C	0	1				A_Niraparib_T47D cells_48h
ABRAXAS1	Q6UWZ7	6	0.98	1	1.07	0.99	1.18	1.25	P0265399B	Niraparib	50.4C	0	1				A_Niraparib_T47D cells_48h
ABRAXAS1	Q6UWZ7	6	0.98	1	0.99	1.05	1.15	1.3	P0265399B	Niraparib	51.9C	0	1				A_Niraparib_T47D cells_48h
ABRAXAS1	Q6UWZ7	10	0.93	1	1	1	0.96	1.16	P0265409B	Niraparib	54C	0	1				A_Niraparib_T47D cells_48h
ABRAXAS1	Q6UWZ7	10	0.93	1	1.03	1.03	0.99	1.2	P0265409B	Niraparib	56.1C	0	1				A_Niraparib_T47D cells_48h
ABRAXAS1	Q6UWZ7	7	0.9	1	1.11	1.06	1.08	1.42	P0265419B	Niraparib	58.2C	0	1				A_Niraparib_T47D cells_48h
ABRAXAS1	Q6UWZ7	7	0.9	1	1.06	1.1	1.08	0.99	P0265419B	Niraparib	60.1C	0	1				A_Niraparib_T47D cells_48h
ABRAXAS1	Q6UWZ7	3	1.93	1	1.01	0.97	1.1	0.69	P0265429B	Niraparib	62.4C	0	1				A_Niraparib_T47D cells_48h
ABRAXAS1	Q6UWZ7	3	1.93	1	0.99	1.12	1.15	0.39	P0265429B	Niraparib	63.9C	0	1	4.87	-50	0.9	A_Niraparib_T47D cells_48h
ABRAXAS2	Q15018	12	0.89	1	1.05	1.04	1.1	1.43	P0265379B	Niraparib	42.1C	1	0				A_Niraparib_T47D cells_48h
ABRAXAS2	Q15018	12	0.89	1	1	0.96	1.1	1.28	P0265379B	Niraparib	44.1C	1	0				A_Niraparib_T47D cells_48h
ABRAXAS2	Q15018	9	0.93	1	1.04	1.06	1.18	1.41	P0265389B	Niraparib	46.2C	1	0				A_Niraparib_T47D cells_48h
ABRAXAS2	Q15018	9	0.93	1	1.01	1.01	1.13	1.27	P0265389B	Niraparib	48.1C	1	0				A_Niraparib_T47D cells_48h
ABRAXAS2	Q15018	11	1.02	1	1.09	0.99	1.19	1.43	P0265399B	Niraparib	50.4C	1	0				A_Niraparib_T47D cells_48h
ABRAXAS2	Q15018	11	1.02	1	1.03	1.09	1.19	1.51	P0265399B	Niraparib	51.9C	1	0	5.13	4.23	0.96	A_Niraparib_T47D cells_48h
ABRAXAS2	Q15018	14	1.02	1	1.06	1.04	1.05	1.4	P0265409B	Niraparib	54C	1	0				A_Niraparib_T47D cells_48h
ABRAXAS2	Q15018	14	1.02	1	1.03	1.05	0.99	1.44	P0265409B	Niraparib	56.1C	1	0				A_Niraparib_T47D cells_48h
ABRAXAS2	Q15018	15	0.92	1	1.12	1.08	1.22	1.54	P0265419B	Niraparib	58.2C	1	0	5.18	3.57	0.89	A_Niraparib_T47D cells_48h
ABRAXAS2	Q15018	15	0.92	1	1.02	1.04	1.05	1.14	P0265419B	Niraparib	60.1C	1	0				A_Niraparib_T47D cells_48h
ABRAXAS2	Q15018	13	0.97	1	1.08	1.03	1.15	1.3	P0265429B	Niraparib	62.4C	1	0				A_Niraparib_T47D cells_48h
ABRAXAS2	Q15018	13	0.97	1	1.01	0.95	1	1.14	P0265429B	Niraparib	63.9C	1	0				A_Niraparib_T47D cells_48h
ABT1	Q9ULW3	2	1.23	1	0.91	0.85	1.03	1.41	P0265379B	Niraparib	42.1C	0	0				A_Niraparib_T47D cells_48h
ABT1	Q9ULW3	2	1.23	1	0.97	0.92	1.03	1.09	P0265379B	Niraparib	44.1C	0	0				A_Niraparib_T47D cells_48h
ABTB2	Q8N961	2	1.13	1	0.93	0.93	1.12	1.3	P0265379B	Niraparib	42.1C	1	0				A_Niraparib_T47D cells_48h
ABTB2	Q8N961	2	1.13	1	1	1.08	1.13	1.39	P0265379B	Niraparib	44.1C	1	0				A_Niraparib_T47D cells_48h
ABTB2	Q8N961	2	1.15	1	1	0.89	1.03	1.43	P0265389B	Niraparib	46.2C	1	0				A_Niraparib_T47D cells_48h
ABTB2	Q8N961	2	1.15	1	1.07	1.04	0.93	1.59	P0265389B	Niraparib	48.1C	1	0	4.87	50	0.96	A_Niraparib_T47D cells_48h
ABTB2	Q8N961	3	1.48	1	1.03	0.8	0.87	1.13	P0265399B	Niraparib	50.4C	1	0				A_Niraparib_T47D cells_48h
ABTB2	Q8N961	3	1.48	1	1.04	0.93	1.26	1.35	P0265399B	Niraparib	51.9C	1	0				A_Niraparib_T47D cells_48h
ACAA1	P09110	8	0.92	1	1.03	1.03	1.14	1.61	P0265379B	Niraparib	42.1C	12	0	5.09	9.51	0.99	A_Niraparib_T47D cells_48h
ACAA1	P09110	8	0.92	1	0.98	1	1.2	1.55	P0265379B	Niraparib	44.1C	12	0	5.17	9.94	1	A_Niraparib_T47D cells_48h
ACAA1	P09110	9	0.97	1	1.02	0.99	1.23	1.65	P0265389B	Niraparib	46.2C	12	0	5.17	15	1	A_Niraparib_T47D cells_48h
ACAA1	P09110	9	0.97	1	0.99	1.07	1.22	1.63	P0265389B	Niraparib	48.1C	12	0	5.12	5.62	0.98	A_Niraparib_T47D cells_48h
ACAA1	P09110	7	0.99	1	1.04	1.02	1.24	1.73	P0265399B	Niraparib	50.4C	12	0	5.13	7.84	0.99	A_Niraparib_T47D cells_48h
ACAA1	P09110	7	0.99	1	0.95	1.09	1.2	1.8	P0265399B	Niraparib	51.9C	12	0	5.08	7.74	0.98	A_Niraparib_T47D cells_48h
ACAA1	P09110	10	1.11	1	0.98	0.96	1.18	1.72	P0265409B	Niraparib	54C	12	0	5.17	22	0.99	A_Niraparib_T47D cells_48h
ACAA1	P09110	10	1.11	1	0.96	1.03	1.21	1.84	P0265409B	Niraparib	56.1C	12	0	5.1	9.44	0.99	A_Niraparib_T47D cells_48h
ACAA1	P09110	11	1.07	1	1.1	1.1	1.19	2.14	P0265419B	Niraparib	58.2C	12	0	5.07	10.45	0.98	A_Niraparib_T47D cells_48h
ACAA1	P09110	11	1.07	1	1.1	1.27	1.31	2.25	P0265419B	Niraparib	60.1C	12	0	5.06	6.64	0.92	A_Niraparib_T47D cells_48h
ACAA1	P09110	6	2.49	1	0.97	1.02	1.32	1.89	P0265429B	Niraparib	62.4C	12	0	5.15	8.06	1	A_Niraparib_T47D cells_48h
ACAA1	P09110	6	2.49	1	1.22	1.25	2.01	3.41	P0265429B	Niraparib	63.9C	12	0	5.17	4.53	0.98	A_Niraparib_T47D cells_48h
ACAA2	P42765	7	0.92	1	0.97	1.04	1.13	1.07	P0265379B	Niraparib	42.1C	0	0				A_Niraparib_T47D cells_48h
ACAA2	P42765	7	0.92	1	0.95	1.02	1.11	0.97	P0265379B	Niraparib	44.1C	0	0				A_Niraparib_T47D cells_48h
ACAA2	P42765	6	0.89	1	1	1.02	1.13	1.02	P0265389B	Niraparib	46.2C	0	0				A_Niraparib_T47D cells_48h
ACAA2	P42765	6	0.89	1	0.95	0.99	1.07	1	P0265389B	Niraparib	48.1C	0	0				A_Niraparib_T47D cells_48h
ACAA2	P42765	9	1.02	1	1.01	0.98	1.11	1.1	P0265399B	Niraparib	50.4C	0	0				A_Niraparib_T47D cells_48h
ACAA2	P42765	9	1.02	1	0.98	1.06	1.15	1.2	P0265399B	Niraparib	51.9C	0	0				A_Niraparib_T47D cells_48h
ACAA2	P42765	11	1.04	1	0.99	1.08	1.1	1.23	P0265409B	Niraparib	54C	0	0				A_Niraparib_T47D cells_48h
ACAA2	P42765	11	1.04	1	1.02	1.13	1.13	1.31	P0265409B	Niraparib	56.1C	0	0				A_Niraparib_T47D cells_48h
ACAA2	P42765	11	1.03	1	1.02	1.04	1.12	1.34	P0265419B	Niraparib	58.2C	0	0				A_Niraparib_T47D cells_48h
ACAA2	P42765	11	1.03	1	1.08	1.2	1.24	1.32	P0265419B	Niraparib	60.1C	0	0				A_Niraparib_T47D cells_48h
ACAA2	P42765	13	1	1	1.03	0.99	1.13	1.19	P0265429B	Niraparib	62.4C	0	0				A_Niraparib_T47D cells_48h
ACAA2	P42765	13	1	1	1.07	1.19	1.17	1.34	P0265429B	Niraparib	63.9C	0	0				A_Niraparib_T47D cells_48h
ACACA	Q13085	70	0.92	1	1.01	1.01	0.99	1.06	P0265379B	Niraparib	42.1C	0	0				A_Niraparib_T47D cells_48h
ACACA	Q13085	70	0.92	1	0.99	1.12	0.92	1.07	P0265379B	Niraparib	44.1C	0	0				A_Niraparib_T47D cells_48h
ACACA	Q13085	60	1.39	1	0.97	0.99	0.92	1	P0265389B	Niraparib	46.2C	0	0				A_Niraparib_T47D cells_48h
ACACA	Q13085	60	1.39	1	1.08	0.99	0.95	1.14	P0265389B	Niraparib	48.1C	0	0				A_Niraparib_T47D cells_48h
ACACA	Q13085	54	1.51	1	1.02	1.09	0.91	1.03	P0265399B	Niraparib	50.4C	0	0				A_Niraparib_T47D cells_48h
ACACA	Q13085	54	1.51	1	1.01	0.94	0.97	0.98	P0265399B	Niraparib	51.9C	0	0				A_Niraparib_T47D cells_48h
ACACA	Q13085	17	1.74	1	0.9	0.96	0.91	0.93	P0265409B	Niraparib	54C	0	0				A_Niraparib_T47D cells_48h
ACACA	Q13085	17	1.74	1	0.85	0.83	1.07	1.04	P0265409B	Niraparib	56.1C	0	0				A_Niraparib_T47D cells_48h
ACACA	Q13085	7	1.4	1	0.81	0.68	0.74	0.91	P0265419B	Niraparib	58.2C	0	0				A_Niraparib_T47D cells_48h
ACACA	Q13085	7	1.4	1	0.92	0.95	0.87	1.19	P0265419B	Niraparib	60.1C	0	0				A_Niraparib_T47D cells_48h
ACACA	Q13085	5	0.95	1	0.97	1.35	0.97	1.1	P0265429B	Niraparib	62.4C	0	0				A_Niraparib_T47D cells_48h
ACACA	Q13085	5	0.95	1	0.91	0.94	1.28	1.22	P0265429B	Niraparib	63.9C	0	0				A_Niraparib_T47D cells_48h
ACAD10	Q6JQN1	15	0.9	1	0.92	0.99	1.04	0.88	P0265379B	Niraparib	42.1C	0	0				A_Niraparib_T47D cells_48h
ACAD10	Q6JQN1	15	0.9	1	0.96	1.01	0.93	0.87	P0265379B	Niraparib	44.1C	0	0				A_Niraparib_T47D cells_48h
ACAD10	Q6JQN1	15	1.15	1	0.96	1.02	0.94	0.85	P0265389B	Niraparib	46.2C	0	0				A_Niraparib_T47D cells_48h
ACAD10	Q6JQN1	15	1.15	1	1.01	0.98	0.95	0.9	P0265389B	Niraparib	48.1C	0	0				A_Niraparib_T47D cells_48h
ACAD10	Q6JQN1	11	1.26	1	0.83	1.03	0.88	0.72	P0265399B	Niraparib	50.4C	0	0				A_Niraparib_T47D cells_48h
ACAD10	Q6JQN1	11	1.26	1	1.03	1.04	0.79	0.76	P0265399B	Niraparib	51.9C	0	0				A_Niraparib_T47D cells_48h
ACAD10	Q6JQN1	3	0.74	1	1.97	0.95	1.95	0.78	P0265409B	Niraparib	54C	0	0				A_Niraparib_T47D cells_48h
ACAD10	Q6JQN1	3	0.74	1	0.39	1.35	0.62	0.91	P0265409B	Niraparib	56.1C	0	0				A_Niraparib_T47D cells_48h
ACAD11	Q709F0	12	0.82	1	0.95	1.06	1.17	0.91	P0265379B	Niraparib	42.1C	0	0				A_Niraparib_T47D cells_48h
ACAD11	Q709F0	12	0.82	1	0.9	1.08	0.91	0.86	P0265379B	Niraparib	44.1C	0	0				A_Niraparib_T47D cells_48h
ACAD11	Q709F0	8	1.04	1	0.91	0.81	0.8	0.76	P0265389B	Niraparib	46.2C	0	0				A_Niraparib_T47D cells_48h
ACAD11	Q709F0	8	1.04	1	1.02	0.96	0.94	1.02	P0265389B	Niraparib	48.1C	0	0				A_Niraparib_T47D cells_48h
ACAD11	Q709F0	8	1.17	1	0.85	1.15	0.97	0.85	P0265399B	Niraparib	50.4C	0	0				A_Niraparib_T47D cells_48h
ACAD11	Q709F0	8	1.17	1	1.08	1.02	0.87	0.86	P0265399B	Niraparib	51.9C	0	0				A_Niraparib_T47D cells_48h
ACAD11	Q709F0	4	2.16	1	0.99	1.04	0.83	0.88	P0265409B	Niraparib	54C	0	0				A_Niraparib_T47D cells_48h
ACAD11	Q709F0	4	2.16	1	1.15	1.05	0.97	0.99	P0265409B	Niraparib	56.1C	0	0				A_Niraparib_T47D cells_48h
ACAD8	Q9UKU7	10	0.89	1	0.92	1	1.24	1.11	P0265379B	Niraparib	42.1C	0	0				A_Niraparib_T47D cells_48h
ACAD8	Q9UKU7	10	0.89	1	0.96	1.04	1.12	1.11	P0265379B	Niraparib	44.1C	0	0				A_Niraparib_T47D cells_48h
ACAD8	Q9UKU7	9	0.96	1	0.95	1.02	1.22	1.14	P0265389B	Niraparib	46.2C	0	0				A_Niraparib_T47D cells_48h
ACAD8	Q9UKU7	9	0.96	1	1	1.01	1.26	1.18	P0265389B	Niraparib	48.1C	0	0				A_Niraparib_T47D cells_48h
ACAD8	Q9UKU7	12	1.02	1	0.92	1.04	1.19	1.15	P0265399B	Niraparib	50.4C	0	0				A_Niraparib_T47D cells_48h
ACAD8	Q9UKU7	12	1.02	1	1.03	1.09	1.32	1.32	P0265399B	Niraparib	51.9C	0	0				A_Niraparib_T47D cells_48h
ACAD8	Q9UKU7	14	1.33	1	1.08	1.04	1.24	1.23	P0265409B	Niraparib	54C	0	0				A_Niraparib_T47D cells_48h
ACAD8	Q9UKU7	14	1.33	1	1.02	1.03	1.13	1.19	P0265409B	Niraparib	56.1C	0	0				A_Niraparib_T47D cells_48h
ACAD8	Q9UKU7	10	1.5	1	1.02	1.1	1.27	1.1	P0265419B	Niraparib	58.2C	0	0				A_Niraparib_T47D cells_48h
ACAD8	Q9UKU7	10	1.5	1	0.99	1.03	1.03	1.02	P0265419B	Niraparib	60.1C	0	0				A_Niraparib_T47D cells_48h
ACAD8	Q9UKU7	4	1.04	1	1.01	1.02	1.03	1.06	P0265429B	Niraparib	62.4C	0	0				A_Niraparib_T47D cells_48h
ACAD8	Q9UKU7	4	1.04	1	0.98	0.96	0.93	0.87	P0265429B	Niraparib	63.9C	0	0				A_Niraparib_T47D cells_48h
ACAD9	Q9H845	24	0.89	1	0.94	0.99	1.12	1.02	P0265379B	Niraparib	42.1C	0	1				A_Niraparib_T47D cells_48h
ACAD9	Q9H845	24	0.89	1	0.95	1.04	1	0.94	P0265379B	Niraparib	44.1C	0	1				A_Niraparib_T47D cells_48h
ACAD9	Q9H845	24	0.99	1	0.91	0.93	0.94	0.9	P0265389B	Niraparib	46.2C	0	1				A_Niraparib_T47D cells_48h
ACAD9	Q9H845	24	0.99	1	1.03	0.95	1.02	1	P0265389B	Niraparib	48.1C	0	1				A_Niraparib_T47D cells_48h
ACAD9	Q9H845	30	1.03	1	0.91	1.08	0.99	1.02	P0265399B	Niraparib	50.4C	0	1				A_Niraparib_T47D cells_48h
ACAD9	Q9H845	30	1.03	1	0.96	0.98	0.99	1.05	P0265399B	Niraparib	51.9C	0	1				A_Niraparib_T47D cells_48h
ACAD9	Q9H845	28	1.11	1	1.05	0.98	1.07	1.16	P0265409B	Niraparib	54C	0	1				A_Niraparib_T47D cells_48h
ACAD9	Q9H845	28	1.11	1	1.01	1.03	1.03	1.12	P0265409B	Niraparib	56.1C	0	1				A_Niraparib_T47D cells_48h
ACAD9	Q9H845	27	1.09	1	1.02	1.04	1.15	1.13	P0265419B	Niraparib	58.2C	0	1				A_Niraparib_T47D cells_48h
ACAD9	Q9H845	27	1.09	1	1.01	1.06	1.08	0.69	P0265419B	Niraparib	60.1C	0	1				A_Niraparib_T47D cells_48h
ACAD9	Q9H845	20	1.71	1	1.01	0.94	1.01	0.55	P0265429B	Niraparib	62.4C	0	1	4.87	-50	0.97	A_Niraparib_T47D cells_48h
ACAD9	Q9H845	20	1.71	1	1	1.05	0.99	0.7	P0265429B	Niraparib	63.9C	0	1				A_Niraparib_T47D cells_48h
ACADL	P28330	1	2.21	1	1.06	1	1.18	1.09	P0265389B	Niraparib	46.2C	0	0				A_Niraparib_T47D cells_48h
ACADL	P28330	1	2.21	1	0.95	0.88	0.89	0.78	P0265389B	Niraparib	48.1C	0	0				A_Niraparib_T47D cells_48h
ACADM	P11310	11	0.97	1	0.98	0.95	1.03	1.27	P0265379B	Niraparib	42.1C	3	0				A_Niraparib_T47D cells_48h
ACADM	P11310	11	0.97	1	1	0.95	1.06	1.21	P0265379B	Niraparib	44.1C	3	0				A_Niraparib_T47D cells_48h
ACADM	P11310	12	0.94	1	1.05	1.04	1.19	1.4	P0265389B	Niraparib	46.2C	3	0				A_Niraparib_T47D cells_48h
ACADM	P11310	12	0.94	1	0.95	1	1.09	1.25	P0265389B	Niraparib	48.1C	3	0				A_Niraparib_T47D cells_48h
ACADM	P11310	13	1.06	1	1.05	0.96	1.12	1.38	P0265399B	Niraparib	50.4C	3	0				A_Niraparib_T47D cells_48h
ACADM	P11310	13	1.06	1	0.99	1.07	1.16	1.54	P0265399B	Niraparib	51.9C	3	0	5.09	6.71	0.98	A_Niraparib_T47D cells_48h
ACADM	P11310	16	1.4	1	1.03	1.07	1.15	1.61	P0265409B	Niraparib	54C	3	0	5.08	7.92	0.98	A_Niraparib_T47D cells_48h
ACADM	P11310	16	1.4	1	1.13	1.1	1.24	1.52	P0265409B	Niraparib	56.1C	3	0	5.33	2.21	0.89	A_Niraparib_T47D cells_48h
ACADM	P11310	10	2.6	1	1.03	1.09	1.23	1.33	P0265419B	Niraparib	58.2C	3	0				A_Niraparib_T47D cells_48h
ACADM	P11310	10	2.6	1	0.95	0.96	1.05	0.87	P0265419B	Niraparib	60.1C	3	0				A_Niraparib_T47D cells_48h
ACADS	P16219	3	0.93	1	0.77	0.98	1.16	0.87	P0265379B	Niraparib	42.1C	0	0				A_Niraparib_T47D cells_48h
ACADS	P16219	3	0.93	1	0.9	1.06	1	1.17	P0265379B	Niraparib	44.1C	0	0				A_Niraparib_T47D cells_48h
ACADS	P16219	6	0.97	1	0.98	1.05	1.18	1.19	P0265389B	Niraparib	46.2C	0	0				A_Niraparib_T47D cells_48h
ACADS	P16219	6	0.97	1	1.04	1.02	1.21	1.26	P0265389B	Niraparib	48.1C	0	0				A_Niraparib_T47D cells_48h
ACADS	P16219	8	0.99	1	0.9	1.1	1.13	1.17	P0265399B	Niraparib	50.4C	0	0				A_Niraparib_T47D cells_48h
ACADS	P16219	8	0.99	1	1.02	1.1	1.18	1.25	P0265399B	Niraparib	51.9C	0	0				A_Niraparib_T47D cells_48h
ACADS	P16219	7	1.4	1	0.96	0.96	1.11	1.23	P0265409B	Niraparib	54C	0	0				A_Niraparib_T47D cells_48h
ACADS	P16219	7	1.4	1	1.04	1.11	1.15	1.4	P0265409B	Niraparib	56.1C	0	0				A_Niraparib_T47D cells_48h
ACADS	P16219	4	1.12	1	0.99	1.05	1.23	1.4	P0265419B	Niraparib	58.2C	0	0				A_Niraparib_T47D cells_48h
ACADS	P16219	4	1.12	1	0.98	1.06	1.14	1.19	P0265419B	Niraparib	60.1C	0	0				A_Niraparib_T47D cells_48h
ACADS	P16219	1	2.66	1	0.99	0.84	1.01	0.65	P0265429B	Niraparib	62.4C	0	0	4.87	-50	0.73	A_Niraparib_T47D cells_48h
ACADS	P16219	1	2.66	1	1.38	1.71	1.81	1.31	P0265429B	Niraparib	63.9C	0	0				A_Niraparib_T47D cells_48h
ACADSB	P45954	10	0.89	1	0.97	1	1.08	1.16	P0265379B	Niraparib	42.1C	0	0				A_Niraparib_T47D cells_48h
ACADSB	P45954	10	0.89	1	0.96	0.97	1.02	1.08	P0265379B	Niraparib	44.1C	0	0				A_Niraparib_T47D cells_48h
ACADSB	P45954	11	0.94	1	1	0.98	1.02	1.14	P0265389B	Niraparib	46.2C	0	0				A_Niraparib_T47D cells_48h
ACADSB	P45954	11	0.94	1	0.99	1.01	1.05	1.17	P0265389B	Niraparib	48.1C	0	0				A_Niraparib_T47D cells_48h
ACADSB	P45954	12	0.96	1	0.97	1.05	0.99	1.14	P0265399B	Niraparib	50.4C	0	0				A_Niraparib_T47D cells_48h
ACADSB	P45954	12	0.96	1	0.97	0.99	0.93	1.12	P0265399B	Niraparib	51.9C	0	0				A_Niraparib_T47D cells_48h
ACADSB	P45954	12	1.55	1	1.08	1	0.95	1.14	P0265409B	Niraparib	54C	0	0				A_Niraparib_T47D cells_48h
ACADSB	P45954	12	1.55	1	1.04	1.03	0.95	1.16	P0265409B	Niraparib	56.1C	0	0				A_Niraparib_T47D cells_48h
ACADSB	P45954	8	1.22	1	1.05	1.07	1.08	1.24	P0265419B	Niraparib	58.2C	0	0				A_Niraparib_T47D cells_48h
ACADSB	P45954	8	1.22	1	0.97	1.04	1.06	0.99	P0265419B	Niraparib	60.1C	0	0				A_Niraparib_T47D cells_48h
ACADSB	P45954	9	1.35	1	0.98	0.91	1.05	0.97	P0265429B	Niraparib	62.4C	0	0				A_Niraparib_T47D cells_48h
ACADSB	P45954	9	1.35	1	1.02	1.02	1.01	0.85	P0265429B	Niraparib	63.9C	0	0				A_Niraparib_T47D cells_48h
ACADVL	P49748	25	0.87	1	0.9	1	1.17	1.03	P0265379B	Niraparib	42.1C	0	0				A_Niraparib_T47D cells_48h
ACADVL	P49748	25	0.87	1	0.94	1.04	1.01	0.98	P0265379B	Niraparib	44.1C	0	0				A_Niraparib_T47D cells_48h
ACADVL	P49748	22	0.96	1	0.92	0.94	0.98	0.93	P0265389B	Niraparib	46.2C	0	0				A_Niraparib_T47D cells_48h
ACADVL	P49748	22	0.96	1	1.03	0.99	1.08	1.08	P0265389B	Niraparib	48.1C	0	0				A_Niraparib_T47D cells_48h
ACADVL	P49748	25	0.87	1	0.91	1.12	1.02	0.98	P0265399B	Niraparib	50.4C	0	0				A_Niraparib_T47D cells_48h
ACADVL	P49748	25	0.87	1	1.02	1.01	1.01	0.99	P0265399B	Niraparib	51.9C	0	0				A_Niraparib_T47D cells_48h
ACADVL	P49748	29	1.17	1	1.09	1.04	1.13	1.14	P0265409B	Niraparib	54C	0	0				A_Niraparib_T47D cells_48h
ACADVL	P49748	29	1.17	1	1.02	1.02	1.03	1.2	P0265409B	Niraparib	56.1C	0	0				A_Niraparib_T47D cells_48h
ACADVL	P49748	28	1.28	1	1.01	1.05	1.14	1.29	P0265419B	Niraparib	58.2C	0	0				A_Niraparib_T47D cells_48h
ACADVL	P49748	28	1.28	1	1	1.05	1	0.98	P0265419B	Niraparib	60.1C	0	0				A_Niraparib_T47D cells_48h
ACADVL	P49748	24	1.8	1	1.03	0.95	1.12	1.24	P0265429B	Niraparib	62.4C	0	0				A_Niraparib_T47D cells_48h
ACADVL	P49748	24	1.8	1	0.96	0.91	1.04	1.28	P0265429B	Niraparib	63.9C	0	0				A_Niraparib_T47D cells_48h
ACAP2	Q15057	29	0.93	1	1.06	1.04	1.03	1.17	P0265379B	Niraparib	42.1C	0	0				A_Niraparib_T47D cells_48h
ACAP2	Q15057	29	0.93	1	0.99	1.03	1.05	1.05	P0265379B	Niraparib	44.1C	0	0				A_Niraparib_T47D cells_48h
ACAP2	Q15057	33	1.1	1	1	1.03	1.06	1.13	P0265389B	Niraparib	46.2C	0	0				A_Niraparib_T47D cells_48h
ACAP2	Q15057	33	1.1	1	1.01	1.01	1.01	1.11	P0265389B	Niraparib	48.1C	0	0				A_Niraparib_T47D cells_48h
ACAP2	Q15057	24	1.62	1	1.03	1.05	1.04	1.14	P0265399B	Niraparib	50.4C	0	0				A_Niraparib_T47D cells_48h
ACAP2	Q15057	24	1.62	1	1	1	0.99	1.02	P0265399B	Niraparib	51.9C	0	0				A_Niraparib_T47D cells_48h
ACAP2	Q15057	12	1.99	1	0.9	1.02	1.04	1.09	P0265409B	Niraparib	54C	0	0				A_Niraparib_T47D cells_48h
ACAP2	Q15057	12	1.99	1	0.96	0.96	1.12	1.14	P0265409B	Niraparib	56.1C	0	0				A_Niraparib_T47D cells_48h
ACAP2	Q15057	2	1.25	1	0.82	0.72	0.8	0.86	P0265419B	Niraparib	58.2C	0	0				A_Niraparib_T47D cells_48h
ACAP2	Q15057	2	1.25	1	0.93	0.87	0.85	1.12	P0265419B	Niraparib	60.1C	0	0				A_Niraparib_T47D cells_48h
ACAP2	Q15057	3	1.12	1	0.96	1.26	1.02	1.11	P0265429B	Niraparib	62.4C	0	0				A_Niraparib_T47D cells_48h
ACAP2	Q15057	3	1.12	1	0.79	0.95	1.13	1.2	P0265429B	Niraparib	63.9C	0	0				A_Niraparib_T47D cells_48h
ACAP3	Q96P50	2	0.62	1	1.48	1.27	1.19	1.08	P0265379B	Niraparib	42.1C	1	0				A_Niraparib_T47D cells_48h
ACAP3	Q96P50	2	0.62	1	0.82	0.65	0.64	1.01	P0265379B	Niraparib	44.1C	1	0				A_Niraparib_T47D cells_48h
ACAP3	Q96P50	1	1.57	1	0.98	1.09	1.32	1.43	P0265389B	Niraparib	46.2C	1	0				A_Niraparib_T47D cells_48h
ACAP3	Q96P50	1	1.57	1	1.35	1.21	1.43	1.75	P0265389B	Niraparib	48.1C	1	0	5.8	1.17	0.8	A_Niraparib_T47D cells_48h
ACAT1	P24752	20	0.91	1	1.04	0.99	1.03	1.27	P0265379B	Niraparib	42.1C	4	0				A_Niraparib_T47D cells_48h
ACAT1	P24752	20	0.91	1	1.01	0.92	1.08	1.11	P0265379B	Niraparib	44.1C	4	0				A_Niraparib_T47D cells_48h
ACAT1	P24752	22	0.96	1	1.04	0.99	1.12	1.27	P0265389B	Niraparib	46.2C	4	0				A_Niraparib_T47D cells_48h
ACAT1	P24752	22	0.96	1	0.97	0.99	1.05	1.07	P0265389B	Niraparib	48.1C	4	0				A_Niraparib_T47D cells_48h
ACAT1	P24752	21	1.03	1	1.06	0.96	1.07	1.17	P0265399B	Niraparib	50.4C	4	0				A_Niraparib_T47D cells_48h
ACAT1	P24752	21	1.03	1	0.98	1.01	1.07	1.17	P0265399B	Niraparib	51.9C	4	0				A_Niraparib_T47D cells_48h
ACAT1	P24752	24	1.27	1	1.12	1.02	1.06	1.18	P0265409B	Niraparib	54C	4	0				A_Niraparib_T47D cells_48h
ACAT1	P24752	24	1.27	1	1.05	1.06	1.07	1.23	P0265409B	Niraparib	56.1C	4	0				A_Niraparib_T47D cells_48h
ACAT1	P24752	18	5.25	1	1.14	1.18	1.29	1.94	P0265419B	Niraparib	58.2C	4	0	5.09	5.25	0.91	A_Niraparib_T47D cells_48h
ACAT1	P24752	18	5.25	1	1.08	1.12	1.5	3.84	P0265419B	Niraparib	60.1C	4	0	5.08	11.14	1	A_Niraparib_T47D cells_48h
ACAT1	P24752	9	1.48	1	0.88	0.77	1.11	2.53	P0265429B	Niraparib	62.4C	4	0	5.17	50	0.97	A_Niraparib_T47D cells_48h
ACAT1	P24752	9	1.48	1	0.97	0.85	0.99	1.64	P0265429B	Niraparib	63.9C	4	0	4.87	50	0.94	A_Niraparib_T47D cells_48h
ACAT2	Q9BWD1	12	0.94	1	1.05	1	0.98	1.29	P0265379B	Niraparib	42.1C	2	0				A_Niraparib_T47D cells_48h
ACAT2	Q9BWD1	12	0.94	1	1.04	0.94	1.1	1.22	P0265379B	Niraparib	44.1C	2	0				A_Niraparib_T47D cells_48h
ACAT2	Q9BWD1	14	0.93	1	1.02	1.04	1.12	1.28	P0265389B	Niraparib	46.2C	2	0				A_Niraparib_T47D cells_48h
ACAT2	Q9BWD1	14	0.93	1	0.97	1.04	1.06	1.17	P0265389B	Niraparib	48.1C	2	0				A_Niraparib_T47D cells_48h
ACAT2	Q9BWD1	15	1.04	1	1.05	1	1.09	1.26	P0265399B	Niraparib	50.4C	2	0				A_Niraparib_T47D cells_48h
ACAT2	Q9BWD1	15	1.04	1	1.04	1.09	1.12	1.34	P0265399B	Niraparib	51.9C	2	0				A_Niraparib_T47D cells_48h
ACAT2	Q9BWD1	16	0.98	1	1.07	1.11	1.09	1.44	P0265409B	Niraparib	54C	2	0				A_Niraparib_T47D cells_48h
ACAT2	Q9BWD1	16	0.98	1	1.02	1.11	1.05	1.44	P0265409B	Niraparib	56.1C	2	0				A_Niraparib_T47D cells_48h
ACAT2	Q9BWD1	14	0.95	1	1.12	1.14	1.11	1.61	P0265419B	Niraparib	58.2C	2	0	5.05	8.6	0.86	A_Niraparib_T47D cells_48h
ACAT2	Q9BWD1	14	0.95	1	1.07	1.21	1.17	1.51	P0265419B	Niraparib	60.1C	2	0	5.37	1.68	0.81	A_Niraparib_T47D cells_48h
ACAT2	Q9BWD1	14	1.13	1	1.06	0.96	1.03	1.34	P0265429B	Niraparib	62.4C	2	0				A_Niraparib_T47D cells_48h
ACAT2	Q9BWD1	14	1.13	1	1.14	1.2	1.24	1.39	P0265429B	Niraparib	63.9C	2	0				A_Niraparib_T47D cells_48h
ACBD3	Q9H3P7	13	0.87	1	0.91	1.04	1.15	1.05	P0265379B	Niraparib	42.1C	0	0				A_Niraparib_T47D cells_48h
ACBD3	Q9H3P7	13	0.87	1	0.95	1.07	0.98	0.93	P0265379B	Niraparib	44.1C	0	0				A_Niraparib_T47D cells_48h
ACBD3	Q9H3P7	14	0.98	1	1.01	1.04	1.09	1.1	P0265389B	Niraparib	46.2C	0	0				A_Niraparib_T47D cells_48h
ACBD3	Q9H3P7	14	0.98	1	0.98	0.99	1.03	1.1	P0265389B	Niraparib	48.1C	0	0				A_Niraparib_T47D cells_48h
ACBD3	Q9H3P7	13	1.55	1	0.95	1.05	1.03	1.16	P0265399B	Niraparib	50.4C	0	0				A_Niraparib_T47D cells_48h
ACBD3	Q9H3P7	13	1.55	1	1	1.01	1.06	1.18	P0265399B	Niraparib	51.9C	0	0				A_Niraparib_T47D cells_48h
ACBD3	Q9H3P7	10	2.4	1	0.93	1	1.12	1.03	P0265409B	Niraparib	54C	0	0				A_Niraparib_T47D cells_48h
ACBD3	Q9H3P7	10	2.4	1	0.85	0.9	1.25	1.06	P0265409B	Niraparib	56.1C	0	0				A_Niraparib_T47D cells_48h
ACBD3	Q9H3P7	4	1.23	1	0.88	0.66	1.06	1.02	P0265419B	Niraparib	58.2C	0	0				A_Niraparib_T47D cells_48h
ACBD3	Q9H3P7	4	1.23	1	0.68	0.71	1.02	1.22	P0265419B	Niraparib	60.1C	0	0				A_Niraparib_T47D cells_48h
ACBD3	Q9H3P7	3	0.8	1	0.77	1.25	1.18	0.99	P0265429B	Niraparib	62.4C	0	0				A_Niraparib_T47D cells_48h
ACBD3	Q9H3P7	3	0.8	1	0.84	0.85	1.03	1.17	P0265429B	Niraparib	63.9C	0	0				A_Niraparib_T47D cells_48h
ACBD4	Q8NC06	4	1.09	1	1.03	0.96	0.99	1.09	P0265379B	Niraparib	42.1C	0	0				A_Niraparib_T47D cells_48h
ACBD4	Q8NC06	4	1.09	1	1.09	1.01	1.23	1.12	P0265379B	Niraparib	44.1C	0	0				A_Niraparib_T47D cells_48h
ACBD4	Q8NC06	2	1.25	1	1.04	0.98	1.13	1.11	P0265389B	Niraparib	46.2C	0	0				A_Niraparib_T47D cells_48h
ACBD4	Q8NC06	2	1.25	1	0.97	0.87	1.12	0.63	P0265389B	Niraparib	48.1C	0	0	4.87	-50	0.77	A_Niraparib_T47D cells_48h
ACBD5	Q5T8D3	13	0.94	1	0.97	0.99	1	1.06	P0265379B	Niraparib	42.1C	0	0				A_Niraparib_T47D cells_48h
ACBD5	Q5T8D3	13	0.94	1	0.98	0.98	1.05	0.9	P0265379B	Niraparib	44.1C	0	0				A_Niraparib_T47D cells_48h
ACBD5	Q5T8D3	13	1.3	1	0.99	0.98	1.08	1	P0265389B	Niraparib	46.2C	0	0				A_Niraparib_T47D cells_48h
ACBD5	Q5T8D3	13	1.3	1	0.97	0.97	1.03	0.9	P0265389B	Niraparib	48.1C	0	0				A_Niraparib_T47D cells_48h
ACBD5	Q5T8D3	7	2.3	1	0.95	0.92	1.14	0.96	P0265399B	Niraparib	50.4C	0	0				A_Niraparib_T47D cells_48h
ACBD5	Q5T8D3	7	2.3	1	0.96	0.95	1.09	0.89	P0265399B	Niraparib	51.9C	0	0				A_Niraparib_T47D cells_48h
ACBD5	Q5T8D3	2	1.7	1	0.9	0.84	0.97	0.8	P0265409B	Niraparib	54C	0	0				A_Niraparib_T47D cells_48h
ACBD5	Q5T8D3	2	1.7	1	1.03	0.93	1.12	0.97	P0265409B	Niraparib	56.1C	0	0				A_Niraparib_T47D cells_48h
ACBD6	Q9BR61	6	0.96	1	1.07	1.09	1.04	1.23	P0265379B	Niraparib	42.1C	0	0				A_Niraparib_T47D cells_48h
ACBD6	Q9BR61	6	0.96	1	1.02	0.92	1.13	1.08	P0265379B	Niraparib	44.1C	0	0				A_Niraparib_T47D cells_48h
ACBD6	Q9BR61	6	1.43	1	1.01	0.83	0.99	1.18	P0265389B	Niraparib	46.2C	0	0				A_Niraparib_T47D cells_48h
ACBD6	Q9BR61	6	1.43	1	0.99	0.95	1.2	1.23	P0265389B	Niraparib	48.1C	0	0				A_Niraparib_T47D cells_48h
ACBD6	Q9BR61	3	1.65	1	0.94	0.94	1.09	1.2	P0265399B	Niraparib	50.4C	0	0				A_Niraparib_T47D cells_48h
ACBD6	Q9BR61	3	1.65	1	1.04	0.89	1.07	1.06	P0265399B	Niraparib	51.9C	0	0				A_Niraparib_T47D cells_48h
ACBD7	Q8N6N7	2	2.2	1	0.67	0.57	0.38	0.4	P0265379B	Niraparib	42.1C	0	1	6.68	-1.85	0.97	A_Niraparib_T47D cells_48h
ACBD7	Q8N6N7	2	2.2	1	1.92	1.25	0.81	0.78	P0265379B	Niraparib	44.1C	0	1				A_Niraparib_T47D cells_48h
ACBD7	Q8N6N7	3	1.05	1	1.12	1.44	0.75	0.67	P0265389B	Niraparib	46.2C	0	1				A_Niraparib_T47D cells_48h
ACBD7	Q8N6N7	3	1.05	1	1.35	1.46	0.73	0.48	P0265389B	Niraparib	48.1C	0	1	5.23	-34.78	0.51	A_Niraparib_T47D cells_48h
ACBD7	Q8N6N7	3	1.2	1	1.36	1.1	0.86	0.75	P0265399B	Niraparib	50.4C	0	1				A_Niraparib_T47D cells_48h
ACBD7	Q8N6N7	3	1.2	1	1.75	1.45	0.65	0.69	P0265399B	Niraparib	51.9C	0	1				A_Niraparib_T47D cells_48h
ACBD7	Q8N6N7	2	1.18	1	1.32	1.06	0.65	0.66	P0265409B	Niraparib	54C	0	1	5.47	-50	0.67	A_Niraparib_T47D cells_48h
ACBD7	Q8N6N7	2	1.18	1	1.38	1.13	0.51	0.47	P0265409B	Niraparib	56.1C	0	1	5.47	-15	0.74	A_Niraparib_T47D cells_48h
ACBD7	Q8N6N7	2	0.68	1	1.29	1.75	0.73	1.21	P0265419B	Niraparib	58.2C	0	1				A_Niraparib_T47D cells_48h
ACBD7	Q8N6N7	2	0.68	1	1.37	0.93	0.61	0.76	P0265419B	Niraparib	60.1C	0	1				A_Niraparib_T47D cells_48h
ACCS	Q96QU6	2	0.96	1	0.86	1.01	1.16	0.86	P0265379B	Niraparib	42.1C	0	0				A_Niraparib_T47D cells_48h
ACCS	Q96QU6	2	0.96	1	0.97	1.3	1.15	0.97	P0265379B	Niraparib	44.1C	0	0				A_Niraparib_T47D cells_48h
ACCS	Q96QU6	5	0.99	1	0.89	0.87	0.82	0.93	P0265389B	Niraparib	46.2C	0	0				A_Niraparib_T47D cells_48h
ACCS	Q96QU6	5	0.99	1	1.08	1.03	1.17	1.17	P0265389B	Niraparib	48.1C	0	0				A_Niraparib_T47D cells_48h
ACCS	Q96QU6	3	0.77	1	0.72	1.32	1.02	0.92	P0265399B	Niraparib	50.4C	0	0				A_Niraparib_T47D cells_48h
ACCS	Q96QU6	3	0.77	1	1.1	1.06	1.04	0.95	P0265399B	Niraparib	51.9C	0	0				A_Niraparib_T47D cells_48h
ACCS	Q96QU6	5	1.05	1	0.96	1	1.25	1.25	P0265409B	Niraparib	54C	0	0				A_Niraparib_T47D cells_48h
ACCS	Q96QU6	5	1.05	1	1.01	1.17	1.13	1.27	P0265409B	Niraparib	56.1C	0	0				A_Niraparib_T47D cells_48h
ACCS	Q96QU6	5	1.35	1	0.71	0.82	0.89	0.86	P0265419B	Niraparib	58.2C	0	0				A_Niraparib_T47D cells_48h
ACCS	Q96QU6	5	1.35	1	1.01	0.98	1.05	1	P0265419B	Niraparib	60.1C	0	0				A_Niraparib_T47D cells_48h
ACD	Q96AP0	1	1.15	1	1.01	1.01	0.81	0.74	P0265379B	Niraparib	42.1C	0	0				A_Niraparib_T47D cells_48h
ACD	Q96AP0	1	1.15	1	0.93	1.16	0.98	0.78	P0265379B	Niraparib	44.1C	0	0				A_Niraparib_T47D cells_48h
ACE	P12821	5	0.89	1	1.05	1.08	1.26	1.47	P0265379B	Niraparib	42.1C	1	0				A_Niraparib_T47D cells_48h
ACE	P12821	5	0.89	1	1.06	1.01	1.32	1.25	P0265379B	Niraparib	44.1C	1	0				A_Niraparib_T47D cells_48h
ACE	P12821	10	0.96	1	0.99	1.01	1.24	1.33	P0265389B	Niraparib	46.2C	1	0				A_Niraparib_T47D cells_48h
ACE	P12821	10	0.96	1	0.95	1.09	1.33	1.29	P0265389B	Niraparib	48.1C	1	0				A_Niraparib_T47D cells_48h
ACE	P12821	9	0.99	1	1.03	1.04	1.33	1.33	P0265399B	Niraparib	50.4C	1	0				A_Niraparib_T47D cells_48h
ACE	P12821	9	0.99	1	1.01	1.13	1.26	1.43	P0265399B	Niraparib	51.9C	1	0				A_Niraparib_T47D cells_48h
ACE	P12821	13	1	1	1.06	1.11	1.25	1.47	P0265409B	Niraparib	54C	1	0				A_Niraparib_T47D cells_48h
ACE	P12821	13	1	1	1.02	1.06	1.14	1.44	P0265409B	Niraparib	56.1C	1	0				A_Niraparib_T47D cells_48h
ACE	P12821	6	0.96	1	1.02	1.09	1.34	1.52	P0265419B	Niraparib	58.2C	1	0	5.44	3.31	1	A_Niraparib_T47D cells_48h
ACE	P12821	6	0.96	1	1.07	1.11	1.34	1.41	P0265419B	Niraparib	60.1C	1	0				A_Niraparib_T47D cells_48h
ACE	P12821	9	0.93	1	1.02	1.06	1.27	1.35	P0265429B	Niraparib	62.4C	1	0				A_Niraparib_T47D cells_48h
ACE	P12821	9	0.93	1	1.04	1.02	1.18	1.39	P0265429B	Niraparib	63.9C	1	0				A_Niraparib_T47D cells_48h
ACIN1	Q9UKV3	17	1.02	1	1.11	0.91	0.54	0.75	P0265379B	Niraparib	42.1C	0	0				A_Niraparib_T47D cells_48h
ACIN1	Q9UKV3	17	1.02	1	1	0.91	0.73	0.8	P0265379B	Niraparib	44.1C	0	0				A_Niraparib_T47D cells_48h
ACIN1	Q9UKV3	16	1.05	1	0.95	0.91	0.79	0.97	P0265389B	Niraparib	46.2C	0	0				A_Niraparib_T47D cells_48h
ACIN1	Q9UKV3	16	1.05	1	0.87	0.87	0.83	0.92	P0265389B	Niraparib	48.1C	0	0				A_Niraparib_T47D cells_48h
ACIN1	Q9UKV3	18	1.04	1	0.96	0.88	0.89	1.08	P0265399B	Niraparib	50.4C	0	0				A_Niraparib_T47D cells_48h
ACIN1	Q9UKV3	18	1.04	1	0.92	0.88	0.92	1.03	P0265399B	Niraparib	51.9C	0	0				A_Niraparib_T47D cells_48h
ACIN1	Q9UKV3	20	1.32	1	0.81	0.88	0.89	1	P0265409B	Niraparib	54C	0	0				A_Niraparib_T47D cells_48h
ACIN1	Q9UKV3	20	1.32	1	0.84	0.83	0.95	0.92	P0265409B	Niraparib	56.1C	0	0				A_Niraparib_T47D cells_48h
ACIN1	Q9UKV3	14	0.92	1	0.86	0.8	0.9	0.99	P0265419B	Niraparib	58.2C	0	0				A_Niraparib_T47D cells_48h
ACIN1	Q9UKV3	14	0.92	1	0.84	0.81	0.83	0.9	P0265419B	Niraparib	60.1C	0	0				A_Niraparib_T47D cells_48h
ACIN1	Q9UKV3	15	0.91	1	0.82	0.71	0.72	0.75	P0265429B	Niraparib	62.4C	0	0				A_Niraparib_T47D cells_48h
ACIN1	Q9UKV3	15	0.91	1	0.89	0.77	0.77	0.85	P0265429B	Niraparib	63.9C	0	0				A_Niraparib_T47D cells_48h
ACLY	P53396	54	0.92	1	0.99	1.06	1.13	1.47	P0265379B	Niraparib	42.1C	1	0				A_Niraparib_T47D cells_48h
ACLY	P53396	54	0.92	1	1.01	1.15	1.05	1.44	P0265379B	Niraparib	44.1C	1	0				A_Niraparib_T47D cells_48h
ACLY	P53396	58	0.93	1	1.01	1.09	1.08	1.41	P0265389B	Niraparib	46.2C	1	0				A_Niraparib_T47D cells_48h
ACLY	P53396	58	0.93	1	1.04	1.07	1.09	1.5	P0265389B	Niraparib	48.1C	1	0				A_Niraparib_T47D cells_48h
ACLY	P53396	57	1	1	0.99	1.17	1.02	1.42	P0265399B	Niraparib	50.4C	1	0				A_Niraparib_T47D cells_48h
ACLY	P53396	57	1	1	1.01	1.11	0.99	1.36	P0265399B	Niraparib	51.9C	1	0				A_Niraparib_T47D cells_48h
ACLY	P53396	51	3.75	1	1.13	1.09	0.91	1.18	P0265409B	Niraparib	54C	1	0				A_Niraparib_T47D cells_48h
ACLY	P53396	51	3.75	1	1	1.03	0.96	1.03	P0265409B	Niraparib	56.1C	1	0				A_Niraparib_T47D cells_48h
ACLY	P53396	28	1.37	1	0.9	0.72	0.88	1.13	P0265419B	Niraparib	58.2C	1	0				A_Niraparib_T47D cells_48h
ACLY	P53396	28	1.37	1	0.91	0.89	0.91	1.32	P0265419B	Niraparib	60.1C	1	0				A_Niraparib_T47D cells_48h
ACLY	P53396	22	0.91	1	0.92	1.33	1.15	1.65	P0265429B	Niraparib	62.4C	1	0	5.23	2.01	0.7	A_Niraparib_T47D cells_48h
ACLY	P53396	22	0.91	1	0.88	1.02	1.14	1.65	P0265429B	Niraparib	63.9C	1	0	5.1	10.76	0.96	A_Niraparib_T47D cells_48h
ACO1	P21399	23	0.87	1	0.93	1.03	1.07	1.05	P0265379B	Niraparib	42.1C	1	0				A_Niraparib_T47D cells_48h
ACO1	P21399	23	0.87	1	0.98	1.06	0.9	0.96	P0265379B	Niraparib	44.1C	1	0				A_Niraparib_T47D cells_48h
ACO1	P21399	24	0.96	1	0.96	0.98	0.94	0.98	P0265389B	Niraparib	46.2C	1	0				A_Niraparib_T47D cells_48h
ACO1	P21399	24	0.96	1	1.05	1.01	1	0.98	P0265389B	Niraparib	48.1C	1	0				A_Niraparib_T47D cells_48h
ACO1	P21399	22	1	1	1.03	1.08	1	0.87	P0265399B	Niraparib	50.4C	1	0				A_Niraparib_T47D cells_48h
ACO1	P21399	22	1	1	1.02	1.1	1.05	0.87	P0265399B	Niraparib	51.9C	1	0				A_Niraparib_T47D cells_48h
ACO1	P21399	26	1.75	1	1.14	1.08	1.04	0.83	P0265409B	Niraparib	54C	1	0				A_Niraparib_T47D cells_48h
ACO1	P21399	26	1.75	1	1.05	1.07	0.95	0.73	P0265409B	Niraparib	56.1C	1	0				A_Niraparib_T47D cells_48h
ACO1	P21399	16	2.74	1	1.06	1	0.87	0.68	P0265419B	Niraparib	58.2C	1	0				A_Niraparib_T47D cells_48h
ACO1	P21399	16	2.74	1	1.03	1.03	1.01	0.98	P0265419B	Niraparib	60.1C	1	0				A_Niraparib_T47D cells_48h
ACO1	P21399	1	1.08	1	0.83	1.24	1.08	1.07	P0265429B	Niraparib	62.4C	1	0				A_Niraparib_T47D cells_48h
ACO1	P21399	1	1.08	1	1.11	1.03	1.18	1.58	P0265429B	Niraparib	63.9C	1	0	5.12	7.47	0.94	A_Niraparib_T47D cells_48h
ACO2	Q99798	29	0.86	1	1.01	1.04	1.16	1.29	P0265379B	Niraparib	42.1C	1	0				A_Niraparib_T47D cells_48h
ACO2	Q99798	29	0.86	1	0.95	0.96	1.06	1.13	P0265379B	Niraparib	44.1C	1	0				A_Niraparib_T47D cells_48h
ACO2	Q99798	30	0.95	1	1.03	1.08	1.29	1.36	P0265389B	Niraparib	46.2C	1	0				A_Niraparib_T47D cells_48h
ACO2	Q99798	30	0.95	1	0.97	1.01	1.15	1.18	P0265389B	Niraparib	48.1C	1	0				A_Niraparib_T47D cells_48h
ACO2	Q99798	30	1.54	1	1.07	1.01	1.03	1.2	P0265399B	Niraparib	50.4C	1	0				A_Niraparib_T47D cells_48h
ACO2	Q99798	30	1.54	1	0.97	0.96	0.75	0.92	P0265399B	Niraparib	51.9C	1	0				A_Niraparib_T47D cells_48h
ACO2	Q99798	20	2.25	1	1.04	0.9	0.82	0.92	P0265409B	Niraparib	54C	1	0				A_Niraparib_T47D cells_48h
ACO2	Q99798	20	2.25	1	0.94	0.84	1.01	0.92	P0265409B	Niraparib	56.1C	1	0				A_Niraparib_T47D cells_48h
ACO2	Q99798	12	1.69	1	0.86	0.79	0.97	0.84	P0265419B	Niraparib	58.2C	1	0				A_Niraparib_T47D cells_48h
ACO2	Q99798	12	1.69	1	0.87	0.86	0.92	1.09	P0265419B	Niraparib	60.1C	1	0				A_Niraparib_T47D cells_48h
ACO2	Q99798	1	1.07	1	0.97	0.71	1.13	1.07	P0265429B	Niraparib	62.4C	1	0				A_Niraparib_T47D cells_48h
ACO2	Q99798	1	1.07	1	0.84	0.96	1.02	1.71	P0265429B	Niraparib	63.9C	1	0	4.87	15	0.94	A_Niraparib_T47D cells_48h
ACOT1	Q86TX2	2	0.91	1	1.05	1.05	1.01	1.12	P0265379B	Niraparib	42.1C	0	0				A_Niraparib_T47D cells_48h
ACOT1	Q86TX2	2	0.91	1	1	1.02	1.02	1.05	P0265379B	Niraparib	44.1C	0	0				A_Niraparib_T47D cells_48h
ACOT1	Q86TX2	1	1.04	1	0.98	1.18	1.17	1.16	P0265389B	Niraparib	46.2C	0	0				A_Niraparib_T47D cells_48h
ACOT1	Q86TX2	1	1.04	1	0.96	1.06	1.14	1.13	P0265389B	Niraparib	48.1C	0	0				A_Niraparib_T47D cells_48h
ACOT1	Q86TX2	2	1.28	1	1.05	1.01	1.14	1.21	P0265399B	Niraparib	50.4C	0	0				A_Niraparib_T47D cells_48h
ACOT1	Q86TX2	2	1.28	1	1.01	1.09	1.08	1.28	P0265399B	Niraparib	51.9C	0	0				A_Niraparib_T47D cells_48h
ACOT1	Q86TX2	2	3.48	1	0.95	1.03	0.94	1.06	P0265409B	Niraparib	54C	0	0				A_Niraparib_T47D cells_48h
ACOT1	Q86TX2	2	3.48	1	0.88	0.96	1.14	0.97	P0265409B	Niraparib	56.1C	0	0				A_Niraparib_T47D cells_48h
ACOT11	Q8WXI4	1	1.25	1	1.15	1.31	1.12	0.95	P0265379B	Niraparib	42.1C	1	0				A_Niraparib_T47D cells_48h
ACOT11	Q8WXI4	1	1.25	1	0.95	1.24	1.36	1.84	P0265379B	Niraparib	44.1C	1	0	5.29	2.62	0.93	A_Niraparib_T47D cells_48h
ACOT11	Q8WXI4	1	0.97	1	1.19	1.25	1.38	1.04	P0265389B	Niraparib	46.2C	1	0				A_Niraparib_T47D cells_48h
ACOT11	Q8WXI4	1	0.97	1	1.02	1.11	1.36	1.26	P0265389B	Niraparib	48.1C	1	0				A_Niraparib_T47D cells_48h
ACOT13	Q9NPJ3	4	0.88	1	0.98	1.07	1.09	1.04	P0265379B	Niraparib	42.1C	0	0				A_Niraparib_T47D cells_48h
ACOT13	Q9NPJ3	4	0.88	1	0.91	1.04	1.02	0.94	P0265379B	Niraparib	44.1C	0	0				A_Niraparib_T47D cells_48h
ACOT13	Q9NPJ3	4	1.05	1	0.95	0.94	0.93	0.97	P0265389B	Niraparib	46.2C	0	0				A_Niraparib_T47D cells_48h
ACOT13	Q9NPJ3	4	1.05	1	1.04	1.03	1.08	1.12	P0265389B	Niraparib	48.1C	0	0				A_Niraparib_T47D cells_48h
ACOT13	Q9NPJ3	4	0.93	1	0.97	1.1	1.1	1.21	P0265399B	Niraparib	50.4C	0	0				A_Niraparib_T47D cells_48h
ACOT13	Q9NPJ3	4	0.93	1	0.94	1.07	1.07	1.07	P0265399B	Niraparib	51.9C	0	0				A_Niraparib_T47D cells_48h
ACOT13	Q9NPJ3	5	1.02	1	1.04	1.1	1.05	1.25	P0265409B	Niraparib	54C	0	0				A_Niraparib_T47D cells_48h
ACOT13	Q9NPJ3	5	1.02	1	1.06	1.11	1.02	1.24	P0265409B	Niraparib	56.1C	0	0				A_Niraparib_T47D cells_48h
ACOT13	Q9NPJ3	5	0.98	1	0.97	1.06	1.06	1.27	P0265419B	Niraparib	58.2C	0	0				A_Niraparib_T47D cells_48h
ACOT13	Q9NPJ3	5	0.98	1	0.98	1.05	1.04	1.2	P0265419B	Niraparib	60.1C	0	0				A_Niraparib_T47D cells_48h
ACOT13	Q9NPJ3	4	1.01	1	0.99	0.96	1.01	1.09	P0265429B	Niraparib	62.4C	0	0				A_Niraparib_T47D cells_48h
ACOT13	Q9NPJ3	4	1.01	1	1.04	1.05	1	1.06	P0265429B	Niraparib	63.9C	0	0				A_Niraparib_T47D cells_48h
ACOT2	P49753	1	0.95	1	1.05	1.02	1.27	1.38	P0265379B	Niraparib	42.1C	0	0				A_Niraparib_T47D cells_48h
ACOT2	P49753	1	0.95	1	0.92	0.97	1.19	1.2	P0265379B	Niraparib	44.1C	0	0				A_Niraparib_T47D cells_48h
ACOT2	P49753	1	1.13	1	0.99	1.02	1.19	1.24	P0265389B	Niraparib	46.2C	0	0				A_Niraparib_T47D cells_48h
ACOT2	P49753	1	1.13	1	0.99	0.96	1.2	1.27	P0265389B	Niraparib	48.1C	0	0				A_Niraparib_T47D cells_48h
ACOT2	P49753	1	1.4	1	1.06	1.03	1.18	1.34	P0265399B	Niraparib	50.4C	0	0				A_Niraparib_T47D cells_48h
ACOT2	P49753	1	1.4	1	1	0.98	1.18	1.36	P0265399B	Niraparib	51.9C	0	0				A_Niraparib_T47D cells_48h
ACOT2	P49753	1	2.84	1	0.92	0.94	1.02	1.18	P0265409B	Niraparib	54C	0	0				A_Niraparib_T47D cells_48h
ACOT2	P49753	1	2.84	1	1.21	0.76	1.33	1.47	P0265409B	Niraparib	56.1C	0	0				A_Niraparib_T47D cells_48h
ACOT4	Q8N9L9	8	0.92	1	0.93	0.98	0.98	0.79	P0265379B	Niraparib	42.1C	0	0				A_Niraparib_T47D cells_48h
ACOT4	Q8N9L9	8	0.92	1	0.96	0.98	0.88	0.76	P0265379B	Niraparib	44.1C	0	0				A_Niraparib_T47D cells_48h
ACOT4	Q8N9L9	8	0.96	1	0.93	0.95	0.84	0.74	P0265389B	Niraparib	46.2C	0	0				A_Niraparib_T47D cells_48h
ACOT4	Q8N9L9	8	0.96	1	1.02	0.93	0.95	0.86	P0265389B	Niraparib	48.1C	0	0				A_Niraparib_T47D cells_48h
ACOT4	Q8N9L9	7	1.09	1	1	1	0.99	0.91	P0265399B	Niraparib	50.4C	0	0				A_Niraparib_T47D cells_48h
ACOT4	Q8N9L9	7	1.09	1	0.98	0.96	1	0.93	P0265399B	Niraparib	51.9C	0	0				A_Niraparib_T47D cells_48h
ACOT4	Q8N9L9	9	1.59	1	1.02	1.01	1.03	1.04	P0265409B	Niraparib	54C	0	0				A_Niraparib_T47D cells_48h
ACOT4	Q8N9L9	9	1.59	1	0.94	0.92	0.96	1	P0265409B	Niraparib	56.1C	0	0				A_Niraparib_T47D cells_48h
ACOT7	O00154	15	0.98	1	1.01	1	1.03	1.09	P0265379B	Niraparib	42.1C	0	0				A_Niraparib_T47D cells_48h
ACOT7	O00154	15	0.98	1	1.08	1.02	1.15	1.1	P0265379B	Niraparib	44.1C	0	0				A_Niraparib_T47D cells_48h
ACOT7	O00154	14	0.95	1	1.01	1	1.03	0.99	P0265389B	Niraparib	46.2C	0	0				A_Niraparib_T47D cells_48h
ACOT7	O00154	14	0.95	1	1.01	1.05	1.07	0.98	P0265389B	Niraparib	48.1C	0	0				A_Niraparib_T47D cells_48h
ACOT7	O00154	16	0.93	1	1	1.11	1.06	1.03	P0265399B	Niraparib	50.4C	0	0				A_Niraparib_T47D cells_48h
ACOT7	O00154	16	0.93	1	1	1.07	1.04	1.02	P0265399B	Niraparib	51.9C	0	0				A_Niraparib_T47D cells_48h
ACOT7	O00154	18	0.99	1	1.06	1.11	1.13	1.24	P0265409B	Niraparib	54C	0	0				A_Niraparib_T47D cells_48h
ACOT7	O00154	18	0.99	1	1.06	1.12	1.05	1.27	P0265409B	Niraparib	56.1C	0	0				A_Niraparib_T47D cells_48h
ACOT7	O00154	18	0.95	1	1.05	1.12	1.17	1.47	P0265419B	Niraparib	58.2C	0	0				A_Niraparib_T47D cells_48h
ACOT7	O00154	18	0.95	1	1.06	1.19	1.15	1.43	P0265419B	Niraparib	60.1C	0	0				A_Niraparib_T47D cells_48h
ACOT7	O00154	17	1.13	1	1.06	1	1.07	1.14	P0265429B	Niraparib	62.4C	0	0				A_Niraparib_T47D cells_48h
ACOT7	O00154	17	1.13	1	1.13	1.16	1.14	1.14	P0265429B	Niraparib	63.9C	0	0				A_Niraparib_T47D cells_48h
ACOT8	O14734	8	0.87	1	1.12	1.15	1.25	1.32	P0265379B	Niraparib	42.1C	1	0				A_Niraparib_T47D cells_48h
ACOT8	O14734	8	0.87	1	1	1.09	1.18	1.05	P0265379B	Niraparib	44.1C	1	0				A_Niraparib_T47D cells_48h
ACOT8	O14734	9	0.95	1	0.92	0.89	0.94	1.01	P0265389B	Niraparib	46.2C	1	0				A_Niraparib_T47D cells_48h
ACOT8	O14734	9	0.95	1	1	0.94	1.05	1.12	P0265389B	Niraparib	48.1C	1	0				A_Niraparib_T47D cells_48h
ACOT8	O14734	10	0.9	1	0.88	1.12	1.14	1.16	P0265399B	Niraparib	50.4C	1	0				A_Niraparib_T47D cells_48h
ACOT8	O14734	10	0.9	1	0.99	1.01	1.03	1.07	P0265399B	Niraparib	51.9C	1	0				A_Niraparib_T47D cells_48h
ACOT8	O14734	13	1	1	1.07	1.01	1.26	1.28	P0265409B	Niraparib	54C	1	0				A_Niraparib_T47D cells_48h
ACOT8	O14734	13	1	1	1.01	1.02	1.03	1.26	P0265409B	Niraparib	56.1C	1	0				A_Niraparib_T47D cells_48h
ACOT8	O14734	10	0.92	1	0.98	1.09	1.35	1.28	P0265419B	Niraparib	58.2C	1	0				A_Niraparib_T47D cells_48h
ACOT8	O14734	10	0.92	1	0.97	0.94	1.01	0.88	P0265419B	Niraparib	60.1C	1	0				A_Niraparib_T47D cells_48h
ACOT8	O14734	8	1.68	1	1.07	0.97	1.21	1.34	P0265429B	Niraparib	62.4C	1	0				A_Niraparib_T47D cells_48h
ACOT8	O14734	8	1.68	1	1.07	0.94	1.22	1.57	P0265429B	Niraparib	63.9C	1	0	5.17	8	0.97	A_Niraparib_T47D cells_48h
ACOT9	Q9Y305	9	1.05	1	0.93	0.89	1.03	1	P0265379B	Niraparib	42.1C	0	0				A_Niraparib_T47D cells_48h
ACOT9	Q9Y305	9	1.05	1	1.04	1.02	1.12	1.19	P0265379B	Niraparib	44.1C	0	0				A_Niraparib_T47D cells_48h
ACOT9	Q9Y305	13	1.01	1	1.01	1.03	1.08	1.07	P0265389B	Niraparib	46.2C	0	0				A_Niraparib_T47D cells_48h
ACOT9	Q9Y305	13	1.01	1	1.05	1.04	1.14	1.15	P0265389B	Niraparib	48.1C	0	0				A_Niraparib_T47D cells_48h
ACOT9	Q9Y305	13	0.96	1	0.96	1.12	1.01	1	P0265399B	Niraparib	50.4C	0	0				A_Niraparib_T47D cells_48h
ACOT9	Q9Y305	13	0.96	1	1.09	1.06	1.11	1.1	P0265399B	Niraparib	51.9C	0	0				A_Niraparib_T47D cells_48h
ACOT9	Q9Y305	12	4.03	1	1.12	1.09	1.03	1.1	P0265409B	Niraparib	54C	0	0				A_Niraparib_T47D cells_48h
ACOT9	Q9Y305	12	4.03	1	1.08	1.06	1.22	0.94	P0265409B	Niraparib	56.1C	0	0				A_Niraparib_T47D cells_48h
ACOX1	Q15067	13	0.84	1	0.86	1.04	1.1	0.76	P0265379B	Niraparib	42.1C	0	1				A_Niraparib_T47D cells_48h
ACOX1	Q15067	13	0.84	1	0.9	1.09	0.89	0.71	P0265379B	Niraparib	44.1C	0	1				A_Niraparib_T47D cells_48h
ACOX1	Q15067	16	0.93	1	0.87	0.82	0.7	0.62	P0265389B	Niraparib	46.2C	0	1	6.07	-1.61	0.98	A_Niraparib_T47D cells_48h
ACOX1	Q15067	16	0.93	1	1.07	0.94	0.91	0.81	P0265389B	Niraparib	48.1C	0	1				A_Niraparib_T47D cells_48h
ACOX1	Q15067	18	0.84	1	0.84	1.15	0.94	0.75	P0265399B	Niraparib	50.4C	0	1				A_Niraparib_T47D cells_48h
ACOX1	Q15067	18	0.84	1	1.02	1.03	0.88	0.73	P0265399B	Niraparib	51.9C	0	1				A_Niraparib_T47D cells_48h
ACOX1	Q15067	22	1.03	1	1.06	0.97	0.98	0.8	P0265409B	Niraparib	54C	0	1				A_Niraparib_T47D cells_48h
ACOX1	Q15067	22	1.03	1	1.08	1.07	0.9	0.91	P0265409B	Niraparib	56.1C	0	1				A_Niraparib_T47D cells_48h
ACOX1	Q15067	22	0.86	1	1.04	1.04	1.08	0.92	P0265419B	Niraparib	58.2C	0	1				A_Niraparib_T47D cells_48h
ACOX1	Q15067	22	0.86	1	0.97	1.03	0.93	0.78	P0265419B	Niraparib	60.1C	0	1				A_Niraparib_T47D cells_48h
ACOX1	Q15067	17	0.84	1	1.08	1.09	1.12	0.97	P0265429B	Niraparib	62.4C	0	1				A_Niraparib_T47D cells_48h
ACOX1	Q15067	17	0.84	1	0.98	0.92	0.88	0.76	P0265429B	Niraparib	63.9C	0	1				A_Niraparib_T47D cells_48h
ACOX3	O15254	5	0.96	1	0.97	1	1.12	1.15	P0265379B	Niraparib	42.1C	0	0				A_Niraparib_T47D cells_48h
ACOX3	O15254	5	0.96	1	1.03	1.05	1.13	1.47	P0265379B	Niraparib	44.1C	0	0				A_Niraparib_T47D cells_48h
ACOX3	O15254	4	1.03	1	0.97	0.97	0.98	1.05	P0265389B	Niraparib	46.2C	0	0				A_Niraparib_T47D cells_48h
ACOX3	O15254	4	1.03	1	1.01	0.97	1.07	1.14	P0265389B	Niraparib	48.1C	0	0				A_Niraparib_T47D cells_48h
ACOX3	O15254	5	1.08	1	1.02	0.96	1.07	1.22	P0265399B	Niraparib	50.4C	0	0				A_Niraparib_T47D cells_48h
ACOX3	O15254	5	1.08	1	0.97	1.05	1.15	1.34	P0265399B	Niraparib	51.9C	0	0				A_Niraparib_T47D cells_48h
ACOX3	O15254	7	1.37	1	1.11	0.94	1.12	1.3	P0265409B	Niraparib	54C	0	0				A_Niraparib_T47D cells_48h
ACOX3	O15254	7	1.37	1	1.11	1.01	1.09	1.38	P0265409B	Niraparib	56.1C	0	0				A_Niraparib_T47D cells_48h
ACP1	P24666	7	0.93	1	1.03	1	1.01	1.1	P0265379B	Niraparib	42.1C	0	0				A_Niraparib_T47D cells_48h
ACP1	P24666	7	0.93	1	1.04	0.93	1.03	1.15	P0265379B	Niraparib	44.1C	0	0				A_Niraparib_T47D cells_48h
ACP1	P24666	7	1.21	1	1.02	0.98	1.01	1.16	P0265389B	Niraparib	46.2C	0	0				A_Niraparib_T47D cells_48h
ACP1	P24666	7	1.21	1	1.04	1.09	1.04	0.95	P0265389B	Niraparib	48.1C	0	0				A_Niraparib_T47D cells_48h
ACP1	P24666	6	1.18	1	1.09	1.01	1.1	1.28	P0265399B	Niraparib	50.4C	0	0				A_Niraparib_T47D cells_48h
ACP1	P24666	6	1.18	1	0.98	0.85	0.99	1.21	P0265399B	Niraparib	51.9C	0	0				A_Niraparib_T47D cells_48h
ACP1	P24666	4	1.88	1	1.15	1.09	1.04	1.22	P0265409B	Niraparib	54C	0	0				A_Niraparib_T47D cells_48h
ACP1	P24666	4	1.88	1	0.95	0.94	1.13	1.05	P0265409B	Niraparib	56.1C	0	0				A_Niraparib_T47D cells_48h
ACP1	P24666	2	1.13	1	1.08	0.95	0.92	0.95	P0265419B	Niraparib	58.2C	0	0				A_Niraparib_T47D cells_48h
ACP1	P24666	2	1.13	1	0.92	0.78	1	1.07	P0265419B	Niraparib	60.1C	0	0				A_Niraparib_T47D cells_48h
ACP1	P24666	2	0.96	1	0.9	0.93	0.87	0.74	P0265429B	Niraparib	62.4C	0	0				A_Niraparib_T47D cells_48h
ACP1	P24666	2	0.96	1	0.86	0.87	1.01	0.71	P0265429B	Niraparib	63.9C	0	0				A_Niraparib_T47D cells_48h
ACP2	P11117	8	0.97	1	1	1.05	1.03	0.81	P0265379B	Niraparib	42.1C	0	1				A_Niraparib_T47D cells_48h
ACP2	P11117	8	0.97	1	1.07	0.96	1.17	0.72	P0265379B	Niraparib	44.1C	0	1				A_Niraparib_T47D cells_48h
ACP2	P11117	7	0.92	1	1.03	0.99	1.08	0.78	P0265389B	Niraparib	46.2C	0	1				A_Niraparib_T47D cells_48h
ACP2	P11117	7	0.92	1	0.93	1.02	1.12	0.58	P0265389B	Niraparib	48.1C	0	1	4.87	-50	0.88	A_Niraparib_T47D cells_48h
ACP2	P11117	4	1.06	1	1	0.92	1.09	0.71	P0265399B	Niraparib	50.4C	0	1				A_Niraparib_T47D cells_48h
ACP2	P11117	4	1.06	1	0.97	1.03	1.13	0.73	P0265399B	Niraparib	51.9C	0	1				A_Niraparib_T47D cells_48h
ACP2	P11117	6	1.02	1	1.07	1.1	1.12	0.83	P0265409B	Niraparib	54C	0	1				A_Niraparib_T47D cells_48h
ACP2	P11117	6	1.02	1	0.98	1.04	1.04	0.67	P0265409B	Niraparib	56.1C	0	1				A_Niraparib_T47D cells_48h
ACP2	P11117	4	1.12	1	1.01	1.08	1.12	0.83	P0265419B	Niraparib	58.2C	0	1				A_Niraparib_T47D cells_48h
ACP2	P11117	4	1.12	1	1.09	1.21	1.12	0.72	P0265419B	Niraparib	60.1C	0	1				A_Niraparib_T47D cells_48h
ACP2	P11117	5	1.3	1	0.97	0.92	0.92	0.8	P0265429B	Niraparib	62.4C	0	1				A_Niraparib_T47D cells_48h
ACP2	P11117	5	1.3	1	1.2	1.14	1.03	0.85	P0265429B	Niraparib	63.9C	0	1				A_Niraparib_T47D cells_48h
ACP6	Q9NPH0	9	0.86	1	0.92	0.97	1.07	1.12	P0265379B	Niraparib	42.1C	0	0				A_Niraparib_T47D cells_48h
ACP6	Q9NPH0	9	0.86	1	0.96	0.94	0.99	1.05	P0265379B	Niraparib	44.1C	0	0				A_Niraparib_T47D cells_48h
ACP6	Q9NPH0	6	0.96	1	0.93	0.91	0.9	1	P0265389B	Niraparib	46.2C	0	0				A_Niraparib_T47D cells_48h
ACP6	Q9NPH0	6	0.96	1	1.05	0.98	1.08	1.19	P0265389B	Niraparib	48.1C	0	0				A_Niraparib_T47D cells_48h
ACP6	Q9NPH0	8	0.99	1	0.9	1.06	1.02	1.06	P0265399B	Niraparib	50.4C	0	0				A_Niraparib_T47D cells_48h
ACP6	Q9NPH0	8	0.99	1	0.99	1.03	1.07	1.16	P0265399B	Niraparib	51.9C	0	0				A_Niraparib_T47D cells_48h
ACP6	Q9NPH0	8	1.9	1	1.01	1.04	1.08	1.22	P0265409B	Niraparib	54C	0	0				A_Niraparib_T47D cells_48h
ACP6	Q9NPH0	8	1.9	1	0.99	0.95	1.07	1.32	P0265409B	Niraparib	56.1C	0	0				A_Niraparib_T47D cells_48h
ACSF2	Q96CM8	19	1	1	1	1.01	1.11	1.1	P0265379B	Niraparib	42.1C	0	0				A_Niraparib_T47D cells_48h
ACSF2	Q96CM8	19	1	1	0.97	1.08	1.12	1.1	P0265379B	Niraparib	44.1C	0	0				A_Niraparib_T47D cells_48h
ACSF2	Q96CM8	16	1.68	1	1	1.04	1.16	1.14	P0265389B	Niraparib	46.2C	0	0				A_Niraparib_T47D cells_48h
ACSF2	Q96CM8	16	1.68	1	0.87	0.85	1.01	1.09	P0265389B	Niraparib	48.1C	0	0				A_Niraparib_T47D cells_48h
ACSF2	Q96CM8	9	1.44	1	0.91	0.86	0.98	1.02	P0265399B	Niraparib	50.4C	0	0				A_Niraparib_T47D cells_48h
ACSF2	Q96CM8	9	1.44	1	1.03	0.87	1.07	1.05	P0265399B	Niraparib	51.9C	0	0				A_Niraparib_T47D cells_48h
ACSF2	Q96CM8	4	1.5	1	1	0.97	1.14	1.21	P0265409B	Niraparib	54C	0	0				A_Niraparib_T47D cells_48h
ACSF2	Q96CM8	4	1.5	1	1.18	1.07	1.18	1.29	P0265409B	Niraparib	56.1C	0	0				A_Niraparib_T47D cells_48h
ACSF2	Q96CM8	1	1.72	1	0.76	0.75	0.95	0.82	P0265419B	Niraparib	58.2C	0	0				A_Niraparib_T47D cells_48h
ACSF2	Q96CM8	1	1.72	1	0.78	0.68	1.11	1.03	P0265419B	Niraparib	60.1C	0	0				A_Niraparib_T47D cells_48h
ACSF3	Q4G176	13	1.02	1	0.8	0.98	1.25	0.9	P0265379B	Niraparib	42.1C	0	0				A_Niraparib_T47D cells_48h
ACSF3	Q4G176	13	1.02	1	0.9	1.21	0.96	1.04	P0265379B	Niraparib	44.1C	0	0				A_Niraparib_T47D cells_48h
ACSF3	Q4G176	7	2.08	1	0.88	0.96	0.9	0.97	P0265389B	Niraparib	46.2C	0	0				A_Niraparib_T47D cells_48h
ACSF3	Q4G176	7	2.08	1	0.84	0.91	0.97	1.14	P0265389B	Niraparib	48.1C	0	0				A_Niraparib_T47D cells_48h
ACSF3	Q4G176	1	1.4	1	0.98	1.05	1.05	1.11	P0265399B	Niraparib	50.4C	0	0				A_Niraparib_T47D cells_48h
ACSF3	Q4G176	1	1.4	1	0.99	0.77	1.14	1.17	P0265399B	Niraparib	51.9C	0	0				A_Niraparib_T47D cells_48h
ACSL1	P33121	19	0.91	1	1.01	0.99	1.09	1.72	P0265379B	Niraparib	42.1C	5	0	5.17	36	1	A_Niraparib_T47D cells_48h
ACSL1	P33121	19	0.91	1	0.99	1.06	1	1.68	P0265379B	Niraparib	44.1C	5	0	4.87	50	0.99	A_Niraparib_T47D cells_48h
ACSL1	P33121	21	0.99	1	0.98	0.98	1.06	1.61	P0265389B	Niraparib	46.2C	5	0	5.17	43	1	A_Niraparib_T47D cells_48h
ACSL1	P33121	21	0.99	1	1.02	1.01	1.05	1.66	P0265389B	Niraparib	48.1C	5	0	5.08	17.26	1	A_Niraparib_T47D cells_48h
ACSL1	P33121	19	1.21	1	0.97	1.08	1.03	1.65	P0265399B	Niraparib	50.4C	5	0	5.03	16.52	0.98	A_Niraparib_T47D cells_48h
ACSL1	P33121	19	1.21	1	0.94	0.97	1	1.41	P0265399B	Niraparib	51.9C	5	0				A_Niraparib_T47D cells_48h
ACSL1	P33121	11	2.59	1	0.96	0.95	1.12	1.08	P0265409B	Niraparib	54C	5	0				A_Niraparib_T47D cells_48h
ACSL1	P33121	11	2.59	1	0.84	0.81	1.17	1.02	P0265409B	Niraparib	56.1C	5	0				A_Niraparib_T47D cells_48h
ACSL1	P33121	1	1.28	1	0.88	0.88	0.88	0.82	P0265419B	Niraparib	58.2C	5	0				A_Niraparib_T47D cells_48h
ACSL1	P33121	1	1.28	1	0.78	0.8	0.74	0.73	P0265419B	Niraparib	60.1C	5	0				A_Niraparib_T47D cells_48h
ACSL3	O95573	15	0.86	1	0.95	0.97	0.91	0.92	P0265379B	Niraparib	42.1C	0	0				A_Niraparib_T47D cells_48h
ACSL3	O95573	15	0.86	1	0.94	0.99	0.75	0.84	P0265379B	Niraparib	44.1C	0	0				A_Niraparib_T47D cells_48h
ACSL3	O95573	17	0.97	1	0.95	0.92	0.8	0.83	P0265389B	Niraparib	46.2C	0	0				A_Niraparib_T47D cells_48h
ACSL3	O95573	17	0.97	1	1.01	0.94	0.83	0.9	P0265389B	Niraparib	48.1C	0	0				A_Niraparib_T47D cells_48h
ACSL3	O95573	15	1.46	1	0.91	1.07	0.81	0.87	P0265399B	Niraparib	50.4C	0	0				A_Niraparib_T47D cells_48h
ACSL3	O95573	15	1.46	1	0.98	0.92	0.82	0.81	P0265399B	Niraparib	51.9C	0	0				A_Niraparib_T47D cells_48h
ACSL3	O95573	7	1.82	1	0.91	0.89	0.97	0.93	P0265409B	Niraparib	54C	0	0				A_Niraparib_T47D cells_48h
ACSL3	O95573	7	1.82	1	0.97	0.83	0.97	0.97	P0265409B	Niraparib	56.1C	0	0				A_Niraparib_T47D cells_48h
ACSL3	O95573	3	1.42	1	0.99	0.91	1.04	0.93	P0265419B	Niraparib	58.2C	0	0				A_Niraparib_T47D cells_48h
ACSL3	O95573	3	1.42	1	0.97	0.84	0.98	0.87	P0265419B	Niraparib	60.1C	0	0				A_Niraparib_T47D cells_48h
ACSL4	O60488	1	0.92	1	1.17	1.06	0.91	1.04	P0265379B	Niraparib	42.1C	0	0				A_Niraparib_T47D cells_48h
ACSL4	O60488	1	0.92	1	0.92	1.05	0.99	1.28	P0265379B	Niraparib	44.1C	0	0				A_Niraparib_T47D cells_48h
ACSL4	O60488	2	1.07	1	1.02	0.98	0.97	1.43	P0265389B	Niraparib	46.2C	0	0				A_Niraparib_T47D cells_48h
ACSL4	O60488	2	1.07	1	0.96	1.06	0.92	1.4	P0265389B	Niraparib	48.1C	0	0				A_Niraparib_T47D cells_48h
ACSL4	O60488	1	1.09	1	1.04	0.97	1.1	1.35	P0265399B	Niraparib	50.4C	0	0				A_Niraparib_T47D cells_48h
ACSL4	O60488	1	1.09	1	1.09	1.07	1.18	1.48	P0265399B	Niraparib	51.9C	0	0				A_Niraparib_T47D cells_48h
ACSL4	O60488	1	3.3	1	1.1	1.03	0.93	0.79	P0265419B	Niraparib	58.2C	0	0				A_Niraparib_T47D cells_48h
ACSL4	O60488	1	3.3	1	1.28	1.11	1.17	0.76	P0265419B	Niraparib	60.1C	0	0				A_Niraparib_T47D cells_48h
ACSL6	Q9UKU0	1	0.95	1	0.66	0.92	0.87	0.54	P0265379B	Niraparib	42.1C	0	0	5.65	-1	0.36	A_Niraparib_T47D cells_48h
ACSL6	Q9UKU0	1	0.95	1	0.86	1.07	0.67	0.85	P0265379B	Niraparib	44.1C	0	0				A_Niraparib_T47D cells_48h
ACSS1	Q9NUB1	14	0.95	1	0.94	0.98	1.02	1.07	P0265379B	Niraparib	42.1C	0	0				A_Niraparib_T47D cells_48h
ACSS1	Q9NUB1	14	0.95	1	0.98	0.99	1.02	1.07	P0265379B	Niraparib	44.1C	0	0				A_Niraparib_T47D cells_48h
ACSS1	Q9NUB1	15	0.99	1	0.96	0.98	1.02	1.11	P0265389B	Niraparib	46.2C	0	0				A_Niraparib_T47D cells_48h
ACSS1	Q9NUB1	15	0.99	1	0.98	0.99	1.02	1.11	P0265389B	Niraparib	48.1C	0	0				A_Niraparib_T47D cells_48h
ACSS1	Q9NUB1	14	1.1	1	0.95	1.02	0.95	1.08	P0265399B	Niraparib	50.4C	0	0				A_Niraparib_T47D cells_48h
ACSS1	Q9NUB1	14	1.1	1	0.96	1.04	0.97	1.13	P0265399B	Niraparib	51.9C	0	0				A_Niraparib_T47D cells_48h
ACSS1	Q9NUB1	13	1.79	1	1.09	0.97	0.93	1.05	P0265409B	Niraparib	54C	0	0				A_Niraparib_T47D cells_48h
ACSS1	Q9NUB1	13	1.79	1	0.97	0.94	0.86	0.93	P0265409B	Niraparib	56.1C	0	0				A_Niraparib_T47D cells_48h
ACSS1	Q9NUB1	4	3.67	1	0.87	0.79	0.87	0.68	P0265419B	Niraparib	58.2C	0	0				A_Niraparib_T47D cells_48h
ACSS1	Q9NUB1	4	3.67	1	1.02	0.97	0.87	1.01	P0265419B	Niraparib	60.1C	0	0				A_Niraparib_T47D cells_48h
ACSS2	Q9NR19	12	0.92	1	0.96	1.02	1.13	1.68	P0265379B	Niraparib	42.1C	8	0	5.1	11.58	1	A_Niraparib_T47D cells_48h
ACSS2	Q9NR19	12	0.92	1	1.03	1.11	1.02	1.75	P0265379B	Niraparib	44.1C	8	0	5.03	17.42	0.97	A_Niraparib_T47D cells_48h
ACSS2	Q9NR19	17	0.98	1	0.96	1.01	0.98	1.55	P0265389B	Niraparib	46.2C	8	0	4.87	50	0.99	A_Niraparib_T47D cells_48h
ACSS2	Q9NR19	17	0.98	1	1.05	1.07	1.13	1.89	P0265389B	Niraparib	48.1C	8	0	5.06	11.28	0.99	A_Niraparib_T47D cells_48h
ACSS2	Q9NR19	19	1.09	1	0.94	1.12	1.01	1.57	P0265399B	Niraparib	50.4C	8	0	5.02	19.45	0.93	A_Niraparib_T47D cells_48h
ACSS2	Q9NR19	19	1.09	1	1.02	1.07	1.07	1.68	P0265399B	Niraparib	51.9C	8	0	5.05	12.51	0.98	A_Niraparib_T47D cells_48h
ACSS2	Q9NR19	14	3.49	1	1.13	1.07	1.18	1.74	P0265409B	Niraparib	54C	8	0	5.08	8.08	0.94	A_Niraparib_T47D cells_48h
ACSS2	Q9NR19	14	3.49	1	0.88	0.97	1.27	1.55	P0265409B	Niraparib	56.1C	8	0	5.17	8	0.94	A_Niraparib_T47D cells_48h
ACSS2	Q9NR19	1	1.47	1	0.88	0.67	0.94	1.23	P0265419B	Niraparib	58.2C	8	0				A_Niraparib_T47D cells_48h
ACSS2	Q9NR19	1	1.47	1	0.75	0.76	0.97	1.35	P0265419B	Niraparib	60.1C	8	0				A_Niraparib_T47D cells_48h
ACSS3	Q9H6R3	11	0.91	1	1.03	1.04	0.94	0.91	P0265379B	Niraparib	42.1C	0	0				A_Niraparib_T47D cells_48h
ACSS3	Q9H6R3	11	0.91	1	0.98	0.96	0.95	0.85	P0265379B	Niraparib	44.1C	0	0				A_Niraparib_T47D cells_48h
ACSS3	Q9H6R3	8	0.96	1	0.97	1.04	1.01	0.9	P0265389B	Niraparib	46.2C	0	0				A_Niraparib_T47D cells_48h
ACSS3	Q9H6R3	8	0.96	1	1	0.95	0.96	0.87	P0265389B	Niraparib	48.1C	0	0				A_Niraparib_T47D cells_48h
ACSS3	Q9H6R3	11	1.09	1	1.01	1.03	0.93	0.92	P0265399B	Niraparib	50.4C	0	0				A_Niraparib_T47D cells_48h
ACSS3	Q9H6R3	11	1.09	1	1	1.04	1	0.97	P0265399B	Niraparib	51.9C	0	0				A_Niraparib_T47D cells_48h
ACSS3	Q9H6R3	16	1.83	1	1.02	1.01	0.9	0.89	P0265409B	Niraparib	54C	0	0				A_Niraparib_T47D cells_48h
ACSS3	Q9H6R3	16	1.83	1	0.97	0.96	0.92	0.88	P0265409B	Niraparib	56.1C	0	0				A_Niraparib_T47D cells_48h
ACTA2	P62736	1	0.84	1	1.1	1.14	1.08	1.04	P0265379B	Niraparib	42.1C	0	0				A_Niraparib_T47D cells_48h
ACTA2	P62736	1	0.84	1	0.9	0.84	0.87	0.95	P0265379B	Niraparib	44.1C	0	0				A_Niraparib_T47D cells_48h
ACTA2	P62736	1	1.26	1	0.97	1.03	1.09	0.94	P0265399B	Niraparib	50.4C	0	0				A_Niraparib_T47D cells_48h
ACTA2	P62736	1	1.26	1	1.1	1.19	0.89	1.27	P0265399B	Niraparib	51.9C	0	0				A_Niraparib_T47D cells_48h
ACTB	P60709	1	0.82	1	1.11	1.05	0.95	1.08	P0265379B	Niraparib	42.1C	0	0				A_Niraparib_T47D cells_48h
ACTB	P60709	1	0.82	1	1.05	0.9	0.89	1.01	P0265379B	Niraparib	44.1C	0	0				A_Niraparib_T47D cells_48h
ACTB	P60709	1	0.86	1	1	1.06	1.09	1.08	P0265389B	Niraparib	46.2C	0	0				A_Niraparib_T47D cells_48h
ACTB	P60709	1	0.86	1	0.96	0.88	0.87	0.91	P0265389B	Niraparib	48.1C	0	0				A_Niraparib_T47D cells_48h
ACTB	P60709	1	1.18	1	0.89	0.9	0.88	0.86	P0265399B	Niraparib	50.4C	0	0				A_Niraparib_T47D cells_48h
ACTB	P60709	1	1.18	1	0.93	0.93	1.02	1.12	P0265399B	Niraparib	51.9C	0	0				A_Niraparib_T47D cells_48h
ACTB	P60709	1	1.2	1	0.89	1.01	0.99	1.14	P0265409B	Niraparib	54C	0	0				A_Niraparib_T47D cells_48h
ACTB	P60709	1	1.2	1	0.95	0.92	0.91	1.02	P0265409B	Niraparib	56.1C	0	0				A_Niraparib_T47D cells_48h
ACTB	P60709	1	1.1	1	0.91	0.98	1.03	1.17	P0265419B	Niraparib	58.2C	0	0				A_Niraparib_T47D cells_48h
ACTB	P60709	1	1.1	1	0.95	0.89	1.08	1.23	P0265419B	Niraparib	60.1C	0	0				A_Niraparib_T47D cells_48h
ACTB	P60709	1	0.85	1	0.99	0.85	0.91	1.1	P0265429B	Niraparib	62.4C	0	0				A_Niraparib_T47D cells_48h
ACTB	P60709	1	0.85	1	0.9	0.86	0.93	1.04	P0265429B	Niraparib	63.9C	0	0				A_Niraparib_T47D cells_48h
ACTBL2	Q562R1	1	1.01	1	0.88	1.08	0.9	1.12	P0265379B	Niraparib	42.1C	1	0				A_Niraparib_T47D cells_48h
ACTBL2	Q562R1	1	1.01	1	0.82	0.86	1.07	1.23	P0265379B	Niraparib	44.1C	1	0				A_Niraparib_T47D cells_48h
ACTBL2	Q562R1	1	1	1	1.14	1	1.16	0.78	P0265389B	Niraparib	46.2C	1	0				A_Niraparib_T47D cells_48h
ACTBL2	Q562R1	1	1	1	0.76	1.25	0.79	1.31	P0265389B	Niraparib	48.1C	1	0				A_Niraparib_T47D cells_48h
ACTBL2	Q562R1	1	1.23	1	1.11	1.2	0.85	0.98	P0265399B	Niraparib	50.4C	1	0				A_Niraparib_T47D cells_48h
ACTBL2	Q562R1	1	1.23	1	1.08	0.92	1.2	1.34	P0265399B	Niraparib	51.9C	1	0				A_Niraparib_T47D cells_48h
ACTBL2	Q562R1	1	1.64	1	1.03	0.9	0.97	1.05	P0265409B	Niraparib	54C	1	0				A_Niraparib_T47D cells_48h
ACTBL2	Q562R1	1	1.64	1	0.88	1.27	0.99	0.96	P0265409B	Niraparib	56.1C	1	0				A_Niraparib_T47D cells_48h
ACTBL2	Q562R1	1	1.66	1	0.95	0.94	0.66	1.19	P0265419B	Niraparib	58.2C	1	0				A_Niraparib_T47D cells_48h
ACTBL2	Q562R1	1	1.66	1	1.41	1.79	1.7	2.24	P0265419B	Niraparib	60.1C	1	0	6.08	1.21	0.9	A_Niraparib_T47D cells_48h
ACTC1	P68032	5	1.35	1	1.1	0.95	1.23	1.41	P0265409B	Niraparib	54C	0	0				A_Niraparib_T47D cells_48h
ACTC1	P68032	5	1.35	1	0.99	1	1.09	1.31	P0265409B	Niraparib	56.1C	0	0				A_Niraparib_T47D cells_48h
ACTC1	P68032	4	1.03	1	0.96	1.08	1.01	1.32	P0265419B	Niraparib	58.2C	0	0				A_Niraparib_T47D cells_48h
ACTC1	P68032	4	1.03	1	0.96	0.99	1.09	1.39	P0265419B	Niraparib	60.1C	0	0				A_Niraparib_T47D cells_48h
ACTC1	P68032	3	0.98	1	0.95	0.83	1.02	1.31	P0265429B	Niraparib	62.4C	0	0				A_Niraparib_T47D cells_48h
ACTC1	P68032	3	0.98	1	1.08	1.11	1.21	1.41	P0265429B	Niraparib	63.9C	0	0				A_Niraparib_T47D cells_48h
ACTG1	P63261	1	0.88	1	1.04	0.98	0.93	1.17	P0265379B	Niraparib	42.1C	0	0				A_Niraparib_T47D cells_48h
ACTG1	P63261	1	0.88	1	1.03	0.85	1.01	1.04	P0265379B	Niraparib	44.1C	0	0				A_Niraparib_T47D cells_48h
ACTG1	P63261	1	0.92	1	1.06	1.15	1.02	0.93	P0265389B	Niraparib	46.2C	0	0				A_Niraparib_T47D cells_48h
ACTG1	P63261	1	0.92	1	0.98	0.93	0.93	0.89	P0265389B	Niraparib	48.1C	0	0				A_Niraparib_T47D cells_48h
ACTG1	P63261	1	1.09	1	1.07	1.04	0.95	0.89	P0265399B	Niraparib	50.4C	0	0				A_Niraparib_T47D cells_48h
ACTG1	P63261	1	1.09	1	1.05	0.96	0.96	1.04	P0265399B	Niraparib	51.9C	0	0				A_Niraparib_T47D cells_48h
ACTG1	P63261	1	1.11	1	0.88	1.04	1.02	1.13	P0265409B	Niraparib	54C	0	0				A_Niraparib_T47D cells_48h
ACTG1	P63261	1	1.11	1	0.87	0.83	0.89	1.1	P0265409B	Niraparib	56.1C	0	0				A_Niraparib_T47D cells_48h
ACTG1	P63261	1	1.01	1	0.95	1	0.91	1	P0265419B	Niraparib	58.2C	0	0				A_Niraparib_T47D cells_48h
ACTG1	P63261	1	1.01	1	0.92	0.92	0.95	1.2	P0265419B	Niraparib	60.1C	0	0				A_Niraparib_T47D cells_48h
ACTG1	P63261	1	0.82	1	1	0.85	1.03	1.18	P0265429B	Niraparib	62.4C	0	0				A_Niraparib_T47D cells_48h
ACTG1	P63261	1	0.82	1	0.83	0.89	0.98	1.16	P0265429B	Niraparib	63.9C	0	0				A_Niraparib_T47D cells_48h
ACTL6A	O96019	7	0.93	1	1.03	0.99	0.82	0.87	P0265379B	Niraparib	42.1C	0	2				A_Niraparib_T47D cells_48h
ACTL6A	O96019	7	0.93	1	1.01	0.94	0.8	0.8	P0265379B	Niraparib	44.1C	0	2				A_Niraparib_T47D cells_48h
ACTL6A	O96019	11	1.03	1	0.98	0.97	0.83	0.81	P0265389B	Niraparib	46.2C	0	2				A_Niraparib_T47D cells_48h
ACTL6A	O96019	11	1.03	1	1.03	0.97	0.82	0.79	P0265389B	Niraparib	48.1C	0	2				A_Niraparib_T47D cells_48h
ACTL6A	O96019	12	1.27	1	1.06	1.01	0.86	0.87	P0265399B	Niraparib	50.4C	0	2				A_Niraparib_T47D cells_48h
ACTL6A	O96019	12	1.27	1	0.98	0.98	0.85	0.84	P0265399B	Niraparib	51.9C	0	2				A_Niraparib_T47D cells_48h
ACTL6A	O96019	11	2.23	1	1.03	1	0.91	0.83	P0265409B	Niraparib	54C	0	2				A_Niraparib_T47D cells_48h
ACTL6A	O96019	11	2.23	1	0.85	0.86	0.88	0.8	P0265409B	Niraparib	56.1C	0	2				A_Niraparib_T47D cells_48h
ACTL6A	O96019	9	1.23	1	0.92	0.8	0.88	0.79	P0265419B	Niraparib	58.2C	0	2				A_Niraparib_T47D cells_48h
ACTL6A	O96019	9	1.23	1	0.95	0.97	0.83	0.79	P0265419B	Niraparib	60.1C	0	2				A_Niraparib_T47D cells_48h
ACTL6A	O96019	4	1.14	1	0.88	0.97	0.79	0.63	P0265429B	Niraparib	62.4C	0	2	5.33	-3.22	0.84	A_Niraparib_T47D cells_48h
ACTL6A	O96019	4	1.14	1	0.81	0.83	0.76	0.66	P0265429B	Niraparib	63.9C	0	2	6.39	-1	0.9	A_Niraparib_T47D cells_48h
ACTN1	P12814	23	0.9	1	0.97	1.05	1.11	1.15	P0265379B	Niraparib	42.1C	0	0				A_Niraparib_T47D cells_48h
ACTN1	P12814	23	0.9	1	0.97	1.05	1.1	1.13	P0265379B	Niraparib	44.1C	0	0				A_Niraparib_T47D cells_48h
ACTN1	P12814	23	0.94	1	0.97	1.01	1.07	1.14	P0265389B	Niraparib	46.2C	0	0				A_Niraparib_T47D cells_48h
ACTN1	P12814	23	0.94	1	0.99	1	1.08	1.09	P0265389B	Niraparib	48.1C	0	0				A_Niraparib_T47D cells_48h
ACTN1	P12814	28	0.98	1	1.04	1.06	1.16	1.25	P0265399B	Niraparib	50.4C	0	0				A_Niraparib_T47D cells_48h
ACTN1	P12814	28	0.98	1	0.95	1.06	1.17	1.26	P0265399B	Niraparib	51.9C	0	0				A_Niraparib_T47D cells_48h
ACTN1	P12814	30	1.27	1	0.95	1.05	1.14	1.39	P0265409B	Niraparib	54C	0	0				A_Niraparib_T47D cells_48h
ACTN1	P12814	30	1.27	1	0.97	1.11	1.22	1.49	P0265409B	Niraparib	56.1C	0	0				A_Niraparib_T47D cells_48h
ACTN1	P12814	26	2.06	1	0.98	1.06	1.35	1.28	P0265419B	Niraparib	58.2C	0	0				A_Niraparib_T47D cells_48h
ACTN1	P12814	26	2.06	1	0.91	1.01	1.15	0.68	P0265419B	Niraparib	60.1C	0	0				A_Niraparib_T47D cells_48h
ACTN1	P12814	12	0.96	1	0.91	1.3	1.19	1.47	P0265429B	Niraparib	62.4C	0	0				A_Niraparib_T47D cells_48h
ACTN1	P12814	12	0.96	1	0.84	1.06	1.29	1.34	P0265429B	Niraparib	63.9C	0	0				A_Niraparib_T47D cells_48h
ACTN2	P35609	1	0.88	1	0.86	1	1.18	1.14	P0265379B	Niraparib	42.1C	2	0				A_Niraparib_T47D cells_48h
ACTN2	P35609	1	0.88	1	0.92	1.09	1.06	1.17	P0265379B	Niraparib	44.1C	2	0				A_Niraparib_T47D cells_48h
ACTN2	P35609	2	1	1	1.01	0.92	0.93	1.04	P0265389B	Niraparib	46.2C	2	0				A_Niraparib_T47D cells_48h
ACTN2	P35609	2	1	1	0.99	0.98	1.06	1.13	P0265389B	Niraparib	48.1C	2	0				A_Niraparib_T47D cells_48h
ACTN2	P35609	1	1.01	1	0.8	1.01	1.02	1.06	P0265399B	Niraparib	50.4C	2	0				A_Niraparib_T47D cells_48h
ACTN2	P35609	1	1.01	1	0.93	0.99	1.02	1.19	P0265399B	Niraparib	51.9C	2	0				A_Niraparib_T47D cells_48h
ACTN2	P35609	1	1.41	1	0.88	1.1	1.22	1.63	P0265409B	Niraparib	54C	2	0	5.12	5.08	0.93	A_Niraparib_T47D cells_48h
ACTN2	P35609	1	1.41	1	1.15	1.21	1.47	1.87	P0265409B	Niraparib	56.1C	2	0	5.42	2.26	0.95	A_Niraparib_T47D cells_48h
ACTN2	P35609	1	1.92	1	0.92	0.88	1.32	1.37	P0265419B	Niraparib	58.2C	2	0				A_Niraparib_T47D cells_48h
ACTN2	P35609	1	1.92	1	1.03	0.97	1.39	0.79	P0265419B	Niraparib	60.1C	2	0				A_Niraparib_T47D cells_48h
ACTN3	Q08043	1	1.01	1	0.93	1	0.89	0.89	P0265379B	Niraparib	42.1C	0	0				A_Niraparib_T47D cells_48h
ACTN3	Q08043	1	1.01	1	1.01	0.98	1.01	0.9	P0265379B	Niraparib	44.1C	0	0				A_Niraparib_T47D cells_48h
ACTN3	Q08043	1	1.18	1	0.99	1.08	1.08	1	P0265389B	Niraparib	46.2C	0	0				A_Niraparib_T47D cells_48h
ACTN3	Q08043	1	1.18	1	1.04	1.06	1.09	0.87	P0265389B	Niraparib	48.1C	0	0				A_Niraparib_T47D cells_48h
ACTN3	Q08043	1	0.88	1	0.99	1	1.12	0.98	P0265399B	Niraparib	50.4C	0	0				A_Niraparib_T47D cells_48h
ACTN3	Q08043	1	0.88	1	0.88	0.79	0.79	0.89	P0265399B	Niraparib	51.9C	0	0				A_Niraparib_T47D cells_48h
ACTN3	Q08043	1	1.1	1	0.92	0.92	0.92	0.89	P0265409B	Niraparib	54C	0	0				A_Niraparib_T47D cells_48h
ACTN3	Q08043	1	1.1	1	1.16	0.93	0.69	0.73	P0265409B	Niraparib	56.1C	0	0				A_Niraparib_T47D cells_48h
ACTN3	Q08043	2	1.15	1	1.11	1.09	0.91	0.81	P0265419B	Niraparib	58.2C	0	0				A_Niraparib_T47D cells_48h
ACTN3	Q08043	2	1.15	1	1.06	1.09	0.92	0.8	P0265419B	Niraparib	60.1C	0	0				A_Niraparib_T47D cells_48h
ACTN4	O43707	39	0.85	1	1.03	1.07	1.18	1.44	P0265379B	Niraparib	42.1C	3	0				A_Niraparib_T47D cells_48h
ACTN4	O43707	39	0.85	1	0.95	1.08	1.18	1.42	P0265379B	Niraparib	44.1C	3	0				A_Niraparib_T47D cells_48h
ACTN4	O43707	39	0.89	1	1	1.1	1.26	1.4	P0265389B	Niraparib	46.2C	3	0				A_Niraparib_T47D cells_48h
ACTN4	O43707	39	0.89	1	0.92	1	1.11	1.22	P0265389B	Niraparib	48.1C	3	0				A_Niraparib_T47D cells_48h
ACTN4	O43707	40	1.09	1	0.95	0.98	1.14	1.36	P0265399B	Niraparib	50.4C	3	0				A_Niraparib_T47D cells_48h
ACTN4	O43707	40	1.09	1	0.93	1	1.21	1.46	P0265399B	Niraparib	51.9C	3	0				A_Niraparib_T47D cells_48h
ACTN4	O43707	43	1.36	1	0.94	1.09	1.3	1.78	P0265409B	Niraparib	54C	3	0	5.14	4.9	0.98	A_Niraparib_T47D cells_48h
ACTN4	O43707	43	1.36	1	0.9	1.08	1.42	1.81	P0265409B	Niraparib	56.1C	3	0	5.26	4.27	0.97	A_Niraparib_T47D cells_48h
ACTN4	O43707	38	1.59	1	0.97	1.08	1.48	1.89	P0265419B	Niraparib	58.2C	3	0	5.27	4.28	0.99	A_Niraparib_T47D cells_48h
ACTN4	O43707	38	1.59	1	0.95	1.11	1.54	1.16	P0265419B	Niraparib	60.1C	3	0				A_Niraparib_T47D cells_48h
ACTN4	O43707	22	0.98	1	0.91	1.24	1.17	1.52	P0265429B	Niraparib	62.4C	3	0	5.29	2.22	0.78	A_Niraparib_T47D cells_48h
ACTN4	O43707	22	0.98	1	0.9	1.02	1.21	1.38	P0265429B	Niraparib	63.9C	3	0				A_Niraparib_T47D cells_48h
ACTR10	Q9NZ32	8	0.91	1	1.13	1.05	1.01	1.15	P0265379B	Niraparib	42.1C	0	0				A_Niraparib_T47D cells_48h
ACTR10	Q9NZ32	8	0.91	1	1.03	1.02	1.01	1	P0265379B	Niraparib	44.1C	0	0				A_Niraparib_T47D cells_48h
ACTR10	Q9NZ32	10	0.92	1	1.06	1.15	1.15	1.21	P0265389B	Niraparib	46.2C	0	0				A_Niraparib_T47D cells_48h
ACTR10	Q9NZ32	10	0.92	1	0.98	1.03	0.99	0.99	P0265389B	Niraparib	48.1C	0	0				A_Niraparib_T47D cells_48h
ACTR10	Q9NZ32	10	1.34	1	0.99	0.98	0.99	1.07	P0265399B	Niraparib	50.4C	0	0				A_Niraparib_T47D cells_48h
ACTR10	Q9NZ32	10	1.34	1	1.01	0.99	0.99	1.07	P0265399B	Niraparib	51.9C	0	0				A_Niraparib_T47D cells_48h
ACTR10	Q9NZ32	8	1.31	1	0.89	0.98	1.01	1.15	P0265409B	Niraparib	54C	0	0				A_Niraparib_T47D cells_48h
ACTR10	Q9NZ32	8	1.31	1	0.95	1.14	1.09	1.15	P0265409B	Niraparib	56.1C	0	0				A_Niraparib_T47D cells_48h
ACTR10	Q9NZ32	9	0.9	1	1.01	1.05	1.08	1.38	P0265419B	Niraparib	58.2C	0	0				A_Niraparib_T47D cells_48h
ACTR10	Q9NZ32	9	0.9	1	1.01	1.13	1.23	1.26	P0265419B	Niraparib	60.1C	0	0				A_Niraparib_T47D cells_48h
ACTR10	Q9NZ32	6	0.96	1	1.01	1	1.04	1.06	P0265429B	Niraparib	62.4C	0	0				A_Niraparib_T47D cells_48h
ACTR10	Q9NZ32	6	0.96	1	1.02	1	1.13	1.06	P0265429B	Niraparib	63.9C	0	0				A_Niraparib_T47D cells_48h
ACTR1A	P61163	5	0.87	1	0.97	1.05	1.04	0.89	P0265379B	Niraparib	42.1C	0	0				A_Niraparib_T47D cells_48h
ACTR1A	P61163	5	0.87	1	0.96	1.06	0.88	0.94	P0265379B	Niraparib	44.1C	0	0				A_Niraparib_T47D cells_48h
ACTR1A	P61163	4	0.96	1	0.93	0.97	0.86	0.84	P0265389B	Niraparib	46.2C	0	0				A_Niraparib_T47D cells_48h
ACTR1A	P61163	4	0.96	1	1.06	0.94	0.91	0.97	P0265389B	Niraparib	48.1C	0	0				A_Niraparib_T47D cells_48h
ACTR1A	P61163	7	1.3	1	0.89	1.05	0.91	0.95	P0265399B	Niraparib	50.4C	0	0				A_Niraparib_T47D cells_48h
ACTR1A	P61163	7	1.3	1	1.03	0.97	0.98	1.01	P0265399B	Niraparib	51.9C	0	0				A_Niraparib_T47D cells_48h
ACTR1A	P61163	8	1.23	1	1.06	1.03	1.08	1.03	P0265409B	Niraparib	54C	0	0				A_Niraparib_T47D cells_48h
ACTR1A	P61163	8	1.23	1	0.92	0.91	0.95	1.06	P0265409B	Niraparib	56.1C	0	0				A_Niraparib_T47D cells_48h
ACTR1A	P61163	7	1.06	1	1	1.04	1.05	1.16	P0265419B	Niraparib	58.2C	0	0				A_Niraparib_T47D cells_48h
ACTR1A	P61163	7	1.06	1	0.93	0.98	0.97	0.8	P0265419B	Niraparib	60.1C	0	0				A_Niraparib_T47D cells_48h
ACTR1A	P61163	6	1.51	1	0.96	0.97	0.94	1.02	P0265429B	Niraparib	62.4C	0	0				A_Niraparib_T47D cells_48h
ACTR1A	P61163	6	1.51	1	0.89	0.98	1.01	1.08	P0265429B	Niraparib	63.9C	0	0				A_Niraparib_T47D cells_48h
ACTR1B	P42025	3	0.88	1	0.75	1	1.04	0.71	P0265379B	Niraparib	42.1C	0	0				A_Niraparib_T47D cells_48h
ACTR1B	P42025	3	0.88	1	0.95	1.08	0.89	0.84	P0265379B	Niraparib	44.1C	0	0				A_Niraparib_T47D cells_48h
ACTR1B	P42025	4	1.04	1	0.98	0.92	0.83	0.91	P0265389B	Niraparib	46.2C	0	0				A_Niraparib_T47D cells_48h
ACTR1B	P42025	4	1.04	1	1.09	0.98	1	1.02	P0265389B	Niraparib	48.1C	0	0				A_Niraparib_T47D cells_48h
ACTR1B	P42025	5	1.42	1	0.88	0.95	0.92	0.91	P0265399B	Niraparib	50.4C	0	0				A_Niraparib_T47D cells_48h
ACTR1B	P42025	5	1.42	1	1.04	1	1.06	1.1	P0265399B	Niraparib	51.9C	0	0				A_Niraparib_T47D cells_48h
ACTR1B	P42025	4	1.19	1	1.03	0.93	1.03	1	P0265409B	Niraparib	54C	0	0				A_Niraparib_T47D cells_48h
ACTR1B	P42025	4	1.19	1	0.91	0.97	0.96	1.07	P0265409B	Niraparib	56.1C	0	0				A_Niraparib_T47D cells_48h
ACTR1B	P42025	3	1.14	1	1.04	0.99	0.97	1.08	P0265419B	Niraparib	58.2C	0	0				A_Niraparib_T47D cells_48h
ACTR1B	P42025	3	1.14	1	0.94	0.99	1.02	1.01	P0265419B	Niraparib	60.1C	0	0				A_Niraparib_T47D cells_48h
ACTR1B	P42025	1	1.63	1	0.92	0.9	0.91	0.95	P0265429B	Niraparib	62.4C	0	0				A_Niraparib_T47D cells_48h
ACTR1B	P42025	1	1.63	1	0.88	0.95	1.03	0.88	P0265429B	Niraparib	63.9C	0	0				A_Niraparib_T47D cells_48h
ACTR2	P61160	12	0.88	1	1.01	1.02	1.08	1.13	P0265379B	Niraparib	42.1C	0	0				A_Niraparib_T47D cells_48h
ACTR2	P61160	12	0.88	1	0.96	1.13	1.04	1.22	P0265379B	Niraparib	44.1C	0	0				A_Niraparib_T47D cells_48h
ACTR2	P61160	10	0.93	1	1.02	1.1	1.14	1.16	P0265389B	Niraparib	46.2C	0	0				A_Niraparib_T47D cells_48h
ACTR2	P61160	10	0.93	1	0.98	0.98	1.04	1.07	P0265389B	Niraparib	48.1C	0	0				A_Niraparib_T47D cells_48h
ACTR2	P61160	11	0.96	1	0.91	0.98	0.96	1.07	P0265399B	Niraparib	50.4C	0	0				A_Niraparib_T47D cells_48h
ACTR2	P61160	11	0.96	1	1.03	1.01	1.02	1.08	P0265399B	Niraparib	51.9C	0	0				A_Niraparib_T47D cells_48h
ACTR2	P61160	13	1.2	1	1.05	1.02	1.13	1.2	P0265409B	Niraparib	54C	0	0				A_Niraparib_T47D cells_48h
ACTR2	P61160	13	1.2	1	1.01	1.08	1.1	1.22	P0265409B	Niraparib	56.1C	0	0				A_Niraparib_T47D cells_48h
ACTR2	P61160	10	1.1	1	1.01	1.07	1.12	1.23	P0265419B	Niraparib	58.2C	0	0				A_Niraparib_T47D cells_48h
ACTR2	P61160	10	1.1	1	0.97	1.03	1.11	1.07	P0265419B	Niraparib	60.1C	0	0				A_Niraparib_T47D cells_48h
ACTR2	P61160	7	1.2	1	1.05	0.98	1.05	1.2	P0265429B	Niraparib	62.4C	0	0				A_Niraparib_T47D cells_48h
ACTR2	P61160	7	1.2	1	1.11	1.14	1.08	1.22	P0265429B	Niraparib	63.9C	0	0				A_Niraparib_T47D cells_48h
ACTR3	P61158	14	0.89	1	1.04	1.03	1.03	1.14	P0265379B	Niraparib	42.1C	0	0				A_Niraparib_T47D cells_48h
ACTR3	P61158	14	0.89	1	0.98	1.05	1.04	1.23	P0265379B	Niraparib	44.1C	0	0				A_Niraparib_T47D cells_48h
ACTR3	P61158	15	0.88	1	1	1.03	1.07	1.08	P0265389B	Niraparib	46.2C	0	0				A_Niraparib_T47D cells_48h
ACTR3	P61158	15	0.88	1	0.97	0.96	1	1.05	P0265389B	Niraparib	48.1C	0	0				A_Niraparib_T47D cells_48h
ACTR3	P61158	15	0.99	1	0.94	0.97	0.98	1.05	P0265399B	Niraparib	50.4C	0	0				A_Niraparib_T47D cells_48h
ACTR3	P61158	15	0.99	1	1.01	1.01	1.07	1.13	P0265399B	Niraparib	51.9C	0	0				A_Niraparib_T47D cells_48h
ACTR3	P61158	18	1.14	1	1.01	0.99	1.04	1.14	P0265409B	Niraparib	54C	0	0				A_Niraparib_T47D cells_48h
ACTR3	P61158	18	1.14	1	0.99	1.03	1.02	1.15	P0265409B	Niraparib	56.1C	0	0				A_Niraparib_T47D cells_48h
ACTR3	P61158	16	1.18	1	1.01	1.03	1.06	1.26	P0265419B	Niraparib	58.2C	0	0				A_Niraparib_T47D cells_48h
ACTR3	P61158	16	1.18	1	1.06	1.09	1.15	1.2	P0265419B	Niraparib	60.1C	0	0				A_Niraparib_T47D cells_48h
ACTR3	P61158	16	1.18	1	1.02	0.96	1.03	1.19	P0265429B	Niraparib	62.4C	0	0				A_Niraparib_T47D cells_48h
ACTR3	P61158	16	1.18	1	1.02	1.03	1.08	1.2	P0265429B	Niraparib	63.9C	0	0				A_Niraparib_T47D cells_48h
ACTR3B	Q9P1U1	5	0.95	1	0.98	0.97	1.03	1.12	P0265379B	Niraparib	42.1C	0	0				A_Niraparib_T47D cells_48h
ACTR3B	Q9P1U1	5	0.95	1	0.99	1.1	1.21	1.21	P0265379B	Niraparib	44.1C	0	0				A_Niraparib_T47D cells_48h
ACTR3B	Q9P1U1	7	0.89	1	0.98	1.04	1.09	1.08	P0265389B	Niraparib	46.2C	0	0				A_Niraparib_T47D cells_48h
ACTR3B	Q9P1U1	7	0.89	1	0.95	0.96	1.1	1.08	P0265389B	Niraparib	48.1C	0	0				A_Niraparib_T47D cells_48h
ACTR3B	Q9P1U1	5	1.09	1	1.02	0.97	1.1	1.13	P0265399B	Niraparib	50.4C	0	0				A_Niraparib_T47D cells_48h
ACTR3B	Q9P1U1	5	1.09	1	1.04	1.03	1.22	1.26	P0265399B	Niraparib	51.9C	0	0				A_Niraparib_T47D cells_48h
ACTR3B	Q9P1U1	8	1.21	1	0.94	0.95	1.01	1.16	P0265409B	Niraparib	54C	0	0				A_Niraparib_T47D cells_48h
ACTR3B	Q9P1U1	8	1.21	1	0.98	1.06	1.09	1.16	P0265409B	Niraparib	56.1C	0	0				A_Niraparib_T47D cells_48h
ACTR3B	Q9P1U1	4	1.08	1	1	1.04	1.09	1.24	P0265419B	Niraparib	58.2C	0	0				A_Niraparib_T47D cells_48h
ACTR3B	Q9P1U1	4	1.08	1	0.97	1.05	1.11	1.25	P0265419B	Niraparib	60.1C	0	0				A_Niraparib_T47D cells_48h
ACTR5	Q9H9F9	8	1.35	1	1.07	0.97	0.82	1.21	P0265379B	Niraparib	42.1C	0	0				A_Niraparib_T47D cells_48h
ACTR5	Q9H9F9	8	1.35	1	1	1.04	1.03	1.24	P0265379B	Niraparib	44.1C	0	0				A_Niraparib_T47D cells_48h
ACTR5	Q9H9F9	4	1.76	1	1.07	1.01	1.09	1.32	P0265389B	Niraparib	46.2C	0	0				A_Niraparib_T47D cells_48h
ACTR5	Q9H9F9	4	1.76	1	1.03	0.99	0.9	1.37	P0265389B	Niraparib	48.1C	0	0				A_Niraparib_T47D cells_48h
ACTR6	Q9GZN1	4	1.13	1	1.03	0.88	0.76	0.89	P0265379B	Niraparib	42.1C	0	0				A_Niraparib_T47D cells_48h
ACTR6	Q9GZN1	4	1.13	1	1.08	0.99	0.95	0.95	P0265379B	Niraparib	44.1C	0	0				A_Niraparib_T47D cells_48h
ACTR6	Q9GZN1	2	1.5	1	0.95	0.89	0.84	0.87	P0265389B	Niraparib	46.2C	0	0				A_Niraparib_T47D cells_48h
ACTR6	Q9GZN1	2	1.5	1	1	0.87	0.77	0.98	P0265389B	Niraparib	48.1C	0	0				A_Niraparib_T47D cells_48h
ACTR8	Q9H981	3	1.37	1	1.14	0.97	0.86	1.13	P0265379B	Niraparib	42.1C	0	0				A_Niraparib_T47D cells_48h
ACTR8	Q9H981	3	1.37	1	1.09	1.04	0.97	1.15	P0265379B	Niraparib	44.1C	0	0				A_Niraparib_T47D cells_48h
ACVR1	Q04771	2	0.94	1	0.95	0.96	0.95	0.99	P0265379B	Niraparib	42.1C	0	0				A_Niraparib_T47D cells_48h
ACVR1	Q04771	2	0.94	1	0.9	1.21	0.89	1.05	P0265379B	Niraparib	44.1C	0	0				A_Niraparib_T47D cells_48h
ACVR1	Q04771	1	1.57	1	0.95	0.83	0.92	1.17	P0265399B	Niraparib	50.4C	0	0				A_Niraparib_T47D cells_48h
ACVR1	Q04771	1	1.57	1	0.97	1	0.96	1.22	P0265399B	Niraparib	51.9C	0	0				A_Niraparib_T47D cells_48h
ACVR1B	P36896	1	0.9	1	0.86	0.96	0.86	2.26	P0265379B	Niraparib	42.1C	2	0	4.87	50	0.97	A_Niraparib_T47D cells_48h
ACVR1B	P36896	1	0.9	1	0.9	0.97	0.75	2.16	P0265379B	Niraparib	44.1C	2	0	4.87	50	0.94	A_Niraparib_T47D cells_48h
ACY1	Q03154	12	0.92	1	1.03	1.04	1.09	1.15	P0265379B	Niraparib	42.1C	0	0				A_Niraparib_T47D cells_48h
ACY1	Q03154	12	0.92	1	1.02	1.02	1.12	1.1	P0265379B	Niraparib	44.1C	0	0				A_Niraparib_T47D cells_48h
ACY1	Q03154	14	0.97	1	0.99	0.99	1.07	1.09	P0265389B	Niraparib	46.2C	0	0				A_Niraparib_T47D cells_48h
ACY1	Q03154	14	0.97	1	1.01	1.03	1.09	1.09	P0265389B	Niraparib	48.1C	0	0				A_Niraparib_T47D cells_48h
ACY1	Q03154	17	0.94	1	0.98	1.1	1.07	1.09	P0265399B	Niraparib	50.4C	0	0				A_Niraparib_T47D cells_48h
ACY1	Q03154	17	0.94	1	1	1.07	1.07	1.12	P0265399B	Niraparib	51.9C	0	0				A_Niraparib_T47D cells_48h
ACY1	Q03154	18	1.1	1	1.07	1.01	1.05	1.18	P0265409B	Niraparib	54C	0	0				A_Niraparib_T47D cells_48h
ACY1	Q03154	18	1.1	1	1.02	1.04	1.03	1.19	P0265409B	Niraparib	56.1C	0	0				A_Niraparib_T47D cells_48h
ACY1	Q03154	15	0.98	1	0.98	1	1.01	1.21	P0265419B	Niraparib	58.2C	0	0				A_Niraparib_T47D cells_48h
ACY1	Q03154	15	0.98	1	1.03	1.09	1.05	1.12	P0265419B	Niraparib	60.1C	0	0				A_Niraparib_T47D cells_48h
ACY1	Q03154	15	0.92	1	1.01	0.97	1	1.14	P0265429B	Niraparib	62.4C	0	0				A_Niraparib_T47D cells_48h
ACY1	Q03154	15	0.92	1	1.03	1.1	1.05	1.19	P0265429B	Niraparib	63.9C	0	0				A_Niraparib_T47D cells_48h
ACYP1	P07311	4	0.84	1	0.9	1.05	1.51	1.88	P0265379B	Niraparib	42.1C	12	0	5.29	5.17	0.98	A_Niraparib_T47D cells_48h
ACYP1	P07311	4	0.84	1	0.9	0.99	1.17	1.72	P0265379B	Niraparib	44.1C	12	0	5.17	22	0.98	A_Niraparib_T47D cells_48h
ACYP1	P07311	5	0.93	1	0.99	0.91	1.2	1.84	P0265389B	Niraparib	46.2C	12	0	5.17	22	0.98	A_Niraparib_T47D cells_48h
ACYP1	P07311	5	0.93	1	0.98	1.05	1.27	1.85	P0265389B	Niraparib	48.1C	12	0	5.12	7.14	0.99	A_Niraparib_T47D cells_48h
ACYP1	P07311	4	0.97	1	0.88	1.17	1.39	1.86	P0265399B	Niraparib	50.4C	12	0	5.23	3.38	0.95	A_Niraparib_T47D cells_48h
ACYP1	P07311	4	0.97	1	1.01	1.14	1.16	1.81	P0265399B	Niraparib	51.9C	12	0	5.06	8.34	0.96	A_Niraparib_T47D cells_48h
ACYP1	P07311	5	1.88	1	1.05	1.14	1.18	1.93	P0265409B	Niraparib	54C	12	0	5.06	8.74	0.96	A_Niraparib_T47D cells_48h
ACYP1	P07311	5	1.88	1	1.17	1.23	1.33	1.92	P0265409B	Niraparib	56.1C	12	0	5.25	2.22	0.87	A_Niraparib_T47D cells_48h
ACYP1	P07311	4	1.65	1	1.08	1.11	1.48	2.05	P0265419B	Niraparib	58.2C	12	0	5.2	4.11	0.98	A_Niraparib_T47D cells_48h
ACYP1	P07311	4	1.65	1	1.09	1.13	1.44	2.27	P0265419B	Niraparib	60.1C	12	0	5.12	5.71	0.98	A_Niraparib_T47D cells_48h
ACYP1	P07311	1	1.1	1	0.87	1.04	1.47	2.48	P0265429B	Niraparib	62.4C	12	0	5.13	8.57	0.99	A_Niraparib_T47D cells_48h
ACYP1	P07311	1	1.1	1	1.07	1.14	1.94	2.34	P0265429B	Niraparib	63.9C	12	0	5.43	4.34	1	A_Niraparib_T47D cells_48h
ACYP2	P14621	3	0.93	1	0.93	0.95	1.09	1.48	P0265379B	Niraparib	42.1C	3	0				A_Niraparib_T47D cells_48h
ACYP2	P14621	3	0.93	1	0.93	0.96	1.06	1.45	P0265379B	Niraparib	44.1C	3	0				A_Niraparib_T47D cells_48h
ACYP2	P14621	5	0.99	1	1	0.85	1.09	1.51	P0265389B	Niraparib	46.2C	3	0	5.17	29	0.91	A_Niraparib_T47D cells_48h
ACYP2	P14621	5	0.99	1	1.02	1.05	1.11	1.57	P0265389B	Niraparib	48.1C	3	0	5.07	9.32	0.99	A_Niraparib_T47D cells_48h
ACYP2	P14621	4	1.1	1	1.01	0.92	1.2	1.49	P0265399B	Niraparib	50.4C	3	0				A_Niraparib_T47D cells_48h
ACYP2	P14621	4	1.1	1	0.94	1.06	1.11	1.7	P0265399B	Niraparib	51.9C	3	0	5.06	10.46	0.98	A_Niraparib_T47D cells_48h
ACYP2	P14621	3	1.73	1	0.95	0.95	1.1	1.65	P0265409B	Niraparib	54C	3	0	5.17	36	0.99	A_Niraparib_T47D cells_48h
ACYP2	P14621	3	1.73	1	1.15	1.08	1.14	1.74	P0265409B	Niraparib	56.1C	3	0	5.07	9.2	0.91	A_Niraparib_T47D cells_48h
ACYP2	P14621	2	2.23	1	0.87	1	1	1.24	P0265419B	Niraparib	58.2C	3	0				A_Niraparib_T47D cells_48h
ACYP2	P14621	2	2.23	1	1.1	1.04	1.36	1.84	P0265419B	Niraparib	60.1C	3	0	5.18	5.83	0.98	A_Niraparib_T47D cells_48h
ADA	P00813	4	1.01	1	0.96	1.01	1.11	1.18	P0265379B	Niraparib	42.1C	0	0				A_Niraparib_T47D cells_48h
ADA	P00813	4	1.01	1	1.01	1.09	1.13	1.2	P0265379B	Niraparib	44.1C	0	0				A_Niraparib_T47D cells_48h
ADA	P00813	3	0.88	1	1.04	1.17	1.15	1.23	P0265389B	Niraparib	46.2C	0	0				A_Niraparib_T47D cells_48h
ADA	P00813	3	0.88	1	1.03	1.09	1.05	1.09	P0265389B	Niraparib	48.1C	0	0				A_Niraparib_T47D cells_48h
ADA	P00813	4	1.04	1	1.04	1.05	1.03	1.14	P0265399B	Niraparib	50.4C	0	0				A_Niraparib_T47D cells_48h
ADA	P00813	4	1.04	1	1	1.16	1.09	1.26	P0265399B	Niraparib	51.9C	0	0				A_Niraparib_T47D cells_48h
ADA	P00813	7	1.08	1	1.04	1.04	1.08	1.21	P0265409B	Niraparib	54C	0	0				A_Niraparib_T47D cells_48h
ADA	P00813	7	1.08	1	1.12	1.11	1.05	1.3	P0265409B	Niraparib	56.1C	0	0				A_Niraparib_T47D cells_48h
ADA	P00813	8	0.93	1	1.08	1.19	1.2	1.48	P0265419B	Niraparib	58.2C	0	0				A_Niraparib_T47D cells_48h
ADA	P00813	8	0.93	1	1.02	1.18	1.12	1.37	P0265419B	Niraparib	60.1C	0	0				A_Niraparib_T47D cells_48h
ADA	P00813	1	1.3	1	1.13	1	0.79	1.03	P0265429B	Niraparib	62.4C	0	0				A_Niraparib_T47D cells_48h
ADA	P00813	1	1.3	1	1.27	1	1.13	1.38	P0265429B	Niraparib	63.9C	0	0				A_Niraparib_T47D cells_48h
ADAL	Q6DHV7	8	0.9	1	1.03	1.06	1.24	1.42	P0265379B	Niraparib	42.1C	3	0				A_Niraparib_T47D cells_48h
ADAL	Q6DHV7	8	0.9	1	1.02	1.02	1.17	1.3	P0265379B	Niraparib	44.1C	3	0				A_Niraparib_T47D cells_48h
ADAL	Q6DHV7	9	0.93	1	1.05	1.05	1.29	1.39	P0265389B	Niraparib	46.2C	3	0				A_Niraparib_T47D cells_48h
ADAL	Q6DHV7	9	0.93	1	0.98	1.04	1.21	1.3	P0265389B	Niraparib	48.1C	3	0				A_Niraparib_T47D cells_48h
ADAL	Q6DHV7	6	1	1	1.01	1.08	1.16	1.33	P0265399B	Niraparib	50.4C	3	0				A_Niraparib_T47D cells_48h
ADAL	Q6DHV7	6	1	1	0.99	1.12	1.18	1.37	P0265399B	Niraparib	51.9C	3	0				A_Niraparib_T47D cells_48h
ADAL	Q6DHV7	12	1.01	1	1.03	1.05	1.25	1.53	P0265409B	Niraparib	54C	3	0	5.21	4.17	0.99	A_Niraparib_T47D cells_48h
ADAL	Q6DHV7	12	1.01	1	1.03	1.08	1.17	1.57	P0265409B	Niraparib	56.1C	3	0	5.09	6.27	0.97	A_Niraparib_T47D cells_48h
ADAL	Q6DHV7	13	0.96	1	1.04	1.08	1.19	1.53	P0265419B	Niraparib	58.2C	3	0	5.12	4.78	0.96	A_Niraparib_T47D cells_48h
ADAL	Q6DHV7	13	0.96	1	1	1.05	1.22	1.49	P0265419B	Niraparib	60.1C	3	0				A_Niraparib_T47D cells_48h
ADAL	Q6DHV7	7	1.06	1	0.95	0.93	1.07	1.43	P0265429B	Niraparib	62.4C	3	0				A_Niraparib_T47D cells_48h
ADAL	Q6DHV7	7	1.06	1	1.03	1.21	1.29	1.65	P0265429B	Niraparib	63.9C	3	0	5.36	2.19	0.93	A_Niraparib_T47D cells_48h
ADAM10	O14672	15	0.84	1	0.94	1	0.98	1.46	P0265379B	Niraparib	42.1C	6	0				A_Niraparib_T47D cells_48h
ADAM10	O14672	15	0.84	1	0.87	0.96	0.8	1.24	P0265379B	Niraparib	44.1C	6	0				A_Niraparib_T47D cells_48h
ADAM10	O14672	17	0.91	1	0.98	0.89	0.85	1.59	P0265389B	Niraparib	46.2C	6	0	4.87	50	0.9	A_Niraparib_T47D cells_48h
ADAM10	O14672	17	0.91	1	1	0.94	0.92	1.56	P0265389B	Niraparib	48.1C	6	0	4.87	50	0.96	A_Niraparib_T47D cells_48h
ADAM10	O14672	22	0.91	1	0.98	1.07	0.95	1.46	P0265399B	Niraparib	50.4C	6	0				A_Niraparib_T47D cells_48h
ADAM10	O14672	22	0.91	1	0.98	0.98	0.84	1.37	P0265399B	Niraparib	51.9C	6	0				A_Niraparib_T47D cells_48h
ADAM10	O14672	25	1.13	1	1.04	1.04	1.02	1.58	P0265409B	Niraparib	54C	6	0	5.04	18.4	0.99	A_Niraparib_T47D cells_48h
ADAM10	O14672	25	1.13	1	1.04	1.04	0.96	1.56	P0265409B	Niraparib	56.1C	6	0	4.87	50	0.98	A_Niraparib_T47D cells_48h
ADAM10	O14672	21	1.11	1	1.02	1.03	1.11	1.93	P0265419B	Niraparib	58.2C	6	0	5.07	13.52	1	A_Niraparib_T47D cells_48h
ADAM10	O14672	21	1.11	1	1.08	1.14	1.13	1.86	P0265419B	Niraparib	60.1C	6	0	5.05	10.08	0.94	A_Niraparib_T47D cells_48h
ADAM10	O14672	18	0.94	1	1.07	1	1.07	1.9	P0265429B	Niraparib	62.4C	6	0	5.17	50	0.99	A_Niraparib_T47D cells_48h
ADAM10	O14672	18	0.94	1	1.05	1.01	1.02	1.88	P0265429B	Niraparib	63.9C	6	0	5.06	23.02	0.99	A_Niraparib_T47D cells_48h
ADAM15	Q13444	14	0.89	1	0.97	0.99	0.93	0.93	P0265379B	Niraparib	42.1C	0	0				A_Niraparib_T47D cells_48h
ADAM15	Q13444	14	0.89	1	0.99	0.93	0.9	0.81	P0265379B	Niraparib	44.1C	0	0				A_Niraparib_T47D cells_48h
ADAM15	Q13444	11	0.91	1	1.04	0.98	0.88	0.95	P0265389B	Niraparib	46.2C	0	0				A_Niraparib_T47D cells_48h
ADAM15	Q13444	11	0.91	1	0.99	0.97	0.92	0.86	P0265389B	Niraparib	48.1C	0	0				A_Niraparib_T47D cells_48h
ADAM15	Q13444	19	1.06	1	1.01	0.99	0.92	0.89	P0265399B	Niraparib	50.4C	0	0				A_Niraparib_T47D cells_48h
ADAM15	Q13444	19	1.06	1	1.01	1.01	0.92	0.89	P0265399B	Niraparib	51.9C	0	0				A_Niraparib_T47D cells_48h
ADAM15	Q13444	16	1.24	1	1.05	1	0.94	0.98	P0265409B	Niraparib	54C	0	0				A_Niraparib_T47D cells_48h
ADAM15	Q13444	16	1.24	1	1.11	1.1	0.95	0.95	P0265409B	Niraparib	56.1C	0	0				A_Niraparib_T47D cells_48h
ADAM15	Q13444	17	1.05	1	1	1.02	0.97	0.88	P0265419B	Niraparib	58.2C	0	0				A_Niraparib_T47D cells_48h
ADAM15	Q13444	17	1.05	1	1.03	1.07	0.99	0.85	P0265419B	Niraparib	60.1C	0	0				A_Niraparib_T47D cells_48h
ADAM15	Q13444	14	1.12	1	1.04	0.99	0.96	0.84	P0265429B	Niraparib	62.4C	0	0				A_Niraparib_T47D cells_48h
ADAM15	Q13444	14	1.12	1	1.12	1.16	1.07	0.81	P0265429B	Niraparib	63.9C	0	0				A_Niraparib_T47D cells_48h
ADAM17	P78536	9	1.07	1	0.83	0.83	0.85	1.42	P0265379B	Niraparib	42.1C	3	0				A_Niraparib_T47D cells_48h
ADAM17	P78536	9	1.07	1	0.99	0.88	0.98	1.41	P0265379B	Niraparib	44.1C	3	0				A_Niraparib_T47D cells_48h
ADAM17	P78536	12	0.96	1	1.03	0.95	1.15	1.6	P0265389B	Niraparib	46.2C	3	0	5.17	22	0.99	A_Niraparib_T47D cells_48h
ADAM17	P78536	12	0.96	1	0.96	1.01	1.07	1.45	P0265389B	Niraparib	48.1C	3	0				A_Niraparib_T47D cells_48h
ADAM17	P78536	12	1.01	1	1.08	0.99	1.17	1.66	P0265399B	Niraparib	50.4C	3	0	5.17	22	0.98	A_Niraparib_T47D cells_48h
ADAM17	P78536	12	1.01	1	0.95	0.99	1.06	1.64	P0265399B	Niraparib	51.9C	3	0	5.17	50	0.99	A_Niraparib_T47D cells_48h
ADAM17	P78536	14	1.1	1	1.02	1.04	1.12	1.61	P0265409B	Niraparib	54C	3	0	5.08	9.84	0.99	A_Niraparib_T47D cells_48h
ADAM17	P78536	14	1.1	1	1.01	1.04	1.09	1.48	P0265409B	Niraparib	56.1C	3	0				A_Niraparib_T47D cells_48h
ADAM17	P78536	16	1.07	1	1.05	1.11	1.06	1.4	P0265419B	Niraparib	58.2C	3	0				A_Niraparib_T47D cells_48h
ADAM17	P78536	16	1.07	1	1.08	1.11	1.18	1.61	P0265419B	Niraparib	60.1C	3	0	5.08	5.89	0.92	A_Niraparib_T47D cells_48h
ADAM17	P78536	12	1.3	1	1	0.92	0.98	1.12	P0265429B	Niraparib	62.4C	3	0				A_Niraparib_T47D cells_48h
ADAM17	P78536	12	1.3	1	1.23	1.12	1.29	1.64	P0265429B	Niraparib	63.9C	3	0	5.4	1.72	0.79	A_Niraparib_T47D cells_48h
ADAM18	Q9Y3Q7	1	1.82	1	0.53	0.71	0.58	0.97	P0265419B	Niraparib	58.2C	0	0				A_Niraparib_T47D cells_48h
ADAM18	Q9Y3Q7	1	1.82	1	1.32	1.61	1.45	1.3	P0265419B	Niraparib	60.1C	0	0				A_Niraparib_T47D cells_48h
ADAM22	Q9P0K1	1	0.96	1	1	1.08	0.99	1.1	P0265389B	Niraparib	46.2C	0	0				A_Niraparib_T47D cells_48h
ADAM22	Q9P0K1	1	0.96	1	1.1	1.12	1.1	1.14	P0265389B	Niraparib	48.1C	0	0				A_Niraparib_T47D cells_48h
ADAM22	Q9P0K1	2	1.26	1	0.96	0.85	1.05	1.13	P0265409B	Niraparib	54C	0	0				A_Niraparib_T47D cells_48h
ADAM22	Q9P0K1	2	1.26	1	1.03	1.03	1.1	1.28	P0265409B	Niraparib	56.1C	0	0				A_Niraparib_T47D cells_48h
ADAM22	Q9P0K1	5	1.02	1	1.03	1.12	0.98	1.33	P0265419B	Niraparib	58.2C	0	0				A_Niraparib_T47D cells_48h
ADAM22	Q9P0K1	5	1.02	1	1.03	1.15	1.06	1.28	P0265419B	Niraparib	60.1C	0	0				A_Niraparib_T47D cells_48h
ADAM22	Q9P0K1	2	1.05	1	1.09	0.83	0.94	1.21	P0265429B	Niraparib	62.4C	0	0				A_Niraparib_T47D cells_48h
ADAM22	Q9P0K1	2	1.05	1	1.13	1.22	1.06	1.1	P0265429B	Niraparib	63.9C	0	0				A_Niraparib_T47D cells_48h
ADAM9	Q13443	19	0.9	1	1	0.99	0.93	1.46	P0265379B	Niraparib	42.1C	0	0				A_Niraparib_T47D cells_48h
ADAM9	Q13443	19	0.9	1	0.98	0.94	0.94	1.37	P0265379B	Niraparib	44.1C	0	0				A_Niraparib_T47D cells_48h
ADAM9	Q13443	21	0.91	1	0.99	0.96	0.92	1.3	P0265389B	Niraparib	46.2C	0	0				A_Niraparib_T47D cells_48h
ADAM9	Q13443	21	0.91	1	1	1	0.92	1.19	P0265389B	Niraparib	48.1C	0	0				A_Niraparib_T47D cells_48h
ADAM9	Q13443	22	0.95	1	0.97	1.05	0.93	1.18	P0265399B	Niraparib	50.4C	0	0				A_Niraparib_T47D cells_48h
ADAM9	Q13443	22	0.95	1	0.98	0.97	0.9	1.21	P0265399B	Niraparib	51.9C	0	0				A_Niraparib_T47D cells_48h
ADAM9	Q13443	25	1.01	1	1.02	1.03	0.95	1.25	P0265409B	Niraparib	54C	0	0				A_Niraparib_T47D cells_48h
ADAM9	Q13443	25	1.01	1	1.03	1.03	0.89	1.26	P0265409B	Niraparib	56.1C	0	0				A_Niraparib_T47D cells_48h
ADAM9	Q13443	26	0.94	1	1.01	1.06	0.96	1.3	P0265419B	Niraparib	58.2C	0	0				A_Niraparib_T47D cells_48h
ADAM9	Q13443	26	0.94	1	1.01	1.03	0.95	1.14	P0265419B	Niraparib	60.1C	0	0				A_Niraparib_T47D cells_48h
ADAM9	Q13443	19	1.22	1	0.98	0.94	1.01	1.32	P0265429B	Niraparib	62.4C	0	0				A_Niraparib_T47D cells_48h
ADAM9	Q13443	19	1.22	1	1.17	1.18	1.18	1.68	P0265429B	Niraparib	63.9C	0	0	5.17	22	0.77	A_Niraparib_T47D cells_48h
ADAMTS1	Q9UHI8	1	0.66	1	1	1.05	1.08	1.81	P0265429B	Niraparib	62.4C	1	0	5.06	13.59	0.99	A_Niraparib_T47D cells_48h
ADAMTS1	Q9UHI8	1	0.66	1	0.88	0.76	0.87	1.1	P0265429B	Niraparib	63.9C	1	0				A_Niraparib_T47D cells_48h
ADAMTS15	Q8TE58	1	0.76	1	1.21	0.98	1.42	1.21	P0265389B	Niraparib	46.2C	0	0				A_Niraparib_T47D cells_48h
ADAMTS15	Q8TE58	1	0.76	1	0.6	0.96	0.85	1.05	P0265389B	Niraparib	48.1C	0	0				A_Niraparib_T47D cells_48h
ADAMTS15	Q8TE58	3	0.92	1	1.2	0.92	1.61	1.49	P0265399B	Niraparib	50.4C	0	0				A_Niraparib_T47D cells_48h
ADAMTS15	Q8TE58	3	0.92	1	0.67	1.05	1.02	1.62	P0265399B	Niraparib	51.9C	0	0	5.04	17.81	0.76	A_Niraparib_T47D cells_48h
ADAMTS16	Q8TE57	2	1.04	1	1.06	1.07	1.14	1.28	P0265389B	Niraparib	46.2C	0	0				A_Niraparib_T47D cells_48h
ADAMTS16	Q8TE57	2	1.04	1	1.04	1.05	1.08	1.15	P0265389B	Niraparib	48.1C	0	0				A_Niraparib_T47D cells_48h
ADAP1	O75689	2	0.96	1	0.96	0.98	1.11	1.06	P0265379B	Niraparib	42.1C	1	0				A_Niraparib_T47D cells_48h
ADAP1	O75689	2	0.96	1	0.94	1.01	1.1	1	P0265379B	Niraparib	44.1C	1	0				A_Niraparib_T47D cells_48h
ADAP1	O75689	6	0.98	1	1.05	0.93	0.95	0.89	P0265389B	Niraparib	46.2C	1	0				A_Niraparib_T47D cells_48h
ADAP1	O75689	6	0.98	1	1	0.94	1.07	0.98	P0265389B	Niraparib	48.1C	1	0				A_Niraparib_T47D cells_48h
ADAP1	O75689	7	1.18	1	0.87	0.98	1	0.99	P0265399B	Niraparib	50.4C	1	0				A_Niraparib_T47D cells_48h
ADAP1	O75689	7	1.18	1	1	0.98	1.08	1.14	P0265399B	Niraparib	51.9C	1	0				A_Niraparib_T47D cells_48h
ADAP1	O75689	2	2.49	1	1.03	0.93	1.28	1.37	P0265409B	Niraparib	54C	1	0				A_Niraparib_T47D cells_48h
ADAP1	O75689	2	2.49	1	1.12	1.09	1.63	2.25	P0265409B	Niraparib	56.1C	1	0	5.23	4.53	0.99	A_Niraparib_T47D cells_48h
ADAP2	Q9NPF8	1	1.26	1	1.01	0.81	0.81	1.07	P0265399B	Niraparib	50.4C	0	0				A_Niraparib_T47D cells_48h
ADAP2	Q9NPF8	1	1.26	1	0.93	0.97	1.1	1.11	P0265399B	Niraparib	51.9C	0	0				A_Niraparib_T47D cells_48h
ADAR	P55265	36	1.03	1	1.06	0.92	0.77	0.93	P0265379B	Niraparib	42.1C	0	1				A_Niraparib_T47D cells_48h
ADAR	P55265	36	1.03	1	1.01	0.95	0.82	0.84	P0265379B	Niraparib	44.1C	0	1				A_Niraparib_T47D cells_48h
ADAR	P55265	30	1.67	1	0.97	0.91	0.86	0.8	P0265389B	Niraparib	46.2C	0	1				A_Niraparib_T47D cells_48h
ADAR	P55265	30	1.67	1	0.95	0.83	0.79	0.75	P0265389B	Niraparib	48.1C	0	1				A_Niraparib_T47D cells_48h
ADAR	P55265	17	1.61	1	0.95	0.91	0.84	0.82	P0265399B	Niraparib	50.4C	0	1				A_Niraparib_T47D cells_48h
ADAR	P55265	17	1.61	1	0.94	0.77	0.93	0.8	P0265399B	Niraparib	51.9C	0	1				A_Niraparib_T47D cells_48h
ADAR	P55265	12	1.7	1	0.63	0.65	0.76	0.63	P0265409B	Niraparib	54C	0	1	6.97	-15.2	0.82	A_Niraparib_T47D cells_48h
ADAR	P55265	12	1.7	1	0.74	0.64	0.85	0.57	P0265409B	Niraparib	56.1C	0	1	6.66	-1	0.6	A_Niraparib_T47D cells_48h
ADARB1	P78563	2	1.15	1	1.01	0.99	1	1.52	P0265379B	Niraparib	42.1C	2	0	4.99	37.67	1	A_Niraparib_T47D cells_48h
ADARB1	P78563	2	1.15	1	1.1	1.06	1.25	1.57	P0265379B	Niraparib	44.1C	2	0	5.18	4	0.94	A_Niraparib_T47D cells_48h
ADARB1	P78563	2	1.56	1	1.24	1.64	1.4	1.42	P0265389B	Niraparib	46.2C	2	0				A_Niraparib_T47D cells_48h
ADARB1	P78563	2	1.56	1	0.99	1.56	1.34	1.24	P0265389B	Niraparib	48.1C	2	0				A_Niraparib_T47D cells_48h
ADAT1	Q9BUB4	5	1.05	1	1.07	1.02	1.04	1.1	P0265379B	Niraparib	42.1C	0	0				A_Niraparib_T47D cells_48h
ADAT1	Q9BUB4	5	1.05	1	1	0.95	1.07	1.01	P0265379B	Niraparib	44.1C	0	0				A_Niraparib_T47D cells_48h
ADAT1	Q9BUB4	2	2.2	1	0.99	0.96	1.1	1.23	P0265389B	Niraparib	46.2C	0	0				A_Niraparib_T47D cells_48h
ADAT1	Q9BUB4	2	2.2	1	0.99	0.97	0.84	1	P0265389B	Niraparib	48.1C	0	0				A_Niraparib_T47D cells_48h
ADAT2	Q7Z6V5	1	0.91	1	1	1.08	0.97	0.84	P0265379B	Niraparib	42.1C	0	2				A_Niraparib_T47D cells_48h
ADAT2	Q7Z6V5	1	0.91	1	1.09	0.98	0.82	0.61	P0265379B	Niraparib	44.1C	0	2	5.2	-6.16	0.95	A_Niraparib_T47D cells_48h
ADAT2	Q7Z6V5	2	0.94	1	1.02	1.16	0.82	0.68	P0265389B	Niraparib	46.2C	0	2				A_Niraparib_T47D cells_48h
ADAT2	Q7Z6V5	2	0.94	1	1.01	1	0.83	0.63	P0265389B	Niraparib	48.1C	0	2	5.17	-8	0.99	A_Niraparib_T47D cells_48h
ADAT2	Q7Z6V5	2	1.13	1	0.85	0.91	0.73	0.53	P0265399B	Niraparib	50.4C	0	2	5.47	-1.97	0.86	A_Niraparib_T47D cells_48h
ADAT2	Q7Z6V5	2	1.13	1	1.15	1.13	0.83	0.71	P0265399B	Niraparib	51.9C	0	2				A_Niraparib_T47D cells_48h
ADAT2	Q7Z6V5	1	1.27	1	0.89	0.89	0.44	0.64	P0265409B	Niraparib	54C	0	2	5.77	-8	0.74	A_Niraparib_T47D cells_48h
ADAT2	Q7Z6V5	1	1.27	1	0.79	0.84	0.46	0.45	P0265409B	Niraparib	56.1C	0	2	5.94	-2.14	0.86	A_Niraparib_T47D cells_48h
ADAT3	Q96EY9	5	0.96	1	0.86	0.92	0.93	0.74	P0265379B	Niraparib	42.1C	0	0				A_Niraparib_T47D cells_48h
ADAT3	Q96EY9	5	0.96	1	0.94	0.95	0.94	0.92	P0265379B	Niraparib	44.1C	0	0				A_Niraparib_T47D cells_48h
ADAT3	Q96EY9	3	1.17	1	0.86	0.75	0.73	0.68	P0265389B	Niraparib	46.2C	0	0				A_Niraparib_T47D cells_48h
ADAT3	Q96EY9	3	1.17	1	1.12	1.01	1.03	0.98	P0265389B	Niraparib	48.1C	0	0				A_Niraparib_T47D cells_48h
ADAT3	Q96EY9	3	1.24	1	1.01	1.07	0.96	0.9	P0265399B	Niraparib	50.4C	0	0				A_Niraparib_T47D cells_48h
ADAT3	Q96EY9	3	1.24	1	1.01	0.99	1.1	0.88	P0265399B	Niraparib	51.9C	0	0				A_Niraparib_T47D cells_48h
ADAT3	Q96EY9	4	1.14	1	0.97	1.03	0.98	0.89	P0265409B	Niraparib	54C	0	0				A_Niraparib_T47D cells_48h
ADAT3	Q96EY9	4	1.14	1	0.96	0.97	1.03	0.94	P0265409B	Niraparib	56.1C	0	0				A_Niraparib_T47D cells_48h
ADCK1	Q86TW2	8	0.93	1	1.06	0.99	1.12	1.23	P0265379B	Niraparib	42.1C	3	0				A_Niraparib_T47D cells_48h
ADCK1	Q86TW2	8	0.93	1	1	1.06	1.09	1.32	P0265379B	Niraparib	44.1C	3	0				A_Niraparib_T47D cells_48h
ADCK1	Q86TW2	9	1.01	1	0.94	0.97	1.12	1.19	P0265389B	Niraparib	46.2C	3	0				A_Niraparib_T47D cells_48h
ADCK1	Q86TW2	9	1.01	1	1	0.99	1.13	1.35	P0265389B	Niraparib	48.1C	3	0				A_Niraparib_T47D cells_48h
ADCK1	Q86TW2	11	1.01	1	0.98	1.05	1.1	1.27	P0265399B	Niraparib	50.4C	3	0				A_Niraparib_T47D cells_48h
ADCK1	Q86TW2	11	1.01	1	1	1.05	1.25	1.56	P0265399B	Niraparib	51.9C	3	0	5.18	4.66	0.99	A_Niraparib_T47D cells_48h
ADCK1	Q86TW2	13	1.49	1	1.04	0.97	1.25	1.58	P0265409B	Niraparib	54C	3	0	5.17	8	0.99	A_Niraparib_T47D cells_48h
ADCK1	Q86TW2	13	1.49	1	1.08	1.11	1.33	1.85	P0265409B	Niraparib	56.1C	3	0	5.14	4.55	0.96	A_Niraparib_T47D cells_48h
ADCK1	Q86TW2	2	0.98	1	1.02	1.06	1.18	1.43	P0265419B	Niraparib	58.2C	3	0				A_Niraparib_T47D cells_48h
ADCK1	Q86TW2	2	0.98	1	1	0.96	0.9	0.97	P0265419B	Niraparib	60.1C	3	0				A_Niraparib_T47D cells_48h
ADCK2	Q7Z695	1	1.52	1	0.62	0.69	0.6	0.58	P0265379B	Niraparib	42.1C	0	1	6.97	-5.72	0.9	A_Niraparib_T47D cells_48h
ADCK2	Q7Z695	1	1.52	1	1.12	1.02	1.05	0.93	P0265379B	Niraparib	44.1C	0	1				A_Niraparib_T47D cells_48h
ADCK2	Q7Z695	2	1.05	1	0.99	1	0.95	0.92	P0265389B	Niraparib	46.2C	0	1				A_Niraparib_T47D cells_48h
ADCK2	Q7Z695	2	1.05	1	1	1.09	1.01	0.94	P0265389B	Niraparib	48.1C	0	1				A_Niraparib_T47D cells_48h
ADCK2	Q7Z695	1	1.07	1	1.01	0.95	0.99	0.92	P0265399B	Niraparib	50.4C	0	1				A_Niraparib_T47D cells_48h
ADCK2	Q7Z695	1	1.07	1	1.05	0.94	0.92	1.09	P0265399B	Niraparib	51.9C	0	1				A_Niraparib_T47D cells_48h
ADCK2	Q7Z695	3	1.07	1	1	0.99	1.1	0.96	P0265409B	Niraparib	54C	0	1				A_Niraparib_T47D cells_48h
ADCK2	Q7Z695	3	1.07	1	1.04	1.02	1.1	1.04	P0265409B	Niraparib	56.1C	0	1				A_Niraparib_T47D cells_48h
ADCK2	Q7Z695	1	0.9	1	1.08	1.19	1	1.24	P0265419B	Niraparib	58.2C	0	1				A_Niraparib_T47D cells_48h
ADCK2	Q7Z695	1	0.9	1	0.94	0.94	0.78	0.79	P0265419B	Niraparib	60.1C	0	1				A_Niraparib_T47D cells_48h
ADCK5	Q3MIX3	3	0.89	1	0.98	1	1.02	0.7	P0265379B	Niraparib	42.1C	0	2				A_Niraparib_T47D cells_48h
ADCK5	Q3MIX3	3	0.89	1	0.91	0.98	0.87	0.69	P0265379B	Niraparib	44.1C	0	2				A_Niraparib_T47D cells_48h
ADCK5	Q3MIX3	2	0.93	1	1.11	1.06	0.95	0.79	P0265389B	Niraparib	46.2C	0	2				A_Niraparib_T47D cells_48h
ADCK5	Q3MIX3	2	0.93	1	1.18	0.92	0.86	0.8	P0265389B	Niraparib	48.1C	0	2				A_Niraparib_T47D cells_48h
ADCK5	Q3MIX3	3	0.96	1	0.96	1.01	0.89	0.64	P0265399B	Niraparib	50.4C	0	2	5.17	-15	0.98	A_Niraparib_T47D cells_48h
ADCK5	Q3MIX3	3	0.96	1	0.98	0.99	0.94	0.63	P0265399B	Niraparib	51.9C	0	2	5.08	-12.3	1	A_Niraparib_T47D cells_48h
ADCK5	Q3MIX3	7	1.02	1	1.13	0.96	0.88	0.69	P0265409B	Niraparib	54C	0	2				A_Niraparib_T47D cells_48h
ADCK5	Q3MIX3	7	1.02	1	0.95	0.87	0.81	0.67	P0265409B	Niraparib	56.1C	0	2				A_Niraparib_T47D cells_48h
ADCK5	Q3MIX3	4	1.06	1	1.05	1	1.03	0.72	P0265419B	Niraparib	58.2C	0	2				A_Niraparib_T47D cells_48h
ADCK5	Q3MIX3	4	1.06	1	1.09	1.07	0.98	0.67	P0265419B	Niraparib	60.1C	0	2				A_Niraparib_T47D cells_48h
ADCK5	Q3MIX3	4	0.97	1	1	0.89	0.88	0.72	P0265429B	Niraparib	62.4C	0	2				A_Niraparib_T47D cells_48h
ADCK5	Q3MIX3	4	0.97	1	0.97	0.84	0.78	0.64	P0265429B	Niraparib	63.9C	0	2	5.65	-1.98	0.96	A_Niraparib_T47D cells_48h
ADCY6	O43306	6	1.09	1	0.96	0.92	0.9	0.86	P0265379B	Niraparib	42.1C	2	0				A_Niraparib_T47D cells_48h
ADCY6	O43306	6	1.09	1	1.03	1.01	1.02	0.95	P0265379B	Niraparib	44.1C	2	0				A_Niraparib_T47D cells_48h
ADCY6	O43306	12	1.07	1	0.97	0.97	0.97	0.87	P0265389B	Niraparib	46.2C	2	0				A_Niraparib_T47D cells_48h
ADCY6	O43306	12	1.07	1	0.97	0.98	1.02	0.92	P0265389B	Niraparib	48.1C	2	0				A_Niraparib_T47D cells_48h
ADCY6	O43306	13	1.38	1	0.97	0.87	0.98	0.92	P0265399B	Niraparib	50.4C	2	0				A_Niraparib_T47D cells_48h
ADCY6	O43306	13	1.38	1	0.97	0.94	0.98	1.03	P0265399B	Niraparib	51.9C	2	0				A_Niraparib_T47D cells_48h
ADCY6	O43306	5	1.68	1	0.94	0.86	0.85	0.91	P0265409B	Niraparib	54C	2	0				A_Niraparib_T47D cells_48h
ADCY6	O43306	5	1.68	1	0.92	0.9	0.92	1.18	P0265409B	Niraparib	56.1C	2	0				A_Niraparib_T47D cells_48h
ADCY6	O43306	2	1.27	1	1	0.99	0.89	1.86	P0265419B	Niraparib	58.2C	2	0	4.87	50	0.98	A_Niraparib_T47D cells_48h
ADCY6	O43306	2	1.27	1	0.83	0.95	0.94	2.01	P0265419B	Niraparib	60.1C	2	0	4.87	50	0.96	A_Niraparib_T47D cells_48h
ADCY9	O60503	18	0.88	1	1.03	0.97	0.95	1.05	P0265379B	Niraparib	42.1C	0	0				A_Niraparib_T47D cells_48h
ADCY9	O60503	18	0.88	1	0.95	0.92	0.9	0.93	P0265379B	Niraparib	44.1C	0	0				A_Niraparib_T47D cells_48h
ADCY9	O60503	19	0.92	1	1.03	1.02	1.03	1.08	P0265389B	Niraparib	46.2C	0	0				A_Niraparib_T47D cells_48h
ADCY9	O60503	19	0.92	1	0.96	0.95	0.92	0.92	P0265389B	Niraparib	48.1C	0	0				A_Niraparib_T47D cells_48h
ADCY9	O60503	21	1.11	1	0.98	0.93	0.94	0.95	P0265399B	Niraparib	50.4C	0	0				A_Niraparib_T47D cells_48h
ADCY9	O60503	21	1.11	1	0.95	0.93	0.91	0.96	P0265399B	Niraparib	51.9C	0	0				A_Niraparib_T47D cells_48h
ADCY9	O60503	18	2.42	1	0.97	0.98	0.95	0.91	P0265409B	Niraparib	54C	0	0				A_Niraparib_T47D cells_48h
ADCY9	O60503	18	2.42	1	1.01	0.94	0.97	1.22	P0265409B	Niraparib	56.1C	0	0				A_Niraparib_T47D cells_48h
ADD1	P35611	12	0.84	1	0.94	1	0.83	0.86	P0265379B	Niraparib	42.1C	0	0				A_Niraparib_T47D cells_48h
ADD1	P35611	12	0.84	1	0.97	1.01	0.82	0.86	P0265379B	Niraparib	44.1C	0	0				A_Niraparib_T47D cells_48h
ADD1	P35611	13	0.89	1	1.03	1	0.91	0.95	P0265389B	Niraparib	46.2C	0	0				A_Niraparib_T47D cells_48h
ADD1	P35611	13	0.89	1	0.97	0.96	0.86	0.84	P0265389B	Niraparib	48.1C	0	0				A_Niraparib_T47D cells_48h
ADD1	P35611	14	1.05	1	1.02	1.01	0.92	0.91	P0265399B	Niraparib	50.4C	0	0				A_Niraparib_T47D cells_48h
ADD1	P35611	14	1.05	1	1.02	0.99	0.9	0.92	P0265399B	Niraparib	51.9C	0	0				A_Niraparib_T47D cells_48h
ADD1	P35611	21	1.07	1	1.01	0.99	0.92	1	P0265409B	Niraparib	54C	0	0				A_Niraparib_T47D cells_48h
ADD1	P35611	21	1.07	1	1.04	0.99	0.92	0.98	P0265409B	Niraparib	56.1C	0	0				A_Niraparib_T47D cells_48h
ADD1	P35611	14	0.99	1	1.03	1.06	1.01	0.91	P0265419B	Niraparib	58.2C	0	0				A_Niraparib_T47D cells_48h
ADD1	P35611	14	0.99	1	0.97	0.99	0.91	0.77	P0265419B	Niraparib	60.1C	0	0				A_Niraparib_T47D cells_48h
ADD1	P35611	14	1.03	1	0.91	0.87	0.85	0.77	P0265429B	Niraparib	62.4C	0	0				A_Niraparib_T47D cells_48h
ADD1	P35611	14	1.03	1	1.05	1.1	0.95	0.88	P0265429B	Niraparib	63.9C	0	0				A_Niraparib_T47D cells_48h
ADD3	Q9UEY8	11	0.88	1	0.99	0.98	0.82	0.9	P0265379B	Niraparib	42.1C	0	0				A_Niraparib_T47D cells_48h
ADD3	Q9UEY8	11	0.88	1	1	0.96	0.96	0.82	P0265379B	Niraparib	44.1C	0	0				A_Niraparib_T47D cells_48h
ADD3	Q9UEY8	10	0.87	1	0.93	0.93	0.79	0.69	P0265389B	Niraparib	46.2C	0	0				A_Niraparib_T47D cells_48h
ADD3	Q9UEY8	10	0.87	1	1	0.94	0.85	0.74	P0265389B	Niraparib	48.1C	0	0				A_Niraparib_T47D cells_48h
ADD3	Q9UEY8	12	0.92	1	0.88	1.1	0.89	0.84	P0265399B	Niraparib	50.4C	0	0				A_Niraparib_T47D cells_48h
ADD3	Q9UEY8	12	0.92	1	1	1.01	0.88	0.78	P0265399B	Niraparib	51.9C	0	0				A_Niraparib_T47D cells_48h
ADD3	Q9UEY8	16	0.99	1	1.08	0.99	0.99	0.93	P0265409B	Niraparib	54C	0	0				A_Niraparib_T47D cells_48h
ADD3	Q9UEY8	16	0.99	1	0.95	0.97	0.83	0.87	P0265409B	Niraparib	56.1C	0	0				A_Niraparib_T47D cells_48h
ADD3	Q9UEY8	15	0.99	1	0.96	1	0.88	0.8	P0265419B	Niraparib	58.2C	0	0				A_Niraparib_T47D cells_48h
ADD3	Q9UEY8	15	0.99	1	0.99	1.04	0.91	0.68	P0265419B	Niraparib	60.1C	0	0				A_Niraparib_T47D cells_48h
ADD3	Q9UEY8	15	1.02	1	0.94	0.88	0.93	0.71	P0265429B	Niraparib	62.4C	0	0				A_Niraparib_T47D cells_48h
ADD3	Q9UEY8	15	1.02	1	1.06	1.07	0.97	0.76	P0265429B	Niraparib	63.9C	0	0				A_Niraparib_T47D cells_48h
ADGRA3	Q8IWK6	1	0.89	1	1.33	1.27	0.99	1.13	P0265389B	Niraparib	46.2C	0	0				A_Niraparib_T47D cells_48h
ADGRA3	Q8IWK6	1	0.89	1	1.08	1.05	0.7	0.91	P0265389B	Niraparib	48.1C	0	0				A_Niraparib_T47D cells_48h
ADGRA3	Q8IWK6	2	1.2	1	1.08	0.96	0.87	0.99	P0265399B	Niraparib	50.4C	0	0				A_Niraparib_T47D cells_48h
ADGRA3	Q8IWK6	2	1.2	1	1.09	1.03	0.96	1.02	P0265399B	Niraparib	51.9C	0	0				A_Niraparib_T47D cells_48h
ADGRD2	Q7Z7M1	1	1.04	1	0.97	1.06	0.99	1.23	P0265379B	Niraparib	42.1C	0	0				A_Niraparib_T47D cells_48h
ADGRD2	Q7Z7M1	1	1.04	1	1.08	1.03	1.24	1.2	P0265379B	Niraparib	44.1C	0	0				A_Niraparib_T47D cells_48h
ADGRG1	Q9Y653	4	0.82	1	0.93	0.95	0.66	1.81	P0265379B	Niraparib	42.1C	1	0	4.87	50	0.84	A_Niraparib_T47D cells_48h
ADGRG1	Q9Y653	4	0.82	1	0.84	0.79	0.61	1.51	P0265379B	Niraparib	44.1C	1	0	4.87	50	0.53	A_Niraparib_T47D cells_48h
ADGRG1	Q9Y653	4	0.97	1	0.83	0.91	0.64	1.59	P0265389B	Niraparib	46.2C	1	0	4.87	50	0.67	A_Niraparib_T47D cells_48h
ADGRG1	Q9Y653	4	0.97	1	0.89	0.93	0.74	1.57	P0265389B	Niraparib	48.1C	1	0	4.87	50	0.79	A_Niraparib_T47D cells_48h
ADGRG1	Q9Y653	5	1.08	1	0.94	0.86	0.67	1.38	P0265399B	Niraparib	50.4C	1	0				A_Niraparib_T47D cells_48h
ADGRG1	Q9Y653	5	1.08	1	0.89	0.86	0.63	1.55	P0265399B	Niraparib	51.9C	1	0	4.87	50	0.65	A_Niraparib_T47D cells_48h
ADGRG1	Q9Y653	6	1.24	1	0.87	0.87	0.64	1.41	P0265409B	Niraparib	54C	1	0				A_Niraparib_T47D cells_48h
ADGRG1	Q9Y653	6	1.24	1	0.97	1.02	0.76	1.67	P0265409B	Niraparib	56.1C	1	0	4.87	50	0.87	A_Niraparib_T47D cells_48h
ADGRG1	Q9Y653	3	1.21	1	0.96	0.91	0.72	1.21	P0265419B	Niraparib	58.2C	1	0				A_Niraparib_T47D cells_48h
ADGRG1	Q9Y653	3	1.21	1	0.95	0.88	0.9	1.36	P0265419B	Niraparib	60.1C	1	0				A_Niraparib_T47D cells_48h
ADGRG1	Q9Y653	1	0.89	1	1.11	0.98	0.93	1.52	P0265429B	Niraparib	62.4C	1	0	4.87	50	0.92	A_Niraparib_T47D cells_48h
ADGRG1	Q9Y653	1	0.89	1	0.82	0.8	0.75	1.45	P0265429B	Niraparib	63.9C	1	0				A_Niraparib_T47D cells_48h
ADGRG6	Q86SQ4	3	0.81	1	1.09	0.98	0.91	1.69	P0265379B	Niraparib	42.1C	8	0	4.87	50	0.96	A_Niraparib_T47D cells_48h
ADGRG6	Q86SQ4	3	0.81	1	0.83	0.94	0.67	1.5	P0265379B	Niraparib	44.1C	8	0				A_Niraparib_T47D cells_48h
ADGRG6	Q86SQ4	4	0.95	1	0.98	0.99	0.83	1.68	P0265389B	Niraparib	46.2C	8	0	4.87	50	0.93	A_Niraparib_T47D cells_48h
ADGRG6	Q86SQ4	4	0.95	1	0.94	1	0.76	1.44	P0265389B	Niraparib	48.1C	8	0				A_Niraparib_T47D cells_48h
ADGRG6	Q86SQ4	7	0.98	1	1.01	1.05	0.91	1.66	P0265399B	Niraparib	50.4C	8	0	4.87	50	0.97	A_Niraparib_T47D cells_48h
ADGRG6	Q86SQ4	7	0.98	1	0.99	0.98	0.77	1.57	P0265399B	Niraparib	51.9C	8	0	4.87	50	0.85	A_Niraparib_T47D cells_48h
ADGRG6	Q86SQ4	5	1.06	1	0.95	1.02	0.97	2.37	P0265409B	Niraparib	54C	8	0	4.87	50	1	A_Niraparib_T47D cells_48h
ADGRG6	Q86SQ4	5	1.06	1	1.07	1.02	0.83	2.27	P0265409B	Niraparib	56.1C	8	0	4.87	50	0.97	A_Niraparib_T47D cells_48h
ADGRG6	Q86SQ4	4	0.85	1	0.96	1.04	0.87	2.05	P0265419B	Niraparib	58.2C	8	0	4.87	50	0.98	A_Niraparib_T47D cells_48h
ADGRG6	Q86SQ4	4	0.85	1	0.9	0.88	0.74	1.77	P0265419B	Niraparib	60.1C	8	0	4.87	50	0.86	A_Niraparib_T47D cells_48h
ADGRG6	Q86SQ4	3	0.81	1	1.11	1.06	0.84	2.16	P0265429B	Niraparib	62.4C	8	0	4.87	50	0.96	A_Niraparib_T47D cells_48h
ADGRG6	Q86SQ4	3	0.81	1	1.04	0.87	0.72	1.96	P0265429B	Niraparib	63.9C	8	0	4.87	50	0.9	A_Niraparib_T47D cells_48h
ADGRL1	O94910	2	1.07	1	0.91	0.85	0.81	1.02	P0265379B	Niraparib	42.1C	0	1				A_Niraparib_T47D cells_48h
ADGRL1	O94910	2	1.07	1	1.13	0.98	1.04	1.11	P0265379B	Niraparib	44.1C	0	1				A_Niraparib_T47D cells_48h
ADGRL1	O94910	1	1.17	1	1.1	1.01	1.16	1.12	P0265389B	Niraparib	46.2C	0	1				A_Niraparib_T47D cells_48h
ADGRL1	O94910	1	1.17	1	1.05	1.02	1	1.06	P0265389B	Niraparib	48.1C	0	1				A_Niraparib_T47D cells_48h
ADGRL1	O94910	3	1.2	1	0.89	0.78	0.82	0.93	P0265399B	Niraparib	50.4C	0	1				A_Niraparib_T47D cells_48h
ADGRL1	O94910	3	1.2	1	0.9	0.94	0.93	1.06	P0265399B	Niraparib	51.9C	0	1				A_Niraparib_T47D cells_48h
ADGRL1	O94910	4	1.11	1	0.88	0.8	0.84	0.97	P0265409B	Niraparib	54C	0	1				A_Niraparib_T47D cells_48h
ADGRL1	O94910	4	1.11	1	0.97	1.04	0.82	1.03	P0265409B	Niraparib	56.1C	0	1				A_Niraparib_T47D cells_48h
ADGRL1	O94910	4	1.02	1	0.84	0.83	0.78	0.92	P0265419B	Niraparib	58.2C	0	1				A_Niraparib_T47D cells_48h
ADGRL1	O94910	4	1.02	1	0.89	0.88	0.86	0.84	P0265419B	Niraparib	60.1C	0	1				A_Niraparib_T47D cells_48h
ADGRL1	O94910	2	1.2	1	0.91	0.73	0.78	0.67	P0265429B	Niraparib	62.4C	0	1	6.28	-1.64	0.89	A_Niraparib_T47D cells_48h
ADGRL1	O94910	2	1.2	1	1.03	1.05	0.75	0.68	P0265429B	Niraparib	63.9C	0	1				A_Niraparib_T47D cells_48h
ADGRL3	Q9HAR2	1	1.05	1	1.1	1.03	1.12	1.28	P0265399B	Niraparib	50.4C	0	0				A_Niraparib_T47D cells_48h
ADGRL3	Q9HAR2	1	1.05	1	1.01	1.1	1.18	1.35	P0265399B	Niraparib	51.9C	0	0				A_Niraparib_T47D cells_48h
ADH5	P11766	14	0.92	1	1.01	1.02	1.04	1.17	P0265379B	Niraparib	42.1C	0	2				A_Niraparib_T47D cells_48h
ADH5	P11766	14	0.92	1	0.99	1.03	1.01	1.11	P0265379B	Niraparib	44.1C	0	2				A_Niraparib_T47D cells_48h
ADH5	P11766	14	0.97	1	0.99	0.98	0.98	1.12	P0265389B	Niraparib	46.2C	0	2				A_Niraparib_T47D cells_48h
ADH5	P11766	14	0.97	1	1.03	1.03	1.03	1.11	P0265389B	Niraparib	48.1C	0	2				A_Niraparib_T47D cells_48h
ADH5	P11766	13	0.93	1	1.02	1.1	1.05	1.21	P0265399B	Niraparib	50.4C	0	2				A_Niraparib_T47D cells_48h
ADH5	P11766	13	0.93	1	0.98	1.04	0.99	1.13	P0265399B	Niraparib	51.9C	0	2				A_Niraparib_T47D cells_48h
ADH5	P11766	15	1.03	1	1.07	1.06	1.06	1.31	P0265409B	Niraparib	54C	0	2				A_Niraparib_T47D cells_48h
ADH5	P11766	15	1.03	1	1.06	1.07	0.97	1.26	P0265409B	Niraparib	56.1C	0	2				A_Niraparib_T47D cells_48h
ADH5	P11766	14	1.1	1	1.02	1.1	1.07	1.17	P0265419B	Niraparib	58.2C	0	2				A_Niraparib_T47D cells_48h
ADH5	P11766	14	1.1	1	0.95	1.06	0.96	0.77	P0265419B	Niraparib	60.1C	0	2				A_Niraparib_T47D cells_48h
ADH5	P11766	15	1.63	1	0.94	1.01	0.87	0.61	P0265429B	Niraparib	62.4C	0	2	5.17	-15	0.97	A_Niraparib_T47D cells_48h
ADH5	P11766	15	1.63	1	0.79	0.89	0.7	0.41	P0265429B	Niraparib	63.9C	0	2	5.47	-1.71	0.82	A_Niraparib_T47D cells_48h
ADH7	P40394	1	1.85	1	0.74	0.71	0.66	0.78	P0265379B	Niraparib	42.1C	1	2				A_Niraparib_T47D cells_48h
ADH7	P40394	1	1.85	1	0.84	1.19	0.87	21.51	P0265379B	Niraparib	44.1C	1	2	4.87	50	1	A_Niraparib_T47D cells_48h
ADH7	P40394	1	1.84	1	0.95	1.01	0.83	0.56	P0265409B	Niraparib	54C	1	2	5.17	-8	0.98	A_Niraparib_T47D cells_48h
ADH7	P40394	1	1.84	1	1.17	1.12	0.99	0.46	P0265409B	Niraparib	56.1C	1	2	5.07	-28.82	0.87	A_Niraparib_T47D cells_48h
ADH7	P40394	1	0.9	1	1.27	1.54	1.02	0.48	P0265419B	Niraparib	58.2C	1	2	4.87	-50	0.41	A_Niraparib_T47D cells_48h
ADH7	P40394	1	0.9	1	1.19	0.9	0.75	0.39	P0265419B	Niraparib	60.1C	1	2	5.17	-4.28	0.88	A_Niraparib_T47D cells_48h
ADHFE1	Q8IWW8	1	1.1	1	0.91	0.86	1.13	1.28	P0265379B	Niraparib	42.1C	1	0				A_Niraparib_T47D cells_48h
ADHFE1	Q8IWW8	1	1.1	1	1.05	1.09	1.47	2	P0265379B	Niraparib	44.1C	1	0	5.21	4.43	0.99	A_Niraparib_T47D cells_48h
ADHFE1	Q8IWW8	4	0.94	1	1.03	1	1.29	1.24	P0265389B	Niraparib	46.2C	1	0				A_Niraparib_T47D cells_48h
ADHFE1	Q8IWW8	4	0.94	1	0.96	0.99	1.16	1.15	P0265389B	Niraparib	48.1C	1	0				A_Niraparib_T47D cells_48h
ADHFE1	Q8IWW8	2	1.11	1	1.02	0.98	1.33	1.25	P0265399B	Niraparib	50.4C	1	0				A_Niraparib_T47D cells_48h
ADHFE1	Q8IWW8	2	1.11	1	0.96	1.06	1.35	1.44	P0265399B	Niraparib	51.9C	1	0				A_Niraparib_T47D cells_48h
ADHFE1	Q8IWW8	3	0.86	1	1.13	1.07	1.44	1.71	P0265409B	Niraparib	54C	1	0	5.36	3.74	0.96	A_Niraparib_T47D cells_48h
ADHFE1	Q8IWW8	3	0.86	1	0.96	1.06	1.2	1.29	P0265409B	Niraparib	56.1C	1	0				A_Niraparib_T47D cells_48h
ADHFE1	Q8IWW8	4	1.04	1	1.04	0.96	1.19	1.4	P0265419B	Niraparib	58.2C	1	0				A_Niraparib_T47D cells_48h
ADHFE1	Q8IWW8	4	1.04	1	1.12	1.16	1.23	1.37	P0265419B	Niraparib	60.1C	1	0				A_Niraparib_T47D cells_48h
ADHFE1	Q8IWW8	5	0.96	1	0.96	0.86	1.06	1.1	P0265429B	Niraparib	62.4C	1	0				A_Niraparib_T47D cells_48h
ADHFE1	Q8IWW8	5	0.96	1	1.02	1.04	1.14	1.4	P0265429B	Niraparib	63.9C	1	0				A_Niraparib_T47D cells_48h
ADI1	Q9BV57	7	0.89	1	1	1.08	0.96	0.74	P0265379B	Niraparib	42.1C	0	1				A_Niraparib_T47D cells_48h
ADI1	Q9BV57	7	0.89	1	1.01	1.07	0.83	0.74	P0265379B	Niraparib	44.1C	0	1				A_Niraparib_T47D cells_48h
ADI1	Q9BV57	8	1.07	1	1.05	1.02	0.86	0.74	P0265389B	Niraparib	46.2C	0	1				A_Niraparib_T47D cells_48h
ADI1	Q9BV57	8	1.07	1	1.01	0.95	0.81	0.67	P0265389B	Niraparib	48.1C	0	1				A_Niraparib_T47D cells_48h
ADI1	Q9BV57	6	1.34	1	1.11	1	0.8	0.7	P0265399B	Niraparib	50.4C	0	1				A_Niraparib_T47D cells_48h
ADI1	Q9BV57	6	1.34	1	1	1	0.78	0.63	P0265399B	Niraparib	51.9C	0	1	5.17	-8	0.95	A_Niraparib_T47D cells_48h
ADI1	Q9BV57	7	1.86	1	1.31	1.15	0.92	0.81	P0265409B	Niraparib	54C	0	1				A_Niraparib_T47D cells_48h
ADI1	Q9BV57	7	1.86	1	0.96	1.02	1.07	0.85	P0265409B	Niraparib	56.1C	0	1				A_Niraparib_T47D cells_48h
ADI1	Q9BV57	3	1.16	1	1.1	0.89	0.99	0.98	P0265419B	Niraparib	58.2C	0	1				A_Niraparib_T47D cells_48h
ADI1	Q9BV57	3	1.16	1	0.94	1.04	1.1	1	P0265419B	Niraparib	60.1C	0	1				A_Niraparib_T47D cells_48h
ADI1	Q9BV57	2	0.94	1	0.91	1.15	1.19	1.06	P0265429B	Niraparib	62.4C	0	1				A_Niraparib_T47D cells_48h
ADI1	Q9BV57	2	0.94	1	1.02	1.21	1.26	0.92	P0265429B	Niraparib	63.9C	0	1				A_Niraparib_T47D cells_48h
ADIPOR1	Q96A54	2	0.9	1	0.93	0.99	1.01	1.12	P0265379B	Niraparib	42.1C	0	0				A_Niraparib_T47D cells_48h
ADIPOR1	Q96A54	2	0.9	1	0.97	1.07	1.03	1.11	P0265379B	Niraparib	44.1C	0	0				A_Niraparib_T47D cells_48h
ADIPOR1	Q96A54	2	0.92	1	0.94	0.99	1	1.1	P0265389B	Niraparib	46.2C	0	0				A_Niraparib_T47D cells_48h
ADIPOR1	Q96A54	2	0.92	1	0.94	1.01	1.02	1.02	P0265389B	Niraparib	48.1C	0	0				A_Niraparib_T47D cells_48h
ADIPOR1	Q96A54	2	1.06	1	1.06	1	1.14	1.29	P0265399B	Niraparib	50.4C	0	0				A_Niraparib_T47D cells_48h
ADIPOR1	Q96A54	2	1.06	1	1.03	1.08	1.1	1.25	P0265399B	Niraparib	51.9C	0	0				A_Niraparib_T47D cells_48h
ADIPOR1	Q96A54	3	1.2	1	1	0.99	1.05	1.3	P0265409B	Niraparib	54C	0	0				A_Niraparib_T47D cells_48h
ADIPOR1	Q96A54	3	1.2	1	1.03	1.11	0.88	1.25	P0265409B	Niraparib	56.1C	0	0				A_Niraparib_T47D cells_48h
ADIPOR1	Q96A54	2	1.12	1	0.97	0.98	1.05	0.82	P0265419B	Niraparib	58.2C	0	0				A_Niraparib_T47D cells_48h
ADIPOR1	Q96A54	2	1.12	1	0.98	0.94	0.96	0.78	P0265419B	Niraparib	60.1C	0	0				A_Niraparib_T47D cells_48h
ADIPOR1	Q96A54	1	1.34	1	0.89	0.84	0.88	1.15	P0265429B	Niraparib	62.4C	0	0				A_Niraparib_T47D cells_48h
ADIPOR1	Q96A54	1	1.34	1	1.19	1.13	1.02	1.2	P0265429B	Niraparib	63.9C	0	0				A_Niraparib_T47D cells_48h
ADIRF	Q15847	2	6.12	1	0.22	0.2	0.13	0.16	P0265379B	Niraparib	42.1C	0	1	6.97	-7.48	0.99	A_Niraparib_T47D cells_48h
ADIRF	Q15847	2	6.12	1	1.36	1.02	0.78	0.74	P0265379B	Niraparib	44.1C	0	1				A_Niraparib_T47D cells_48h
ADIRF	Q15847	2	0.92	1	0.96	1.35	1.36	0.94	P0265389B	Niraparib	46.2C	0	1				A_Niraparib_T47D cells_48h
ADIRF	Q15847	2	0.92	1	0.76	0.72	0.58	0.52	P0265389B	Niraparib	48.1C	0	1	6.49	-1.34	0.97	A_Niraparib_T47D cells_48h
ADIRF	Q15847	2	0.95	1	1.7	1.03	1.24	1.02	P0265399B	Niraparib	50.4C	0	1				A_Niraparib_T47D cells_48h
ADIRF	Q15847	2	0.95	1	0.93	1.11	0.78	0.6	P0265399B	Niraparib	51.9C	0	1	5.17	-8	0.87	A_Niraparib_T47D cells_48h
ADIRF	Q15847	3	0.93	1	1.14	0.98	0.83	0.79	P0265409B	Niraparib	54C	0	1				A_Niraparib_T47D cells_48h
ADIRF	Q15847	3	0.93	1	0.79	1.06	0.75	0.74	P0265409B	Niraparib	56.1C	0	1				A_Niraparib_T47D cells_48h
ADIRF	Q15847	3	1.02	1	1.04	1.28	0.67	0.83	P0265419B	Niraparib	58.2C	0	1				A_Niraparib_T47D cells_48h
ADIRF	Q15847	3	1.02	1	1	1.02	0.81	0.83	P0265419B	Niraparib	60.1C	0	1				A_Niraparib_T47D cells_48h
ADIRF	Q15847	2	1.53	1	0.79	0.67	0.53	0.6	P0265429B	Niraparib	62.4C	0	1	6.65	-2.76	0.95	A_Niraparib_T47D cells_48h
ADIRF	Q15847	2	1.53	1	1.27	1.34	0.92	0.88	P0265429B	Niraparib	63.9C	0	1				A_Niraparib_T47D cells_48h
ADK	P55263	20	0.85	1	1.03	1.11	1.19	1.37	P0265379B	Niraparib	42.1C	0	0				A_Niraparib_T47D cells_48h
ADK	P55263	20	0.85	1	0.98	1.05	1.08	1.07	P0265379B	Niraparib	44.1C	0	0				A_Niraparib_T47D cells_48h
ADK	P55263	23	0.9	1	0.96	1.01	1.03	1.1	P0265389B	Niraparib	46.2C	0	0				A_Niraparib_T47D cells_48h
ADK	P55263	23	0.9	1	1.03	0.99	1.06	1.13	P0265389B	Niraparib	48.1C	0	0				A_Niraparib_T47D cells_48h
ADK	P55263	19	0.93	1	0.99	1.09	1.08	1.19	P0265399B	Niraparib	50.4C	0	0				A_Niraparib_T47D cells_48h
ADK	P55263	19	0.93	1	1.01	1.12	1.12	1.21	P0265399B	Niraparib	51.9C	0	0				A_Niraparib_T47D cells_48h
ADK	P55263	22	0.98	1	1.12	1.09	1.13	1.29	P0265409B	Niraparib	54C	0	0				A_Niraparib_T47D cells_48h
ADK	P55263	22	0.98	1	1.01	1.04	0.96	1.35	P0265409B	Niraparib	56.1C	0	0				A_Niraparib_T47D cells_48h
ADK	P55263	19	1.05	1	1.09	1.13	1.16	1.36	P0265419B	Niraparib	58.2C	0	0				A_Niraparib_T47D cells_48h
ADK	P55263	19	1.05	1	1	1.08	1.09	1.22	P0265419B	Niraparib	60.1C	0	0				A_Niraparib_T47D cells_48h
ADK	P55263	19	2.4	1	1.1	1.02	1.15	1.27	P0265429B	Niraparib	62.4C	0	0				A_Niraparib_T47D cells_48h
ADK	P55263	19	2.4	1	1.16	1.14	1.16	1.13	P0265429B	Niraparib	63.9C	0	0				A_Niraparib_T47D cells_48h
ADNP	Q9H2P0	29	1.12	1	0.97	0.91	0.81	0.88	P0265379B	Niraparib	42.1C	0	0				A_Niraparib_T47D cells_48h
ADNP	Q9H2P0	29	1.12	1	0.96	0.88	0.86	0.81	P0265379B	Niraparib	44.1C	0	0				A_Niraparib_T47D cells_48h
ADNP	Q9H2P0	16	2.63	1	0.98	0.91	0.89	0.84	P0265389B	Niraparib	46.2C	0	0				A_Niraparib_T47D cells_48h
ADNP	Q9H2P0	16	2.63	1	0.83	0.83	0.71	0.76	P0265389B	Niraparib	48.1C	0	0				A_Niraparib_T47D cells_48h
ADNP	Q9H2P0	2	1.42	1	0.75	0.66	0.75	0.8	P0265409B	Niraparib	54C	0	0				A_Niraparib_T47D cells_48h
ADNP	Q9H2P0	2	1.42	1	0.77	0.81	0.79	0.75	P0265409B	Niraparib	56.1C	0	0				A_Niraparib_T47D cells_48h
ADNP	Q9H2P0	1	1.27	1	0.76	0.89	0.79	0.65	P0265419B	Niraparib	58.2C	0	0	6.18	-1	0.68	A_Niraparib_T47D cells_48h
ADNP	Q9H2P0	1	1.27	1	0.98	0.93	0.75	0.9	P0265419B	Niraparib	60.1C	0	0				A_Niraparib_T47D cells_48h
ADO	Q96SZ5	6	0.91	1	1.01	1.02	1.08	1.24	P0265379B	Niraparib	42.1C	0	0				A_Niraparib_T47D cells_48h
ADO	Q96SZ5	6	0.91	1	1	0.95	1.11	1.18	P0265379B	Niraparib	44.1C	0	0				A_Niraparib_T47D cells_48h
ADO	Q96SZ5	8	0.98	1	0.98	0.95	0.96	1.12	P0265389B	Niraparib	46.2C	0	0				A_Niraparib_T47D cells_48h
ADO	Q96SZ5	8	0.98	1	1.02	1.01	1.04	1.09	P0265389B	Niraparib	48.1C	0	0				A_Niraparib_T47D cells_48h
ADO	Q96SZ5	10	1.1	1	1.02	1.03	1.09	1.14	P0265399B	Niraparib	50.4C	0	0				A_Niraparib_T47D cells_48h
ADO	Q96SZ5	10	1.1	1	1.07	1.09	1.11	1.15	P0265399B	Niraparib	51.9C	0	0				A_Niraparib_T47D cells_48h
ADO	Q96SZ5	9	1.12	1	1.08	1.04	1.13	1.14	P0265409B	Niraparib	54C	0	0				A_Niraparib_T47D cells_48h
ADO	Q96SZ5	9	1.12	1	0.95	1.02	1.02	1.13	P0265409B	Niraparib	56.1C	0	0				A_Niraparib_T47D cells_48h
ADO	Q96SZ5	8	1.3	1	0.9	1.06	0.97	1.2	P0265419B	Niraparib	58.2C	0	0				A_Niraparib_T47D cells_48h
ADO	Q96SZ5	8	1.3	1	1.26	1.1	1.3	1.13	P0265419B	Niraparib	60.1C	0	0				A_Niraparib_T47D cells_48h
ADO	Q96SZ5	5	1.32	1	1.01	0.95	1.01	1.02	P0265429B	Niraparib	62.4C	0	0				A_Niraparib_T47D cells_48h
ADO	Q96SZ5	5	1.32	1	1.1	1.17	1.13	1.16	P0265429B	Niraparib	63.9C	0	0				A_Niraparib_T47D cells_48h
ADPGK	Q9BRR6	6	0.95	1	0.94	0.9	0.99	0.85	P0265379B	Niraparib	42.1C	0	0				A_Niraparib_T47D cells_48h
ADPGK	Q9BRR6	6	0.95	1	0.97	1.03	1.03	0.97	P0265379B	Niraparib	44.1C	0	0				A_Niraparib_T47D cells_48h
ADPGK	Q9BRR6	5	0.96	1	0.93	1.05	1.07	0.91	P0265389B	Niraparib	46.2C	0	0				A_Niraparib_T47D cells_48h
ADPGK	Q9BRR6	5	0.96	1	0.99	0.97	1.11	1	P0265389B	Niraparib	48.1C	0	0				A_Niraparib_T47D cells_48h
ADPGK	Q9BRR6	8	0.88	1	0.87	1.04	0.99	0.9	P0265399B	Niraparib	50.4C	0	0				A_Niraparib_T47D cells_48h
ADPGK	Q9BRR6	8	0.88	1	0.94	0.94	0.97	0.95	P0265399B	Niraparib	51.9C	0	0				A_Niraparib_T47D cells_48h
ADPGK	Q9BRR6	9	1.11	1	0.96	0.9	0.99	1.02	P0265409B	Niraparib	54C	0	0				A_Niraparib_T47D cells_48h
ADPGK	Q9BRR6	9	1.11	1	0.91	0.92	0.97	0.99	P0265409B	Niraparib	56.1C	0	0				A_Niraparib_T47D cells_48h
ADPGK	Q9BRR6	8	1.07	1	0.98	1.05	1.08	1.08	P0265419B	Niraparib	58.2C	0	0				A_Niraparib_T47D cells_48h
ADPGK	Q9BRR6	8	1.07	1	0.97	1.03	1.06	0.87	P0265419B	Niraparib	60.1C	0	0				A_Niraparib_T47D cells_48h
ADPGK	Q9BRR6	4	1.58	1	0.88	0.82	0.86	0.65	P0265429B	Niraparib	62.4C	0	0	5.77	-1.07	0.79	A_Niraparib_T47D cells_48h
ADPGK	Q9BRR6	4	1.58	1	1.07	1.08	1.19	1.11	P0265429B	Niraparib	63.9C	0	0				A_Niraparib_T47D cells_48h
ADPRH	P54922	2	1.01	1	0.95	1.19	1.14	0.94	P0265399B	Niraparib	50.4C	0	0				A_Niraparib_T47D cells_48h
ADPRH	P54922	2	1.01	1	1.09	1.04	1.26	1	P0265399B	Niraparib	51.9C	0	0				A_Niraparib_T47D cells_48h
ADPRH	P54922	2	2.24	1	1.03	0.99	1.04	0.99	P0265409B	Niraparib	54C	0	0				A_Niraparib_T47D cells_48h
ADPRH	P54922	2	2.24	1	1.22	0.96	1.07	1.05	P0265409B	Niraparib	56.1C	0	0				A_Niraparib_T47D cells_48h
ADPRHL2	Q9NX46	7	0.88	1	0.99	1.01	1.13	1.21	P0265379B	Niraparib	42.1C	0	0				A_Niraparib_T47D cells_48h
ADPRHL2	Q9NX46	7	0.88	1	0.99	0.97	1.03	1.25	P0265379B	Niraparib	44.1C	0	0				A_Niraparib_T47D cells_48h
ADPRHL2	Q9NX46	8	0.99	1	0.99	0.98	1.11	1.28	P0265389B	Niraparib	46.2C	0	0				A_Niraparib_T47D cells_48h
ADPRHL2	Q9NX46	8	0.99	1	1.01	1.03	1.18	1.27	P0265389B	Niraparib	48.1C	0	0				A_Niraparib_T47D cells_48h
ADPRHL2	Q9NX46	13	1.16	1	0.99	1.08	1.08	1.26	P0265399B	Niraparib	50.4C	0	0				A_Niraparib_T47D cells_48h
ADPRHL2	Q9NX46	13	1.16	1	1.01	1.04	1.09	1.26	P0265399B	Niraparib	51.9C	0	0				A_Niraparib_T47D cells_48h
ADPRHL2	Q9NX46	7	3.39	1	1.07	1.14	1.18	1.35	P0265409B	Niraparib	54C	0	0				A_Niraparib_T47D cells_48h
ADPRHL2	Q9NX46	7	3.39	1	1.06	1.11	1.37	1.44	P0265409B	Niraparib	56.1C	0	0				A_Niraparib_T47D cells_48h
ADPRHL2	Q9NX46	3	1.22	1	0.92	0.93	0.88	1.12	P0265419B	Niraparib	58.2C	0	0				A_Niraparib_T47D cells_48h
ADPRHL2	Q9NX46	3	1.22	1	1.03	1.11	1.11	1.05	P0265419B	Niraparib	60.1C	0	0				A_Niraparib_T47D cells_48h
ADPRM	Q3LIE5	1	1.16	1	0.93	0.87	1.02	0.94	P0265379B	Niraparib	42.1C	0	0				A_Niraparib_T47D cells_48h
ADPRM	Q3LIE5	1	1.16	1	1.1	1.2	1.32	1.21	P0265379B	Niraparib	44.1C	0	0				A_Niraparib_T47D cells_48h
ADPRM	Q3LIE5	1	1.47	1	0.69	0.84	0.89	0.87	P0265389B	Niraparib	46.2C	0	0				A_Niraparib_T47D cells_48h
ADPRM	Q3LIE5	1	1.47	1	1.32	1.25	1.35	1.4	P0265389B	Niraparib	48.1C	0	0				A_Niraparib_T47D cells_48h
ADPRM	Q3LIE5	2	1.01	1	1.06	1	1.17	1.4	P0265419B	Niraparib	58.2C	0	0				A_Niraparib_T47D cells_48h
ADPRM	Q3LIE5	2	1.01	1	0.98	0.97	1.27	1.37	P0265419B	Niraparib	60.1C	0	0				A_Niraparib_T47D cells_48h
ADRA2A	P08913	1	1.26	1	0.84	0.75	0.85	0.81	P0265379B	Niraparib	42.1C	0	0				A_Niraparib_T47D cells_48h
ADRA2A	P08913	1	1.26	1	1.02	0.96	1.23	1.2	P0265379B	Niraparib	44.1C	0	0				A_Niraparib_T47D cells_48h
ADRA2A	P08913	1	1.9	1	0.78	0.9	0.61	0.71	P0265409B	Niraparib	54C	0	0				A_Niraparib_T47D cells_48h
ADRA2A	P08913	1	1.9	1	1.21	1.01	0.72	0.99	P0265409B	Niraparib	56.1C	0	0				A_Niraparib_T47D cells_48h
ADRA2A	P08913	1	0.91	1	0.83	0.81	0.92	1.14	P0265419B	Niraparib	58.2C	0	0				A_Niraparib_T47D cells_48h
ADRA2A	P08913	1	0.91	1	0.76	0.6	0.7	1.05	P0265419B	Niraparib	60.1C	0	0				A_Niraparib_T47D cells_48h
ADRM1	Q16186	11	0.86	1	1.01	1.03	1.05	1.16	P0265379B	Niraparib	42.1C	0	0				A_Niraparib_T47D cells_48h
ADRM1	Q16186	11	0.86	1	0.91	0.94	0.93	0.85	P0265379B	Niraparib	44.1C	0	0				A_Niraparib_T47D cells_48h
ADRM1	Q16186	10	1	1	1.02	0.9	0.96	1.1	P0265389B	Niraparib	46.2C	0	0				A_Niraparib_T47D cells_48h
ADRM1	Q16186	10	1	1	1.02	0.99	0.94	1.04	P0265389B	Niraparib	48.1C	0	0				A_Niraparib_T47D cells_48h
ADRM1	Q16186	8	1.26	1	1.03	0.95	1.07	1.16	P0265399B	Niraparib	50.4C	0	0				A_Niraparib_T47D cells_48h
ADRM1	Q16186	8	1.26	1	0.98	1	1.03	1.2	P0265399B	Niraparib	51.9C	0	0				A_Niraparib_T47D cells_48h
ADRM1	Q16186	8	2.8	1	1.08	1.11	1.12	1.41	P0265409B	Niraparib	54C	0	0				A_Niraparib_T47D cells_48h
ADRM1	Q16186	8	2.8	1	1.08	1.04	1.16	1.23	P0265409B	Niraparib	56.1C	0	0				A_Niraparib_T47D cells_48h
ADRM1	Q16186	3	1.56	1	0.85	0.7	0.91	0.93	P0265419B	Niraparib	58.2C	0	0				A_Niraparib_T47D cells_48h
ADRM1	Q16186	3	1.56	1	0.88	0.88	0.98	1.28	P0265419B	Niraparib	60.1C	0	0				A_Niraparib_T47D cells_48h
ADRM1	Q16186	2	0.87	1	0.96	1.46	1.06	1.19	P0265429B	Niraparib	62.4C	0	0				A_Niraparib_T47D cells_48h
ADRM1	Q16186	2	0.87	1	0.87	0.91	1.07	1.04	P0265429B	Niraparib	63.9C	0	0				A_Niraparib_T47D cells_48h
ADSL	P30566	19	0.88	1	1	1	1	1.04	P0265379B	Niraparib	42.1C	0	1				A_Niraparib_T47D cells_48h
ADSL	P30566	19	0.88	1	1	1	0.94	0.95	P0265379B	Niraparib	44.1C	0	1				A_Niraparib_T47D cells_48h
ADSL	P30566	17	0.92	1	1	1.02	1.02	1.05	P0265389B	Niraparib	46.2C	0	1				A_Niraparib_T47D cells_48h
ADSL	P30566	17	0.92	1	1.05	1	1	1.01	P0265389B	Niraparib	48.1C	0	1				A_Niraparib_T47D cells_48h
ADSL	P30566	15	1	1	0.99	1	0.98	1.03	P0265399B	Niraparib	50.4C	0	1				A_Niraparib_T47D cells_48h
ADSL	P30566	15	1	1	1.02	1.05	1.02	1.1	P0265399B	Niraparib	51.9C	0	1				A_Niraparib_T47D cells_48h
ADSL	P30566	21	0.95	1	1.11	1.03	1	1.11	P0265409B	Niraparib	54C	0	1				A_Niraparib_T47D cells_48h
ADSL	P30566	21	0.95	1	1	1	0.91	1.12	P0265409B	Niraparib	56.1C	0	1				A_Niraparib_T47D cells_48h
ADSL	P30566	23	0.88	1	1.06	1.09	1.04	1.31	P0265419B	Niraparib	58.2C	0	1				A_Niraparib_T47D cells_48h
ADSL	P30566	23	0.88	1	1.01	1.04	0.94	1.05	P0265419B	Niraparib	60.1C	0	1				A_Niraparib_T47D cells_48h
ADSL	P30566	22	3.89	1	1.08	0.95	0.93	0.91	P0265429B	Niraparib	62.4C	0	1				A_Niraparib_T47D cells_48h
ADSL	P30566	22	3.89	1	0.91	0.82	0.57	0.39	P0265429B	Niraparib	63.9C	0	1	5.61	-2.42	0.99	A_Niraparib_T47D cells_48h
ADSS	P30520	11	0.92	1	1.02	0.98	1	1.03	P0265379B	Niraparib	42.1C	0	2				A_Niraparib_T47D cells_48h
ADSS	P30520	11	0.92	1	1.01	0.99	0.98	1	P0265379B	Niraparib	44.1C	0	2				A_Niraparib_T47D cells_48h
ADSS	P30520	10	0.91	1	1.02	1	1	1.05	P0265389B	Niraparib	46.2C	0	2				A_Niraparib_T47D cells_48h
ADSS	P30520	10	0.91	1	1.02	1	0.97	1.02	P0265389B	Niraparib	48.1C	0	2				A_Niraparib_T47D cells_48h
ADSS	P30520	10	0.99	1	1.05	1.05	0.98	1.09	P0265399B	Niraparib	50.4C	0	2				A_Niraparib_T47D cells_48h
ADSS	P30520	10	0.99	1	1.03	1.1	1	1.11	P0265399B	Niraparib	51.9C	0	2				A_Niraparib_T47D cells_48h
ADSS	P30520	13	1.08	1	1.01	1	0.93	1.08	P0265409B	Niraparib	54C	0	2				A_Niraparib_T47D cells_48h
ADSS	P30520	13	1.08	1	1.07	1.13	0.94	1.21	P0265409B	Niraparib	56.1C	0	2				A_Niraparib_T47D cells_48h
ADSS	P30520	13	1.08	1	1	1.05	1	1.17	P0265419B	Niraparib	58.2C	0	2				A_Niraparib_T47D cells_48h
ADSS	P30520	13	1.08	1	0.96	1.03	0.83	0.87	P0265419B	Niraparib	60.1C	0	2				A_Niraparib_T47D cells_48h
ADSS	P30520	10	2.88	1	0.95	0.85	0.7	0.53	P0265429B	Niraparib	62.4C	0	2	5.58	-2.33	0.99	A_Niraparib_T47D cells_48h
ADSS	P30520	10	2.88	1	0.88	0.93	0.69	0.56	P0265429B	Niraparib	63.9C	0	2	5.54	-2.6	0.91	A_Niraparib_T47D cells_48h
ADSSL1	Q8N142	3	0.92	1	0.92	1.04	1.13	0.95	P0265379B	Niraparib	42.1C	0	0				A_Niraparib_T47D cells_48h
ADSSL1	Q8N142	3	0.92	1	0.98	1.03	1.13	0.99	P0265379B	Niraparib	44.1C	0	0				A_Niraparib_T47D cells_48h
ADSSL1	Q8N142	4	0.99	1	1.04	1.1	1.19	1.06	P0265389B	Niraparib	46.2C	0	0				A_Niraparib_T47D cells_48h
ADSSL1	Q8N142	4	0.99	1	1.04	1.1	1.17	0.95	P0265389B	Niraparib	48.1C	0	0				A_Niraparib_T47D cells_48h
ADSSL1	Q8N142	6	1.05	1	1.06	1.08	1.11	1.02	P0265399B	Niraparib	50.4C	0	0				A_Niraparib_T47D cells_48h
ADSSL1	Q8N142	6	1.05	1	1	1.04	1.13	1.05	P0265399B	Niraparib	51.9C	0	0				A_Niraparib_T47D cells_48h
ADSSL1	Q8N142	5	1.16	1	0.95	0.89	0.97	0.86	P0265409B	Niraparib	54C	0	0				A_Niraparib_T47D cells_48h
ADSSL1	Q8N142	5	1.16	1	1.08	0.99	1.08	1.15	P0265409B	Niraparib	56.1C	0	0				A_Niraparib_T47D cells_48h
ADSSL1	Q8N142	6	1.21	1	1.01	1.17	1.15	1.05	P0265419B	Niraparib	58.2C	0	0				A_Niraparib_T47D cells_48h
ADSSL1	Q8N142	6	1.21	1	1.01	1.09	0.97	0.92	P0265419B	Niraparib	60.1C	0	0				A_Niraparib_T47D cells_48h
ADSSL1	Q8N142	1	1.97	1	0.83	0.9	0.85	0.86	P0265429B	Niraparib	62.4C	0	0				A_Niraparib_T47D cells_48h
ADSSL1	Q8N142	1	1.97	1	1.1	0.62	0.87	1.27	P0265429B	Niraparib	63.9C	0	0				A_Niraparib_T47D cells_48h
AEBP2	Q6ZN18	4	1.06	1	1.06	1.05	0.72	0.67	P0265379B	Niraparib	42.1C	0	1				A_Niraparib_T47D cells_48h
AEBP2	Q6ZN18	4	1.06	1	1.01	1	0.79	0.62	P0265379B	Niraparib	44.1C	0	1	5.25	-7.25	1	A_Niraparib_T47D cells_48h
AEBP2	Q6ZN18	2	1.63	1	0.98	0.95	0.88	0.73	P0265389B	Niraparib	46.2C	0	1				A_Niraparib_T47D cells_48h
AEBP2	Q6ZN18	2	1.63	1	0.94	0.95	0.77	0.72	P0265389B	Niraparib	48.1C	0	1				A_Niraparib_T47D cells_48h
AES	Q08117	1	3.66	1	0.38	0.36	0.31	0.22	P0265379B	Niraparib	42.1C	0	1	6.97	-1.8	0.96	A_Niraparib_T47D cells_48h
AES	Q08117	1	3.66	1	1.49	1.09	0.84	1	P0265379B	Niraparib	44.1C	0	1				A_Niraparib_T47D cells_48h
AFAP1	Q8N556	2	1.14	1	1.69	1.16	1.18	1.53	P0265379B	Niraparib	42.1C	1	0	6.97	1	0.17	A_Niraparib_T47D cells_48h
AFAP1	Q8N556	2	1.14	1	1.01	1.06	1.21	1.81	P0265379B	Niraparib	44.1C	1	0	5.09	8.22	0.99	A_Niraparib_T47D cells_48h
AFAP1	Q8N556	1	1.04	1	0.97	1.06	1.3	1.47	P0265389B	Niraparib	46.2C	1	0				A_Niraparib_T47D cells_48h
AFAP1	Q8N556	1	1.04	1	0.91	1.14	0.96	1.2	P0265389B	Niraparib	48.1C	1	0				A_Niraparib_T47D cells_48h
AFAP1	Q8N556	1	1.42	1	0.87	0.79	0.84	0.96	P0265399B	Niraparib	50.4C	1	0				A_Niraparib_T47D cells_48h
AFAP1	Q8N556	1	1.42	1	0.94	0.97	0.86	0.89	P0265399B	Niraparib	51.9C	1	0				A_Niraparib_T47D cells_48h
AFAP1L1	Q8TED9	1	0.94	1	0.95	0.92	1.11	0.75	P0265429B	Niraparib	62.4C	0	0				A_Niraparib_T47D cells_48h
AFAP1L1	Q8TED9	1	0.94	1	1.04	0.93	0.97	0.73	P0265429B	Niraparib	63.9C	0	0				A_Niraparib_T47D cells_48h
AFAP1L2	Q8N4X5	1	2.16	1	0.75	0.85	0.9	0.97	P0265409B	Niraparib	54C	1	0				A_Niraparib_T47D cells_48h
AFAP1L2	Q8N4X5	1	2.16	1	1.03	1.48	1.75	1.57	P0265409B	Niraparib	56.1C	1	0	6.18	6.75	0.93	A_Niraparib_T47D cells_48h
AFDN	P55196	1	3.35	1	1.14	0.49	0.54	0.79	P0265389B	Niraparib	46.2C	0	0				A_Niraparib_T47D cells_48h
AFDN	P55196	1	3.35	1	0.65	1.94	1.34	0.78	P0265389B	Niraparib	48.1C	0	0				A_Niraparib_T47D cells_48h
AFDN	P55196	1	1.26	1	1.21	1.12	1.15	1.28	P0265399B	Niraparib	50.4C	0	0				A_Niraparib_T47D cells_48h
AFDN	P55196	1	1.26	1	1.13	0.95	1.16	1.26	P0265399B	Niraparib	51.9C	0	0				A_Niraparib_T47D cells_48h
AFF1	P51825	2	1	1	0.84	0.89	0.94	0.78	P0265379B	Niraparib	42.1C	0	0				A_Niraparib_T47D cells_48h
AFF1	P51825	2	1	1	1	0.9	1.02	0.88	P0265379B	Niraparib	44.1C	0	0				A_Niraparib_T47D cells_48h
AFF1	P51825	1	0.98	1	1.26	1.08	1.22	0.7	P0265389B	Niraparib	46.2C	0	0				A_Niraparib_T47D cells_48h
AFF1	P51825	1	0.98	1	0.83	0.81	0.81	0.68	P0265389B	Niraparib	48.1C	0	0				A_Niraparib_T47D cells_48h
AFF3	P51826	1	0.78	1	1.11	1.19	1.06	1.03	P0265379B	Niraparib	42.1C	4	1				A_Niraparib_T47D cells_48h
AFF3	P51826	1	0.78	1	0.98	0.94	0.78	0.62	P0265379B	Niraparib	44.1C	4	1	5.37	-3.15	0.99	A_Niraparib_T47D cells_48h
AFF3	P51826	3	0.94	1	1.05	1.04	0.96	0.81	P0265389B	Niraparib	46.2C	4	1				A_Niraparib_T47D cells_48h
AFF3	P51826	3	0.94	1	0.91	1.02	0.83	0.55	P0265389B	Niraparib	48.1C	4	1	5.2	-30.38	0.94	A_Niraparib_T47D cells_48h
AFF3	P51826	2	1.04	1	1.04	0.92	1	1.41	P0265399B	Niraparib	50.4C	4	1				A_Niraparib_T47D cells_48h
AFF3	P51826	2	1.04	1	0.94	1.04	0.85	1.57	P0265399B	Niraparib	51.9C	4	1	4.87	50	0.91	A_Niraparib_T47D cells_48h
AFF3	P51826	5	1.02	1	1.05	1.08	0.95	1.23	P0265409B	Niraparib	54C	4	1				A_Niraparib_T47D cells_48h
AFF3	P51826	5	1.02	1	1.01	1	0.78	1.18	P0265409B	Niraparib	56.1C	4	1				A_Niraparib_T47D cells_48h
AFF3	P51826	1	0.92	1	0.98	0.99	0.89	2.66	P0265419B	Niraparib	58.2C	4	1	4.87	50	0.99	A_Niraparib_T47D cells_48h
AFF3	P51826	1	0.92	1	1.35	0.96	0.93	2.24	P0265419B	Niraparib	60.1C	4	1	4.87	50	0.9	A_Niraparib_T47D cells_48h
AFF3	P51826	2	0.88	1	1.07	1.07	0.97	1.71	P0265429B	Niraparib	62.4C	4	1	4.87	50	0.97	A_Niraparib_T47D cells_48h
AFF3	P51826	2	0.88	1	0.96	0.95	0.88	1.8	P0265429B	Niraparib	63.9C	4	1	4.87	50	0.97	A_Niraparib_T47D cells_48h
AFF4	Q9UHB7	13	1.07	1	1.23	1.08	0.97	1.16	P0265379B	Niraparib	42.1C	0	0				A_Niraparib_T47D cells_48h
AFF4	Q9UHB7	13	1.07	1	1.06	1.05	1.22	1.15	P0265379B	Niraparib	44.1C	0	0				A_Niraparib_T47D cells_48h
AFF4	Q9UHB7	13	1.3	1	0.97	1.02	1.12	1.07	P0265389B	Niraparib	46.2C	0	0				A_Niraparib_T47D cells_48h
AFF4	Q9UHB7	13	1.3	1	0.94	0.91	1	0.93	P0265389B	Niraparib	48.1C	0	0				A_Niraparib_T47D cells_48h
AFF4	Q9UHB7	10	1.26	1	0.98	0.87	1.01	0.92	P0265399B	Niraparib	50.4C	0	0				A_Niraparib_T47D cells_48h
AFF4	Q9UHB7	10	1.26	1	1	0.89	1.05	1	P0265399B	Niraparib	51.9C	0	0				A_Niraparib_T47D cells_48h
AFF4	Q9UHB7	6	1.22	1	1	1.05	1.09	1.14	P0265409B	Niraparib	54C	0	0				A_Niraparib_T47D cells_48h
AFF4	Q9UHB7	6	1.22	1	0.96	1	1.03	1.05	P0265409B	Niraparib	56.1C	0	0				A_Niraparib_T47D cells_48h
AFF4	Q9UHB7	3	1.01	1	1.03	0.98	0.98	0.94	P0265419B	Niraparib	58.2C	0	0				A_Niraparib_T47D cells_48h
AFF4	Q9UHB7	3	1.01	1	0.94	1	0.83	0.84	P0265419B	Niraparib	60.1C	0	0				A_Niraparib_T47D cells_48h
AFF4	Q9UHB7	2	0.96	1	1	0.85	1.25	1.17	P0265429B	Niraparib	62.4C	0	0				A_Niraparib_T47D cells_48h
AFF4	Q9UHB7	2	0.96	1	1.02	0.9	1.15	1.35	P0265429B	Niraparib	63.9C	0	0				A_Niraparib_T47D cells_48h
AFG1L	Q8WV93	1	0.99	1	0.9	1.05	1.01	0.89	P0265379B	Niraparib	42.1C	0	0				A_Niraparib_T47D cells_48h
AFG1L	Q8WV93	1	0.99	1	0.88	1.11	0.96	0.97	P0265379B	Niraparib	44.1C	0	0				A_Niraparib_T47D cells_48h
AFG3L2	Q9Y4W6	31	0.87	1	1.03	1	1.09	1.12	P0265379B	Niraparib	42.1C	0	0				A_Niraparib_T47D cells_48h
AFG3L2	Q9Y4W6	31	0.87	1	0.96	0.96	1	0.95	P0265379B	Niraparib	44.1C	0	0				A_Niraparib_T47D cells_48h
AFG3L2	Q9Y4W6	35	0.97	1	1.02	1.05	1.18	1.15	P0265389B	Niraparib	46.2C	0	0				A_Niraparib_T47D cells_48h
AFG3L2	Q9Y4W6	35	0.97	1	0.94	0.95	1.04	1.01	P0265389B	Niraparib	48.1C	0	0				A_Niraparib_T47D cells_48h
AFG3L2	Q9Y4W6	32	1.21	1	0.96	0.92	1.06	1.07	P0265399B	Niraparib	50.4C	0	0				A_Niraparib_T47D cells_48h
AFG3L2	Q9Y4W6	32	1.21	1	0.99	0.97	1.07	1.08	P0265399B	Niraparib	51.9C	0	0				A_Niraparib_T47D cells_48h
AFG3L2	Q9Y4W6	34	1.42	1	1.03	0.98	1.12	1.09	P0265409B	Niraparib	54C	0	0				A_Niraparib_T47D cells_48h
AFG3L2	Q9Y4W6	34	1.42	1	1.02	1.02	1.12	1.13	P0265409B	Niraparib	56.1C	0	0				A_Niraparib_T47D cells_48h
AFG3L2	Q9Y4W6	22	2.64	1	1.11	1.15	1.38	1.34	P0265419B	Niraparib	58.2C	0	0				A_Niraparib_T47D cells_48h
AFG3L2	Q9Y4W6	22	2.64	1	1.07	1.08	1.26	0.98	P0265419B	Niraparib	60.1C	0	0				A_Niraparib_T47D cells_48h
AFMID	Q63HM1	3	0.93	1	1.06	0.92	0.84	0.81	P0265379B	Niraparib	42.1C	0	0				A_Niraparib_T47D cells_48h
AFMID	Q63HM1	3	0.93	1	0.95	0.91	0.9	0.78	P0265379B	Niraparib	44.1C	0	0				A_Niraparib_T47D cells_48h
AFMID	Q63HM1	2	1.23	1	1.06	0.94	1.01	0.85	P0265389B	Niraparib	46.2C	0	0				A_Niraparib_T47D cells_48h
AFMID	Q63HM1	2	1.23	1	0.97	0.89	0.89	0.78	P0265389B	Niraparib	48.1C	0	0				A_Niraparib_T47D cells_48h
AFTPH	Q6ULP2	13	0.86	1	1.13	1.03	0.96	1.25	P0265379B	Niraparib	42.1C	0	0				A_Niraparib_T47D cells_48h
AFTPH	Q6ULP2	13	0.86	1	1.03	0.92	0.93	1.15	P0265379B	Niraparib	44.1C	0	0				A_Niraparib_T47D cells_48h
AFTPH	Q6ULP2	17	0.98	1	1.06	1.04	1.02	1.19	P0265389B	Niraparib	46.2C	0	0				A_Niraparib_T47D cells_48h
AFTPH	Q6ULP2	17	0.98	1	1	1.02	0.96	1.05	P0265389B	Niraparib	48.1C	0	0				A_Niraparib_T47D cells_48h
AFTPH	Q6ULP2	14	1.49	1	1.08	0.97	0.98	1.1	P0265399B	Niraparib	50.4C	0	0				A_Niraparib_T47D cells_48h
AFTPH	Q6ULP2	14	1.49	1	0.99	0.97	0.94	0.98	P0265399B	Niraparib	51.9C	0	0				A_Niraparib_T47D cells_48h
AFTPH	Q6ULP2	5	1.55	1	1.02	1.06	0.96	0.9	P0265409B	Niraparib	54C	0	0				A_Niraparib_T47D cells_48h
AFTPH	Q6ULP2	5	1.55	1	0.89	0.85	0.95	0.97	P0265409B	Niraparib	56.1C	0	0				A_Niraparib_T47D cells_48h
AFTPH	Q6ULP2	1	0.83	1	0.9	0.93	1	1.18	P0265419B	Niraparib	58.2C	0	0				A_Niraparib_T47D cells_48h
AFTPH	Q6ULP2	1	0.83	1	0.66	0.88	0.74	1.11	P0265419B	Niraparib	60.1C	0	0				A_Niraparib_T47D cells_48h
AFTPH	Q6ULP2	2	1.37	1	0.65	0.67	0.64	0.74	P0265429B	Niraparib	62.4C	0	0				A_Niraparib_T47D cells_48h
AFTPH	Q6ULP2	2	1.37	1	0.92	0.99	0.88	0.94	P0265429B	Niraparib	63.9C	0	0				A_Niraparib_T47D cells_48h
AGA	P20933	6	0.97	1	0.98	0.97	0.96	0.86	P0265379B	Niraparib	42.1C	0	0				A_Niraparib_T47D cells_48h
AGA	P20933	6	0.97	1	1.04	0.97	1	0.81	P0265379B	Niraparib	44.1C	0	0				A_Niraparib_T47D cells_48h
AGA	P20933	4	0.98	1	0.97	0.96	0.95	0.86	P0265389B	Niraparib	46.2C	0	0				A_Niraparib_T47D cells_48h
AGA	P20933	4	0.98	1	1.02	1.03	1.01	0.72	P0265389B	Niraparib	48.1C	0	0				A_Niraparib_T47D cells_48h
AGA	P20933	6	1.09	1	1.03	0.94	0.95	0.86	P0265399B	Niraparib	50.4C	0	0				A_Niraparib_T47D cells_48h
AGA	P20933	6	1.09	1	1.05	1.06	0.94	0.89	P0265399B	Niraparib	51.9C	0	0				A_Niraparib_T47D cells_48h
AGA	P20933	8	1.12	1	1.01	0.93	0.79	0.91	P0265409B	Niraparib	54C	0	0				A_Niraparib_T47D cells_48h
AGA	P20933	8	1.12	1	1.06	1.04	0.79	0.86	P0265409B	Niraparib	56.1C	0	0				A_Niraparib_T47D cells_48h
AGA	P20933	6	0.83	1	1.12	1.23	0.97	1	P0265419B	Niraparib	58.2C	0	0				A_Niraparib_T47D cells_48h
AGA	P20933	6	0.83	1	1.06	0.98	0.88	0.85	P0265419B	Niraparib	60.1C	0	0				A_Niraparib_T47D cells_48h
AGA	P20933	7	0.97	1	1.04	0.91	0.82	0.89	P0265429B	Niraparib	62.4C	0	0				A_Niraparib_T47D cells_48h
AGA	P20933	7	0.97	1	1.09	0.92	0.8	0.86	P0265429B	Niraparib	63.9C	0	0				A_Niraparib_T47D cells_48h
AGAP1	Q9UPQ3	5	0.98	1	1.01	0.98	0.97	1.04	P0265379B	Niraparib	42.1C	0	0				A_Niraparib_T47D cells_48h
AGAP1	Q9UPQ3	5	0.98	1	1	0.99	1.01	0.91	P0265379B	Niraparib	44.1C	0	0				A_Niraparib_T47D cells_48h
AGAP1	Q9UPQ3	2	0.93	1	1.07	1	1.06	1.07	P0265389B	Niraparib	46.2C	0	0				A_Niraparib_T47D cells_48h
AGAP1	Q9UPQ3	2	0.93	1	0.9	0.89	0.91	0.91	P0265389B	Niraparib	48.1C	0	0				A_Niraparib_T47D cells_48h
AGAP1	Q9UPQ3	1	1.34	1	1.08	1	0.95	1.17	P0265399B	Niraparib	50.4C	0	0				A_Niraparib_T47D cells_48h
AGAP1	Q9UPQ3	1	1.34	1	1.05	1.13	1.11	1.08	P0265399B	Niraparib	51.9C	0	0				A_Niraparib_T47D cells_48h
AGAP1	Q9UPQ3	2	2.26	1	0.97	1.03	1.07	1.16	P0265409B	Niraparib	54C	0	0				A_Niraparib_T47D cells_48h
AGAP1	Q9UPQ3	2	2.26	1	1.11	1.19	1.23	1.26	P0265409B	Niraparib	56.1C	0	0				A_Niraparib_T47D cells_48h
AGAP2	Q99490	2	1.05	1	0.76	0.96	1.12	0.81	P0265379B	Niraparib	42.1C	0	0				A_Niraparib_T47D cells_48h
AGAP2	Q99490	2	1.05	1	1.09	1.19	1.1	1.22	P0265379B	Niraparib	44.1C	0	0				A_Niraparib_T47D cells_48h
AGAP2	Q99490	2	0.92	1	0.98	1	1.05	1.06	P0265399B	Niraparib	50.4C	0	0				A_Niraparib_T47D cells_48h
AGAP2	Q99490	2	0.92	1	0.96	1.05	0.85	0.9	P0265399B	Niraparib	51.9C	0	0				A_Niraparib_T47D cells_48h
AGAP3	Q96P47	4	0.96	1	0.93	0.95	1.02	0.78	P0265379B	Niraparib	42.1C	0	0				A_Niraparib_T47D cells_48h
AGAP3	Q96P47	4	0.96	1	0.91	1.05	0.85	0.89	P0265379B	Niraparib	44.1C	0	0				A_Niraparib_T47D cells_48h
AGAP3	Q96P47	2	1.21	1	1.11	1.09	1.1	0.93	P0265389B	Niraparib	46.2C	0	0				A_Niraparib_T47D cells_48h
AGAP3	Q96P47	2	1.21	1	0.89	0.93	0.83	0.91	P0265389B	Niraparib	48.1C	0	0				A_Niraparib_T47D cells_48h
AGAP3	Q96P47	2	1.23	1	1.04	0.89	1	0.87	P0265399B	Niraparib	50.4C	0	0				A_Niraparib_T47D cells_48h
AGAP3	Q96P47	2	1.23	1	0.95	0.88	0.86	0.85	P0265399B	Niraparib	51.9C	0	0				A_Niraparib_T47D cells_48h
AGBL1	Q96MI9	2	0.88	1	0.7	0.9	0.94	0.66	P0265379B	Niraparib	42.1C	0	1	5.82	-1	0.2	A_Niraparib_T47D cells_48h
AGBL1	Q96MI9	2	0.88	1	0.79	0.97	0.67	0.59	P0265379B	Niraparib	44.1C	0	1	5.74	-1.6	0.66	A_Niraparib_T47D cells_48h
AGBL1	Q96MI9	2	1.12	1	0.86	0.93	0.8	0.68	P0265389B	Niraparib	46.2C	0	1				A_Niraparib_T47D cells_48h
AGBL1	Q96MI9	2	1.12	1	0.98	0.92	0.89	0.81	P0265389B	Niraparib	48.1C	0	1				A_Niraparib_T47D cells_48h
AGBL1	Q96MI9	2	0.92	1	0.82	1.12	0.9	0.87	P0265399B	Niraparib	50.4C	0	1				A_Niraparib_T47D cells_48h
AGBL1	Q96MI9	2	0.92	1	0.91	0.9	0.89	0.78	P0265399B	Niraparib	51.9C	0	1				A_Niraparib_T47D cells_48h
AGBL1	Q96MI9	1	0.87	1	1.03	0.98	1.09	0.94	P0265419B	Niraparib	58.2C	0	1				A_Niraparib_T47D cells_48h
AGBL1	Q96MI9	1	0.87	1	0.95	0.89	0.83	0.66	P0265419B	Niraparib	60.1C	0	1	5.48	-1.92	0.94	A_Niraparib_T47D cells_48h
AGBL1	Q96MI9	1	0.98	1	1	0.98	1.06	1.07	P0265429B	Niraparib	62.4C	0	1				A_Niraparib_T47D cells_48h
AGBL1	Q96MI9	1	0.98	1	0.98	0.79	0.94	0.91	P0265429B	Niraparib	63.9C	0	1				A_Niraparib_T47D cells_48h
AGFG1	P52594	9	0.94	1	0.98	1	1.02	1.09	P0265379B	Niraparib	42.1C	2	0				A_Niraparib_T47D cells_48h
AGFG1	P52594	9	0.94	1	1.01	0.95	1.07	1.06	P0265379B	Niraparib	44.1C	2	0				A_Niraparib_T47D cells_48h
AGFG1	P52594	9	0.99	1	1.03	1	1.08	1.13	P0265389B	Niraparib	46.2C	2	0				A_Niraparib_T47D cells_48h
AGFG1	P52594	9	0.99	1	0.99	1.01	1.04	1.06	P0265389B	Niraparib	48.1C	2	0				A_Niraparib_T47D cells_48h
AGFG1	P52594	10	1.44	1	1.03	1	1.1	1.14	P0265399B	Niraparib	50.4C	2	0				A_Niraparib_T47D cells_48h
AGFG1	P52594	10	1.44	1	1.05	1	1.08	1.13	P0265399B	Niraparib	51.9C	2	0				A_Niraparib_T47D cells_48h
AGFG1	P52594	6	2.95	1	0.95	1.01	1.02	1	P0265409B	Niraparib	54C	2	0				A_Niraparib_T47D cells_48h
AGFG1	P52594	6	2.95	1	0.8	0.91	1.32	1.31	P0265409B	Niraparib	56.1C	2	0				A_Niraparib_T47D cells_48h
AGFG1	P52594	2	0.94	1	1.03	0.94	1.07	1.72	P0265419B	Niraparib	58.2C	2	0	5.17	43	0.99	A_Niraparib_T47D cells_48h
AGFG1	P52594	2	0.94	1	0.93	0.84	1.05	1.91	P0265419B	Niraparib	60.1C	2	0	5.17	50	0.96	A_Niraparib_T47D cells_48h
AGFG1	P52594	3	0.66	1	0.97	1.47	1.07	1.54	P0265429B	Niraparib	62.4C	2	0	5.5	1.29	0.44	A_Niraparib_T47D cells_48h
AGFG1	P52594	3	0.66	1	1.12	0.9	1.05	1.27	P0265429B	Niraparib	63.9C	2	0				A_Niraparib_T47D cells_48h
AGFG2	O95081	4	1.08	1	1.06	1	1.06	1.32	P0265379B	Niraparib	42.1C	0	0				A_Niraparib_T47D cells_48h
AGFG2	O95081	4	1.08	1	1.12	0.96	1.24	1.28	P0265379B	Niraparib	44.1C	0	0				A_Niraparib_T47D cells_48h
AGFG2	O95081	2	1.65	1	0.99	1.08	1.22	1.37	P0265389B	Niraparib	46.2C	0	0				A_Niraparib_T47D cells_48h
AGFG2	O95081	2	1.65	1	0.8	0.91	0.91	1.12	P0265389B	Niraparib	48.1C	0	0				A_Niraparib_T47D cells_48h
AGFG2	O95081	2	1.29	1	1.01	0.97	1	1.14	P0265399B	Niraparib	50.4C	0	0				A_Niraparib_T47D cells_48h
AGFG2	O95081	2	1.29	1	0.89	0.91	0.99	1.05	P0265399B	Niraparib	51.9C	0	0				A_Niraparib_T47D cells_48h
AGGF1	Q8N302	7	0.96	1	1.06	1.04	0.94	0.9	P0265379B	Niraparib	42.1C	0	0				A_Niraparib_T47D cells_48h
AGGF1	Q8N302	7	0.96	1	1.01	0.93	0.95	0.76	P0265379B	Niraparib	44.1C	0	0				A_Niraparib_T47D cells_48h
AGGF1	Q8N302	5	1.56	1	1.02	0.99	1	0.84	P0265389B	Niraparib	46.2C	0	0				A_Niraparib_T47D cells_48h
AGGF1	Q8N302	5	1.56	1	0.94	0.9	0.89	0.8	P0265389B	Niraparib	48.1C	0	0				A_Niraparib_T47D cells_48h
AGK	Q53H12	11	0.91	1	0.97	1	1.11	0.86	P0265379B	Niraparib	42.1C	0	0				A_Niraparib_T47D cells_48h
AGK	Q53H12	11	0.91	1	0.94	0.98	0.97	0.88	P0265379B	Niraparib	44.1C	0	0				A_Niraparib_T47D cells_48h
AGK	Q53H12	8	0.95	1	0.96	1.01	1.14	0.87	P0265389B	Niraparib	46.2C	0	0				A_Niraparib_T47D cells_48h
AGK	Q53H12	8	0.95	1	0.96	0.98	1	0.85	P0265389B	Niraparib	48.1C	0	0				A_Niraparib_T47D cells_48h
AGK	Q53H12	9	0.96	1	0.92	1.07	1.03	0.87	P0265399B	Niraparib	50.4C	0	0				A_Niraparib_T47D cells_48h
AGK	Q53H12	9	0.96	1	0.91	0.98	1	0.83	P0265399B	Niraparib	51.9C	0	0				A_Niraparib_T47D cells_48h
AGK	Q53H12	10	1.29	1	1.04	1.04	1.08	0.97	P0265409B	Niraparib	54C	0	0				A_Niraparib_T47D cells_48h
AGK	Q53H12	10	1.29	1	1	1.01	0.97	0.9	P0265409B	Niraparib	56.1C	0	0				A_Niraparib_T47D cells_48h
AGK	Q53H12	7	2.55	1	0.91	0.9	0.98	0.68	P0265419B	Niraparib	58.2C	0	0				A_Niraparib_T47D cells_48h
AGK	Q53H12	7	2.55	1	0.97	0.89	0.96	0.81	P0265419B	Niraparib	60.1C	0	0				A_Niraparib_T47D cells_48h
AGL	P35573	33	0.9	1	0.98	1.04	1.05	0.92	P0265379B	Niraparib	42.1C	0	0				A_Niraparib_T47D cells_48h
[truncated: 154,155 more rows]
