# Supplementary material for: Synergistic Effects of PARP Inhibition and Cholesterol Biosynthesis Pathway Modulation
Source: Cancer Res Commun. 2024 Sep 16;4(9):2427–43. doi: 10.1158/2767-9764.CRC-23-0549 (PMC11403291; doi:10.1158/2767-9764.CRC-23-0549)
Supplement: Table S6 — Photo affinity labelling (PAL) [file crc-23-0549_table_s6_suppst6.xlsx]

## Sheet: Info
Table S6: Photo affintiy labelling (PAL) experiments in live T47D cells
PART 1: MS data for experiment described in Figure 2c
PART 2: MS data for experiment described in Figure 2d
mw	Molecular weight
totalpsm	Total spectra peptide matches
qupm	Quantified unique peptide matches
T47D Ola Nira experiment
TMT channel	treatment
126	DMSO
127L	DMSO
127H	DMSO
128L	Niraparib
128H	Niraparib
129L	Niraparib
129H	Olaparib
130L	Olaparib
130H	Olaparib
T47D cross competition experiment
TMT channel	treatment
126	DMSO
127L	DMSO
127H	DMSO
128L	DMSO
128H	Niraparib
129L	Niraparib
129H	Ro-48-8072
130L	Ro-48-8072
130H	BIBB-515
131L	BIBB-515

## Sheet: MS Data for Figure 2c
gene_name	Uniprot entry ccession	protein_name	protein_outlink	focus_group	Sample	proteinscore	mw	totalpsm	focus_subclass	qupm	sumionarea_protein_126	sumionarea_protein_127L	sumionarea_protein_127H	sumionarea_protein_128L	sumionarea_protein_128H	sumionarea_protein_129L	sumionarea_protein_129H	sumionarea_protein_130L	sumionarea_protein_130H	rel_fc_protein_126	rel_fc_protein_127L	rel_fc_protein_127H	rel_fc_protein_128L	rel_fc_protein_128H	rel_fc_protein_129L	rel_fc_protein_129H	rel_fc_protein_130L	rel_fc_protein_130H	ms1seqs	ms1intensity	ms1maxminusmin	sumionarea_protein_126_normalized	sumionarea_protein_127L_normalized	sumionarea_protein_127H_normalized	sumionarea_protein_128L_normalized	sumionarea_protein_128H_normalized	sumionarea_protein_129L_normalized	sumionarea_protein_129H_normalized	sumionarea_protein_130L_normalized	sumionarea_protein_130H_normalized	sumionarea_protein_131L_normalized	ratio_Nira	p-value_Nira	ratio_Ola	p-value_Ola
AAAS	Q9NRG9	AAAS_HUMAN	https://www.uniprot.org/uniprot/Q9NRG9	n/d	P0283070A	294	59573	6		3	1.00401e+07	9.7316e+06	1.18388e+07	1.38765e+07	1.34587e+07	1.07824e+07	9.74402e+06	1.03745e+07	9.76776e+06	1.0	0.969274	1.179153	1.382109	1.340498	1.073938	0.970511	1.033307	0.972875	3	6.5712	0.8214	1.00401e+07	1.05899e+07	1.26018e+07	1.38462e+07	1.38664e+07	1.20878e+07	8.16591e+06	1.18763e+07	1.09284e+07		0.270056	0.143429	-0.0809211	0.483369
AARS	P49588	SYAC_HUMAN	https://www.uniprot.org/uniprot/P49588	n/d	P0283070A	448	109316	11		8	6.0335e+07	6.21697e+07	6.1866e+07	6.37681e+07	6.04881e+07	5.97029e+07	8.96663e+07	6.28323e+07	6.0259e+07	1.0	1.030266	1.025375	1.059705	1.00584	0.992684	1.481927	1.040127	0.998631	8	7.5789	0.7379	6.0335e+07	6.76529e+07	6.5853e+07	6.36287e+07	6.23202e+07	6.69305e+07	7.51443e+07	7.19278e+07	6.74195e+07		-0.00322471	0.915914	0.206602	0.420493
ABCA2	Q9BZC7	ABCA2_HUMAN	https://www.uniprot.org/uniprot/Q9BZC7	n/d	P0283070A	89	269985	4		2	4.25967e+06	4.4884e+06	4.69464e+06	4.84318e+06	4.44527e+06	5.19098e+06	6.676e+06	4.58778e+06	4.18985e+06	1.0	1.053697	1.102114	1.136983	1.04357	1.218635	1.567257	1.077026	0.983609	2	6.3493	0.0452	4.25967e+06	4.88427e+06	4.99719e+06	4.83259e+06	4.57991e+06	5.8194e+06	5.59478e+06	5.2519e+06	4.68772e+06		0.107179	0.252066	0.201121	0.493025
ABCA3	Q99758	ABCA3_HUMAN	https://www.uniprot.org/uniprot/Q99758	n/d	P0283070A	950	191360	24		14	1.8946e+08	1.80435e+08	1.77402e+08	1.17088e+08	1.26349e+08	1.09705e+08	1.52574e+08	1.77057e+08	1.95082e+08	1.0	0.9531	0.937324	0.625873	0.674246	0.585225	0.808278	0.932335	1.024039	14	7.7173	0.5346	1.8946e+08	1.96349e+08	1.88835e+08	1.16832e+08	1.30175e+08	1.22986e+08	1.27864e+08	2.02688e+08	2.18264e+08		-0.632075	0.00273961	-0.0607912	0.58482
ABCC1	P33527	MRP1_HUMAN	https://www.uniprot.org/uniprot/P33527	n/d	P0283070A	146	172638	6		2	1.62871e+07	1.56674e+07	1.68093e+07	1.38299e+07	1.73461e+07	1.69913e+07	2.33903e+07	1.50895e+07	1.50457e+07	1.0	0.96195	1.032058	0.84913	1.065016	1.043231	1.436122	0.926469	0.923776	2	6.2747	0.9569	1.62871e+07	1.70493e+07	1.78926e+07	1.37997e+07	1.78715e+07	1.90482e+07	1.96021e+07	1.72739e+07	1.68335e+07		-0.0177603	0.839433	0.134415	0.676492
ABCD3	P28288	ABCD3_HUMAN	https://www.uniprot.org/uniprot/P28288	n/d	P0283070A	141	75475	8		2	5.76422e+06	6.53665e+06	6.44815e+06	5.98556e+06	6.65221e+06	5.49693e+06	6.90978e+06	7.09942e+06	6.20933e+06	1.0	1.134003	1.118649	1.038397	1.154051	0.953629	1.198736	1.231635	1.077218	2	6.6203	0.0115	5.76422e+06	7.11317e+06	6.8637e+06	5.97247e+06	6.85369e+06	6.16239e+06	5.7907e+06	8.12712e+06	6.94717e+06		-0.0480627	0.638539	0.108863	0.257306
ABCD1	P33897	ABCD1_HUMAN	https://www.uniprot.org/uniprot/P33897	n/d	P0283070A	194	82936	3		2	1.76625e+07	1.5735e+07	1.65987e+07	1.77702e+07	1.89771e+07	1.87714e+07	1.4619e+07	1.94265e+07	1.9066e+07	1.0	0.890871	0.939773	1.0061	1.074431	1.062787	0.827688	1.099876	1.079467	2	6.455	0.7596	1.76625e+07	1.71228e+07	1.76684e+07	1.77314e+07	1.95519e+07	2.10439e+07	1.22514e+07	2.22387e+07	2.13316e+07		0.151158	0.0665621	0.0872092	0.629222
ABCE1	P61221	ABCE1_HUMAN	https://www.uniprot.org/uniprot/P61221	n/d	P0283070A	214	67314	7		5	2.89562e+07	3.03513e+07	3.23142e+07	2.88574e+07	2.79033e+07	2.8563e+07	5.33287e+07	2.99174e+07	3.12405e+07	1.0	1.046958	1.11586	0.997137	0.963392	0.98389	1.828277	1.033196	1.076977	5	6.9823	0.3986	2.89562e+07	3.30283e+07	3.43967e+07	2.87944e+07	2.87485e+07	3.20208e+07	4.46918e+07	3.42482e+07	3.49527e+07		-0.102743	0.148112	0.321417	0.41988
ABCF1	Q8NE71	ABCF1_HUMAN	https://www.uniprot.org/uniprot/Q8NE71	n/d	P0283070A	200	95925	7		4	2.6794e+07	2.79971e+07	2.64023e+07	2.88044e+07	3.02313e+07	2.89353e+07	3.52486e+07	2.72346e+07	2.61411e+07	1.0	1.044902	0.985381	1.075031	1.128286	1.079917	1.31554	1.016442	0.975634	4	6.5082	0.554	2.6794e+07	3.04664e+07	2.81038e+07	2.87414e+07	3.1147e+07	3.24382e+07	2.95399e+07	3.1177e+07	2.92474e+07		0.115665	0.0273267	0.126339	0.489391
ABCF3	Q9NUQ8	ABCF3_HUMAN	https://www.uniprot.org/uniprot/Q9NUQ8	n/d	P0283070A	64	79744	4		1	5.95267e+06	5.90442e+06	7.32115e+06	7.86462e+06	7.30816e+06	7.14237e+06	1.08069e+07	7.84358e+06	6.89277e+06	1.0	0.991894	1.229892	1.32119	1.22771	1.199858	1.815477	1.317656	1.157929	1	6.5996	n/d	5.95267e+06	6.42519e+06	7.79296e+06	7.84742e+06	7.52951e+06	8.00702e+06	9.0567e+06	8.97901e+06	7.71182e+06		0.218552	0.144861	0.413474	0.167193
ABHD12	Q8N2K0	ABD12_HUMAN	https://www.uniprot.org/uniprot/Q8N2K0	PROTEASE	P0283070A	176	45558	6	Serine	5	4.3135e+07	4.82993e+07	4.70057e+07	5.36491e+07	5.37834e+07	5.39493e+07	4.84902e+07	4.46622e+07	4.66923e+07	1.0	1.119747	1.088599	1.241693	1.246862	1.250708	1.125291	1.035404	1.082469	5	6.6626	0.2833	4.3135e+07	5.25592e+07	5.0035e+07	5.35319e+07	5.54124e+07	6.04804e+07	4.06369e+07	5.11274e+07	5.22406e+07		0.221217	0.0451026	0.0145645	0.811218
ABHD16A	O95870	ABHGA_HUMAN	https://www.uniprot.org/uniprot/O95870	PROTEASE	P0283070A	321	63243	8	Serine	4	2.22762e+07	2.22116e+07	2.17915e+07	2.0751e+07	2.23264e+07	1.831e+07	1.88219e+07	2.27349e+07	2.05645e+07	1.0	0.997099	0.978238	0.931531	1.00225	0.821952	0.844931	1.020591	0.923157	4	6.9545	0.6325	2.22762e+07	2.41707e+07	2.31958e+07	2.07057e+07	2.30026e+07	2.05266e+07	1.57736e+07	2.6026e+07	2.30081e+07		-0.110617	0.300783	-0.0934714	0.340006
ACACA	Q13085	ACACA_HUMAN	https://www.uniprot.org/uniprot/Q13085	n/d	P0283070A	1753	269996	43		24	4.13619e+08	3.96353e+08	3.93495e+08	4.30878e+08	4.23463e+08	4.11955e+08	3.79913e+08	4.18931e+08	3.90358e+08	1.0	0.958427	0.953113	1.04187	1.024263	0.997462	0.915423	1.015174	0.942776	24	7.631	0.1986	4.13619e+08	4.31311e+08	4.18854e+08	4.29936e+08	4.36289e+08	4.61826e+08	3.18384e+08	4.79575e+08	4.36743e+08		0.0734185	0.0680837	-0.0172032	0.729178
ACADVL	P49748	ACADV_HUMAN	https://www.uniprot.org/uniprot/P49748	OXIDOREDUCTASE	P0283070A	662	72926	22	C3 dehydrogenase	14	2.90697e+08	3.1197e+08	2.86491e+08	2.68891e+08	2.75392e+08	2.6882e+08	2.78447e+08	2.79746e+08	2.65708e+08	1.0	1.072898	0.985749	0.924983	0.947375	0.927047	0.953514	0.962843	0.91386	14	7.7443	0.6783	2.90697e+08	3.39485e+08	3.04954e+08	2.68303e+08	2.83734e+08	3.01363e+08	2.33351e+08	3.20242e+08	2.97281e+08		-0.129003	0.0670492	-0.109968	0.0831998
ACAD9	Q9H845	ACAD9_HUMAN	https://www.uniprot.org/uniprot/Q9H845	OXIDOREDUCTASE	P0283070A	131	68760	3	C3 dehydrogenase	2	1.53602e+07	1.57011e+07	1.5263e+07	16715943	1.56715e+07	1.65756e+07	2.32422e+07	1.46007e+07	1.47761e+07	1.0	1.022198	0.993671	1.088265	1.020269	1.07913	1.513146	0.950556	0.961978	2	6.4172	0.5115	1.53602e+07	1.7086e+07	1.62466e+07	1.66794e+07	1.61462e+07	1.85823e+07	1.9478e+07	1.67143e+07	1.6532e+07		0.0799261	0.0969119	0.183817	0.570265
ACAD10	Q6JQN1	ACD10_HUMAN	https://www.uniprot.org/uniprot/Q6JQN1	OXIDOREDUCTASE	P0283070A	62	118833	3	C3 dehydrogenase	1	8.47945e+06	7.84208e+06	1.03302e+07	9.38252e+06	9.08599e+06	1.05076e+07	7.84421e+06	9.02939e+06	8.89e+06	1.0	0.924834	1.218269	1.106502	1.07153	1.239182	0.925084	1.064856	1.048417	1	6.6757	n/d	8.47945e+06	8.53374e+06	1.0996e+07	9.36201e+06	9.36119e+06	1.17796e+07	6.57379e+06	1.03365e+07	9.94637e+06		0.120631	0.410612	-0.0488976	0.775686
ACAT1	P24752	THIL_HUMAN	https://www.uniprot.org/uniprot/P24752	n/d	P0283070A	435	45199	10		9	5.17353e+07	5.26439e+07	5.13106e+07	5.69161e+07	4.98086e+07	5.17215e+07	1.22796e+08	5.84352e+07	5.59307e+07	1.0	1.019211	0.994033	1.099318	0.964102	1.002045	2.387309	1.12966	1.083003	9	6.7861	0.1806	5.17353e+07	5.7287e+07	5.46174e+07	5.67917e+07	5.13173e+07	5.79828e+07	1.02909e+08	6.68942e+07	6.25768e+07		0.0253187	0.727856	0.607199	0.30202
ACLY	P53396	ACLY_HUMAN	https://www.uniprot.org/uniprot/P53396	n/d	P0283070A	820	120838	21		15	1.20094e+08	1.21696e+08	1.15166e+08	1.24756e+08	1.19702e+08	1.1632e+08	1.64963e+08	1.1372e+08	1.12556e+08	1.0	1.013264	0.957895	1.038148	0.995996	0.968521	1.36824	0.946412	0.937643	15	7.4112	0.3132	1.20094e+08	1.32429e+08	1.22588e+08	1.24484e+08	1.23327e+08	1.30402e+08	1.38246e+08	1.30182e+08	1.25931e+08		0.0153649	0.710102	0.132304	0.609921
ACOT7	O00154	BACH_HUMAN	https://www.uniprot.org/uniprot/O00154	n/d	P0283070A	168	30977	3		2	1.88312e+07	1.94939e+07	1.83239e+07	1.93987e+07	1.76274e+07	1.79562e+07	3.83962e+07	1.90864e+07	1.99957e+07	1.0	1.035192	0.973063	1.030136	0.936073	0.953538	2.038973	1.013552	1.06184	2	6.3491	0.6446	1.88312e+07	2.12132e+07	1.95048e+07	1.93563e+07	1.81613e+07	2.013e+07	3.21777e+07	2.18493e+07	2.23717e+07		-0.0430836	0.435754	0.451743	0.368942
ACOX1	Q15067	ACOX1_HUMAN	https://www.uniprot.org/uniprot/Q15067	OXIDOREDUCTASE	P0283070A	983	74667	34	C3 dehydrogenase	11	2.04318e+08	2.45029e+08	2.24748e+08	1.93905e+08	1.99452e+08	2.10934e+08	1.81005e+08	2.0596e+08	2.01681e+08	1.0	1.199448	1.099342	0.948626	0.973924	1.03387	0.886921	1.008326	0.986002	11	8.4581	0.0966	2.04318e+08	2.6664e+08	2.39232e+08	1.93481e+08	2.05493e+08	2.36469e+08	1.5169e+08	2.35775e+08	2.25647e+08		-0.15771	0.166724	-0.195549	0.116302
ACO1	P21399	ACOC_HUMAN	https://www.uniprot.org/uniprot/P21399	n/d	P0283070A	240	98398	5		4	1.40868e+07	1.53067e+07	1.50362e+07	1.47938e+07	1.61224e+07	1.44981e+07	2.61231e+07	1.33604e+07	1.47366e+07	1.0	1.0866	1.067398	1.050191	1.144505	1.029196	1.854439	0.948437	1.046128	4	6.8637	0.3848	1.40868e+07	1.66567e+07	1.60052e+07	1.47615e+07	1.66107e+07	1.62532e+07	2.18923e+07	1.52945e+07	1.64877e+07		0.0316218	0.63122	0.287304	0.539263
ACO2	Q99798	ACON_HUMAN	https://www.uniprot.org/uniprot/Q99798	n/d	P0283070A	106	85424	4		2	6.2077e+06	6.88135e+06	7.74235e+06	6.94947e+06	7.6636e+06	7.29581e+06	1.25209e+07	6.88228e+06	7.50595e+06	1.0	1.108518	1.247217	1.119492	1.23453	1.175284	2.016997	1.108669	1.209135	2	6.5056	0.2522	6.2077e+06	7.48828e+06	8.24131e+06	6.93428e+06	7.89572e+06	8.17904e+06	1.04931e+07	7.87855e+06	8.39786e+06		0.0727557	0.502095	0.369337	0.355423
ACSL1	P33121	ACSL1_HUMAN	https://www.uniprot.org/uniprot/P33121	n/d	P0283070A	561	77942	16		12	1.7625e+08	1.62798e+08	1.77153e+08	1.84299e+08	1.81937e+08	1.43654e+08	1.70155e+08	1.78621e+08	1.77324e+08	1.0	0.927049	1.008843	1.046316	1.03371	0.816101	0.961208	1.012969	1.007128	12	7.4673	0.3318	1.7625e+08	1.77156e+08	1.8857e+08	1.83896e+08	1.87448e+08	1.61045e+08	1.42598e+08	2.04477e+08	1.98395e+08		-0.0177439	0.850038	0.0274038	0.57521
ACTG1	P63261	ACTG_HUMAN	https://www.uniprot.org/uniprot/P63261	n/d	P0283070A	869	41792	53		13	3.09049e+08	3.36216e+08	3.47046e+08	3.54964e+08	3.30869e+08	3.37452e+08	6.85105e+08	3.57707e+08	3.28537e+08	1.0	1.087777	1.123313	1.149917	1.071314	1.093063	2.217191	1.156444	1.061206	13	8.6185	0.5687	3.09049e+08	3.65869e+08	3.69412e+08	3.54188e+08	3.4089e+08	3.78304e+08	5.74148e+08	4.09488e+08	3.67576e+08		0.0443427	0.488417	0.466731	0.36779
ACTN4	O43707	ACTN4_HUMAN	https://www.uniprot.org/uniprot/O43707	n/d	P0283070A	670	104853	21		6	2.28056e+07	2.5356e+07	2.44718e+07	2.98033e+07	2.9051e+07	2.85281e+07	3.84642e+07	2.642e+07	2.45405e+07	1.0	1.111925	1.073598	1.306842	1.273192	1.251404	1.678929	1.15849	1.07632	6	7.0588	0.3715	2.28056e+07	2.75924e+07	2.60489e+07	2.97381e+07	2.99309e+07	3.19817e+07	3.22347e+07	3.02446e+07	2.74566e+07		0.266708	0.0161831	0.300041	0.306101
ACTR2	P61160	ARP2_HUMAN	https://www.uniprot.org/uniprot/P61160	n/d	P0283070A	73	45376	3		2	1.9845e+07	1.97467e+07	2.1855e+07	2.18692e+07	1.99518e+07	2.10481e+07	2.617e+07	2.20391e+07	2.06951e+07	1.0	0.99505	1.101287	1.102003	1.005382	1.060629	1.318725	1.110564	1.04284	2	6.4614	0.0689	1.9845e+07	2.14884e+07	2.32635e+07	2.18214e+07	2.05561e+07	2.35962e+07	2.19316e+07	2.52294e+07	2.31543e+07		0.0330162	0.613463	0.165258	0.253453
ADAR	P55265	DSRAD_HUMAN	https://www.uniprot.org/uniprot/P55265	n/d	P0283070A	180	140836	6		4	2.86377e+07	2.88734e+07	3.00857e+07	3.32006e+07	2.98276e+07	3.03245e+07	3.22882e+07	2.82801e+07	2.63855e+07	1.0	1.00823	1.05056	1.15933	1.041547	1.058899	1.127471	0.987512	0.921356	4	6.6432	0.5145	2.86377e+07	3.142e+07	3.20245e+07	3.3128e+07	3.0731e+07	3.39956e+07	2.70589e+07	3.23739e+07	2.95209e+07		0.091812	0.19154	-0.0106281	0.875846
ADH5	P11766	ADHX_HUMAN	https://www.uniprot.org/uniprot/P11766	OXIDOREDUCTASE	P0283070A	83	39724	5	C1 alcohol dehydrogenase	3	1.49403e+07	1.60862e+07	1.58324e+07	1.91486e+07	1.7387e+07	1.93686e+07	4.0324e+07	1.76374e+07	1.68758e+07	1.0	1.076698	1.05971	1.281673	1.163762	1.296396	2.699004	1.180521	1.129545	3	6.6978	0.209	1.49403e+07	1.7505e+07	1.68527e+07	1.91067e+07	1.79136e+07	2.17133e+07	3.37933e+07	2.01905e+07	1.88811e+07		0.254631	0.0173795	0.67543	0.308781
ADK	P55263	ADK_HUMAN	https://www.uniprot.org/uniprot/P55263	n/d	P0283070A	526	40545	16		9	1.28516e+08	1.27482e+08	1.16452e+08	1.06395e+08	1.28766e+08	1.05995e+08	1.0845e+08	1.11982e+08	1.41458e+08	1.0	0.992172	0.905094	0.827449	1.002087	0.825152	0.840586	0.870259	1.098606	9	7.3334	0.9706	1.28516e+08	1.38726e+08	1.23957e+08	1.06162e+08	1.32666e+08	1.18827e+08	9.08856e+07	1.28193e+08	1.58267e+08		-0.126617	0.29577	-0.041497	0.726303
ADSL	P30566	PUR8_HUMAN	https://www.uniprot.org/uniprot/P30566	n/d	P0283070A	130	54889	2		2	1.1712e+07	1.17702e+07	1.19507e+07	1.38874e+07	1.12433e+07	1.1026e+07	1.37995e+07	1.24582e+07	1.26788e+07	1.0	1.004963	1.020374	1.185734	0.959976	0.941421	1.178228	1.063709	1.082545	2	6.0755	0.5568	1.1712e+07	1.28083e+07	1.27208e+07	1.3857e+07	1.15838e+07	1.23608e+07	1.15646e+07	1.42616e+07	1.41854e+07		0.0291709	0.86112	0.136034	0.0929511
AFG3L2	Q9Y4W6	AFG32_HUMAN	https://www.uniprot.org/uniprot/Q9Y4W6	PROTEASE	P0283070A	96	88583	3	Metalloproteinase	2	1.08004e+07	1.06096e+07	1.03127e+07	1.12795e+07	9.66014e+06	1.04499e+07	1.30336e+07	9.32905e+06	9.94314e+06	1.0	0.982342	0.954844	1.044362	0.894428	0.967554	1.206771	0.863773	0.920631	2	6.1315	0.4058	1.08004e+07	1.15454e+07	1.09773e+07	1.12548e+07	9.95274e+06	1.1715e+07	1.09227e+07	1.06795e+07	1.11247e+07		-0.0152291	0.812491	0.0262778	0.947822
AGL	P35573	GDE_HUMAN	https://www.uniprot.org/uniprot/P35573	n/d	P0283070A	197	174762	10		4	2.7979e+07	2.32625e+07	2.09132e+07	2.74383e+07	2.67778e+07	2.10964e+07	2.75586e+07	2.09851e+07	2.55398e+07	1.0	0.834752	0.74985	0.982989	0.957066	0.755482	0.984975	0.751783	0.91282	4	6.5915	0.3719	2.7979e+07	2.53143e+07	2.2261e+07	2.73783e+07	2.75888e+07	2.36504e+07	2.30953e+07	2.40229e+07	2.85746e+07		0.0617946	0.735186	0.0380582	0.828227
AGRN	O00468	AGRIN_HUMAN	https://www.uniprot.org/uniprot/O00468	n/d	P0283070A	416	217230	10		6	2.40319e+07	2.45383e+07	2.39705e+07	2.42051e+07	2.6436e+07	2.68187e+07	7.30941e+07	2.57024e+07	2.53834e+07	1.0	1.021071	0.997442	1.007207	1.100253	1.120224	3.041542	1.069511	1.054445	6	6.696	0.6496	2.40319e+07	2.67025e+07	2.55153e+07	2.41522e+07	2.72367e+07	3.00653e+07	6.12561e+07	2.94231e+07	2.83997e+07		0.0946572	0.175906	0.77557	0.366957
AGR2	O95994	AGR2_HUMAN	https://www.uniprot.org/uniprot/O95994	n/d	P0283070A	60	19979	4		2	2.16705e+07	2.3863e+07	2.42394e+07	2.40947e+07	2.57796e+07	2.48752e+07	2.3743e+07	2.55108e+07	2.37886e+07	1.0	1.101176	1.118545	1.111871	1.189618	1.147885	1.09564	1.177218	1.097741	2	7.3235	0.97	2.16705e+07	2.59677e+07	2.58015e+07	2.40421e+07	2.65604e+07	2.78866e+07	1.98977e+07	2.92038e+07	2.66153e+07		0.0993985	0.176529	0.0660694	0.341291
AHCTF1	Q8WYP5	ELYS_HUMAN	https://www.uniprot.org/uniprot/Q8WYP5	n/d	P0283070A	300	255997	6		3	1.06449e+07	1.10798e+07	1.0761e+07	1.2666e+07	1.10366e+07	1.16801e+07	1.30024e+07	1.05095e+07	1.10126e+07	1.0	1.040856	1.010906	1.189864	1.036797	1.097244	1.221466	0.98728	1.034539	3	6.2234	1.0562	1.06449e+07	1.2057e+07	1.14545e+07	1.26383e+07	1.13709e+07	1.3094e+07	1.08966e+07	1.20308e+07	1.23212e+07		0.123237	0.162158	0.0878137	0.473425
AHCY	P23526	SAHH_HUMAN	https://www.uniprot.org/uniprot/P23526	n/d	P0283070A	279	47716	13		5	3.29368e+07	3.71769e+07	3.62946e+07	6.30935e+07	5.60486e+07	5.14281e+07	1.27732e+08	3.64072e+07	3.8618e+07	1.0	1.128736	1.101946	1.915595	1.701701	1.561418	3.880908	1.105664	1.180044	5	6.8082	0.7322	3.29368e+07	4.04559e+07	3.86336e+07	6.29556e+07	5.77462e+07	5.7654e+07	1.07045e+08	4.16775e+07	4.32068e+07		0.680755	0.00468181	0.93014	0.372901
AHNAK	Q09666	AHNK_HUMAN	https://www.uniprot.org/uniprot/Q09666	n/d	P0283070A	6435	629094	280		101	1.95821e+09	2.00716e+09	2.03476e+09	1.83307e+09	1.86933e+09	1.9667e+09	2.9744e+09	2.12526e+09	1.96183e+09	1.0	1.025014	1.039027	0.936271	0.954816	1.004257	1.517577	1.085142	1.001926	99	8.727	0.4618	1.95821e+09	2.18419e+09	2.16589e+09	1.82906e+09	1.92595e+09	2.20479e+09	2.49268e+09	2.43291e+09	2.19494e+09		-0.0818763	0.094241	0.234977	0.370042
AIFM1	O95831	AIFM1_HUMAN	https://www.uniprot.org/uniprot/O95831	OXIDOREDUCTASE	P0283070A	297	66900	10	C1 alcohol dehydrogenase	5	7.17643e+07	7.85835e+07	8.51244e+07	7.53232e+07	6.48388e+07	7.69817e+07	6.59815e+07	7.25572e+07	6.63029e+07	1.0	1.095992	1.186168	1.04942	0.906026	1.072084	0.920455	1.011049	0.924762	5	7.1459	0.3156	7.17643e+07	8.55144e+07	9.06103e+07	7.51585e+07	6.68027e+07	8.6301e+07	5.52954e+07	8.30604e+07	7.41815e+07		-0.116907	0.327994	-0.201047	0.0892393
ALDH9A1	P49189	AL9A1_HUMAN	https://www.uniprot.org/uniprot/P49189	OXIDOREDUCTASE	P0283070A	250	53801	7	C2 aldehyde/oxo dehydrogenase	5	2.68819e+07	2.96332e+07	2.7738e+07	2.91142e+07	2.93768e+07	2.60353e+07	5.14205e+07	2.60549e+07	2.57611e+07	1.0	1.102349	1.031847	1.083042	1.092812	0.96851	1.912832	0.969238	0.958308	5	6.5628	0.2744	2.68819e+07	3.22468e+07	2.95256e+07	2.90505e+07	3.02666e+07	2.91872e+07	4.30926e+07	2.98266e+07	2.88222e+07		0.00467315	0.960183	0.293153	0.583039
ALDH4A1	P30038	AL4A1_HUMAN	https://www.uniprot.org/uniprot/P30038	OXIDOREDUCTASE	P0283070A	126	61719	3	C2 aldehyde/oxo dehydrogenase	2	3.33501e+06	4.3841e+06	4.35732e+06	9.31521e+06	9.74717e+06	5.29829e+06	1.9363e+07	4.66397e+06	4.81598e+06	1.0	1.314568	1.306536	2.793154	2.922677	1.588686	5.805973	1.398486	1.444065	2	6.2939	0.0134	3.33501e+06	4.77078e+06	4.63813e+06	9.29485e+06	1.00424e+07	5.9397e+06	1.62271e+07	5.33912e+06	5.38825e+06		1.01236	0.0571832	1.25602	0.30441
ALDH6A1	Q02252	MMSA_HUMAN	https://www.uniprot.org/uniprot/Q02252	OXIDOREDUCTASE	P0283070A	313	57839	8	C2 aldehyde/oxo dehydrogenase	5	3.34557e+07	3.52673e+07	3.57785e+07	3.56371e+07	3.45057e+07	3.44853e+07	4.85471e+07	3.48098e+07	3.35175e+07	1.0	1.054151	1.069429	1.065561	1.031386	1.030777	1.461596	1.040477	1.00185	5	6.907	0.6007	3.34557e+07	3.83778e+07	3.80842e+07	3.55592e+07	3.55508e+07	3.86601e+07	4.06846e+07	3.98489e+07	3.75003e+07		0.00174717	0.952058	0.161438	0.493957
ALDH3A2	P51648	AL3A2_HUMAN	https://www.uniprot.org/uniprot/P51648	OXIDOREDUCTASE	P0283070A	201	57669	5	C2 aldehyde/oxo dehydrogenase	3	6.33248e+07	5.95917e+07	6.16935e+07	6.50823e+07	7.20096e+07	4.98907e+07	4.41666e+07	5.43784e+07	6.14471e+07	1.0	0.941048	0.97424	1.027755	1.137147	0.787855	0.697463	0.858722	0.970349	3	7.1328	0.5484	6.33248e+07	6.48476e+07	6.56694e+07	6.49401e+07	7.41906e+07	5.59305e+07	3.70136e+07	6.22501e+07	6.87487e+07		0.0184243	0.990768	-0.206479	0.253496
ALDH18A1	P54886	P5CS_HUMAN	https://www.uniprot.org/uniprot/P54886	OXIDOREDUCTASE	P0283070A	736	87301	12		9	1.17598e+08	1.16379e+08	1.13474e+08	1.22186e+08	1.21968e+08	1.12162e+08	1.51953e+08	1.19595e+08	1.13023e+08	1.0	0.989556	0.964905	1.040386	1.037981	0.954555	1.291848	1.017511	0.958999	9	7.3504	0.4372	1.17598e+08	1.26644e+08	1.20787e+08	1.21918e+08	1.25663e+08	1.2574e+08	1.27343e+08	1.36908e+08	1.26453e+08		0.0363453	0.485242	0.14644	0.412461
ALG1	Q9BT22	ALG1_HUMAN	https://www.uniprot.org/uniprot/Q9BT22	n/d	P0283070A	182	52518	5		3	2.84164e+07	2.43469e+07	2.55655e+07	2.86257e+07	2.55573e+07	2.11016e+07	3.96775e+07	2.93061e+07	3.16188e+07	1.0	0.856789	0.899674	1.007363	0.899383	0.742584	1.396287	1.031309	1.113599	3	6.9024	0.6115	2.84164e+07	2.64943e+07	2.72131e+07	2.85631e+07	2.63314e+07	2.36561e+07	3.32515e+07	3.35484e+07	3.5376e+07		-0.0571911	0.681163	0.361049	0.0978534
ALG3	Q92685	ALG3_HUMAN	https://www.uniprot.org/uniprot/Q92685	n/d	P0283070A	181	50126	5		3	9.97119e+06	9.45444e+06	1.05211e+07	1.09129e+07	1.02672e+07	8.77212e+06	9.63267e+06	9.45249e+06	9.81824e+06	1.0	0.948176	1.05515	1.094441	1.029687	0.879747	0.96605	0.947981	0.984661	3	6.4131	0.4154	9.97119e+06	1.02883e+07	1.11991e+07	1.0889e+07	1.05782e+07	9.83407e+06	8.0726e+06	1.08208e+07	1.09849e+07		0.000264001	0.969201	-0.0511589	0.381752
ANAPC1	Q9H1A4	APC1_HUMAN	https://www.uniprot.org/uniprot/Q9H1A4	n/d	P0283070A	102	216498	9		3	1.00424e+07	9.18699e+06	9.16031e+06	9.27036e+06	9.57726e+06	1.00133e+07	1.0753e+07	9.144e+06	7.33414e+06	1.0	0.914824	0.912168	0.923126	0.953687	0.997109	1.07076	0.910543	0.730321	3	6.3877	0.1294	1.00424e+07	9.99726e+06	9.75066e+06	9.25009e+06	9.86734e+06	1.12255e+07	9.01145e+06	1.04677e+07	8.20564e+06		0.0237529	0.678092	-0.0601105	0.685352
ANKHD1	Q8IWZ3	ANKH1_HUMAN	https://www.uniprot.org/uniprot/Q8IWZ3	n/d	P0283070A	291	277172	6		3	1.9537e+07	1.87343e+07	1.87188e+07	2.25577e+07	2.25843e+07	2.39027e+07	1.98332e+07	1.99627e+07	1.82979e+07	1.0	0.95891	0.958116	1.154613	1.155971	1.223458	1.015158	1.021789	0.936574	3	6.379	0.7197	1.9537e+07	2.03866e+07	1.99251e+07	2.25084e+07	2.32683e+07	2.67964e+07	1.66211e+07	2.28525e+07	2.04722e+07		0.276821	0.00180608	0.0276736	0.59539
ANKLE2	Q86XL3	ANKL2_HUMAN	https://www.uniprot.org/uniprot/Q86XL3	n/d	P0283070A	337	104113	14		7	9.06329e+07	8.09193e+07	7.91141e+07	8.39301e+07	9.31019e+07	6.99204e+07	7.29739e+07	7.88579e+07	9.48849e+07	1.0	0.891136	0.875106	0.926463	1.027769	0.771046	0.806127	0.87008	1.047024	7	6.8838	0.2752	9.06329e+07	8.80563e+07	8.42127e+07	8.37467e+07	9.59219e+07	7.83849e+07	6.11553e+07	9.02733e+07	1.0616e+08		-0.021535	0.844516	-0.0229128	0.833421
ANLN	Q9NQW6	ANLN_HUMAN	https://www.uniprot.org/uniprot/Q9NQW6	n/d	P0283070A	342	124197	8		4	1.57562e+07	1.63902e+07	1.50654e+07	1.93492e+07	2.01678e+07	1.9943e+07	4.55283e+07	1.70199e+07	1.50726e+07	1.0	1.040239	0.956159	1.228043	1.279997	1.26573	2.889554	1.080208	0.956616	4	6.4504	0.0808	1.57562e+07	1.78358e+07	1.60363e+07	1.9307e+07	2.07787e+07	2.23573e+07	3.81547e+07	1.94837e+07	1.68636e+07		0.332777	0.00360459	0.717298	0.405029
ANXA6	P08133	ANXA6_HUMAN	https://www.uniprot.org/uniprot/P08133	n/d	P0283070A	792	75872	24		15	1.22701e+08	1.26614e+08	1.20877e+08	1.44102e+08	1.32114e+08	1.26187e+08	1.79449e+08	1.40578e+08	1.34873e+08	1.0	1.035746	0.986748	1.176485	1.076812	1.029473	1.470697	1.147484	1.099134	15	7.4275	0.105	1.22701e+08	1.37781e+08	1.28667e+08	1.43787e+08	1.36116e+08	1.41463e+08	1.50386e+08	1.60928e+08	1.50899e+08		0.120364	0.159397	0.297271	0.153303
ANXA2	P07355	ANXA2_HUMAN	https://www.uniprot.org/uniprot/P07355	n/d	P0283070A	256	38604	9		5	1.09246e+08	1.16786e+08	1.11563e+08	1.24615e+08	1.3394e+08	1.2142e+08	2.09111e+08	1.193e+08	1.20538e+08	1.0	1.069018	1.020912	1.140691	1.226044	1.111791	1.921729	1.092037	1.103576	5	7.2696	0.2513	1.09246e+08	1.27086e+08	1.18752e+08	1.24343e+08	1.37997e+08	1.36119e+08	1.75244e+08	1.3657e+08	1.34861e+08		0.170617	0.0355625	0.411264	0.31042
APOB	P04114	APOB_HUMAN	https://www.uniprot.org/uniprot/P04114	n/d	P0283070A	524	515598	23		7	1.56002e+08	1.53827e+08	1.53734e+08	1.41342e+08	1.46232e+08	1.27604e+08	3.45366e+08	1.32786e+08	1.54282e+08	1.0	0.987584	0.985456	0.904003	0.940194	0.818725	2.210606	0.852053	0.988402	7	8.0316	0.0875	1.56002e+08	1.67394e+08	1.63641e+08	1.41033e+08	1.50661e+08	1.43052e+08	2.89432e+08	1.52008e+08	1.72615e+08		-0.159035	0.109999	0.448151	0.540642
APOE	P02649	APOE_HUMAN	https://www.uniprot.org/uniprot/P02649	n/d	P0283070A	104	36154	2		2	3.52926e+07	3.82194e+07	3.40267e+07	3.33875e+07	3.56726e+07	3.07744e+07	1.26063e+08	3.58693e+07	3.82687e+07	1.0	1.08293	0.964131	0.946021	1.010768	0.871979	3.571931	1.016341	1.084327	2	7.4347	0.0715	3.52926e+07	4.15903e+07	3.62195e+07	3.33145e+07	3.67531e+07	3.44999e+07	1.05646e+08	4.10617e+07	4.28161e+07		-0.107245	0.246081	0.896591	0.392131
APOL2	Q9BQE5	APOL2_HUMAN	https://www.uniprot.org/uniprot/Q9BQE5	n/d	P0283070A	276	37092	8		2	7.82099e+06	7.00482e+06	7.82726e+06	5.86487e+06	7.2587e+06	7.4132e+06	9.93566e+06	7.50352e+06	7.74778e+06	1.0	0.895644	1.000802	0.749889	0.928105	0.947859	1.270384	0.959408	0.990639	2	6.8099	0.111	7.82099e+06	7.62264e+06	8.33169e+06	5.85205e+06	7.47856e+06	8.31064e+06	8.32652e+06	8.58972e+06	8.66842e+06		-0.141497	0.310209	0.15297	0.385779
AP2A1	O95782	AP2A1_HUMAN	https://www.uniprot.org/uniprot/O95782	n/d	P0283070A	292	107545	8		5	2.5666e+07	2.3197e+07	2.19519e+07	2.40528e+07	2.39374e+07	2.30448e+07	6.60726e+07	2.46624e+07	2.44667e+07	1.0	0.903802	0.85529	0.935991	0.932649	0.897871	2.574322	0.960896	0.954389	5	6.644	0.328	2.5666e+07	2.52429e+07	2.33666e+07	2.40002e+07	2.46624e+07	2.58346e+07	5.53718e+07	2.82325e+07	2.7374e+07		0.00447529	0.924423	0.702036	0.376681
AP1B1	Q10567	AP1B1_HUMAN	https://www.uniprot.org/uniprot/Q10567	n/d	P0283070A	137	104635	3		2	3.26609e+07	3.5039e+07	3.50933e+07	3.69209e+07	3.55237e+07	3.75384e+07	5.87482e+07	3.61743e+07	3.48446e+07	1.0	1.072812	1.074473	1.130431	1.087651	1.149336	1.798732	1.107572	1.066859	2	6.5575	0.1346	3.26609e+07	3.81294e+07	3.73549e+07	3.68402e+07	3.65996e+07	4.20827e+07	4.92336e+07	4.14109e+07	3.89851e+07		0.0975353	0.0859436	0.33618	0.348835
AP2B1	P63010	AP2B1_HUMAN	https://www.uniprot.org/uniprot/P63010	n/d	P0283070A	365	105691	11		2	7.38989e+06	6.31045e+06	6.89668e+06	8.66886e+06	7.96117e+06	6.03976e+06	1.01166e+07	7.82375e+06	6.93891e+06	1.0	0.853931	0.933259	1.173071	1.077306	0.8173	1.368985	1.05871	0.938974	2	6.5582	0.2485	7.38989e+06	6.86702e+06	7.34114e+06	8.64991e+06	8.2023e+06	6.77093e+06	8.4782e+06	8.9563e+06	7.76345e+06		0.138335	0.523433	0.272511	0.245739
AP1G1	O43747	AP1G1_HUMAN	https://www.uniprot.org/uniprot/O43747	n/d	P0283070A	171	91722	7		4	2.70081e+07	2.68348e+07	2.82811e+07	2.72855e+07	2.82154e+07	2.45866e+07	4.07303e+07	2.81352e+07	2.67603e+07	1.0	0.993584	1.048289	1.010273	1.044703	0.910449	1.508076	1.039191	0.992403	4	6.5625	0.7192	2.70081e+07	2.92016e+07	3.01037e+07	2.72259e+07	2.907e+07	2.7563e+07	3.41338e+07	3.2208e+07	2.99402e+07		-0.036226	0.599469	0.219596	0.41758
AP2M1	Q96CW1	AP2M1_HUMAN	https://www.uniprot.org/uniprot/Q96CW1	n/d	P0283070A	114	49654	4		2	1.77422e+07	1.88895e+07	1.90644e+07	1.87781e+07	1.57701e+07	1.71732e+07	7.62354e+07	1.7798e+07	2.20947e+07	1.0	1.064669	1.074526	1.058388	0.888846	0.967932	4.29685	1.003145	1.245321	2	6.9681	0.3449	1.77422e+07	2.05556e+07	2.0293e+07	1.8737e+07	1.62477e+07	1.92522e+07	6.38886e+07	2.03744e+07	2.47202e+07		-0.106817	0.269057	1.06007	0.373384
AQR	O60306	AQR_HUMAN	https://www.uniprot.org/uniprot/O60306	n/d	P0283070A	286	171293	6		4	3.00799e+07	3.20009e+07	3.25981e+07	3.30487e+07	3.20813e+07	3.3172e+07	4.05473e+07	3.29598e+07	3.26648e+07	1.0	1.063863	1.083715	1.098699	1.066535	1.102796	1.347985	1.095741	1.085935	4	6.7403	0.1706	3.00799e+07	3.48233e+07	3.46989e+07	3.29765e+07	3.3053e+07	3.71878e+07	3.39804e+07	3.7731e+07	3.65463e+07		0.0541786	0.255342	0.165287	0.255391
ARCN1	P48444	COPD_HUMAN	https://www.uniprot.org/uniprot/P48444	n/d	P0283070A	149	57210	5		2	7.69208e+06	1.01207e+07	8.81198e+06	9.86844e+06	9.77653e+06	8.99609e+06	1.44406e+07	8.59722e+06	8.35986e+06	1.0	1.315732	1.145591	1.282934	1.270986	1.169526	1.877328	1.117671	1.086813	2	6.529	0.133	7.69208e+06	1.10134e+07	9.37987e+06	9.84687e+06	1.00726e+07	1.00852e+07	1.21018e+07	9.84174e+06	9.35324e+06		0.105315	0.432885	0.237886	0.533256
ARFGEF1	Q9Y6D6	BIG1_HUMAN	https://www.uniprot.org/uniprot/Q9Y6D6	n/d	P0283070A	695	208765	20		7	6.7368e+07	6.60203e+07	6.62124e+07	6.79851e+07	6.56178e+07	6.38009e+07	6.46301e+07	7.12108e+07	6.5109e+07	1.0	0.981131	0.985385	1.009954	0.974229	0.947918	0.962444	1.059185	0.97133	7	6.9941	0.565	6.7368e+07	7.18432e+07	7.04795e+07	6.78365e+07	6.76053e+07	7.15247e+07	5.41628e+07	8.15192e+07	7.28458e+07		-0.0159662	0.607754	0.00971915	0.871028
ARFGEF2	Q9Y6D5	BIG2_HUMAN	https://www.uniprot.org/uniprot/Q9Y6D5	n/d	P0283070A	272	202036	10		5	2.39655e+07	2.42209e+07	2.26004e+07	2.43958e+07	2.33947e+07	2.24141e+07	3.06082e+07	2.72486e+07	2.46178e+07	1.0	1.013952	0.944875	1.017955	0.976183	0.935768	1.281999	1.13699	1.027216	5	6.57	0.3839	2.39655e+07	2.63571e+07	2.40569e+07	2.43425e+07	2.41033e+07	2.51275e+07	2.5651e+07	3.1193e+07	2.7543e+07		-0.0119136	0.809604	0.220468	0.129675
ARF6	P62330	ARF6_HUMAN	https://www.uniprot.org/uniprot/P62330	n/d	P0283070A	203	20082	3		2	1.34424e+07	1.43889e+07	1.19342e+07	1.89885e+07	1.59794e+07	1.63042e+07	1.48078e+08	1.49309e+07	1.33746e+07	1.0	1.070412	0.887803	1.412585	1.188735	1.212899	11.01578	1.110737	0.994955	2	6.9448	0.6587	1.34424e+07	1.56579e+07	1.27033e+07	1.8947e+07	1.64634e+07	1.8278e+07	1.24096e+08	1.70923e+07	1.49638e+07		0.366661	0.0301344	2.14913	0.391429
ARHGAP35	Q9NRY4	RHG35_HUMAN	https://www.uniprot.org/uniprot/Q9NRY4	n/d	P0283070A	364	170512	14		7	1.93881e+07	1.96745e+07	1.94064e+07	2.08969e+07	2.4738e+07	1.83742e+07	2.49314e+07	1.76659e+07	1.98288e+07	1.0	1.012351	1.010367	1.078386	1.251515	0.947226	1.283798	0.91117	1.024745	7	6.5542	0.2764	1.93881e+07	2.14098e+07	2.06571e+07	2.08512e+07	2.54873e+07	2.05985e+07	2.08936e+07	2.02232e+07	2.2185e+07		0.130603	0.436402	0.0944745	0.64092
ARID1B	Q8NFD5	ARI1B_HUMAN	https://www.uniprot.org/uniprot/Q8NFD5	n/d	P0283070A	58	241461	2		2	5.7646e+06	6.28461e+06	5.7733e+06	7.10564e+06	6.83403e+06	6.68093e+06	7.88984e+06	6.75732e+06	5.84942e+06	1.0	1.090208	1.001509	1.232634	1.185516	1.158957	1.368671	1.172209	1.014714	2	6.13	0.2889	5.7646e+06	6.83891e+06	6.14536e+06	7.09011e+06	7.04102e+06	7.48972e+06	6.61204e+06	7.7355e+06	6.54449e+06		0.210385	0.01773	0.201682	0.259457
ARL8B	Q9NVJ2	ARL8B_HUMAN	https://www.uniprot.org/uniprot/Q9NVJ2	n/d	P0283070A	160	21539	2		2	1.266e+07	1.34675e+07	1.13608e+07	2.0289e+07	1.79307e+07	1.53097e+07	4.01374e+07	1.42625e+07	1.60358e+07	1.0	1.063781	0.897379	1.602605	1.416326	1.209297	3.170415	1.126583	1.266648	2	6.93	0.0439	1.266e+07	1.46553e+07	1.2093e+07	2.02446e+07	1.84738e+07	1.71631e+07	3.36369e+07	1.63272e+07	1.79412e+07		0.513891	0.0292845	0.909869	0.25215
ARL6IP6	Q8N6S5	AR6P6_HUMAN	https://www.uniprot.org/uniprot/Q8N6S5	n/d	P0283070A	65	24676	2		1	1.07628e+07	1.11502e+07	1.09326e+07	1.08754e+07	1.08741e+07	1.0457e+07	1.29355e+07	1.12142e+07	1.09624e+07	1.0	1.036	1.015778	1.010463	1.010348	0.971588	1.20187	1.041946	1.018544	1	7.2233	n/d	1.07628e+07	1.21337e+07	1.16371e+07	1.08516e+07	1.12035e+07	1.17229e+07	1.08405e+07	1.28376e+07	1.2265e+07		-0.0283474	0.303898	0.0962666	0.340901
ARL6IP1	Q15041	AR6P1_HUMAN	https://www.uniprot.org/uniprot/Q15041	n/d	P0283070A	55	23362	3		2	8.11283e+06	8.65105e+06	8.63882e+06	1.04432e+07	1.04889e+07	9.48798e+06	8.33605e+06	9.59709e+06	1.04044e+07	1.0	1.066342	1.064835	1.28724	1.292883	1.169503	1.027515	1.182952	1.282459	2	6.7979	0.5909	8.11283e+06	9.41406e+06	9.19556e+06	1.04203e+07	1.08066e+07	1.06366e+07	6.98598e+06	1.09863e+07	1.16407e+07		0.260041	0.0142975	0.157731	0.239585
ARPC2	O15144	ARPC2_HUMAN	https://www.uniprot.org/uniprot/O15144	n/d	P0283070A	80	34333	2		2	3.38954e+06	4.93646e+06	3.92065e+06	4.07516e+06	4.98993e+06	3.56332e+06	6.75153e+06	3.51266e+06	4.51125e+06	1.0	1.456383	1.156693	1.202276	1.472157	1.051271	1.991873	1.036326	1.330936	2	6.6082	0.2022	3.38954e+06	5.37185e+06	4.17332e+06	4.06625e+06	5.14107e+06	3.9947e+06	5.65808e+06	4.02115e+06	5.04731e+06		0.0442854	0.832611	0.270814	0.508608
ASCC3	Q8N3C0	ASCC3_HUMAN	https://www.uniprot.org/uniprot/Q8N3C0	n/d	P0283070A	410	251457	11		7	5.8819e+07	5.687e+07	5.62406e+07	6.53911e+07	6.55463e+07	6.12069e+07	6.78512e+07	5.87072e+07	5.83146e+07	1.0	0.970216	0.959484	1.111514	1.114672	1.040598	1.161831	0.998016	0.992417	7	6.8969	0.3629	5.8819e+07	6.18859e+07	5.9865e+07	6.52482e+07	6.75316e+07	6.86166e+07	5.68623e+07	6.72056e+07	6.5244e+07		0.160373	0.0202046	0.104717	0.288598
ASNA1	O43681	ASNA_HUMAN	https://www.uniprot.org/uniprot/O43681	n/d	P0283070A	126	38792	4		3	4.49709e+07	4.17386e+07	4.04212e+07	4.44168e+07	4.24792e+07	3.49545e+07	4.00927e+07	4.09532e+07	4.33552e+07	1.0	0.928125	0.898829	0.987678	0.944593	0.777269	0.891525	0.91066	0.964072	3	7.3932	0.4318	4.49709e+07	4.54199e+07	4.30261e+07	4.43197e+07	4.37658e+07	3.91861e+07	3.35994e+07	4.68815e+07	4.8507e+07		-0.0612005	0.604532	-0.0313137	0.619677
ASNS	P08243	ASNS_HUMAN	https://www.uniprot.org/uniprot/P08243	PROTEASE	P0283070A	457	64369	13	Cysteine	9	1.32568e+08	1.30068e+08	1.27256e+08	1.24037e+08	1.09192e+08	1.02005e+08	1.52988e+08	1.2489e+08	1.2385e+08	1.0	0.981856	0.963617	0.939285	0.826133	0.770049	1.154968	0.941968	0.934482	9	7.4072	0.1004	1.32568e+08	1.4154e+08	1.35457e+08	1.23766e+08	1.12499e+08	1.14354e+08	1.28211e+08	1.42969e+08	1.38567e+08		-0.217904	0.109308	0.0431453	0.75215
ASPM	Q8IZT6	ASPM_HUMAN	https://www.uniprot.org/uniprot/Q8IZT6	n/d	P0283070A	190	409795	14		4	1.54826e+07	1.47515e+07	1.61156e+07	1.44294e+07	1.42371e+07	1.45971e+07	2.2365e+07	1.52902e+07	1.50132e+07	1.0	0.952781	1.040883	0.931979	0.919553	0.94281	1.444524	0.987573	0.969682	4	6.2416	0.1458	1.54826e+07	1.60526e+07	1.71541e+07	1.43979e+07	1.46683e+07	1.63643e+07	1.87428e+07	1.75036e+07	1.67972e+07		-0.0994037	0.106916	0.184377	0.484795
ASS1	P00966	ASSY_HUMAN	https://www.uniprot.org/uniprot/P00966	n/d	P0283070A	397	46530	11		7	5.4671e+07	6.24523e+07	6.12109e+07	6.88231e+07	6.27498e+07	6.20727e+07	1.39119e+08	6.27252e+07	6.43162e+07	1.0	1.137558	1.115264	1.258175	1.145849	1.132915	2.571607	1.147553	1.171028	7	6.9652	0.094	5.4671e+07	6.79605e+07	6.51557e+07	6.86727e+07	6.46505e+07	6.95872e+07	1.16588e+08	7.18052e+07	7.19587e+07		0.118836	0.194894	0.577713	0.334391
ATAD1	Q8NBU5	ATAD1_HUMAN	https://www.uniprot.org/uniprot/Q8NBU5	n/d	P0283070A	55	40744	3		2	1.41634e+07	1.25938e+07	1.44955e+07	1.4505e+07	1.68285e+07	1.44079e+07	1.77887e+07	1.38005e+07	1.27981e+07	1.0	0.889177	1.023451	1.024116	1.188167	1.017262	1.255966	0.974377	0.903605	2	6.8045	0.2711	1.41634e+07	1.37045e+07	1.54297e+07	1.44733e+07	1.73382e+07	1.61521e+07	1.49077e+07	1.57982e+07	1.43189e+07		0.149009	0.201215	0.10566	0.595908
ATE1	O95260	ATE1_HUMAN	https://www.uniprot.org/uniprot/O95260	n/d	P0283070A	172	59090	4		4	4.54456e+07	4.70243e+07	5.00613e+07	4.58541e+07	4.6938e+07	3.9221e+07	4.23629e+07	4.50414e+07	4.38701e+07	1.0	1.034738	1.101566	1.008989	1.03284	0.863033	0.932167	0.991106	0.966701	4	7.04	1.2242	4.54456e+07	5.11718e+07	5.32876e+07	4.57539e+07	4.83597e+07	4.39691e+07	3.55019e+07	5.15615e+07	4.90831e+07		-0.110597	0.300787	-0.118693	0.0827992
ATIC	P31939	PUR9_HUMAN	https://www.uniprot.org/uniprot/P31939	n/d	P0283070A	285	64615	4		3	1.97284e+07	2.27166e+07	2.21167e+07	2.23998e+07	2.14151e+07	1.73019e+07	4.65322e+07	2.11288e+07	2.1213e+07	1.0	1.151465	1.121056	1.135407	1.085492	0.877	2.358637	1.070984	1.07525	3	6.6632	1.5363	1.97284e+07	2.47202e+07	2.3542e+07	2.23509e+07	2.20637e+07	1.93964e+07	3.89961e+07	2.41874e+07	2.37337e+07		-0.0791117	0.559204	0.461084	0.445327
ATL3	Q6DD88	ATLA3_HUMAN	https://www.uniprot.org/uniprot/Q6DD88	n/d	P0283070A	440	60541	12		7	6.77532e+07	6.44321e+07	6.66674e+07	7.1576e+07	7.39224e+07	5.76256e+07	7.87186e+07	6.36243e+07	7.33066e+07	1.0	0.950097	0.985258	1.055621	1.091148	0.85004	1.150611	0.939059	1.081873	7	7.0633	0.209	6.77532e+07	7.01149e+07	7.09639e+07	7.14196e+07	7.61614e+07	6.46017e+07	6.59697e+07	7.28344e+07	8.20174e+07		0.0306605	0.862377	0.116988	0.340913
ATM	Q13315	ATM_HUMAN	https://www.uniprot.org/uniprot/Q13315	KINASE	P0283070A	279	350684	9	Atypical	3	1.13252e+07	8.97293e+06	9.89275e+06	9.59068e+06	9.8997e+06	1.01401e+07	8.96835e+06	1.00076e+07	8.90014e+06	1.0	0.7923	0.873519	0.846847	0.874133	0.895359	0.791896	0.883663	0.785873	2	6.0451	0.0898	1.13252e+07	9.76433e+06	1.05303e+07	9.56971e+06	1.01995e+07	1.13676e+07	7.51587e+06	1.14563e+07	9.95772e+06		-0.0270297	0.852912	-0.115081	0.392013
ATP1A1	P05023	AT1A1_HUMAN	https://www.uniprot.org/uniprot/P05023	n/d	P0283070A	393	109549	14		7	4.08833e+07	4.37744e+07	4.11978e+07	4.49386e+07	4.53556e+07	4.00878e+07	7.05851e+07	3.71378e+07	3.95582e+07	1.0	1.068808	1.007439	1.096974	1.115024	0.983858	1.72479	0.912657	0.968564	7	7.1133	0.4741	4.08833e+07	4.76352e+07	4.38528e+07	4.48403e+07	4.67294e+07	4.49408e+07	5.91534e+07	4.25138e+07	4.42587e+07		0.0509755	0.502293	0.226803	0.634605
ATP2A2	P16615	AT2A2_HUMAN	https://www.uniprot.org/uniprot/P16615	n/d	P0283070A	1158	114756	40		15	2.73805e+08	2.67727e+08	2.73365e+08	2.70652e+08	2.72701e+08	2.54213e+08	2.54727e+08	2.56322e+08	2.61371e+08	1.0	0.979184	1.000397	0.989149	0.997664	0.929117	0.930649	0.937128	0.95518	15	7.9002	0.1288	2.73805e+08	2.9134e+08	2.90982e+08	2.70061e+08	2.80961e+08	2.84988e+08	2.13473e+08	2.93427e+08	2.92429e+08		-0.0310129	0.432381	-0.0772304	0.00732559
ATP2B1	P20020	AT2B1_HUMAN	https://www.uniprot.org/uniprot/P20020	n/d	P0283070A	198	138754	7		4	1.48046e+07	1.30404e+07	1.51385e+07	1.40764e+07	1.45625e+07	1.37335e+07	3.98898e+07	1.35523e+07	1.20213e+07	1.0	0.880835	1.022552	0.950808	0.983646	0.927648	2.694413	0.91541	0.811995	4	6.4599	0.2513	1.48046e+07	1.41906e+07	1.61141e+07	1.40456e+07	1.50036e+07	1.53961e+07	3.34294e+07	1.55141e+07	1.34497e+07		-0.020662	0.81987	0.606903	0.558022
ATP5F1A	P25705	ATPA_HUMAN	https://www.uniprot.org/uniprot/P25705	n/d	P0283070A	294	59750	13		7	3.29891e+07	4.13732e+07	3.93064e+07	3.76952e+07	3.61613e+07	3.41797e+07	6.3508e+07	3.68124e+07	3.60782e+07	1.0	1.249806	1.190016	1.140573	1.092859	1.036538	1.918759	1.109287	1.093074	7	6.9396	0.4099	3.29891e+07	4.50222e+07	4.18395e+07	3.76128e+07	3.72566e+07	3.83174e+07	5.32225e+07	4.21413e+07	4.03653e+07		-0.0733187	0.576473	0.262995	0.50972
ATP5F1B	P06576	ATPB_HUMAN	https://www.uniprot.org/uniprot/P06576	n/d	P0283070A	452	56559	8		7	1.11572e+08	1.10085e+08	1.06487e+08	1.34044e+08	1.17661e+08	1.08075e+08	1.9315e+08	1.03039e+08	1.0254e+08	1.0	0.989999	0.956145	1.200731	1.054241	0.969962	1.73233	0.926096	0.92281	7	7.5049	0.2036	1.11572e+08	1.19794e+08	1.13349e+08	1.33751e+08	1.21225e+08	1.21159e+08	1.61868e+08	1.17955e+08	1.14724e+08		0.132788	0.292211	0.281081	0.553945
ATP6V0A1	Q93050	VPP1_HUMAN	https://www.uniprot.org/uniprot/Q93050	n/d	P0283070A	124	96599	2		2	3.45978e+06	3.9558e+06	3.29002e+06	3.50363e+06	3.8945e+06	4.33032e+06	3.64675e+06	3.56695e+06	2.54006e+06	1.0	1.143369	0.950935	1.012677	1.125652	1.251619	1.054044	1.030977	0.73417	2	6.6648	0.5068	3.45978e+06	4.3047e+06	3.50205e+06	3.49598e+06	4.01246e+06	4.85455e+06	3.05614e+06	4.0833e+06	2.84189e+06		0.131648	0.333227	-0.134334	0.486184
ATP6V1B2	P21281	VATB2_HUMAN	https://www.uniprot.org/uniprot/P21281	n/d	P0283070A	158	56500	2		2	1.8909e+07	1.94954e+07	1.8142e+07	2.13569e+07	2.05e+07	1.86654e+07	2.21179e+07	1.8448e+07	1.98324e+07	1.0	1.031012	0.959439	1.12946	1.084144	0.987122	1.169704	0.975622	1.048837	2	7.5407	0.9817	1.8909e+07	2.12148e+07	1.93112e+07	2.13102e+07	2.1121e+07	2.09251e+07	1.85358e+07	2.11185e+07	2.2189e+07		0.0980362	0.233695	0.0950746	0.354893
ATP13A3	Q9H7F0	AT133_HUMAN	https://www.uniprot.org/uniprot/Q9H7F0	n/d	P0283070A	60	138041	3		2	1.63956e+07	1.51194e+07	1.7315e+07	1.67996e+07	1.63711e+07	1.70063e+07	2.26783e+07	1.45097e+07	1.63016e+07	1.0	0.922158	1.056074	1.024639	0.998501	1.037245	1.383192	0.884974	0.994265	2	6.4396	0.3523	1.63956e+07	1.64529e+07	1.84309e+07	1.67629e+07	1.68669e+07	1.90651e+07	1.90054e+07	1.66101e+07	1.82387e+07		0.0392569	0.547985	0.131491	0.640339
ATR	Q13535	ATR_HUMAN	https://www.uniprot.org/uniprot/Q13535	KINASE	P0283070A	286	301363	7	Atypical	4	1.06071e+07	9.91192e+06	9.91426e+06	1.03045e+07	1.10278e+07	9.70527e+06	1.20442e+07	9.67707e+06	8.51432e+06	1.0	0.934457	0.934678	0.971467	1.039661	0.914975	1.135476	0.912316	0.802696	4	6.4737	0.3764	1.06071e+07	1.07861e+07	1.05532e+07	1.0282e+07	1.13619e+07	1.08802e+07	1.00935e+07	1.10779e+07	9.52605e+06		0.0283645	0.690433	-0.00940629	0.887844
ATRX	P46100	ATRX_HUMAN	https://www.uniprot.org/uniprot/P46100	n/d	P0283070A	215	282583	6		3	1.07751e+07	1.17673e+07	1.15308e+07	1.37174e+07	1.29525e+07	1.26804e+07	1.3933e+07	1.26428e+07	1.27282e+07	1.0	1.092077	1.070136	1.273063	1.202079	1.176826	1.293073	1.173331	1.181262	3	6.211	0.6349	1.07751e+07	1.28051e+07	1.2274e+07	1.36874e+07	1.33449e+07	1.42155e+07	1.16765e+07	1.44729e+07	1.42407e+07		0.20774	0.0158338	0.206039	0.0267449
ATXN2L	Q8WWM7	ATX2L_HUMAN	https://www.uniprot.org/uniprot/Q8WWM7	n/d	P0283070A	136	115581	4		2	1.61368e+06	1.88028e+06	2.0889e+06	3.16712e+06	3.08283e+06	2.49622e+06	4.78879e+06	2.28292e+06	1.96659e+06	1.0	1.165212	1.294493	1.962667	1.910427	1.546906	2.967612	1.414727	1.218694	2	6.4997	0.6916	1.61368e+06	2.04612e+06	2.22352e+06	3.1602e+06	3.1762e+06	2.79841e+06	4.01322e+06	2.6134e+06	2.20027e+06		0.647644	0.0133989	0.695044	0.27434
ATXN10	Q9UBB4	ATX10_HUMAN	https://www.uniprot.org/uniprot/Q9UBB4	n/d	P0283070A	78	53488	3		2	1.4234e+07	1.63096e+07	1.46693e+07	1.44637e+07	1.48927e+07	1.51942e+07	1.63959e+07	1.41434e+07	1.31242e+07	1.0	1.145814	1.030576	1.016132	1.046274	1.067456	1.15188	0.993629	0.922029	2	6.461	0.3383	1.4234e+07	1.7748e+07	1.56146e+07	1.4432e+07	1.53438e+07	1.70336e+07	1.37405e+07	1.61907e+07	1.46837e+07		-0.0212888	0.785507	-0.0503064	0.657741
BAG6	P46379	BAG6_HUMAN	https://www.uniprot.org/uniprot/P46379	n/d	P0283070A	145	122341	2		2	9.71426e+06	8.26411e+06	7.99896e+06	1.18506e+07	1.04202e+07	9.40103e+06	1.28476e+07	9.09141e+06	9.25428e+06	1.0	0.85072	0.823425	1.21992	1.072675	0.967755	1.32255	0.935883	0.952649	2	6.8577	0.3485	9.71426e+06	8.993e+06	8.51446e+06	1.18247e+07	1.07359e+07	1.05391e+07	1.07669e+07	1.04075e+07	1.03539e+07		0.285949	0.0941034	0.263982	0.264994
BAIAP2	Q9UQB8	BAIP2_HUMAN	https://www.uniprot.org/uniprot/Q9UQB8	n/d	P0283070A	1805	57444	77		28	9.55728e+08	1.0135e+09	1.0085e+09	9.2429e+08	9.39099e+08	1.01945e+09	7.50074e+08	8.86755e+08	8.93715e+08	1.0	1.061227	1.055829	0.966739	0.98401	1.069583	0.785419	0.92926	0.934949	28	8.7193	0.2593	9.55728e+08	1.10289e+09	1.07349e+09	9.2227e+08	9.67543e+08	1.14286e+09	6.28595e+08	1.01512e+09	9.99913e+08		-0.0467223	0.417733	-0.234765	0.0893816
BCLAF1	Q9NYF8	BCLF1_HUMAN	https://www.uniprot.org/uniprot/Q9NYF8	n/d	P0283070A	73	85936	6		2	8.23148e+06	9.0903e+06	8.04086e+06	1.1787e+07	1.06038e+07	1.10412e+07	1.43633e+07	8.63161e+06	9.65708e+06	1.0	1.104334	0.976842	1.431941	1.288197	1.341339	1.744925	1.04861	1.173189	2	6.6174	0.0618	8.23148e+06	9.89206e+06	8.55905e+06	1.17612e+07	1.09249e+07	1.23779e+07	1.20371e+07	9.88111e+06	1.08046e+07		0.398523	0.00527293	0.364467	0.273345
BDH1	Q02338	BDH_HUMAN	https://www.uniprot.org/uniprot/Q02338	OXIDOREDUCTASE	P0283070A	81	38157	2	C1 alcohol dehydrogenase	2	1.00796e+07	1.06302e+07	9.87157e+06	9.6909e+06	1.03371e+07	8.82888e+06	1.55804e+07	8.88615e+06	9.72547e+06	1.0	1.054628	0.979363	0.961438	1.02555	0.875917	1.545741	0.881599	0.964868	2	6.4302	0.167	1.00796e+07	1.15678e+07	1.05078e+07	9.66972e+06	1.06502e+07	9.8977e+06	1.30571e+07	1.01725e+07	1.08811e+07		-0.0837369	0.328335	0.161008	0.690345
BLVRB	P30043	BLVRB_HUMAN	https://www.uniprot.org/uniprot/P30043	OXIDOREDUCTASE	P0283070A	163	22119	5	C5 dehydrogenase	2	1.67317e+07	1.67604e+07	1.58966e+07	1.92881e+07	1.81053e+07	1.39459e+07	1.60013e+07	1.40282e+07	1.46976e+07	1.0	1.001717	0.950087	1.152789	1.082097	0.833503	0.956346	0.838421	0.878425	2	7.177	0.0768	1.67317e+07	1.82387e+07	1.6921e+07	1.9246e+07	1.86537e+07	1.56342e+07	1.34098e+07	1.60589e+07	1.6444e+07		0.0558849	0.795953	-0.143033	0.10495
BNIP1	Q12981	SEC20_HUMAN	https://www.uniprot.org/uniprot/Q12981	n/d	P0283070A	109	31113	3		2	3.95083e+07	3.68069e+07	3.8949e+07	4.39628e+07	4.41544e+07	3.51709e+07	3.71422e+07	3.99583e+07	4.35925e+07	1.0	0.931624	0.985842	1.112748	1.117599	0.890216	0.940111	1.011389	1.103376	2	6.76	0.0498	3.95083e+07	4.00532e+07	4.1459e+07	4.38667e+07	4.54918e+07	3.94287e+07	3.11268e+07	4.57426e+07	4.87725e+07		0.0970905	0.498745	0.0663983	0.452669
BPTF	Q12830	BPTF_HUMAN	https://www.uniprot.org/uniprot/Q12830	BROMO	P0283070A	148	338259	8		2	1.31249e+07	1.11948e+07	1.29043e+07	1.34549e+07	1.37426e+07	1.46778e+07	1.16192e+07	1.35518e+07	1.2034e+07	1.0	0.852941	0.983192	1.025146	1.047061	1.118318	0.885282	1.032528	0.916884	2	6.4603	0.6834	1.31249e+07	1.21821e+07	1.37359e+07	1.34255e+07	1.41588e+07	1.64547e+07	9.73744e+06	1.55136e+07	1.3464e+07		0.169869	0.125948	-0.000731545	0.99783
BTAF1	O14981	BTAF1_HUMAN	https://www.uniprot.org/uniprot/O14981	n/d	P0283070A	473	206885	14		4	2.00533e+07	1.80026e+07	1.65774e+07	1.78804e+07	1.74459e+07	1.88424e+07	1.88613e+07	1.81008e+07	1.81843e+07	1.0	0.897737	0.826667	0.891646	0.86998	0.939617	0.940558	0.902636	0.9068	4	6.6181	0.4598	2.00533e+07	1.95904e+07	1.76457e+07	1.78413e+07	1.79744e+07	2.11234e+07	1.58066e+07	2.0721e+07	2.03451e+07		-0.0123171	0.926829	0.0134878	0.847282
CAD	P27708	PYR1_HUMAN	https://www.uniprot.org/uniprot/P27708	n/d	P0283070A	1236	242981	26		19	1.53126e+08	1.47123e+08	1.45996e+08	1.6658e+08	1.60219e+08	1.58519e+08	2.05136e+08	1.53965e+08	1.49969e+08	1.0	0.960988	0.952047	1.086455	1.047251	1.035791	1.328421	1.005244	0.978816	19	7.4593	0.1276	1.53126e+08	1.60099e+08	1.55404e+08	1.66216e+08	1.65071e+08	1.77709e+08	1.71913e+08	1.76252e+08	1.67789e+08		0.121095	0.0164772	0.190027	0.348983
CALD1	Q05682	CALD1_HUMAN	https://www.uniprot.org/uniprot/Q05682	n/d	P0283070A	154	93230	14		3	3.47117e+06	3.47234e+06	3.87873e+06	5.4805e+06	4.15109e+06	704853	1.93532e+08	3.0061e+06	2.1071e+06	1.0	1.000338	1.117414	1.578863	1.195877	0.203059	55.754136	0.86602	0.60703	3	6.6858	0.7039	3.47117e+06	3.7786e+06	4.1287e+06	5.46852e+06	4.27682e+06	790183	1.62188e+08	3.44126e+06	2.35749e+06		-0.0662596	0.634742	4.19812	0.531335
CALR	P27797	CALR_HUMAN	https://www.uniprot.org/uniprot/P27797	n/d	P0283070A	294	48141	4		3	1.89444e+07	1.67056e+07	1.9142e+07	2.39148e+07	2.30875e+07	2.05679e+07	1.7259e+07	2.14048e+07	1.80838e+07	1.0	0.881824	1.010429	1.262366	1.218697	1.085696	0.911033	1.129876	0.95457	3	6.3232	1.3586	1.89444e+07	1.8179e+07	2.03756e+07	2.38625e+07	2.37868e+07	2.30578e+07	1.44638e+07	2.45034e+07	2.02326e+07		0.30242	0.0295348	0.0505935	0.702693
CAND1	Q86VP6	CAND1_HUMAN	https://www.uniprot.org/uniprot/Q86VP6	n/d	P0283070A	495	136374	17		10	1.39484e+08	1.3897e+08	1.40518e+08	1.45706e+08	1.4228e+08	1.29862e+08	1.6845e+08	1.43926e+08	1.40687e+08	1.0	0.994959	1.007135	1.042599	1.018964	0.929894	1.208227	1.031708	1.00598	10	7.1897	0.3007	1.39484e+08	1.51227e+08	1.49574e+08	1.45388e+08	1.4659e+08	1.45583e+08	1.41169e+08	1.6476e+08	1.57405e+08		-0.00387172	0.921989	0.11286	0.316382
CANT1	Q8WVQ1	CANT1_HUMAN	https://www.uniprot.org/uniprot/Q8WVQ1	n/d	P0283070A	138	44839	6		2	2.65708e+07	2.6343e+07	2.61167e+07	2.37038e+07	2.68763e+07	1.99291e+07	1.97765e+07	2.4208e+07	2.7787e+07	1.0	0.991426	0.982907	0.892098	1.011495	0.750035	0.744295	0.911075	1.045771	2	6.5897	0.4048	2.65708e+07	2.86665e+07	2.77998e+07	2.3652e+07	2.76903e+07	2.23417e+07	1.65736e+07	2.77124e+07	3.10889e+07		-0.1646	0.295921	-0.138997	0.39562
CAPNS1	P04632	CPNS1_HUMAN	https://www.uniprot.org/uniprot/P04632	n/d	P0283070A	58	28315	2		2	4.2815e+06	5.70315e+06	5.37601e+06	4.93554e+06	4.86913e+06	5.04224e+06	7.84102e+06	4.40742e+06	4.45953e+06	1.0	1.332046	1.255637	1.15276	1.137248	1.177681	1.831374	1.029412	1.041582	2	6.3278	0.0709	4.2815e+06	6.20616e+06	5.72247e+06	4.92475e+06	5.01661e+06	5.65265e+06	6.57112e+06	5.04544e+06	4.98944e+06		-0.0490781	0.789697	0.121297	0.815821
CAPN1	P07384	CAN1_HUMAN	https://www.uniprot.org/uniprot/P07384	PROTEASE	P0283070A	328	81889	10	Cysteine	6	4.89823e+07	5.47279e+07	4.94322e+07	4.92195e+07	5.2794e+07	4.42459e+07	6.24498e+07	5.4014e+07	5.31926e+07	1.0	1.117463	1.009185	1.004854	1.077819	0.903621	1.274486	1.102724	1.085957	6	6.7765	0.0837	4.89823e+07	5.95548e+07	5.26179e+07	4.91119e+07	5.43931e+07	4.96023e+07	5.23357e+07	6.1833e+07	5.95134e+07		-0.0663438	0.495619	0.147742	0.188521
CAPZB	P47756	CAPZB_HUMAN	https://www.uniprot.org/uniprot/P47756	n/d	P0283070A	265	30628	5		2	2.94177e+07	3.17693e+07	3.18435e+07	3.18484e+07	2.98532e+07	2.86333e+07	4.53081e+07	2.94068e+07	2.71077e+07	1.0	1.079936	1.08246	1.082628	1.014803	0.973334	1.540163	0.999628	0.921477	2	6.9976	0.6563	2.94177e+07	3.45713e+07	3.38957e+07	3.17788e+07	3.07574e+07	3.20996e+07	3.79702e+07	3.36637e+07	3.03289e+07		-0.0424201	0.504716	0.130283	0.726368
CAP1	Q01518	CAP1_HUMAN	https://www.uniprot.org/uniprot/Q01518	n/d	P0283070A	98	51901	3		3	1.73157e+07	1.77932e+07	1.63884e+07	1.96199e+07	1.82578e+07	1.81083e+07	3.719e+07	1.5801e+07	1.64566e+07	1.0	1.027577	0.94645	1.133074	1.054411	1.045774	2.147769	0.912524	0.950391	3	6.6639	0.3043	1.73157e+07	1.93625e+07	1.74446e+07	1.9577e+07	1.88108e+07	2.03004e+07	3.11669e+07	1.80883e+07	1.84121e+07		0.120571	0.0763751	0.43143	0.51883
CBR1	P16152	CBR1_HUMAN	https://www.uniprot.org/uniprot/P16152	OXIDOREDUCTASE	P0283070A	109	30375	2	C1 alcohol dehydrogenase	2	5.96888e+06	6.72582e+06	7.48857e+06	7.36203e+06	6.39066e+06	6.93302e+06	1.45399e+07	7.54498e+06	8.01241e+06	1.0	1.126814	1.254602	1.233401	1.070663	1.161528	2.435951	1.264053	1.342363	2	6.3469	0.0594	5.96888e+06	7.31903e+06	7.97118e+06	7.34593e+06	6.58423e+06	7.77233e+06	1.21851e+07	8.63718e+06	8.9645e+06		0.0354743	0.74588	0.576473	0.224186
CCDC51	Q96ER9	CCD51_HUMAN	https://www.uniprot.org/uniprot/Q96ER9	n/d	P0283070A	74	45811	5		2	2.09821e+06	2.52243e+06	2.16776e+06	3.50155e+06	2.64497e+06	2.97292e+06	4.39853e+06	2.16345e+06	2.61657e+06	1.0	1.202185	1.033151	1.668828	1.260587	1.416886	2.096327	1.031093	1.247049	2	5.7257	0.7403	2.09821e+06	2.74491e+06	2.30747e+06	3.49389e+06	2.72508e+06	3.33282e+06	3.68616e+06	2.47662e+06	2.92748e+06		0.425873	0.0486548	0.435192	0.347349
CCT7	Q99832	TCPH_HUMAN	https://www.uniprot.org/uniprot/Q99832	n/d	P0283070A	518	59366	12		7	6.85061e+07	7.18733e+07	7.61036e+07	8.09545e+07	7.84422e+07	6.70671e+07	9.39557e+07	7.41758e+07	7.22703e+07	1.0	1.048721	1.112967	1.181426	1.145495	0.977854	1.371409	1.082762	1.054224	7	6.9962	0.2849	6.85061e+07	7.82124e+07	8.10082e+07	8.07776e+07	8.08181e+07	7.51862e+07	7.8739e+07	8.49134e+07	8.0858e+07		0.0650268	0.561824	0.151194	0.361641
CCT8	P50990	TCPQ_HUMAN	https://www.uniprot.org/uniprot/P50990	n/d	P0283070A	525	59620	14		9	9.65575e+07	1.08574e+08	1.06397e+08	1.06125e+08	1.038e+08	9.73937e+07	1.55578e+08	1.07905e+08	1.08016e+08	1.0	1.124849	1.100939	1.10297	1.07781	1.013154	1.615417	1.120769	1.118012	9	7.3724	0.5184	9.65575e+07	1.1815e+08	1.13254e+08	1.05893e+08	1.06944e+08	1.09184e+08	1.30381e+08	1.23525e+08	1.20851e+08		-0.0196255	0.786331	0.253993	0.313833
CCT2	P78371	TCPB_HUMAN	https://www.uniprot.org/uniprot/P78371	n/d	P0283070A	432	57488	11		8	5.2321e+07	5.30941e+07	5.67384e+07	6.32098e+07	5.61223e+07	5.77443e+07	7.7617e+07	5.89495e+07	5.57981e+07	1.0	1.018156	1.08403	1.211707	1.074246	1.108722	1.492861	1.130428	1.064616	8	7.3575	1.1741	5.2321e+07	5.77769e+07	6.0395e+07	6.30716e+07	5.78222e+07	6.47348e+07	6.50465e+07	6.7483e+07	6.24284e+07		0.127011	0.124525	0.246483	0.252774
CCT3	P49368	TCPG_HUMAN	https://www.uniprot.org/uniprot/P49368	n/d	P0283070A	516	60533	14		6	3.85943e+07	4.00125e+07	3.78054e+07	4.35886e+07	3.96437e+07	3.84103e+07	7.87447e+07	4.32707e+07	4.16967e+07	1.0	1.036661	0.979558	1.128242	1.027189	0.998808	2.015598	1.120856	1.08045	6	6.9473	0.1175	3.85943e+07	4.35415e+07	4.02418e+07	4.34934e+07	4.08444e+07	4.30602e+07	6.59915e+07	4.95345e+07	4.66514e+07		0.0634059	0.384746	0.491918	0.28645
CCT4	P50991	TCPD_HUMAN	https://www.uniprot.org/uniprot/P50991	n/d	P0283070A	307	57924	5		3	1.36341e+07	1.47486e+07	1.28824e+07	1.51204e+07	1.28278e+07	1.12416e+07	2.2967e+07	1.22649e+07	1.16341e+07	1.0	1.081746	0.944867	1.109015	0.940866	0.82452	1.68453	0.899581	0.853308	3	6.6755	0.1901	1.36341e+07	1.60494e+07	1.37126e+07	1.50873e+07	1.32164e+07	1.26024e+07	1.92473e+07	1.40404e+07	1.30165e+07		-0.0744434	0.588246	0.183622	0.75587
CCT6A	P40227	TCPZ_HUMAN	https://www.uniprot.org/uniprot/P40227	n/d	P0283070A	291	58024	11		7	1.17778e+08	1.32563e+08	1.29372e+08	1.32691e+08	1.17174e+08	1.219e+08	1.97939e+08	1.35053e+08	1.21892e+08	1.0	1.126441	1.101423	1.125605	0.99425	1.039825	1.682166	1.146471	1.03239	5	7.3004	0.4548	1.17778e+08	1.44255e+08	1.3771e+08	1.32401e+08	1.20723e+08	1.36657e+08	1.65882e+08	1.54603e+08	1.36376e+08		-0.0305227	0.701015	0.260588	0.39384
CDC5L	Q99459	CDC5L_HUMAN	https://www.uniprot.org/uniprot/Q99459	n/d	P0283070A	99	92250	3		2	8.94364e+06	9.45704e+06	9.14215e+06	1.06133e+07	1.18434e+07	1.05335e+07	1.14101e+07	8.80353e+06	1.00322e+07	1.0	1.057403	1.022195	1.186687	1.32423	1.17776	1.27578	0.984333	1.121707	2	6.4922	0.2064	8.94364e+06	1.02911e+07	9.73132e+06	1.05901e+07	1.22022e+07	1.18086e+07	9.56219e+06	1.00779e+07	1.12242e+07		0.260362	0.0275331	0.135058	0.359491
CDC42BPA	Q5VT25	MRCKA_HUMAN	https://www.uniprot.org/uniprot/Q5VT25	KINASE	P0283070A	327	202810	8	AGC	4	1.64107e+07	1.72545e+07	1.63667e+07	2.08248e+07	2.03308e+07	1.84503e+07	2.87144e+07	1.75223e+07	1.76179e+07	1.0	1.051418	0.99732	1.268983	1.238877	1.124285	1.749743	1.067741	1.073566	4	6.2945	0.7264	1.64107e+07	1.87763e+07	1.74214e+07	2.07793e+07	2.09466e+07	2.06838e+07	2.4064e+07	2.00588e+07	1.97114e+07		0.252609	0.0266727	0.351947	0.317195
CDC42BPB	Q9Y5S2	MRCKB_HUMAN	https://www.uniprot.org/uniprot/Q9Y5S2	KINASE	P0283070A	183	194313	6	AGC	2	4.05312e+06	4.31819e+06	3.43021e+06	4.97831e+06	4.75787e+06	4.30363e+06	8.74524e+06	4.11013e+06	3.8542e+06	1.0	1.065398	0.846313	1.228267	1.173877	1.061806	2.157656	1.014066	0.950922	2	6.3598	0.1999	4.05312e+06	4.69904e+06	3.65127e+06	4.96743e+06	4.90198e+06	4.82462e+06	7.3289e+06	4.70511e+06	4.31219e+06		0.250551	0.107908	0.501703	0.401857
CDK1	P06493	CDK1_HUMAN	https://www.uniprot.org/uniprot/P06493	KINASE	P0283070A	69	34095	3	CMGC	2	2.03915e+07	1.6483e+07	1.81399e+07	2.01393e+07	1.73447e+07	1.56522e+07	4.4e+07	2.4223e+07	2.05085e+07	1.0	0.808327	0.889581	0.987632	0.850585	0.767586	2.157763	1.1879	1.005741	2	6.8336	0.127	2.03915e+07	1.79368e+07	1.93089e+07	2.00952e+07	1.787e+07	1.75471e+07	3.68739e+07	2.77295e+07	2.29455e+07		-0.0501136	0.723811	0.68964	0.202158
CENPF	P49454	CENPF_HUMAN	https://www.uniprot.org/uniprot/P49454	n/d	P0283070A	212	367760	13		3	2.23513e+07	2.14316e+07	2.14871e+07	2.38843e+07	2.15301e+07	2.26515e+07	2.59869e+07	2.11194e+07	2.2432e+07	1.0	0.958853	0.961336	1.068588	0.963259	1.013432	1.162655	0.944884	1.003612	3	6.7459	1.0755	2.23513e+07	2.33219e+07	2.28719e+07	2.38321e+07	2.21822e+07	2.53937e+07	2.17781e+07	2.41766e+07	2.50976e+07		0.0605129	0.30484	0.0913869	0.436191
CERS2	Q96G23	CERS2_HUMAN	https://www.uniprot.org/uniprot/Q96G23	n/d	P0283070A	153	44876	6		3	1.1046e+08	1.05981e+08	1.09289e+08	8.97372e+07	1.06661e+08	8.6235e+07	8.54668e+07	1.03375e+08	1.19701e+08	1.0	0.959449	0.989397	0.812393	0.965607	0.780687	0.773733	0.935858	1.083657	3	7.5235	1.7086	1.1046e+08	1.15328e+08	1.16332e+08	8.95411e+07	1.09892e+08	9.66745e+07	7.1625e+07	1.1834e+08	1.33925e+08		-0.204746	0.150221	-0.0782066	0.582846
CFL1	P23528	COF1_HUMAN	https://www.uniprot.org/uniprot/P23528	n/d	P0283070A	315	18502	11		4	9.11055e+07	9.14714e+07	9.5784e+07	9.4052e+07	8.66398e+07	9.13936e+07	1.466e+08	1.04969e+08	9.94186e+07	1.0	1.00307	1.051353	1.032343	0.950984	1.003163	1.60912	1.152173	1.091247	4	7.256	1.1493	9.11055e+07	9.95391e+07	1.01957e+08	9.38465e+07	8.9264e+07	1.02458e+08	1.22857e+08	1.20164e+08	1.11232e+08		-0.0328966	0.475001	0.334463	0.214374
CHD4	Q14839	CHD4_HUMAN	https://www.uniprot.org/uniprot/Q14839	n/d	P0283070A	767	220845	17		11	6.91707e+07	7.40184e+07	7.23965e+07	7.05779e+07	7.39976e+07	7.45921e+07	7.57138e+07	7.40592e+07	6.90291e+07	1.0	1.065521	1.049683	1.022296	1.069144	1.078484	1.092887	1.072398	1.00002	11	7.1898	0.4484	6.91707e+07	8.05467e+07	7.70622e+07	7.04236e+07	7.62389e+07	8.36222e+07	6.34515e+07	8.47799e+07	7.72316e+07		0.0237737	0.564369	0.0213654	0.697355
CHD1	O14646	CHD1_HUMAN	https://www.uniprot.org/uniprot/O14646	n/d	P0283070A	46	196685	2		1	591635	915779	1.2852e+06	1.1328e+06	1.17554e+06	1.3565e+06	2.05172e+06	1.37417e+06	1.37263e+06	1.0	1.547878	2.172286	1.914693	1.986941	2.292802	3.467876	2.322672	2.320058	1	5.9031	n/d	591635	996550	1.36803e+06	1.13032e+06	1.21115e+06	1.52072e+06	1.71943e+06	1.5731e+06	1.53573e+06		0.392136	0.290671	0.780973	0.109346
CHERP	Q8IWX8	CHERP_HUMAN	https://www.uniprot.org/uniprot/Q8IWX8	n/d	P0283070A	76	103701	2		2	1.62036e+07	1.54109e+07	1.47867e+07	2.70649e+07	2.43972e+07	2.33444e+07	2.70226e+07	1.63977e+07	1.61535e+07	1.0	0.951077	0.912554	1.670302	1.505667	1.440691	1.667688	1.01198	0.996908	2	6.5808	0.3096	1.62036e+07	1.67701e+07	1.57396e+07	2.70058e+07	2.51362e+07	2.61705e+07	2.26461e+07	1.87714e+07	1.8073e+07		0.689004	0.00179883	0.360517	0.321116
CHORDC1	Q9UHD1	CHRD1_HUMAN	https://www.uniprot.org/uniprot/Q9UHD1	n/d	P0283070A	57	37489	2		2	3.21936e+07	3.27453e+07	2.93295e+07	3.19571e+07	3.24515e+07	2.74919e+07	5.52825e+07	3.12683e+07	2.96421e+07	1.0	1.017138	0.911034	0.992653	1.00801	0.853957	1.71719	0.971257	0.920743	2	6.8615	0.012	3.21936e+07	3.56334e+07	3.12196e+07	3.18872e+07	3.34344e+07	3.08201e+07	4.63292e+07	3.57946e+07	3.31643e+07		-0.0367017	0.69359	0.301675	0.488674
CHST14	Q8NCH0	CHSTE_HUMAN	https://www.uniprot.org/uniprot/Q8NCH0	n/d	P0283070A	179	42996	3		2	4.05352e+07	4.07982e+07	3.71975e+07	2.99341e+07	3.53304e+07	2.84651e+07	2.92326e+07	2.83109e+07	2.95648e+07	1.0	1.006489	0.91766	0.738472	0.871598	0.702233	0.721166	0.698427	0.729362	2	7.1394	0.235	4.05352e+07	4.43966e+07	3.95947e+07	2.98687e+07	3.64005e+07	3.19111e+07	2.44982e+07	3.24091e+07	3.3078e+07		-0.338686	0.0498648	-0.444381	0.00362969
CILP	O75339	CILP1_HUMAN	https://www.uniprot.org/uniprot/O75339	n/d	P0283070A	159	132563	5		3	1.58135e+06	2.76975e+06	2.647e+06	2.32942e+06	5.05978e+06	0	4.50587e+08	1.88658e+06	1.68458e+06	1.0	1.751507	1.673887	1.473054	3.199658	0.0	284.93786	1.193019	1.065278	3	7.0003	1.189	1.58135e+06	3.01404e+06	2.81759e+06	2.32432e+06	5.21304e+06	0	3.77612e+08	2.15968e+06	1.88475e+06		0.0784545		6.02009	0.476162
CISD1	Q9NZ45	CISD1_HUMAN	https://www.uniprot.org/uniprot/Q9NZ45	n/d	P0283070A	185	12199	9		3	3.5049e+07	3.10034e+07	3.51202e+07	3.61309e+07	3.88328e+07	2.64798e+07	2.95493e+07	3.35091e+07	3.95803e+07	1.0	0.886981	1.003991	1.030869	1.107318	0.755508	0.843085	0.957104	1.130165	3	6.5566	1.1093	3.5049e+07	3.37379e+07	3.73835e+07	3.60519e+07	4.0009e+07	2.96854e+07	2.47636e+07	3.83599e+07	4.42836e+07		0.00385769	0.948117	0.0207573	0.931126
CKAP5	Q14008	CKAP5_HUMAN	https://www.uniprot.org/uniprot/Q14008	n/d	P0283070A	1107	226255	34		19	1.42073e+08	1.39037e+08	1.36375e+08	1.47137e+08	1.48584e+08	1.42935e+08	2.00957e+08	1.52671e+08	1.40443e+08	1.0	0.979453	0.959264	1.035485	1.045166	1.004931	1.411812	1.074478	0.988739	18	7.0807	0.3658	1.42073e+08	1.513e+08	1.45164e+08	1.46815e+08	1.53085e+08	1.60238e+08	1.68411e+08	1.74772e+08	1.57131e+08		0.0713647	0.0406622	0.242996	0.284298
CKAP4	Q07065	CKAP4_HUMAN	https://www.uniprot.org/uniprot/Q07065	n/d	P0283070A	494	66022	12		7	7.08571e+07	6.93672e+07	7.05295e+07	9.92276e+07	9.18866e+07	8.38456e+07	6.47025e+07	6.8801e+07	6.90543e+07	1.0	0.975872	0.997277	1.399531	1.296788	1.18249	0.914019	0.969895	0.974558	6	6.8442	0.8265	7.08571e+07	7.54852e+07	7.50748e+07	9.90107e+07	9.46698e+07	9.39959e+07	5.42235e+07	7.87605e+07	7.72599e+07		0.383663	0.0306097	-0.0572245	0.191048
CKMT1A, CKMT1B	P12532	KCRU_HUMAN	https://www.uniprot.org/uniprot/P12532	n/d	P0283070A	316	50420	8		5	4.45182e+07	4.89707e+07	5.33776e+07	8.01878e+07	7.84131e+07	7.40521e+07	8.47832e+07	5.44206e+07	5.08465e+07	1.0	1.094652	1.201447	1.787755	1.746355	1.648019	1.898562	1.218826	1.136218	5	7.2609	0.789	4.45182e+07	5.32899e+07	5.68175e+07	8.00125e+07	8.07882e+07	8.30168e+07	7.1052e+07	6.22985e+07	5.68884e+07		0.663674	0.00524845	0.371875	0.279606
CLASP2	O75122	CLAP2_HUMAN	https://www.uniprot.org/uniprot/O75122	n/d	P0283070A	116	165922	4		2	9.3873e+06	1.01222e+07	1.05159e+07	1.1504e+07	1.11985e+07	1.04295e+07	1.24498e+07	9.27784e+06	9.42864e+06	1.0	1.078284	1.120228	1.225481	1.19294	1.111021	1.326238	0.98834	1.004404	2	6.316	0.387	9.3873e+06	1.10149e+07	1.11936e+07	1.14788e+07	1.15377e+07	1.16921e+07	1.04335e+07	1.06209e+07	1.0549e+07		0.142039	0.0912582	0.0533398	0.798496
CLDN3	O15551	CLD3_HUMAN	https://www.uniprot.org/uniprot/O15551	n/d	P0283070A	227	23318	5		4	4.33678e+07	4.19462e+07	4.76816e+07	3.87358e+07	3.72037e+07	3.16825e+07	6.99776e+07	4.55264e+07	4.30511e+07	1.0	0.96722	1.099471	0.893193	0.857866	0.730554	1.613584	1.049774	0.992696	4	6.734	0.1757	4.33678e+07	4.56458e+07	5.07545e+07	3.86511e+07	3.83306e+07	3.5518e+07	5.86443e+07	5.21167e+07	4.81667e+07		-0.305405	0.0520048	0.253605	0.42632
CLEC11A	Q9Y240	CLC11_HUMAN	https://www.uniprot.org/uniprot/Q9Y240	n/d	P0283070A	118	35694	3		2	2.03416e+06	2.03403e+06	2.0992e+06	2.50211e+06	3.14198e+06	2.11856e+06	2.60475e+07	2.27764e+06	1.42461e+06	1.0	0.999935	1.031973	1.230043	1.544604	1.04149	12.805021	1.119691	0.700343	2	6.9646	0.0498	2.03416e+06	2.21343e+06	2.23449e+06	2.49664e+06	3.23714e+06	2.37504e+06	2.1829e+07	2.60734e+06	1.5939e+06		0.331887	0.196931	2.27014	0.488412
CLIC1	O00299	CLIC1_HUMAN	https://www.uniprot.org/uniprot/O00299	n/d	P0283070A	44	26922	2		1	4.99756e+06	5.90803e+06	6.35557e+06	6.49778e+06	5.62568e+06	5.6405e+06	1.0754e+07	5.92242e+06	5.36076e+06	1.0	1.182183	1.271734	1.30019	1.125686	1.128651	2.15185	1.185062	1.072676	1	6.5065	n/d	4.99756e+06	6.42911e+06	6.76516e+06	6.48358e+06	5.79608e+06	6.32334e+06	9.01233e+06	6.77974e+06	5.99777e+06		0.0414241	0.734954	0.352411	0.460788
CLINT1	Q14677	EPN4_HUMAN	https://www.uniprot.org/uniprot/Q14677	n/d	P0283070A	96	68259	4		3	6.3102e+06	6.62788e+06	5.41394e+06	7.94774e+06	7.38483e+06	8.16071e+06	1.51905e+07	6.97956e+06	6.55149e+06	1.0	1.050345	0.857967	1.259508	1.170302	1.293258	2.407301	1.106076	1.038238	3	6.3637	0.2586	6.3102e+06	7.21245e+06	5.76284e+06	7.93037e+06	7.60851e+06	9.14864e+06	1.27303e+07	7.98991e+06	7.32998e+06		0.35631	0.0365695	0.646197	0.299524
CLPTM1	O96005	CLPT1_HUMAN	https://www.uniprot.org/uniprot/O96005	n/d	P0283070A	285	76096	10		5	1.09905e+08	9.8868e+07	9.63943e+07	9.59006e+07	1.01242e+08	7.16555e+07	8.16473e+07	9.56103e+07	1.03907e+08	1.0	0.90059	0.880383	0.874749	0.924654	0.656705	0.746545	0.869962	0.945427	5	7.2758	0.5242	1.09905e+08	1.07588e+08	1.02607e+08	9.56909e+07	1.04308e+08	8.03301e+07	6.84241e+07	1.09451e+08	1.16254e+08		-0.183078	0.332958	-0.118185	0.367878
CLTC	Q00610	CLH1_HUMAN	https://www.uniprot.org/uniprot/Q00610	n/d	P0283070A	2041	191612	62		29	5.00736e+08	4.97626e+08	4.97217e+08	5.16107e+08	4.86255e+08	4.91049e+08	8.39859e+08	5.08871e+08	4.86596e+08	1.0	0.993786	0.992801	1.03127	0.970574	0.981136	1.678621	1.016656	0.971217	29	7.8592	0.1074	5.00736e+08	5.41516e+08	5.2926e+08	5.14978e+08	5.00983e+08	5.50496e+08	7.03839e+08	5.82534e+08	5.44417e+08		-0.00209269	0.931896	0.295333	0.427778
CLUH	O75153	CLU_HUMAN	https://www.uniprot.org/uniprot/O75153	n/d	P0283070A	1070	146668	37		18	2.27027e+08	2.40987e+08	2.32869e+08	2.16394e+08	1.97621e+08	2.07652e+08	2.04784e+08	2.07215e+08	1.93349e+08	1.0	1.061758	1.028002	0.95344	0.872038	0.915597	0.900557	0.914234	0.852322	18	7.4312	0.2152	2.27027e+08	2.62242e+08	2.47876e+08	2.15921e+08	2.03607e+08	2.32791e+08	1.71618e+08	2.37212e+08	2.16324e+08		-0.173031	0.0242761	-0.211408	0.00671521
CNN2	Q99439	CNN2_HUMAN	https://www.uniprot.org/uniprot/Q99439	n/d	P0283070A	181	33697	11		2	8.46176e+06	8.33505e+06	7.73839e+06	1.04027e+07	1.04627e+07	9.39808e+06	3.29367e+07	7.30851e+06	6.68989e+06	1.0	0.985026	0.914514	1.229374	1.236474	1.110653	3.892422	0.86371	0.790602	2	6.2985	1.0341	8.46176e+06	9.07019e+06	8.2371e+06	1.03799e+07	1.07796e+07	1.05358e+07	2.76024e+07	8.36648e+06	7.48483e+06		0.302725	0.0104597	0.935815	0.557909
CNOT1	A5YKK6	CNOT1_HUMAN	https://www.uniprot.org/uniprot/A5YKK6	n/d	P0283070A	921	266936	28		16	1.27523e+08	1.2503e+08	1.25213e+08	1.42575e+08	1.44117e+08	1.36418e+08	1.52865e+08	1.27755e+08	1.25159e+08	1.0	0.979276	0.981964	1.117426	1.128825	1.071575	1.192946	1.002775	0.981885	16	7.1742	0.4421	1.27523e+08	1.36057e+08	1.33283e+08	1.42263e+08	1.48482e+08	1.52933e+08	1.28108e+08	1.46248e+08	1.40031e+08		0.163541	0.0127474	0.1032	0.399503
COA3	Q9Y2R0	COA3_HUMAN	https://www.uniprot.org/uniprot/Q9Y2R0	n/d	P0283070A	89	11731	9		2	2.63451e+07	2.80966e+07	2.78512e+07	2.58825e+07	2.71729e+07	2.63757e+07	4.16837e+07	2.49297e+07	2.29829e+07	1.0	1.066482	1.057166	0.982442	1.031422	1.00116	1.582215	0.946275	0.872379	2	6.6237	0.5077	2.63451e+07	3.05747e+07	2.96461e+07	2.5826e+07	2.7996e+07	2.95687e+07	3.49327e+07	2.85385e+07	2.5714e+07		-0.0510627	0.234031	0.122672	0.817624
COG1	Q8WTW3	COG1_HUMAN	https://www.uniprot.org/uniprot/Q8WTW3	n/d	P0283070A	120	108977	6		3	1.23968e+07	1.29719e+07	1.21677e+07	1.19998e+07	1.17318e+07	1.38107e+07	1.24932e+07	1.29939e+07	1.15663e+07	1.0	1.046388	0.981518	0.967976	0.946356	1.114052	1.007777	1.048166	0.933009	3	6.509	1.1229	1.23968e+07	1.4116e+07	1.29518e+07	1.19736e+07	1.20871e+07	1.54826e+07	1.04699e+07	1.48749e+07	1.29407e+07		0.000227828	0.971751	-0.0186807	0.74756
COL6A1	P12109	CO6A1_HUMAN	https://www.uniprot.org/uniprot/P12109	n/d	P0283070A	111	108528	4		2	2.87455e+06	3.17772e+06	2.97232e+06	3.4551e+06	2.64655e+06	1.89341e+06	3.64109e+07	2.66735e+06	2.2373e+06	1.0	1.105465	1.03401	1.201961	0.920681	0.65868	12.666642	0.927918	0.778314	2	6.6217	0.6474	2.87455e+06	3.45799e+06	3.16387e+06	3.44755e+06	2.72671e+06	2.12263e+06	3.0514e+07	3.05347e+06	2.50316e+06		-0.174753	0.480723	2.19475	0.522531
COL12A1	Q99715	COCA1_HUMAN	https://www.uniprot.org/uniprot/Q99715	n/d	P0283070A	150	333143	7		2	1.07367e+07	9.75232e+06	1.01739e+07	1.17491e+07	1.16507e+07	1.27828e+07	2.69471e+07	1.04419e+07	1.14046e+07	1.0	0.908316	0.947587	1.094291	1.085133	1.190571	2.509812	0.97254	1.062209	2	6.695	0.1191	1.07367e+07	1.06125e+07	1.08296e+07	1.17234e+07	1.20036e+07	1.43303e+07	2.25828e+07	1.19534e+07	1.27598e+07		0.2388	0.0153287	0.670194	0.347998
COPA	P53621	COPA_HUMAN	https://www.uniprot.org/uniprot/P53621	n/d	P0283070A	1178	139322	35		24	3.14895e+08	3.13575e+08	2.97339e+08	3.24619e+08	3.11817e+08	2.89649e+08	3.4204e+08	3.19411e+08	2.95883e+08	1.0	0.996575	0.945444	1.029611	0.986794	0.920682	1.086749	1.014585	0.93994	24	7.6406	0.1369	3.14895e+08	3.41232e+08	3.16502e+08	3.23909e+08	3.21262e+08	3.24714e+08	2.86645e+08	3.65649e+08	3.31042e+08		0.0004285	0.99088	0.0483059	0.53803
COPB1	P53618	COPB_HUMAN	https://www.uniprot.org/uniprot/P53618	n/d	P0283070A	544	107141	11		6	4.59505e+07	4.61448e+07	4.41758e+07	4.86189e+07	4.70765e+07	4.76909e+07	5.35972e+07	4.83935e+07	4.88169e+07	1.0	1.00379	0.961722	1.061514	1.024814	1.038352	1.170461	1.053587	1.064264	6	7.1443	0.7387	4.59505e+07	5.02147e+07	4.70227e+07	4.85126e+07	4.85024e+07	5.34643e+07	4.49168e+07	5.53988e+07	5.46177e+07		0.073428	0.045385	0.146231	0.0749172
COPB2	P35606	COPB2_HUMAN	https://www.uniprot.org/uniprot/P35606	n/d	P0283070A	873	102486	18		13	7.99395e+07	8.37047e+07	8.20478e+07	8.73619e+07	8.45474e+07	7.69908e+07	1.10766e+08	7.99735e+07	7.6751e+07	1.0	1.046816	1.026625	1.093351	1.057974	0.962487	1.382549	0.998324	0.959804	13	6.9223	0.1613	7.99395e+07	9.10873e+07	8.73355e+07	8.71709e+07	8.71083e+07	8.63112e+07	9.28269e+07	9.15504e+07	8.58711e+07		0.0187156	0.79275	0.122638	0.602428
COPG1	Q9Y678	COPG1_HUMAN	https://www.uniprot.org/uniprot/Q9Y678	n/d	P0283070A	318	97717	11		5	6.61071e+07	7.05439e+07	7.02231e+07	7.88633e+07	7.62285e+07	7.18223e+07	9.3718e+07	6.92961e+07	6.73833e+07	1.0	1.067781	1.064989	1.195171	1.153589	1.088442	1.421425	1.052529	1.019305	5	6.9505	0.2586	6.61071e+07	7.67658e+07	7.47487e+07	7.86909e+07	7.85374e+07	8.05171e+07	7.85398e+07	7.93274e+07	7.53902e+07		0.133393	0.0593922	0.155372	0.458172
COQ8B	Q96D53	COQ8B_HUMAN	https://www.uniprot.org/uniprot/Q96D53	KINASE	P0283070A	175	60069	4	Atypical	3	9.8795e+06	1.09924e+07	1.01231e+07	1.07153e+07	1.08072e+07	1.08323e+07	9.83067e+06	1.02357e+07	9.68562e+06	1.0	1.112647	1.024654	1.084595	1.093905	1.09644	0.995058	1.036052	0.980376	3	6.2914	0.4754	9.8795e+06	1.19619e+07	1.07755e+07	1.06918e+07	1.11346e+07	1.21436e+07	8.23854e+06	1.17174e+07	1.08365e+07		0.0619451	0.305944	-0.0590482	0.3496
CORO1B	Q9BR76	COR1B_HUMAN	https://www.uniprot.org/uniprot/Q9BR76	n/d	P0283070A	155	54234	3		2	3.26823e+07	3.49084e+07	3.40357e+07	3.31067e+07	3.01631e+07	3.1128e+07	4.79679e+07	3.51149e+07	3.48009e+07	1.0	1.068112	1.041411	1.012985	0.922917	0.952442	1.467703	1.07443	1.064825	2	6.9756	0.0845	3.26823e+07	3.79872e+07	3.62292e+07	3.30343e+07	3.10767e+07	3.48964e+07	4.01992e+07	4.0198e+07	3.89362e+07		-0.106451	0.0984019	0.214089	0.322057
CORO1C	Q9ULV4	COR1C_HUMAN	https://www.uniprot.org/uniprot/Q9ULV4	n/d	P0283070A	147	58947	8		4	2.66504e+07	2.91436e+07	2.7625e+07	3.18972e+07	3.05235e+07	2.79491e+07	6.18254e+07	2.87652e+07	2.87364e+07	1.0	1.092398	1.029232	1.191159	1.140471	1.048729	2.319866	1.079353	1.06999	4	6.647	0.5805	2.66504e+07	3.17141e+07	2.94053e+07	3.18275e+07	3.14481e+07	3.13326e+07	5.18124e+07	3.29292e+07	3.21511e+07		0.115463	0.175653	0.516472	0.374515
COX4I1	P13073	COX41_HUMAN	https://www.uniprot.org/uniprot/P13073	n/d	P0283070A	233	19576	8		4	6.91095e+07	7.28202e+07	7.36218e+07	6.81932e+07	7.88834e+07	6.03026e+07	6.22822e+07	7.37484e+07	7.61447e+07	1.0	1.053693	1.065292	0.986742	1.141426	0.872566	0.90121	1.067124	1.101798	4	7.1774	0.6123	6.91095e+07	7.92428e+07	7.83664e+07	6.80442e+07	8.12726e+07	6.76028e+07	5.21952e+07	8.44242e+07	8.51928e+07		-0.0557613	0.629938	-0.022776	0.792261
COX15	Q7KZN9	COX15_HUMAN	https://www.uniprot.org/uniprot/Q7KZN9	n/d	P0283070A	160	46030	6		2	2.48026e+07	2.35786e+07	2.3313e+07	2.27055e+07	2.48665e+07	2.03555e+07	2.0402e+07	2.37269e+07	2.8246e+07	1.0	0.950648	0.939939	0.915445	1.002575	0.820699	0.822573	0.956629	1.138831	2	7.3709	0.2673	2.48026e+07	2.56582e+07	2.48154e+07	2.26558e+07	2.56197e+07	2.28197e+07	1.70978e+07	2.71616e+07	3.16024e+07		-0.0778613	0.433272	0.0136334	0.992821
CPNE3	O75131	CPNE3_HUMAN	https://www.uniprot.org/uniprot/O75131	n/d	P0283070A	246	60130	7		2	4.40859e+06	4.29801e+06	4.797e+06	5.96411e+06	5.20719e+06	5.84567e+06	2.00373e+07	4.07174e+06	4.55153e+06	1.0	0.974918	1.088104	1.352838	1.181147	1.325972	4.545071	0.923592	1.032424	2	6.3557	0.2309	4.40859e+06	4.67709e+06	5.10615e+06	5.95107e+06	5.36491e+06	6.55334e+06	1.67922e+07	4.66116e+06	5.09238e+06		0.333629	0.0143566	1.08573	0.45756
CPNE1	Q99829	CPNE1_HUMAN	https://www.uniprot.org/uniprot/Q99829	n/d	P0283070A	75	59058	2		2	1.33041e+07	1.36329e+07	1.29276e+07	1.67126e+07	1.58639e+07	1.42264e+07	2.97493e+07	1.3622e+07	1.31674e+07	1.0	1.024717	0.9717	1.2562	1.192406	1.069323	2.236097	1.023896	0.989725	2	6.4674	0.4603	1.33041e+07	1.48353e+07	1.37607e+07	1.66761e+07	1.63444e+07	1.59486e+07	2.49312e+07	1.55939e+07	1.4732e+07		0.231488	0.0674608	0.504128	0.411434
CPT2	P23786	CPT2_HUMAN	https://www.uniprot.org/uniprot/P23786	n/d	P0283070A	876	73776	28		18	2.81217e+08	2.65295e+08	2.58013e+08	2.63056e+08	2.7157e+08	2.34984e+08	2.09755e+08	2.45506e+08	2.65559e+08	1.0	0.945283	0.91877	0.936776	0.966858	0.838473	0.744995	0.8748	0.944051	18	7.9031	0.0938	2.81217e+08	2.88694e+08	2.74641e+08	2.62481e+08	2.79795e+08	2.63431e+08	1.75784e+08	2.81045e+08	2.97114e+08		-0.0640106	0.430699	-0.158498	0.236869
CPT1A	P50416	CPT1A_HUMAN	https://www.uniprot.org/uniprot/P50416	n/d	P0283070A	691	88367	24		14	1.98049e+08	1.85119e+08	1.85523e+08	1.93137e+08	1.87122e+08	1.55587e+08	1.82652e+08	1.93091e+08	1.94956e+08	1.0	0.933581	0.937093	0.979293	0.947894	0.786478	0.923207	0.975701	0.985355	14	7.3926	0.3532	1.98049e+08	2.01446e+08	1.97479e+08	1.92715e+08	1.9279e+08	1.74422e+08	1.5307e+08	2.21043e+08	2.18122e+08		-0.0858255	0.450982	0.00508666	0.910244
CRABP2	P29373	RABP2_HUMAN	https://www.uniprot.org/uniprot/P29373	n/d	P0283070A	157	15693	3		3	6.01878e+07	6.93138e+07	6.12366e+07	7.72428e+07	6.92481e+07	6.5423e+07	1.01059e+08	7.00898e+07	7.49652e+07	1.0	1.151627	1.017427	1.283364	1.150535	1.086982	1.679062	1.164519	1.245522	3	7.081	0.2407	6.01878e+07	7.54272e+07	6.51831e+07	7.7074e+07	7.13456e+07	7.33431e+07	8.46919e+07	8.02359e+07	8.38731e+07		0.151885	0.187627	0.367732	0.1506
CRELD1	Q96HD1	CREL1_HUMAN	https://www.uniprot.org/uniprot/Q96HD1	n/d	P0283070A	88	45439	4		2	1.72571e+07	1.51098e+07	1.56257e+07	1.30813e+07	1.68348e+07	1.27546e+07	1.25619e+07	1.66903e+07	1.71483e+07	1.0	0.875569	0.905461	0.758023	0.975528	0.739092	0.727925	0.967156	0.993695	2	6.7204	0.0722	1.72571e+07	1.64425e+07	1.66327e+07	1.30527e+07	1.73447e+07	1.42987e+07	1.05274e+07	1.91064e+07	1.9186e+07		-0.169566	0.298179	-0.0486695	0.726752
CRIP1	P50238	CRIP1_HUMAN	https://www.uniprot.org/uniprot/P50238	n/d	P0283070A	130	8533	5		3	2.89765e+07	3.17886e+07	3.28681e+07	3.50532e+07	3.41947e+07	3.21351e+07	4.07469e+07	3.45695e+07	3.2025e+07	1.0	1.097049	1.134301	1.211014	1.180083	1.109006	1.406206	1.197494	1.105205	3	6.7382	0.9538	2.89765e+07	3.45923e+07	3.49863e+07	3.49765e+07	3.52304e+07	3.60254e+07	3.41477e+07	3.95737e+07	3.58304e+07		0.114723	0.163152	0.197114	0.195722
CRNKL1	Q9BZJ0	CRNL1_HUMAN	https://www.uniprot.org/uniprot/Q9BZJ0	n/d	P0283070A	139	83147	8		3	2.17928e+07	2.42199e+07	2.34418e+07	1.99077e+07	2.06937e+07	2.14322e+07	2.72192e+07	2.1231e+07	1.89123e+07	1.0	1.111371	1.075666	0.913499	0.949566	0.98345	1.248998	0.974222	0.867822	3	6.4795	0.7155	2.17928e+07	2.63561e+07	2.49525e+07	1.98642e+07	2.13205e+07	2.40267e+07	2.28109e+07	2.43044e+07	2.11596e+07		-0.163019	0.0478499	-0.0441227	0.742462
CRYBG1	Q9Y4K1	AIM1_HUMAN	https://www.uniprot.org/uniprot/Q9Y4K1	n/d	P0283070A	133	188674	5		2	3.79147e+06	3.83279e+06	5.11373e+06	5.76717e+06	5.76535e+06	5.61522e+06	4.92522e+06	4.80726e+06	4.00781e+06	1.0	1.0109	1.348747	1.521092	1.520613	1.481014	1.299029	1.267917	1.057061	2	5.9453	0.6313	3.79147e+06	4.17084e+06	5.44329e+06	5.75457e+06	5.93998e+06	6.29499e+06	4.12755e+06	5.50316e+06	4.48405e+06		0.428881	0.0873014	0.109276	0.531816
CS	O75390	CISY_HUMAN	https://www.uniprot.org/uniprot/O75390	n/d	P0283070A	257	51712	7		5	9.91951e+07	1.04529e+08	9.62722e+07	1.05661e+08	1.02449e+08	9.60803e+07	2.26363e+08	1.02907e+08	1.03693e+08	1.0	1.054338	0.96914	1.065185	1.033684	0.969165	2.283555	1.037713	1.045342	5	7.4101	0.6202	9.91951e+07	1.13749e+08	1.02476e+08	1.0543e+08	1.05552e+08	1.07712e+08	1.89702e+08	1.17804e+08	1.16014e+08		0.02003	0.729997	0.529297	0.376951
CSE1L	P55060	XPO2_HUMAN	https://www.uniprot.org/uniprot/P55060	n/d	P0283070A	618	110415	21		12	2.61554e+08	2.3872e+08	2.50598e+08	2.67556e+08	2.59633e+08	2.06652e+08	2.27189e+08	2.56453e+08	2.60288e+08	1.0	0.912162	0.956821	1.023138	0.993459	0.790503	0.867668	0.981825	0.996708	11	7.7194	0.2592	2.61554e+08	2.59774e+08	2.66748e+08	2.66971e+08	2.67497e+08	2.31669e+08	1.90394e+08	2.93577e+08	2.91217e+08		-0.0331005	0.764531	-0.0134002	0.848576
CSRP1	P21291	CSRP1_HUMAN	https://www.uniprot.org/uniprot/P21291	n/d	P0283070A	238	20567	6		3	1.23073e+07	1.18272e+07	1.23746e+07	1.57039e+07	1.42755e+07	1.35421e+07	6.73277e+07	1.20259e+07	1.11998e+07	1.0	0.96099	1.005463	1.27598	1.159916	1.10033	5.470532	0.977129	0.91001	3	6.6367	0.2872	1.23073e+07	1.28704e+07	1.31721e+07	1.56696e+07	1.47079e+07	1.51815e+07	5.64235e+07	1.37667e+07	1.25306e+07		0.253472	0.0455527	1.31051	0.45522
CTNNA1	P35221	CTNA1_HUMAN	https://www.uniprot.org/uniprot/P35221	n/d	P0283070A	382	102634	8		7	3.66726e+07	3.65921e+07	4.00498e+07	4.27603e+07	4.14513e+07	4.38769e+07	1.05518e+08	4.17344e+07	3.93598e+07	1.0	0.997805	1.092073	1.167786	1.130306	1.19645	2.868446	1.138513	1.072325	7	6.8011	0.2083	3.66726e+07	3.98195e+07	4.26308e+07	4.26668e+07	4.27068e+07	4.91887e+07	8.84291e+07	4.77759e+07	4.40368e+07		0.176808	0.0338872	0.719714	0.345983
CTNNB1	P35222	CTNB1_HUMAN	https://www.uniprot.org/uniprot/P35222	n/d	P0283070A	114	85496	3		2	4.78039e+06	4.69529e+06	4.32295e+06	5.90764e+06	5.34824e+06	4.84613e+06	1.08431e+07	4.25971e+06	3.99269e+06	1.0	0.982198	0.904309	1.235807	1.118787	1.013753	2.268246	0.89108	0.835223	2	6.7805	0.3393	4.78039e+06	5.10941e+06	4.60154e+06	5.89472e+06	5.51023e+06	5.43281e+06	9.08699e+06	4.87634e+06	4.46713e+06		0.222716	0.0990802	0.468708	0.575943
CTNND1	O60716	CTND1_HUMAN	https://www.uniprot.org/uniprot/O60716	n/d	P0283070A	773	108169	18		9	5.99886e+07	6.27487e+07	5.7829e+07	7.91779e+07	7.11293e+07	6.90392e+07	3.6127e+08	6.54877e+07	5.80552e+07	1.0	1.042837	0.964458	1.323489	1.185724	1.152134	6.099562	1.093441	0.966206	9	7.4323	0.1572	5.99886e+07	6.8283e+07	6.15558e+07	7.90048e+07	7.32837e+07	7.73971e+07	3.0276e+08	7.49676e+07	6.49537e+07		0.280683	0.0245867	1.4249	0.407531
CTSD	P07339	CATD_HUMAN	https://www.uniprot.org/uniprot/P07339	PROTEASE	P0283070A	410	44552	9	Aspartic	7	1.51952e+08	1.59035e+08	1.42164e+08	1.07638e+08	1.09596e+08	9.85203e+07	1.38223e+08	1.3205e+08	1.36235e+08	1.0	1.047008	0.935348	0.70867	0.720976	0.649178	0.906091	0.86911	0.897331	7	7.8008	0.2673	1.51952e+08	1.73062e+08	1.51326e+08	1.07402e+08	1.12916e+08	1.10447e+08	1.15837e+08	1.51166e+08	1.52423e+08		-0.52119	0.00145688	-0.156709	0.0642473
CTTN	Q14247	SRC8_HUMAN	https://www.uniprot.org/uniprot/Q14247	n/d	P0283070A	132	70958	3		2	1.20232e+07	1.28429e+07	1.30123e+07	1.88193e+07	1.86528e+07	1.66571e+07	1.4305e+07	1.22337e+07	1.2471e+07	1.0	1.068178	1.082269	1.565253	1.551405	1.385415	1.189787	1.017513	1.037242	2	6.2669	0.9279	1.20232e+07	1.39756e+07	1.38509e+07	1.87782e+07	1.92178e+07	1.86736e+07	1.19882e+07	1.40047e+07	1.39528e+07		0.515033	0.00306571	0.0424582	0.651445
CUL2	Q13617	CUL2_HUMAN	https://www.uniprot.org/uniprot/Q13617	n/d	P0283070A	173	89491	4		2	6.9228e+06	6.36511e+06	6.92811e+06	7.61422e+06	7.08852e+06	5.41997e+06	9.80893e+06	6.69706e+06	7.67368e+06	1.0	0.919442	1.000767	1.099876	1.02394	0.782917	1.416904	0.967393	1.108466	2	6.4681	0.0827	6.9228e+06	6.9265e+06	7.37459e+06	7.59757e+06	7.30323e+06	6.07611e+06	8.22032e+06	7.66652e+06	8.58553e+06		-0.00667344	0.905247	0.258297	0.270305
CUL3	Q13618	CUL3_HUMAN	https://www.uniprot.org/uniprot/Q13618	n/d	P0283070A	214	88929	6		4	1.52312e+07	1.47673e+07	1.35955e+07	1.27049e+07	1.18517e+07	1.0964e+07	1.60432e+07	1.06483e+07	1.34335e+07	1.0	0.969545	0.89261	0.834136	0.778121	0.719837	1.053309	0.699113	0.88197	4	6.4238	0.2854	1.52312e+07	1.60698e+07	1.44717e+07	1.26771e+07	1.22107e+07	1.22913e+07	1.34449e+07	1.21898e+07	1.50297e+07		-0.295476	0.0213098	-0.119631	0.509269
CUL4B	Q13620	CUL4B_HUMAN	https://www.uniprot.org/uniprot/Q13620	n/d	P0283070A	129	103980	6		2	5.67919e+06	6.25403e+06	6.60823e+06	8.82196e+06	1.04973e+07	7.47798e+06	8.05451e+06	6.10261e+06	6.82202e+06	1.0	1.101217	1.163586	1.553382	1.848384	1.316732	1.418248	1.074556	1.201231	2	6.5219	0.1364	5.67919e+06	6.80562e+06	7.0341e+06	8.80267e+06	1.08153e+07	8.38326e+06	6.75003e+06	6.98602e+06	7.63267e+06		0.531332	0.048957	0.178202	0.283854
CYB5A	P00167	CYB5_HUMAN	https://www.uniprot.org/uniprot/P00167	n/d	P0283070A	184	15330	3		2	2.50403e+07	2.49758e+07	2.71441e+07	2.71146e+07	3.28084e+07	2.37813e+07	2.53655e+07	2.40885e+07	2.54606e+07	1.0	0.997424	1.084016	1.082838	1.310224	0.949721	1.012988	0.961988	1.016783	2	7.0479	0.2234	2.50403e+07	2.71786e+07	2.88934e+07	2.70553e+07	3.38021e+07	2.66603e+07	2.12574e+07	2.75755e+07	2.8486e+07		0.117445	0.519515	-0.0426106	0.430719
CYB5B	O43169	CYB5B_HUMAN	https://www.uniprot.org/uniprot/O43169	n/d	P0283070A	120	16332	3		3	2.9628e+07	2.65528e+07	2.91146e+07	2.67489e+07	2.74718e+07	2.21605e+07	2.19283e+07	2.65313e+07	2.91617e+07	1.0	0.896206	0.982673	0.902825	0.927224	0.747958	0.740123	0.895481	0.984262	3	6.8353	1.0749	2.9628e+07	2.88947e+07	3.09909e+07	2.66904e+07	2.83039e+07	2.48432e+07	1.83769e+07	3.03719e+07	3.26269e+07		-0.15925	0.231441	-0.136014	0.359263
CYB5R3	P00387	NB5R3_HUMAN	https://www.uniprot.org/uniprot/P00387	OXIDOREDUCTASE	P0283070A	92	38226	4	C6 NAD(P)H reductase	2	1.64282e+07	1.62582e+07	1.735e+07	2.04178e+07	1.84841e+07	1.61914e+07	3.10208e+07	1.46664e+07	1.6102e+07	1.0	0.989653	1.056114	1.242854	1.125142	0.985587	1.888267	0.892759	0.980146	2	6.8166	0.0686	1.64282e+07	1.76922e+07	1.84682e+07	2.03732e+07	1.90439e+07	1.81515e+07	2.59968e+07	1.67895e+07	1.80154e+07		0.138898	0.301921	0.304377	0.584006
CYB5R1	Q9UHQ9	NB5R1_HUMAN	https://www.uniprot.org/uniprot/Q9UHQ9	OXIDOREDUCTASE	P0283070A	132	34094	4	C6 NAD(P)H reductase	4	1.14623e+07	1.23091e+07	1.22227e+07	1.50696e+07	1.42037e+07	1.3779e+07	2.53484e+07	1.36436e+07	1.42742e+07	1.0	1.073875	1.06634	1.314709	1.239165	1.202119	2.211455	1.190303	1.245318	4	6.5189	0.2495	1.14623e+07	1.33947e+07	1.30104e+07	1.50366e+07	1.46339e+07	1.54471e+07	2.1243e+07	1.56186e+07	1.59704e+07		0.25833	0.00713141	0.56546	0.219561
CYCS	P99999	CYC_HUMAN	https://www.uniprot.org/uniprot/P99999	n/d	P0283070A	165	11749	5		4	3.28707e+07	2.4176e+07	2.3468e+07	1.98334e+07	1.95792e+07	1.60438e+07	4.35148e+07	2.22139e+07	2.99406e+07	1.0	0.735488	0.713949	0.603377	0.595643	0.488089	1.323814	0.675797	0.910858	4	6.907	0.666	3.28707e+07	2.63083e+07	2.49804e+07	1.97901e+07	2.01723e+07	1.79861e+07	3.64673e+07	2.54296e+07	3.34983e+07		-0.537897	0.0556938	0.248802	0.555366
CYC1	P08574	CY1_HUMAN	https://www.uniprot.org/uniprot/P08574	n/d	P0283070A	247	35422	5		3	2.68163e+07	2.94558e+07	2.77966e+07	2.43491e+07	2.6778e+07	2.46959e+07	2.66293e+07	3.02526e+07	2.85852e+07	1.0	1.098431	1.036558	0.907999	0.998574	0.920929	0.993027	1.128143	1.065965	3	6.8469	1.0712	2.68163e+07	3.20538e+07	2.9588e+07	2.42959e+07	2.75891e+07	2.76856e+07	2.23165e+07	3.46319e+07	3.19819e+07		-0.148932	0.062767	0.0237998	0.748222
CYFIP1	Q7L576	CYFP1_HUMAN	https://www.uniprot.org/uniprot/Q7L576	n/d	P0283070A	579	145181	19		12	8.76343e+07	8.68881e+07	7.93366e+07	9.47182e+07	9.14356e+07	8.90497e+07	1.25484e+08	8.72544e+07	8.20206e+07	1.0	0.992562	0.905927	1.080755	1.044097	1.016181	1.438775	0.999325	0.93733	12	7.2191	0.3555	8.76343e+07	9.45516e+07	8.44495e+07	9.45111e+07	9.4205e+07	9.983e+07	1.05161e+08	9.98852e+07	9.17669e+07		0.116471	0.107794	0.215509	0.425638
CYP4F22	Q6NT55	CP4FN_HUMAN	https://www.uniprot.org/uniprot/Q6NT55	OXIDOREDUCTASE	P0283070A	76	61958	2	C14.14 Flavin oxygenase	2	1.23836e+07	1.30632e+07	1.37853e+07	1.00935e+07	9.56512e+06	1.35311e+07	1.24277e+07	1.23378e+07	1.1028e+07	1.0	1.054873	1.113187	0.815065	0.772401	1.092659	1.003562	0.996295	0.890532	2	6.7663	0.1721	1.23836e+07	1.42153e+07	1.46737e+07	1.00714e+07	9.85484e+06	1.51691e+07	1.0415e+07	1.41237e+07	1.23384e+07		-0.2413	0.235365	-0.132336	0.139487
CYP2R1	Q6VVX0	CP2R1_HUMAN	https://www.uniprot.org/uniprot/Q6VVX0	OXIDOREDUCTASE	P0283070A	154	57359	5	C14.13 NAD(P)H oxygenase	2	5.04549e+06	4.46283e+06	5.06103e+06	4.85464e+06	4.28104e+06	4.5123e+06	5.17198e+06	4.93986e+06	4.49788e+06	1.0	0.884519	1.00308	0.962175	0.848488	0.894323	1.025071	0.979065	0.891467	2	6.3928	0.2221	5.04549e+06	4.85645e+06	5.38719e+06	4.84403e+06	4.4107e+06	5.05856e+06	4.33435e+06	5.65495e+06	5.03236e+06		-0.0942493	0.305309	0.00399302	0.964229
CYP51A1	Q16850	CP51A_HUMAN	https://www.uniprot.org/uniprot/Q16850	n/d	P0283070A	566	56805	18		10	2.48317e+08	2.53672e+08	2.65873e+08	2.0155e+08	1.80443e+08	2.37764e+08	2.11749e+08	2.37388e+08	2.1106e+08	1.0	1.026146	1.079169	0.815659	0.729178	0.963239	0.852678	0.958972	0.84909	10	7.9908	0.8765	2.48317e+08	2.76045e+08	2.83007e+08	2.0111e+08	1.85909e+08	2.66547e+08	1.77455e+08	2.71752e+08	2.36139e+08		-0.309143	0.102958	-0.217949	0.0394635
C18orf32	Q8TCD1	CR032_HUMAN	https://www.uniprot.org/uniprot/Q8TCD1	n/d	P0283070A	88	8669	2		2	3.44572e+07	3.35945e+07	3.32034e+07	2.56927e+07	2.87905e+07	2.41629e+07	2.77224e+07	3.46513e+07	3.73965e+07	1.0	0.974964	0.963613	0.745642	0.835545	0.701243	0.804546	1.005632	1.085304	2	6.7088	0.5966	3.44572e+07	3.65575e+07	3.53432e+07	2.56366e+07	2.96626e+07	2.7088e+07	2.32326e+07	3.96673e+07	4.18403e+07		-0.364547	0.0333829	-0.0213144	0.826011
C16orf58	Q96GQ5	RUS1_HUMAN	https://www.uniprot.org/uniprot/Q96GQ5	n/d	P0283070A	337	51017	10		5	7.43996e+07	6.89309e+07	6.5614e+07	7.05449e+07	7.33528e+07	5.69048e+07	6.28806e+07	7.05562e+07	7.45921e+07	1.0	0.9254	0.881825	0.948188	0.982328	0.764853	0.842355	0.945616	1.000381	5	6.9604	0.6934	7.43996e+07	7.50105e+07	6.98425e+07	7.03907e+07	7.55746e+07	6.37937e+07	5.26967e+07	8.07698e+07	8.34556e+07		-0.0573429	0.64646	-0.00633599	0.933499
DCAKD	Q8WVC6	DCAKD_HUMAN	https://www.uniprot.org/uniprot/Q8WVC6	n/d	P0283070A	250	26550	5		5	2.01939e+07	1.98808e+07	2.21935e+07	2.15357e+07	2.18825e+07	2.0864e+07	1.95384e+07	2.153e+07	2.31928e+07	1.0	0.98422	1.09379	1.063722	1.083621	1.033185	0.967539	1.066164	1.148507	5	6.9271	0.056	2.01939e+07	2.16342e+07	2.36237e+07	2.14886e+07	2.25453e+07	2.33898e+07	1.6374e+07	2.46466e+07	2.59487e+07		0.0459252	0.449382	0.0454531	0.645797
DCTN1	Q14203	DCTN1_HUMAN	https://www.uniprot.org/uniprot/Q14203	n/d	P0283070A	133	141693	3		2	1.1454e+07	1.24296e+07	1.30684e+07	1.63279e+07	1.51775e+07	1.6496e+07	2.16348e+07	1.31776e+07	1.0658e+07	1.0	1.085183	1.140954	1.425528	1.325093	1.440198	1.888847	1.150489	0.930505	2	6.5842	0.1633	1.1454e+07	1.35259e+07	1.39106e+07	1.62922e+07	1.56373e+07	1.84929e+07	1.81309e+07	1.50852e+07	1.19244e+07		0.377425	0.00701374	0.299274	0.519002
DCTPP1	Q9H773	DCTP1_HUMAN	https://www.uniprot.org/uniprot/Q9H773	n/d	P0283070A	137	18681	3		2	1.0523e+07	1.06628e+07	9.48721e+06	1.00126e+07	1.24665e+07	1.08401e+07	1.44554e+07	1.01966e+07	1.05606e+07	1.0	1.013293	0.901573	0.951499	1.184695	1.030143	1.373698	0.968982	1.003575	2	6.8753	0.066	1.0523e+07	1.16033e+07	1.00986e+07	9.99069e+06	1.28441e+07	1.21525e+07	1.21142e+07	1.16726e+07	1.18155e+07		0.119386	0.35436	0.199118	0.374144
DCXR	Q7Z4W1	DCXR_HUMAN	https://www.uniprot.org/uniprot/Q7Z4W1	OXIDOREDUCTASE	P0283070A	57	25913	3	C1 alcohol dehydrogenase	1	3.43782e+06	2.81247e+06	3.53988e+06	3.32422e+06	3.40989e+06	3.45019e+06	6.28768e+06	3.04251e+06	3.20274e+06	1.0	0.818096	1.029687	0.966954	0.991874	1.003597	1.828972	0.885011	0.931619	1	6.8665	n/d	3.43782e+06	3.06052e+06	3.76801e+06	3.31695e+06	3.51317e+06	3.86787e+06	5.26936e+06	3.48294e+06	3.58331e+06		0.0569392	0.602715	0.356318	0.499245
DDB1	Q16531	DDB1_HUMAN	https://www.uniprot.org/uniprot/Q16531	n/d	P0283070A	265	126966	8		7	3.63511e+07	4.14316e+07	3.80864e+07	4.60654e+07	4.39043e+07	4.16441e+07	6.8433e+07	3.86711e+07	4.05114e+07	1.0	1.141263	1.04774	1.263883	1.210481	1.143592	1.874806	1.063822	1.113077	7	6.6322	0.2434	3.63511e+07	4.50858e+07	4.05409e+07	4.59648e+07	4.52341e+07	4.66855e+07	5.73499e+07	4.4269e+07	4.53253e+07		0.183814	0.0604869	0.349348	0.372816
DDOST	P39656	OST48_HUMAN	https://www.uniprot.org/uniprot/P39656	n/d	P0283070A	96	50800	3		1	1.6292e+07	1.531e+07	1.4544e+07	2.03404e+07	1.84445e+07	1.60354e+07	1.41242e+07	1.57021e+07	1.73047e+07	1.0	0.939725	0.892707	1.24849	1.132122	0.98425	0.866942	0.963792	1.062163	1	6.8858	n/d	1.6292e+07	1.66603e+07	1.54813e+07	2.02959e+07	1.90032e+07	1.79766e+07	1.18367e+07	1.79751e+07	1.9361e+07		0.248506	0.118825	0.0304739	0.797399
DDR1	Q08345	DDR1_HUMAN	https://www.uniprot.org/uniprot/Q08345	KINASE	P0283070A	133	101795	7	TK	3	7.26261e+06	6.36283e+06	7.0744e+06	7.79294e+06	7.69708e+06	5.79908e+06	9.01234e+06	6.53945e+06	6.35199e+06	1.0	0.876109	0.974085	1.073022	1.059823	0.798485	1.240924	0.900428	0.874615	3	6.4293	0.7691	7.26261e+06	6.92403e+06	7.53031e+06	7.7759e+06	7.93022e+06	6.50112e+06	7.55274e+06	7.4861e+06	7.10677e+06		0.0404955	0.857292	0.0815604	0.734302
DDX5	P17844	DDX5_HUMAN	https://www.uniprot.org/uniprot/P17844	n/d	P0283070A	309	69147	10		5	6.11135e+07	6.37923e+07	6.49465e+07	7.23654e+07	6.45806e+07	6.78024e+07	6.89181e+07	7.15359e+07	6.35675e+07	1.0	1.044932	1.062796	1.184115	1.056733	1.109451	1.127706	1.168485	1.040155	5	6.9294	0.4275	6.11135e+07	6.94187e+07	6.9132e+07	7.22072e+07	6.65367e+07	7.60105e+07	5.77564e+07	8.18913e+07	7.11211e+07		0.108976	0.137816	0.103844	0.167744
DDX6	P26196	DDX6_HUMAN	https://www.uniprot.org/uniprot/P26196	n/d	P0283070A	289	54416	5		2	1.90758e+07	2.13079e+07	2.15243e+07	2.32595e+07	2.16934e+07	2.13301e+07	3.01516e+07	2.21923e+07	2.31767e+07	1.0	1.117013	1.12836	1.219323	1.137222	1.118177	1.580625	1.163378	1.214982	2	6.6638	0.4999	1.90758e+07	2.31872e+07	2.29115e+07	2.32087e+07	2.23504e+07	2.39123e+07	2.52684e+07	2.54048e+07	2.59307e+07		0.0985133	0.223726	0.286746	0.174361
DDX3X	O00571	DDX3X_HUMAN	https://www.uniprot.org/uniprot/O00571	n/d	P0283070A	485	73243	13		7	4.72979e+07	5.08704e+07	4.85702e+07	5.81654e+07	5.53635e+07	5.15509e+07	9.6342e+07	5.57571e+07	5.32814e+07	1.0	1.077022	1.030188	1.229938	1.168755	1.085424	2.031951	1.181077	1.12219	7	7.0068	0.1181	4.72979e+07	5.53571e+07	5.17004e+07	5.80383e+07	5.70404e+07	5.77917e+07	8.07388e+07	6.38284e+07	5.96127e+07		0.169916	0.0580061	0.485051	0.256358
DDX24	Q9GZR7	DDX24_HUMAN	https://www.uniprot.org/uniprot/Q9GZR7	n/d	P0283070A	196	96331	6		4	1.10976e+07	1.16798e+07	1.1145e+07	1.40128e+07	1.37556e+07	1.2838e+07	2.1847e+07	1.06617e+07	9.20056e+06	1.0	1.052461	1.004264	1.262685	1.239512	1.156826	1.968622	0.96072	0.829057	4	6.4003	0.7331	1.10976e+07	1.271e+07	1.18632e+07	1.39822e+07	1.41723e+07	1.43922e+07	1.83088e+07	1.22051e+07	1.02938e+07		0.259472	0.00790476	0.298131	0.671538
DDX31	Q9H8H2	DDX31_HUMAN	https://www.uniprot.org/uniprot/Q9H8H2	n/d	P0283070A	64	94086	2		2	5.47884e+06	4.93458e+06	6.80732e+06	5.02763e+06	5.17344e+06	5.18972e+06	7.45711e+06	4.35336e+06	3.94987e+06	1.0	0.900662	1.242476	0.917645	0.944259	0.947231	1.361076	0.794578	0.720932	2	6.1261	0.1836	5.47884e+06	5.3698e+06	7.24603e+06	5.01664e+06	5.33014e+06	5.81799e+06	6.24939e+06	4.98355e+06	4.41922e+06		-0.16208	0.389345	-0.127848	0.622409
DDX17	Q92841	DDX17_HUMAN	https://www.uniprot.org/uniprot/Q92841	n/d	P0283070A	552	80272	17		6	2.99919e+07	2.97095e+07	2.92508e+07	3.372e+07	3.0519e+07	3.01561e+07	3.85366e+07	3.25952e+07	3.15445e+07	1.0	0.990463	0.975291	1.124303	1.020213	1.005169	1.289219	1.087692	1.052902	6	6.7137	0.1742	2.99919e+07	3.23298e+07	3.11359e+07	3.36463e+07	3.14433e+07	3.38068e+07	3.22954e+07	3.73137e+07	3.52928e+07		0.0856813	0.239196	0.207001	0.151373
DDX19A	Q9NUU7	DD19A_HUMAN	https://www.uniprot.org/uniprot/Q9NUU7	n/d	P0283070A	112	53974	3		2	8.19428e+06	9.53061e+06	9.06309e+06	1.00742e+07	6.94829e+06	8.41496e+06	1.39425e+07	8.53383e+06	8.77135e+06	1.0	1.163081	1.106026	1.229421	0.847944	1.026931	1.701497	1.041437	1.070423	2	6.756	0.3213	8.19428e+06	1.03712e+07	9.64716e+06	1.00522e+07	7.15875e+06	9.43367e+06	1.16845e+07	9.76917e+06	9.81362e+06		-0.0746303	0.63862	0.222165	0.505974
DDX39B	Q13838	DX39B_HUMAN	https://www.uniprot.org/uniprot/Q13838	n/d	P0283070A	131	50679	5		2	2.85374e+07	2.83195e+07	2.83966e+07	3.13734e+07	2.83103e+07	2.75874e+07	4.76729e+07	2.89242e+07	2.90269e+07	1.0	0.992365	0.995069	1.099379	0.992042	0.96671	1.670544	1.013554	1.017152	2	6.5604	0.0549	2.85374e+07	3.08172e+07	3.02267e+07	3.13048e+07	2.91678e+07	3.09271e+07	3.9952e+07	3.31112e+07	3.2476e+07		0.0337439	0.634305	0.309106	0.380146
DEGS1	O15121	DEGS1_HUMAN	https://www.uniprot.org/uniprot/O15121	OXIDOREDUCTASE	P0283070A	37	37866	6	C14 pair donor oxygenase	1	1.77954e+07	1.16036e+07	1.39783e+07	1.43862e+07	1.68446e+07	1.24002e+07	1.3582e+07	1.59858e+07	1.81431e+07	1.0	0.652056	0.785496	0.808421	0.94943	0.696819	0.764605	0.901622	1.019808	1	7.3715	n/d	1.77954e+07	1.26271e+07	1.48791e+07	1.43548e+07	1.73548e+07	1.39014e+07	1.13823e+07	1.82999e+07	2.0299e+07		0.0084108	0.934392	0.13738	0.531109
DEGS2	Q6QHC5	DEGS2_HUMAN	https://www.uniprot.org/uniprot/Q6QHC5	OXIDOREDUCTASE	P0283070A	125	37197	5		1	8.27174e+06	5.87072e+06	8.06875e+06	7.47098e+06	8.78395e+06	7.15904e+06	6.54319e+06	8.81161e+06	7.0866e+06	1.0	0.709732	0.975459	0.903192	1.061922	0.865481	0.791029	1.065266	0.856724	1	6.9898	n/d	8.27174e+06	6.38851e+06	8.58874e+06	7.45465e+06	9.05e+06	8.02571e+06	5.48348e+06	1.00872e+07	7.92868e+06		0.0760815	0.664237	0.014875	0.926495
DERL1	Q9BUN8	DERL1_HUMAN	https://www.uniprot.org/uniprot/Q9BUN8	n/d	P0283070A	121	28800	6		3	1.87663e+07	1.61416e+07	1.85095e+07	1.93737e+07	1.92146e+07	1.53099e+07	1.73797e+07	1.68959e+07	1.82502e+07	1.0	0.860138	0.986317	1.032368	1.02389	0.815818	0.926115	0.900335	0.972503	3	6.685	0.4129	1.87663e+07	1.75652e+07	1.97023e+07	1.93313e+07	1.97966e+07	1.71633e+07	1.4565e+07	1.93418e+07	2.04189e+07		0.0129274	0.955618	-0.0242789	0.796108
DHCR7	Q9UBM7	DHCR7_HUMAN	https://www.uniprot.org/uniprot/Q9UBM7	OXIDOREDUCTASE	P0283070A	119	54489	10	C3 dehydrogenase	2	1.90116e+07	1.92173e+07	1.92315e+07	1.61671e+07	1.6172e+07	1.45151e+07	1.53538e+07	1.73026e+07	1.78563e+07	1.0	1.010818	1.011567	0.850384	0.850641	0.763485	0.807602	0.910108	0.939233	2	7.0715	0.2321	1.90116e+07	2.09122e+07	2.04709e+07	1.61318e+07	1.66619e+07	1.62722e+07	1.28672e+07	1.98073e+07	1.99781e+07		-0.294387	0.0282756	-0.18592	0.103446
DHCR24	Q15392	DHC24_HUMAN	https://www.uniprot.org/uniprot/Q15392	OXIDOREDUCTASE	P0283070A	691	60101	45	C3 dehydrogenase	10	2.98195e+08	2.92777e+08	2.60471e+08	2.38254e+08	2.63826e+08	2.45611e+08	2.34855e+08	2.65861e+08	2.73975e+08	1.0	0.983569	0.876166	0.792118	0.88198	0.821283	0.789235	0.890764	0.920224	10	8.6782	0.514	2.98195e+08	3.186e+08	2.77257e+08	2.37733e+08	2.71817e+08	2.75344e+08	1.96819e+08	3.04347e+08	3.0653e+08		-0.187469	0.074803	-0.13629	0.209517
DHTKD1	Q96HY7	DHTK1_HUMAN	https://www.uniprot.org/uniprot/Q96HY7	OXIDOREDUCTASE	P0283070A	212	103076	7	C2 aldehyde/oxo dehydrogenase	3	4.83383e+07	4.83615e+07	4.58592e+07	4.61615e+07	5.15452e+07	4.87469e+07	7.82284e+07	5.3687e+07	5.28904e+07	1.0	1.000479	0.948714	0.954967	1.066343	1.008454	1.618353	1.110652	1.094172	3	7.0444	0.4477	4.83383e+07	5.26269e+07	4.88147e+07	4.60606e+07	5.31064e+07	5.46482e+07	6.55589e+07	6.14587e+07	5.91752e+07		0.0388847	0.521113	0.374451	0.196406
DHX9	Q08211	DHX9_HUMAN	https://www.uniprot.org/uniprot/Q08211	n/d	P0283070A	989	140957	37		17	2.62888e+08	2.58978e+08	2.51788e+08	2.65023e+08	2.5636e+08	2.38179e+08	2.63783e+08	2.66555e+08	2.5032e+08	1.0	0.985881	0.958023	1.007415	0.973435	0.906402	0.991576	1.014834	0.953108	17	7.6564	0.1953	2.62888e+08	2.8182e+08	2.68014e+08	2.64444e+08	2.64125e+08	2.67013e+08	2.21062e+08	3.05142e+08	2.80064e+08		-0.0265191	0.616593	0.0130016	0.726747
DHX29	Q7Z478	DHX29_HUMAN	https://www.uniprot.org/uniprot/Q7Z478	n/d	P0283070A	256	155234	10		2	1.84337e+07	1.64087e+07	1.59918e+07	1.77065e+07	1.56799e+07	1.48505e+07	1.74616e+07	1.50724e+07	1.61311e+07	1.0	0.890151	0.867532	0.960555	0.850612	0.805618	0.947265	0.817657	0.875089	2	6.662	0.2045	1.84337e+07	1.7856e+07	1.70224e+07	1.76678e+07	1.61548e+07	1.66483e+07	1.46336e+07	1.72543e+07	1.80479e+07		-0.0756611	0.478217	-0.0629127	0.515216
DHX30	Q7L2E3	DHX30_HUMAN	https://www.uniprot.org/uniprot/Q7L2E3	n/d	P0283070A	266	129436	7		3	1.45231e+07	1.55736e+07	1.48912e+07	1.5231e+07	2.6759e+07	1.47495e+07	2.00556e+07	1.48667e+07	1.45028e+07	1.0	1.072334	1.02535	1.048744	1.842514	1.015592	1.380945	1.023664	0.998608	3	6.4897	0.5368	1.45231e+07	1.69471e+07	1.58509e+07	1.51977e+07	2.75695e+07	1.65351e+07	1.68074e+07	1.70188e+07	1.62262e+07		0.334816	0.42345	0.135709	0.509693
DHX15	O43143	DHX15_HUMAN	https://www.uniprot.org/uniprot/O43143	n/d	P0283070A	178	90932	5		3	1.81221e+07	1.73154e+07	1.67617e+07	2.02857e+07	1.91743e+07	1.77709e+07	2.31988e+07	1.87663e+07	1.68979e+07	1.0	0.955489	0.924935	1.11939	1.058063	0.980624	1.280138	1.035548	0.932448	3	6.9105	0.6193	1.81221e+07	1.88426e+07	1.7842e+07	2.02413e+07	1.97551e+07	1.99223e+07	1.94416e+07	2.14829e+07	1.89058e+07		0.132765	0.126506	0.17333	0.35293
DIAPH1	O60610	DIAP1_HUMAN	https://www.uniprot.org/uniprot/O60610	n/d	P0283070A	392	141346	9		7	4.14081e+07	4.50982e+07	4.15105e+07	4.57721e+07	4.31158e+07	4.22745e+07	6.58816e+07	4.29393e+07	4.10879e+07	1.0	1.089488	1.004801	1.10539	1.041403	1.02058	1.576432	1.038066	0.991366	7	6.867	0.6291	4.14081e+07	4.90758e+07	4.41856e+07	4.5672e+07	4.44217e+07	4.73922e+07	5.52117e+07	4.91551e+07	4.59703e+07		0.0350203	0.543505	0.227753	0.465742
DIDO1	Q9BTC0	DIDO1_HUMAN	https://www.uniprot.org/uniprot/Q9BTC0	n/d	P0283070A	285	243870	7		2	7.8655e+06	9.31679e+06	9.84363e+06	1.04871e+07	1.10175e+07	1.14934e+07	8.02885e+06	9.86797e+06	8.70711e+06	1.0	1.184514	1.251495	1.333306	1.400743	1.461242	1.020768	1.254589	1.107	2	6.4545	0.1091	7.8655e+06	1.01385e+07	1.0478e+07	1.04642e+07	1.13512e+07	1.28848e+07	6.72853e+06	1.12964e+07	9.74175e+06		0.288037	0.0795702	-0.0227049	0.877186
DIP2B	Q9P265	DIP2B_HUMAN	https://www.uniprot.org/uniprot/Q9P265	n/d	P0283070A	170	171490	4		2	1.04917e+07	1.13887e+07	9.80737e+06	1.18039e+07	1.0423e+07	1.0498e+07	2.22607e+07	1.00895e+07	1.10097e+07	1.0	1.085499	0.934776	1.125073	0.993458	1.000607	2.12175	0.961663	1.049372	2	6.4536	0.012	1.04917e+07	1.23932e+07	1.04394e+07	1.17781e+07	1.07387e+07	1.17689e+07	1.86555e+07	1.155e+07	1.23179e+07		0.0464677	0.61256	0.452435	0.425731
DLG5	Q8TDM6	DLG5_HUMAN	https://www.uniprot.org/uniprot/Q8TDM6	n/d	P0283070A	173	213865	9		4	8.56324e+06	8.92944e+06	1.05576e+07	8.48095e+06	8.30463e+06	8.90821e+06	1.47862e+07	6.28643e+06	5.96779e+06	1.0	1.042765	1.232901	0.990391	0.9698	1.040285	1.726708	0.734118	0.696908	4	6.3063	0.3216	8.56324e+06	9.71701e+06	1.1238e+07	8.46242e+06	8.55617e+06	9.98664e+06	1.23915e+07	7.19644e+06	6.67692e+06		-0.126596	0.318864	-0.0528984	0.715017
DNAJA2	O60884	DNJA2_HUMAN	https://www.uniprot.org/uniprot/O60884	n/d	P0283070A	143	45745	4		2	4.10674e+06	4.45322e+06	6.81082e+06	7.02569e+06	6.48452e+06	8.03516e+06	1.04856e+07	1.15103e+07	4.62275e+06	1.0	1.08437	1.658449	1.710771	1.578994	1.956578	2.553255	2.802795	1.12565	2	6.3363	0.5567	4.10674e+06	4.84599e+06	7.24975e+06	7.01033e+06	6.68092e+06	9.00789e+06	8.78736e+06	1.31766e+07	5.17206e+06		0.487187	0.136283	0.792247	0.224313
DNAJA1	P31689	DNJA1_HUMAN	https://www.uniprot.org/uniprot/P31689	n/d	P0283070A	183	44868	4		3	6.67663e+06	7.33447e+06	6.8926e+06	1.05385e+07	1.07455e+07	9.88984e+06	1.9171e+07	7.7046e+06	7.05143e+06	1.0	1.098528	1.032347	1.578418	1.609424	1.481262	2.871362	1.153965	1.056135	3	6.2649	0.7644	6.67663e+06	7.98136e+06	7.3368e+06	1.05155e+07	1.1071e+07	1.10871e+07	1.60662e+07	8.8199e+06	7.88933e+06		0.57658	0.000449372	0.698678	0.360828
DNAJC7	Q99615	DNJC7_HUMAN	https://www.uniprot.org/uniprot/Q99615	n/d	P0283070A	342	56440	7		5	1.52614e+07	1.55483e+07	1.55741e+07	1.66876e+07	1.46837e+07	1.37116e+07	2.50484e+07	1.49354e+07	1.43266e+07	1.0	1.018803	1.022331	1.093453	0.962147	0.89801	1.641294	0.97551	0.938465	5	6.3559	0.3756	1.52614e+07	1.69197e+07	1.65778e+07	1.66511e+07	1.51284e+07	1.53715e+07	2.09917e+07	1.70974e+07	1.6029e+07		-0.0410432	0.637436	0.227606	0.561765
DNAJC10	Q8IXB1	DJC10_HUMAN	https://www.uniprot.org/uniprot/Q8IXB1	OXIDOREDUCTASE	P0283070A	72	91079	5	C8 Thioreductase	2	1.99755e+07	1.90246e+07	1.83635e+07	1.8256e+07	2.19353e+07	2.3156e+07	1.51798e+07	2.17671e+07	2.2321e+07	1.0	0.9524	0.919302	0.913919	1.098115	1.15922	0.759923	1.089692	1.117423	2	7.5702	2.7132	1.99755e+07	2.07026e+07	1.95469e+07	1.82161e+07	2.25997e+07	2.59592e+07	1.27213e+07	2.49181e+07	2.49734e+07		0.143147	0.318144	0.0471173	0.896999
DNAJC13	O75165	DJC13_HUMAN	https://www.uniprot.org/uniprot/O75165	n/d	P0283070A	914	254412	26		15	1.46488e+08	1.39933e+08	1.41209e+08	1.46786e+08	1.45069e+08	1.40125e+08	1.33016e+08	1.43456e+08	1.35346e+08	1.0	0.957272	0.966436	1.002164	0.993419	0.958945	0.916202	0.982469	0.929958	15	7.1605	0.1996	1.46488e+08	1.52275e+08	1.5031e+08	1.46465e+08	1.49463e+08	1.57088e+08	1.11473e+08	1.64223e+08	1.51429e+08		0.0145953	0.635406	-0.0543612	0.242828
DNMT1	P26358	DNMT1_HUMAN	https://www.uniprot.org/uniprot/P26358	MT	P0283070A	329	184817	13	Seven Beta Strand	6	1.94504e+07	1.88886e+07	1.9782e+07	1.75097e+07	1.83596e+07	1.77471e+07	2.0874e+07	1.89355e+07	2.03093e+07	1.0	0.965949	1.016841	0.901609	0.943918	0.915426	1.087048	0.969702	1.04469	6	6.8721	0.267	1.94504e+07	2.05545e+07	2.10569e+07	1.74715e+07	1.89157e+07	1.98956e+07	1.74933e+07	2.16766e+07	2.27226e+07		-0.116385	0.0145098	0.0487545	0.380776
DNM2	P50570	DYN2_HUMAN	https://www.uniprot.org/uniprot/P50570	n/d	P0283070A	97	98063	5		2	2.47996e+07	2.42985e+07	2.26599e+07	2.18002e+07	2.21589e+07	2.15329e+07	3.44338e+07	2.29394e+07	2.45455e+07	1.0	0.979795	0.913719	0.879055	0.893518	0.868278	1.388481	0.92499	0.989755	2	6.8738	1.2137	2.47996e+07	2.64416e+07	2.41202e+07	2.17526e+07	2.28301e+07	2.41397e+07	2.8857e+07	2.62601e+07	2.74622e+07		-0.13182	0.0693316	0.191053	0.452154
DNM1L	O00429	DNM1L_HUMAN	https://www.uniprot.org/uniprot/O00429	n/d	P0283070A	187	83398	5		3	1.02961e+07	1.24321e+07	1.10098e+07	1.28314e+07	1.45821e+07	1.24874e+07	2.23081e+07	1.16658e+07	1.06598e+07	1.0	1.207455	1.06931	1.246231	1.41627	1.212825	2.166642	1.133029	1.035323	3	6.4172	0.3359	1.02961e+07	1.35286e+07	1.17193e+07	1.28033e+07	1.50238e+07	1.39992e+07	1.86951e+07	1.33546e+07	1.19265e+07		0.242046	0.0835124	0.403758	0.43589
DOCK7	Q96N67	DOCK7_HUMAN	https://www.uniprot.org/uniprot/Q96N67	n/d	P0283070A	324	242558	14		6	2.13283e+07	2.39407e+07	2.39499e+07	2.69919e+07	2.45231e+07	2.26312e+07	4.42287e+07	2.35298e+07	2.33472e+07	1.0	1.122801	1.122916	1.265542	1.153656	1.062987	2.065079	1.107942	1.094112	6	6.6558	0.1704	2.13283e+07	2.60523e+07	2.54934e+07	2.69329e+07	2.52659e+07	2.53709e+07	3.70656e+07	2.69359e+07	2.61215e+07		0.0992033	0.353566	0.396373	0.392978
DOP1B	Q9Y3R5	DOP2_HUMAN	https://www.uniprot.org/uniprot/Q9Y3R5	n/d	P0283070A	123	258227	4		3	2.09378e+07	1.91061e+07	1.74084e+07	1.95036e+07	1.92319e+07	1.929e+07	2.573e+07	1.87727e+07	1.8008e+07	1.0	0.912516	0.831433	0.931502	0.918528	0.921299	1.228877	0.896596	0.860074	3	6.4298	0.5836	2.09378e+07	2.07912e+07	1.85303e+07	1.9461e+07	1.98145e+07	2.16252e+07	2.15628e+07	2.14903e+07	2.01479e+07		0.0143245	0.833487	0.121742	0.595862
DPYSL3	Q14195	DPYL3_HUMAN	https://www.uniprot.org/uniprot/Q14195	PROTEASE	P0283070A	72	73910	3	Metalloproteinase	2	1.8501e+06	2.22336e+06	2.09718e+06	2.47074e+06	2.50199e+06	2.57922e+06	3.10554e+07	2.51564e+06	999265	1.0	1.201752	1.13355	1.335466	1.352353	1.394098	16.785808	1.359733	0.540114	2	6.0632	0.6628	1.8501e+06	2.41946e+06	2.23233e+06	2.46534e+06	2.57777e+06	2.89146e+06	2.60258e+07	2.8798e+06	1.118e+06		0.29143	0.0567514	2.48604	0.548918
DPY19L4	Q7Z388	D19L4_HUMAN	https://www.uniprot.org/uniprot/Q7Z388	n/d	P0283070A	116	83755	3		2	1.30557e+07	1.491e+07	1.2696e+07	1.07388e+07	1.35211e+07	1.11784e+07	1.1189e+07	1.24474e+07	1.51031e+07	1.0	1.142032	0.972453	0.822537	1.035653	0.856215	0.857021	0.953408	1.156821	2	6.4156	0.9857	1.30557e+07	1.6225e+07	1.35142e+07	1.07153e+07	1.39307e+07	1.25317e+07	9.37685e+06	1.42492e+07	1.68977e+07		-0.198357	0.189488	-0.0698671	0.629315
DPY19L1	Q2PZI1	D19L1_HUMAN	https://www.uniprot.org/uniprot/Q2PZI1	n/d	P0283070A	67	77318	2		1	1.62675e+07	1.44907e+07	1.41966e+07	1.49908e+07	1.45818e+07	1.29119e+07	1.3725e+07	1.51446e+07	1.51744e+07	1.0	0.890774	0.872692	0.921518	0.896377	0.793721	0.843706	0.930972	0.932802	1	6.5354	n/d	1.62675e+07	1.57688e+07	1.51115e+07	1.49581e+07	1.50235e+07	1.4475e+07	1.15022e+07	1.73369e+07	1.69775e+07		-0.0815357	0.414996	-0.0295283	0.733394
DRG1	Q9Y295	DRG1_HUMAN	https://www.uniprot.org/uniprot/Q9Y295	n/d	P0283070A	112	40542	5		3	3.72037e+07	3.62027e+07	3.61002e+07	3.77792e+07	3.70317e+07	3.76081e+07	4.80123e+07	3.76591e+07	3.73195e+07	1.0	0.973094	0.970339	1.01547	0.995376	1.010871	1.290525	1.012241	1.003112	3	6.9046	0.3814	3.72037e+07	3.93957e+07	3.84267e+07	3.76967e+07	3.81533e+07	4.2161e+07	4.02364e+07	4.31106e+07	4.1754e+07		0.0378691	0.0935482	0.167534	0.316111
DSTN	P60981	DEST_HUMAN	https://www.uniprot.org/uniprot/P60981	n/d	P0283070A	226	18506	9		5	1.54156e+08	1.48156e+08	1.58941e+08	1.65475e+08	1.41152e+08	1.46167e+08	1.87942e+08	1.67724e+08	1.64756e+08	1.0	0.957373	1.024441	1.070525	0.91482	0.942782	1.219164	1.081567	1.066515	4	7.5452	0.4563	1.54156e+08	1.61223e+08	1.69184e+08	1.65113e+08	1.45428e+08	1.63862e+08	1.57503e+08	1.92003e+08	1.84333e+08		-0.026707	0.724875	0.174119	0.0829199
DYNC1H1	Q14204	DYHC1_HUMAN	https://www.uniprot.org/uniprot/Q14204	n/d	P0283070A	5136	532401	162		89	1.55873e+09	1.52549e+09	1.5116e+09	1.57159e+09	1.5383e+09	1.53687e+09	1.49116e+09	1.58731e+09	1.4669e+09	1.0	0.978835	0.97052	1.007795	0.987065	0.986	0.956943	1.018277	0.94135	88	8.043	0.3951	1.55873e+09	1.66003e+09	1.60902e+09	1.56815e+09	1.58489e+09	1.72292e+09	1.24966e+09	1.81709e+09	1.64121e+09		0.0159013	0.399476	-0.0159228	0.688731
DYNC2H1	Q8NCM8	DYHC2_HUMAN	https://www.uniprot.org/uniprot/Q8NCM8	n/d	P0283070A	505	493414	20		7	1.88441e+07	2.1134e+07	2.01115e+07	2.07866e+07	2.17614e+07	1.95742e+07	2.32219e+07	2.06349e+07	1.83233e+07	1.0	1.121978	1.067367	1.10646	1.147548	1.041294	1.233898	1.096881	0.974198	7	6.5361	0.3471	1.88441e+07	2.2998e+07	2.14076e+07	2.07412e+07	2.24206e+07	2.19438e+07	1.94609e+07	2.3622e+07	2.05006e+07		0.0479939	0.500894	0.0493368	0.71499
ECH1	Q13011	ECH1_HUMAN	https://www.uniprot.org/uniprot/Q13011	n/d	P0283070A	167	35816	4		2	3.00467e+07	3.38443e+07	3.2683e+07	2.95073e+07	2.84209e+07	2.73885e+07	2.93e+07	3.22658e+07	3.25886e+07	1.0	1.126391	1.08774	0.982047	0.945892	0.911531	0.97515	1.073854	1.084598	2	6.9213	0.1519	3.00467e+07	3.68294e+07	3.47893e+07	2.94428e+07	2.92818e+07	3.07041e+07	2.45547e+07	3.69366e+07	3.6461e+07		-0.178807	0.0519613	-0.0366063	0.633058
ECM1	Q16610	ECM1_HUMAN	https://www.uniprot.org/uniprot/Q16610	n/d	P0283070A	58	63563	2		1	0	0	0	555783	2.02991e+06	0	3.24199e+08	545061	0	n/d	n/d	n/d	n/d	n/d	n/d	n/d	n/d	n/d	1	8.0702	n/d	0	0	0	554568	2.0914e+06	0	2.71693e+08	623963	0		#NUM!		#NUM!
ECT2	Q9H8V3	ECT2_HUMAN	https://www.uniprot.org/uniprot/Q9H8V3	n/d	P0283070A	63	108528	2		2	683286	1.15041e+06	598320	1.42197e+06	1.91401e+06	721926	2.49065e+06	611369	893377	1.0	1.683639	0.875651	2.081078	2.801186	1.05655	3.645104	0.894748	1.307472	2	6.1283	0.3631	683286	1.25187e+06	636879	1.41886e+06	1.97198e+06	809322	2.08727e+06	699870	999535		0.738585	0.254031	0.716187	0.503895
EDC4	Q6P2E9	EDC4_HUMAN	https://www.uniprot.org/uniprot/Q6P2E9	n/d	P0283070A	296	151659	7		4	7.7836e+06	8.42582e+06	9.12509e+06	1.02036e+07	1.04937e+07	1.16738e+07	1.57229e+07	9.56862e+06	9.2778e+06	1.0	1.082511	1.172349	1.310911	1.348184	1.499794	2.019999	1.229331	1.191969	4	6.2754	0.2884	7.7836e+06	9.16897e+06	9.71316e+06	1.01813e+07	1.08116e+07	1.3087e+07	1.31764e+07	1.09538e+07	1.03803e+07		0.353603	0.0166865	0.448387	0.236141
EEA1	Q15075	EEA1_HUMAN	https://www.uniprot.org/uniprot/Q15075	n/d	P0283070A	225	162464	12		6	1.90514e+07	2.15267e+07	2.13273e+07	3.22273e+07	3.19382e+07	3.18067e+07	2.40299e+07	2.25618e+07	2.36694e+07	1.0	1.130978	1.121613	1.710755	1.679653	1.694451	1.269911	1.190646	1.243312	6	6.6604	0.6756	1.90514e+07	2.34254e+07	2.27018e+07	3.21569e+07	3.29055e+07	3.56572e+07	2.01381e+07	2.58278e+07	2.64819e+07		0.632549	0.00741537	0.182657	0.0639322
EEF2	P13639	EF2_HUMAN	https://www.uniprot.org/uniprot/P13639	n/d	P0283070A	1074	95337	35		19	3.05474e+08	3.02175e+08	2.98209e+08	3.35857e+08	3.09304e+08	2.97777e+08	3.65663e+08	2.96564e+08	3.02419e+08	1.0	0.989804	0.976232	1.100448	1.014174	0.977355	1.194086	0.972674	0.990044	18	7.7494	0.0272	3.05474e+08	3.28827e+08	3.17428e+08	3.35123e+08	3.18673e+08	3.33826e+08	3.06441e+08	3.39494e+08	3.38355e+08		0.0578762	0.388068	0.0907123	0.474702
EEF1A1	P68104	EF1A1_HUMAN	https://www.uniprot.org/uniprot/P68104	n/d	P0283070A	726	50140	24		7	2.06335e+08	2.21152e+08	2.08376e+08	2.27567e+08	2.12207e+08	1.97172e+08	5.44621e+08	2.18008e+08	2.25608e+08	1.0	1.071255	1.010753	1.100615	1.027491	0.956055	2.633861	1.056811	1.091599	7	8.3453	0.8218	2.06335e+08	2.40657e+08	2.21804e+08	2.2707e+08	2.18635e+08	2.21042e+08	4.56417e+08	2.49566e+08	2.52416e+08		0.00245771	0.992688	0.636142	0.368312
EEF1A2	Q05639	EF1A2_HUMAN	https://www.uniprot.org/uniprot/Q05639	n/d	P0283070A	197	50470	5		2	8.15414e+06	7.44585e+06	6.16228e+06	8.40951e+06	7.23769e+06	7.55314e+06	1.17901e+07	7.1524e+06	7.40165e+06	1.0	0.913137	0.755724	1.031318	0.88761	0.926295	1.4459	0.87715	0.907717	2	7.2778	1.1942	8.15414e+06	8.10256e+06	6.55941e+06	8.39113e+06	7.45691e+06	8.46752e+06	9.88059e+06	8.18778e+06	8.28117e+06		0.0923173	0.515897	0.275652	0.416064
EEF1G	P26641	EF1G_HUMAN	https://www.uniprot.org/uniprot/P26641	n/d	P0283070A	230	56149	7		4	5.90465e+07	6.21123e+07	6.21171e+07	6.46956e+07	6.10858e+07	5.73536e+07	7.61914e+07	6.28804e+07	5.98571e+07	1.0	1.051921	1.052003	1.095671	1.034537	0.971329	1.290362	1.06493	1.013728	4	7.3398	0.5474	5.90465e+07	6.75905e+07	6.61203e+07	6.45542e+07	6.2936e+07	6.42968e+07	6.38517e+07	7.19829e+07	6.69697e+07		-0.0011097	0.967899	0.118236	0.407773
EFTUD2	Q15029	U5S1_HUMAN	https://www.uniprot.org/uniprot/Q15029	n/d	P0283070A	155	109434	3		2	1.93401e+06	2.0541e+06	2.58463e+06	1.92137e+06	1.84717e+06	2.31188e+06	3.32685e+06	2.46865e+06	2.05037e+06	1.0	1.062094	1.336414	0.993464	0.955099	1.195386	1.720183	1.276444	1.060167	2	6.4719	1.6097	1.93401e+06	2.23526e+06	2.7512e+06	1.91717e+06	1.90312e+06	2.59176e+06	2.78804e+06	2.82601e+06	2.29401e+06		-0.112324	0.543721	0.255439	0.387497
EHD1	Q9H4M9	EHD1_HUMAN	https://www.uniprot.org/uniprot/Q9H4M9	n/d	P0283070A	205	60626	6		4	5.55049e+07	5.92705e+07	6.04521e+07	7.14171e+07	6.89088e+07	6.77908e+07	1.52777e+08	6.65091e+07	6.47316e+07	1.0	1.067842	1.089132	1.286682	1.241491	1.221348	2.75249	1.198257	1.166233	4	7.1445	0.812	5.55049e+07	6.4498e+07	6.4348e+07	7.1261e+07	7.09959e+07	7.59975e+07	1.28034e+08	7.61369e+07	7.24235e+07		0.248164	0.00831903	0.69675	0.292344
EHHADH	Q08426	ECHP_HUMAN	https://www.uniprot.org/uniprot/Q08426	OXIDOREDUCTASE	P0283070A	208	79494	5		3	1.44764e+07	1.41275e+07	1.39905e+07	1.68099e+07	1.57176e+07	1.46215e+07	2.08161e+07	1.2545e+07	1.33635e+07	1.0	0.975898	0.966436	1.161195	1.08574	1.010027	1.437935	0.866581	0.923125	3	6.5579	0.4369	1.44764e+07	1.53735e+07	1.48921e+07	1.67732e+07	1.61936e+07	1.63916e+07	1.74448e+07	1.43609e+07	1.49515e+07		0.146566	0.123396	0.133519	0.718392
EIF4A1	P60842	IF4A1_HUMAN	https://www.uniprot.org/uniprot/P60842	n/d	P0283070A	331	46153	6		4	7.77432e+07	8.35692e+07	8.43474e+07	8.61283e+07	7.68203e+07	7.7028e+07	1.33762e+08	8.45317e+07	7.63177e+07	1.0	1.074939	1.08495	1.107857	0.988129	0.9908	1.720562	1.08732	0.981665	4	7.3345	0.1263	7.77432e+07	9.09399e+07	8.97833e+07	8.59401e+07	7.91471e+07	8.6353e+07	1.12098e+08	9.67684e+07	8.53864e+07		-0.0337683	0.627773	0.262151	0.473734
EIF3B	P55884	EIF3B_HUMAN	https://www.uniprot.org/uniprot/P55884	n/d	P0283070A	374	99028	13		9	9.66394e+07	8.48555e+07	9.14193e+07	9.58573e+07	9.72606e+07	7.10741e+07	9.17975e+07	9.01866e+07	9.64273e+07	1.0	0.880015	0.94399	0.991392	1.006265	0.737833	0.949929	0.933502	0.99877	9	7.1372	0.2658	9.66394e+07	9.23396e+07	9.73109e+07	9.56478e+07	1.00207e+08	7.96783e+07	7.69304e+07	1.03242e+08	1.07886e+08		-0.0468603	0.735077	0.0287713	0.656498
EIF3D	O15371	EIF3D_HUMAN	https://www.uniprot.org/uniprot/O15371	n/d	P0283070A	128	63972	4		2	1.07813e+07	9.46876e+06	8.97708e+06	9.23771e+06	8.951e+06	8.04692e+06	1.21556e+07	9.64357e+06	9.60969e+06	1.0	0.878259	0.832654	0.856828	0.830234	0.746378	1.127471	0.894472	0.89133	2	6.2306	0.466	1.07813e+07	1.03039e+07	9.55562e+06	9.21752e+06	9.22211e+06	9.02108e+06	1.01869e+07	1.10396e+07	1.07516e+07		-0.155781	0.199255	0.103862	0.513031
EIF4G1	Q04637	IF4G1_HUMAN	https://www.uniprot.org/uniprot/Q04637	n/d	P0283070A	578	176235	21		5	6.49166e+07	6.13065e+07	6.16245e+07	7.22291e+07	6.70115e+07	6.21209e+07	8.6031e+07	6.54311e+07	6.34114e+07	1.0	0.944388	0.952568	1.112643	1.033102	0.961081	1.327353	1.007924	0.976812	4	7.203	0.9196	6.49166e+07	6.67136e+07	6.55959e+07	7.20712e+07	6.90412e+07	6.96413e+07	7.20978e+07	7.49028e+07	7.09464e+07		0.100225	0.255855	0.193925	0.324917
EIF3I	Q13347	EIF3I_HUMAN	https://www.uniprot.org/uniprot/Q13347	n/d	P0283070A	125	36501	4		3	5.95235e+06	6.86474e+06	7.07009e+06	6.5576e+06	5.86152e+06	6.42251e+06	1.00591e+07	7.16191e+06	6.58381e+06	1.0	1.153281	1.187781	1.101682	0.98474	1.078987	1.689938	1.203206	1.106085	3	6.4517	0.6211	5.95235e+06	7.4702e+06	7.52573e+06	6.54327e+06	6.03906e+06	7.20002e+06	8.42997e+06	8.19866e+06	7.36614e+06		-0.0779145	0.461646	0.259415	0.332806
EIF3L	Q9Y262	EIF3L_HUMAN	https://www.uniprot.org/uniprot/Q9Y262	n/d	P0283070A	211	66726	5		3	3.23975e+07	3.23759e+07	3.03985e+07	3.16645e+07	3.13945e+07	3.02845e+07	3.21554e+07	2.99211e+07	3.15053e+07	1.0	0.999332	0.938297	0.977375	0.969041	0.934779	0.992526	0.92356	0.972459	3	6.8272	0.7493	3.23975e+07	3.52314e+07	3.23576e+07	3.15953e+07	3.23454e+07	3.39508e+07	2.69476e+07	3.42524e+07	3.5249e+07		-0.0279853	0.495599	-0.0243093	0.605042
EIF2S3	P41091	IF2G_HUMAN	https://www.uniprot.org/uniprot/P41091	n/d	P0283070A	287	51109	4		4	2.26255e+07	2.38841e+07	2.07684e+07	2.37287e+07	2.37075e+07	2.11804e+07	3.2887e+07	2.28032e+07	2.42721e+07	1.0	1.055628	0.91792	1.048758	1.047821	0.931195	1.453536	1.007853	1.072779	4	6.7148	0.8831	2.26255e+07	2.59907e+07	2.21068e+07	2.36768e+07	2.44255e+07	2.37445e+07	2.75607e+07	2.61041e+07	2.71563e+07		0.0284209	0.73756	0.249185	0.288355
EIF2S1	P05198	IF2A_HUMAN	https://www.uniprot.org/uniprot/P05198	n/d	P0283070A	193	36112	10		3	1.29766e+07	1.4791e+07	1.35882e+07	1.41107e+07	1.48069e+07	1.29731e+07	2.20321e+07	1.44567e+07	1.2878e+07	1.0	1.139827	1.047132	1.087401	1.141049	0.999731	1.697839	1.114063	0.992408	3	6.3477	0.1411	1.29766e+07	1.60956e+07	1.44639e+07	1.40799e+07	1.52554e+07	1.45436e+07	1.84639e+07	1.65494e+07	1.44083e+07		0.018541	0.824992	0.255455	0.454659
ENO1	P06733	ENOA_HUMAN	https://www.uniprot.org/uniprot/P06733	n/d	P0283070A	150	47168	4		4	3.62318e+07	4.60502e+07	4.02889e+07	4.11593e+07	4.1239e+07	3.87436e+07	1.17099e+08	3.94621e+07	4.94454e+07	1.0	1.270988	1.111976	1.135998	1.138199	1.069325	3.231936	1.089155	1.364695	4	6.9528	0.331	3.62318e+07	5.01117e+07	4.28853e+07	4.10693e+07	4.24881e+07	4.34339e+07	9.8134e+07	4.51745e+07	5.53208e+07		-0.016919	0.927443	0.749072	0.343099
EPHX1	P07099	HYEP_HUMAN	https://www.uniprot.org/uniprot/P07099	PROTEASE	P0283070A	739	52948	20	Serine	9	1.3531e+08	1.22096e+08	1.2025e+08	1.04985e+08	9.78579e+07	8.73798e+07	1.13095e+08	1.12779e+08	1.19245e+08	1.0	0.901857	0.889246	0.776651	0.722712	0.645945	0.827216	0.833423	0.883443	9	7.8188	0.7116	1.3531e+08	1.32865e+08	1.28e+08	1.04756e+08	1.00822e+08	9.7958e+07	9.47787e+07	1.29105e+08	1.33415e+08		-0.379914	0.0191948	-0.129979	0.122678
EPHX2	P34913	HYES_HUMAN	https://www.uniprot.org/uniprot/P34913	PROTEASE	P0283070A	485	62615	21	Serine	8	2.5418e+08	2.5982e+08	2.73132e+08	2.39276e+08	2.36265e+08	2.63012e+08	2.02663e+08	2.65657e+08	2.45746e+08	1.0	1.022849	1.07535	0.942242	0.932197	1.034012	0.797925	1.044091	0.965769	8	8.0546	0.6572	2.5418e+08	2.82736e+08	2.90734e+08	2.38753e+08	2.43421e+08	2.94852e+08	1.69841e+08	3.04113e+08	2.74947e+08		-0.0919058	0.195526	-0.140549	0.326915
EPPK1	P58107	EPIPL_HUMAN	https://www.uniprot.org/uniprot/P58107	n/d	P0283070A	1607	555614	45		23	2.87014e+08	2.82357e+08	2.80095e+08	2.92308e+08	2.83718e+08	2.8611e+08	3.03159e+08	2.99328e+08	2.76856e+08	1.0	0.984262	0.976723	1.019419	0.988011	0.9971	1.056684	1.043072	0.964933	23	7.3609	0.0468	2.87014e+08	3.0726e+08	2.98146e+08	2.91669e+08	2.92311e+08	3.20747e+08	2.5406e+08	3.42659e+08	3.09754e+08		0.0213602	0.268106	0.0498708	0.355543
EPRS	P07814	SYEP_HUMAN	https://www.uniprot.org/uniprot/P07814	n/d	P0283070A	1535	170589	46		25	5.31632e+08	5.30727e+08	5.04532e+08	5.32158e+08	5.12701e+08	4.92233e+08	4.84642e+08	5.29643e+08	5.24835e+08	1.0	0.998646	0.952126	1.000655	0.965754	0.926769	0.915202	0.99853	0.987456	25	7.7219	0.1081	5.31632e+08	5.77537e+08	5.37047e+08	5.30995e+08	5.2823e+08	5.51822e+08	4.06151e+08	6.06314e+08	5.872e+08		-0.0277028	0.533058	-0.0257995	0.613259
EPS8L2	Q9H6S3	ES8L2_HUMAN	https://www.uniprot.org/uniprot/Q9H6S3	n/d	P0283070A	66	82322	2		2	7.74759e+06	1.01193e+07	8.51146e+06	1.06463e+07	9.82221e+06	1.00633e+07	1.30494e+07	9.7092e+06	9.2063e+06	1.0	1.30612	1.098594	1.374148	1.267776	1.298888	1.684318	1.25319	1.188279	2	6.1317	1.2309	7.74759e+06	1.10118e+07	9.05999e+06	1.06231e+07	1.01197e+07	1.12815e+07	1.0936e+07	1.11147e+07	1.03003e+07		0.210959	0.184295	0.277135	0.243078
EPS8L1	Q8TE68	ES8L1_HUMAN	https://www.uniprot.org/uniprot/Q8TE68	n/d	P0283070A	80	80250	3		2	6.60103e+06	7.55543e+06	6.30257e+06	7.21578e+06	8.57429e+06	7.91706e+06	1.01602e+07	7.39037e+06	7.4107e+06	1.0	1.144583	0.954787	1.09313	1.298933	1.199367	1.539191	1.119579	1.122659	2	6.1661	0.4067	6.60103e+06	8.2218e+06	6.70875e+06	7.20001e+06	8.834e+06	8.87549e+06	8.51473e+06	8.46019e+06	8.2913e+06		0.212583	0.116075	0.286957	0.207723
ERGIC1	Q969X5	ERGI1_HUMAN	https://www.uniprot.org/uniprot/Q969X5	n/d	P0283070A	196	32592	5		3	2.40553e+07	2.34587e+07	2.36967e+07	2.64076e+07	2.30577e+07	2.252e+07	2.13024e+07	2.26265e+07	2.16792e+07	1.0	0.975196	0.985092	1.097784	0.958528	0.936175	0.885559	0.940604	0.901222	3	6.6421	0.0242	2.40553e+07	2.55277e+07	2.52239e+07	2.63498e+07	2.37561e+07	2.52463e+07	1.78524e+07	2.59019e+07	2.42553e+07		0.0156076	0.882184	-0.118219	0.0305173
ERH	P84090	ERH_HUMAN	https://www.uniprot.org/uniprot/P84090	n/d	P0283070A	56	12259	2		2	6.43277e+06	7.0476e+06	7.44754e+06	7.84556e+06	7.07665e+06	7.36e+06	7.48844e+06	9.33305e+06	7.96087e+06	1.0	1.095577	1.15775	1.219624	1.100094	1.144142	1.164108	1.450861	1.23755	2	6.4584	0.4183	6.43277e+06	7.66918e+06	7.9275e+06	7.82841e+06	7.29099e+06	8.251e+06	6.27564e+06	1.06841e+07	8.90684e+06		0.0904646	0.297162	0.243886	0.111889
ESYT1	Q9BSJ8	ESYT1_HUMAN	https://www.uniprot.org/uniprot/Q9BSJ8	n/d	P0283070A	507	122855	16		8	7.41801e+07	6.83894e+07	6.94292e+07	8.64258e+07	8.43069e+07	7.47345e+07	8.53887e+07	7.40653e+07	6.92477e+07	1.0	0.925891	0.938342	1.168178	1.138192	1.010506	1.149736	1.000267	0.930795	8	7.3879	0.3838	7.41801e+07	7.44213e+07	7.39036e+07	8.62369e+07	8.68605e+07	8.37818e+07	7.15595e+07	8.47869e+07	7.74762e+07		0.211474	0.0631507	0.109411	0.365221
ESYT2	A0FGR8	ESYT2_HUMAN	https://www.uniprot.org/uniprot/A0FGR8	n/d	P0283070A	167	104707	5		2	1.47948e+07	1.47622e+07	1.4276e+07	1.7783e+07	1.53069e+07	1.43985e+07	1.42005e+07	1.40811e+07	1.50043e+07	1.0	0.997801	0.964934	1.201983	1.034619	0.973217	0.959831	0.951763	1.014164	2	5.9813	1.8064	1.47948e+07	1.60642e+07	1.5196e+07	1.77442e+07	1.57706e+07	1.61416e+07	1.19006e+07	1.61195e+07	1.67872e+07		0.115562	0.347671	-0.0181193	0.613914
ETNK1	Q9HBU6	EKI1_HUMAN	https://www.uniprot.org/uniprot/Q9HBU6	n/d	P0283070A	84	50968	3		2	2.17828e+06	2.93835e+06	2.86517e+06	2.93012e+06	3.2583e+06	3.22791e+06	3.47176e+06	3.07153e+06	2.84322e+06	1.0	1.34893	1.315337	1.345151	1.495812	1.481862	1.593808	1.410072	1.305261	2	5.9989	0.0958	2.17828e+06	3.1975e+06	3.04982e+06	2.92371e+06	3.35699e+06	3.61868e+06	2.90949e+06	3.51616e+06	3.18108e+06		0.23845	0.205552	0.233876	0.223813
EVPL	Q92817	EVPL_HUMAN	https://www.uniprot.org/uniprot/Q92817	n/d	P0283070A	455	231601	12		9	4.33802e+07	4.50134e+07	4.50073e+07	5.08351e+07	5.42612e+07	5.35758e+07	6.48145e+07	4.67674e+07	4.48741e+07	1.0	1.037101	1.03149	1.165213	1.251451	1.232535	1.492507	1.075522	1.032504	9	6.6466	0.1925	4.33802e+07	4.89835e+07	4.79079e+07	5.0724e+07	5.59047e+07	6.00617e+07	5.43174e+07	5.35374e+07	5.02064e+07		0.25028	0.00357097	0.229989	0.336829
EZR	P15311	EZRI_HUMAN	https://www.uniprot.org/uniprot/P15311	n/d	P0283070A	238	69412	12		4	3.60438e+07	3.8699e+07	3.4265e+07	4.19538e+07	4.01336e+07	3.92267e+07	9.22815e+07	3.49652e+07	3.50837e+07	1.0	1.073666	0.95065	1.163968	1.113467	1.088306	2.560262	0.970076	0.973362	4	6.7505	0.4689	3.60438e+07	4.21122e+07	3.64732e+07	4.18621e+07	4.13492e+07	4.39755e+07	7.7336e+07	4.00267e+07	3.92526e+07		0.154315	0.0723423	0.574502	0.467745
FAM8A1	Q9UBU6	FA8A1_HUMAN	https://www.uniprot.org/uniprot/Q9UBU6	n/d	P0283070A	237	44123	5		4	4.56502e+07	4.3589e+07	4.08611e+07	3.47652e+07	4.013e+07	3.57809e+07	3.49693e+07	4.03101e+07	4.34533e+07	1.0	0.954846	0.89509	0.761555	0.879075	0.783806	0.766026	0.88302	0.951875	4	6.9758	0.9252	4.56502e+07	4.74335e+07	4.34944e+07	3.46892e+07	4.13455e+07	4.01125e+07	2.93058e+07	4.61453e+07	4.86168e+07		-0.233281	0.0449536	-0.131907	0.278753
FAM83H	Q6ZRV2	FA83H_HUMAN	https://www.uniprot.org/uniprot/Q6ZRV2	n/d	P0283070A	137	127121	4		2	4.80773e+06	4.86401e+06	4.47818e+06	5.59533e+06	5.76675e+06	5.23765e+06	7.36293e+06	4.76568e+06	4.57228e+06	1.0	1.011705	0.931454	1.163818	1.199473	1.089422	1.531476	0.991253	0.951026	2	6.4374	0.2184	4.80773e+06	5.293e+06	4.76678e+06	5.5831e+06	5.94141e+06	5.87172e+06	6.17046e+06	5.45555e+06	5.11559e+06		0.230365	0.0144769	0.23913	0.450097
FAM120A	Q9NZB2	F120A_HUMAN	https://www.uniprot.org/uniprot/Q9NZB2	n/d	P0283070A	250	125270	7		5	2.34172e+07	2.03798e+07	2.0644e+07	2.58072e+07	2.45882e+07	2.41752e+07	2.3433e+07	2.04288e+07	1.85183e+07	1.0	0.870291	0.887017	1.102058	1.050005	1.035738	1.003106	0.872383	0.790797	5	6.7782	0.469	2.34172e+07	2.21773e+07	2.19745e+07	2.57507e+07	2.5333e+07	2.71018e+07	1.96379e+07	2.33861e+07	2.07188e+07		0.210625	0.0621593	-0.0468953	0.691152
FAM160A1	Q05DH4	F16A1_HUMAN	https://www.uniprot.org/uniprot/Q05DH4	n/d	P0283070A	123	116620	3		3	2.72924e+07	2.82159e+07	2.90111e+07	2.68762e+07	2.66539e+07	2.24718e+07	3.25363e+07	2.89983e+07	3.10772e+07	1.0	1.033837	1.062975	0.984751	0.976606	0.823371	1.192138	1.062506	1.138679	3	6.6258	1.1816	2.72924e+07	3.07045e+07	3.08807e+07	2.68175e+07	2.74612e+07	2.51922e+07	2.72668e+07	3.31961e+07	3.47701e+07		-0.153247	0.195105	0.131915	0.0952899
FANCI	Q9NVI1	FANCI_HUMAN	https://www.uniprot.org/uniprot/Q9NVI1	n/d	P0283070A	101	149322	7		2	7.11845e+06	8.52272e+06	8.04854e+06	7.2186e+06	7.91899e+06	7.38911e+06	9.16957e+06	8.35884e+06	7.55155e+06	1.0	1.197271	1.130659	1.014069	1.11246	1.038022	1.288141	1.17425	1.060842	2	6.3995	0.4637	7.11845e+06	9.27441e+06	8.56724e+06	7.20282e+06	8.15885e+06	8.28363e+06	7.6845e+06	9.56886e+06	8.44888e+06		-0.0726245	0.478782	0.0822744	0.503773
FARSA	Q9Y285	SYFA_HUMAN	https://www.uniprot.org/uniprot/Q9Y285	n/d	P0283070A	139	57563	4		2	9.60591e+06	1.11125e+07	1.23287e+07	8.27842e+06	7.70196e+06	1.04892e+07	1.25389e+07	1.07929e+07	1.09083e+07	1.0	1.15684	1.283446	0.861804	0.801794	1.091956	1.30533	1.123566	1.135579	2	6.3093	1.4123	9.60591e+06	1.20926e+07	1.31232e+07	8.26032e+06	7.93525e+06	1.17591e+07	1.05081e+07	1.23552e+07	1.22045e+07		-0.320186	0.13298	0.0511612	0.6858
FARSB	Q9NSD9	SYFB_HUMAN	https://www.uniprot.org/uniprot/Q9NSD9	n/d	P0283070A	199	66115	5		3	5.91824e+06	7.19798e+06	7.10023e+06	7.72378e+06	7.69453e+06	7.24012e+06	1.21911e+07	7.4334e+06	7.38391e+06	1.0	1.216237	1.199719	1.30508	1.300138	1.223357	2.059911	1.256016	1.247653	3	6.2925	0.9498	5.91824e+06	7.83284e+06	7.55781e+06	7.7069e+06	7.92758e+06	8.11661e+06	1.02166e+07	8.50945e+06	8.26132e+06		0.164518	0.196189	0.417877	0.247563
FASN	P49327	FAS_HUMAN	https://www.uniprot.org/uniprot/P49327	OXIDOREDUCTASE	P0283070A	3999	273423	143		61	1.68903e+09	1.59346e+09	1.55382e+09	1.64751e+09	1.62495e+09	1.58481e+09	1.48322e+09	1.64755e+09	1.61219e+09	1.0	0.945762	0.922652	0.978944	0.965041	0.940966	0.884071	0.977754	0.955549	61	8.8121	0.1164	1.68903e+09	1.734e+09	1.65396e+09	1.64391e+09	1.67416e+09	1.77666e+09	1.243e+09	1.88605e+09	1.80376e+09		0.00623412	0.871684	-0.0281213	0.650172
FBL	P22087	FBRL_HUMAN	https://www.uniprot.org/uniprot/P22087	MT	P0283070A	118	33784	3	Seven Beta Strand	2	1.0429e+07	1.06055e+07	9.88722e+06	1.3198e+07	1.14526e+07	1.17638e+07	2.17661e+07	1.09379e+07	9.72469e+06	1.0	1.016931	0.948053	1.265513	1.098149	1.127997	2.087075	1.048801	0.932469	2	6.8466	0.0772	1.0429e+07	1.15409e+07	1.05244e+07	1.31691e+07	1.17994e+07	1.3188e+07	1.82409e+07	1.25213e+07	1.08803e+07		0.235888	0.0464632	0.456418	0.424682
FBLN2	P98095	FBLN2_HUMAN	https://www.uniprot.org/uniprot/P98095	n/d	P0283070A	108	131862	4		2	1.66802e+06	1.55242e+06	2.29741e+06	2.14924e+06	2.79514e+06	1.07239e+06	6.18747e+07	1.94017e+06	176781	1.0	0.930696	1.377327	1.288498	1.675725	0.642909	37.094671	1.163159	0.105983	2	6.4849	0.0708	1.66802e+06	1.68934e+06	2.44547e+06	2.14454e+06	2.8798e+06	1.20221e+06	5.18537e+07	2.22103e+06	197788		0.124883	0.937749	3.5357	0.826597
FBLN1	P23142	FBLN1_HUMAN	https://www.uniprot.org/uniprot/P23142	n/d	P0283070A	362	77213	12		5	4.84738e+06	5.01373e+06	5.32692e+06	5.44565e+06	6.57292e+06	3.6326e+06	2.42895e+08	5.63064e+06	3.16656e+06	1.0	1.034318	1.09623	1.123421	1.338494	0.758522	49.573567	1.161583	0.653251	5	6.7941	1.2678	4.84738e+06	5.45594e+06	5.67021e+06	5.43375e+06	6.772e+06	4.07236e+06	2.03556e+08	6.44572e+06	3.54283e+06		0.0433354	0.994204	4.05065	0.480544
FBN1	P35555	FBN1_HUMAN	https://www.uniprot.org/uniprot/P35555	n/d	P0283070A	896	312236	28		15	1.58975e+07	1.61289e+07	1.67305e+07	1.87356e+07	2.18466e+07	9.09801e+06	7.50508e+08	1.86159e+07	7.87122e+06	1.0	1.017	1.053674	1.178604	1.374155	0.581639	46.477235	1.171386	0.493011	15	7.1802	0.0309	1.58975e+07	1.75514e+07	1.78087e+07	1.86947e+07	2.25083e+07	1.01994e+07	6.28958e+08	2.13107e+07	8.80654e+06		0.0270662	0.877552	3.99423	0.520148
FBXO6	Q9NRD1	FBX6_HUMAN	https://www.uniprot.org/uniprot/Q9NRD1	n/d	P0283070A	234	33932	5		4	4.09994e+07	3.56985e+07	3.65053e+07	4.07442e+07	3.83849e+07	3.6872e+07	2.93828e+07	3.97492e+07	3.99184e+07	1.0	0.870709	0.890388	0.993777	0.936232	0.899331	0.716666	0.969508	0.973635	4	7.1896	0.8831	4.09994e+07	3.88471e+07	3.88579e+07	4.06552e+07	3.95475e+07	4.13357e+07	2.46241e+07	4.55032e+07	4.46618e+07		0.0352243	0.652459	-0.0539187	0.710612
FGG	P02679	FIBG_HUMAN	https://www.uniprot.org/uniprot/P02679	n/d	P0283070A	50	51511	4		1	3.72714e+06	5.11429e+06	3.04422e+06	4.50491e+06	6.27454e+06	2.80909e+06	2.48737e+08	4.27149e+06	1.6166e+06	1.0	1.372175	0.81677	1.208677	1.683471	0.753686	66.736713	1.14605	0.433736	1	5.7501	n/d	3.72714e+06	5.56537e+06	3.2404e+06	4.49507e+06	6.46458e+06	3.14916e+06	2.08453e+08	4.88983e+06	1.80869e+06		0.193169	0.728796	4.42108	0.540757
FH	P07954	FUMH_HUMAN	https://www.uniprot.org/uniprot/P07954	n/d	P0283070A	63	54636	2		2	2.78562e+06	3.40344e+06	2.88675e+06	4.81055e+06	3.08114e+06	3.34737e+06	1.42106e+07	3.32323e+06	3.52905e+06	1.0	1.221791	1.036306	1.726925	1.106087	1.201663	5.101431	1.192995	1.266883	2	6.2989	0.5153	2.78562e+06	3.70362e+06	3.07279e+06	4.80004e+06	3.17446e+06	3.75261e+06	1.19091e+07	3.80429e+06	3.9484e+06		0.308423	0.284556	1.21461	0.33179
FKBP5	Q13451	FKBP5_HUMAN	https://www.uniprot.org/uniprot/Q13451	n/d	P0283070A	82	51212	5		3	2.39541e+07	2.71639e+07	2.51466e+07	2.64811e+07	2.40652e+07	2.31423e+07	3.04691e+07	2.7235e+07	2.55803e+07	1.0	1.133999	1.049783	1.105493	1.004636	0.96611	1.271979	1.136968	1.067887	3	6.6436	0.4155	2.39541e+07	2.95598e+07	2.67672e+07	2.64232e+07	2.47941e+07	2.59439e+07	2.55345e+07	3.11776e+07	2.86199e+07		-0.0495737	0.5582	0.127033	0.246843
FKBP4	Q02790	FKBP4_HUMAN	https://www.uniprot.org/uniprot/Q02790	n/d	P0283070A	321	51804	9		6	4.15004e+07	4.56596e+07	4.71109e+07	5.00709e+07	4.44603e+07	3.99531e+07	6.29585e+07	4.58171e+07	4.33503e+07	1.0	1.099806	1.142693	1.204104	1.073263	0.962138	1.521582	1.110114	1.047655	6	6.9271	0.2769	4.15004e+07	4.96867e+07	5.01469e+07	4.99614e+07	4.58069e+07	4.47898e+07	5.2762e+07	5.24496e+07	4.85015e+07		0.00229178	0.988005	0.18012	0.440476
FLAD1	Q8NFF5	FAD1_HUMAN	https://www.uniprot.org/uniprot/Q8NFF5	n/d	P0283070A	131	65265	2		2	7.94507e+06	8.51471e+06	8.25298e+06	9.36266e+06	9.02039e+06	8.66554e+06	1.2721e+07	8.40665e+06	9.16002e+06	1.0	1.071697	1.038755	1.178423	1.135344	1.090681	1.601113	1.058096	1.152918	2	6.6296	0.4756	7.94507e+06	9.26569e+06	8.78485e+06	9.34219e+06	9.2936e+06	9.71459e+06	1.06607e+07	9.62358e+06	1.02485e+07		0.130297	0.0402648	0.293472	0.274548
FLII	Q13045	FLII_HUMAN	https://www.uniprot.org/uniprot/Q13045	n/d	P0283070A	345	144749	8		6	4.90055e+07	4.69796e+07	4.91032e+07	5.00897e+07	4.72075e+07	4.4099e+07	6.17472e+07	4.80726e+07	4.59677e+07	1.0	0.958748	1.004104	1.021201	0.965471	0.900222	1.258224	0.980964	0.935005	6	6.8145	0.2636	4.90055e+07	5.11231e+07	5.22677e+07	4.99802e+07	4.86374e+07	4.94376e+07	5.17469e+07	5.50315e+07	5.143e+07		-0.0371866	0.551465	0.102649	0.566545
FLNA	P21333	FLNA_HUMAN	https://www.uniprot.org/uniprot/P21333	n/d	P0283070A	2244	280736	64		30	3.58187e+08	3.4051e+08	3.37768e+08	3.81868e+08	3.90996e+08	3.6602e+08	8.03648e+08	3.61228e+08	3.49718e+08	1.0	0.95137	0.945256	1.066655	1.09015	1.023102	2.24686	1.009911	0.977974	30	7.7312	0.2002	3.58187e+08	3.70542e+08	3.59535e+08	3.81033e+08	4.02838e+08	4.1033e+08	6.73493e+08	4.13519e+08	3.91274e+08		0.13595	0.0242257	0.547262	0.384331
FLNB	O75369	FLNB_HUMAN	https://www.uniprot.org/uniprot/O75369	n/d	P0283070A	1862	281631	48		27	3.61315e+08	3.74931e+08	3.49886e+08	3.67958e+08	3.69627e+08	3.82662e+08	4.21849e+08	3.84957e+08	3.60151e+08	1.0	1.03764	0.968239	1.018325	1.022962	1.059419	1.167054	1.065587	0.996986	27	7.6972	0.1653	3.61315e+08	4.08e+08	3.72434e+08	3.67154e+08	3.80822e+08	4.28987e+08	3.53528e+08	4.40683e+08	4.02947e+08		0.0446173	0.268095	0.103553	0.263875
FRYL	O94915	FRYL_HUMAN	https://www.uniprot.org/uniprot/O94915	n/d	P0283070A	119	339594	2		2	9.0228e+06	6.87443e+06	8.38646e+06	8.93424e+06	8.00727e+06	9.15417e+06	1.29346e+07	8.02314e+06	8.26858e+06	1.0	0.761896	0.929475	0.990185	0.887448	1.014559	1.433549	0.889208	0.916409	2	6.5856	0.4944	9.0228e+06	7.48075e+06	8.92693e+06	8.91471e+06	8.2498e+06	1.02624e+07	1.08398e+07	9.18456e+06	9.25111e+06		0.103823	0.461982	0.267282	0.408922
FTSJ3	Q8IY81	SPB1_HUMAN	https://www.uniprot.org/uniprot/Q8IY81	MT	P0283070A	140	96557	5	Seven Beta Strand	2	8.69711e+06	9.24813e+06	9.43383e+06	1.04489e+07	1.02523e+07	1.12341e+07	9.62302e+06	1.05299e+07	8.221e+06	1.0	1.063357	1.08471	1.201421	1.178814	1.291702	1.106462	1.210736	0.945257	2	7.0395	0.6582	8.69711e+06	1.00638e+07	1.00418e+07	1.0426e+07	1.05628e+07	1.25941e+07	8.06451e+06	1.20542e+07	9.19788e+06		0.222075	0.0148055	0.0514917	0.716525
FUBP3	Q96I24	FUBP3_HUMAN	https://www.uniprot.org/uniprot/Q96I24	n/d	P0283070A	125	61640	4		2	4.74203e+06	6.21089e+06	6.47448e+06	7.17813e+06	6.61909e+06	6.89563e+06	9.90934e+06	5.13695e+06	5.6804e+06	1.0	1.309753	1.365338	1.513724	1.395834	1.454151	2.089682	1.083279	1.197882	2	6.1755	0.0718	4.74203e+06	6.75869e+06	6.89173e+06	7.16244e+06	6.81958e+06	7.73042e+06	8.30447e+06	5.88056e+06	6.35538e+06		0.247775	0.200974	0.250132	0.585138
FUBP1	Q96AE4	FUBP1_HUMAN	https://www.uniprot.org/uniprot/Q96AE4	n/d	P0283070A	81	68604	2		2	1.55624e+07	1.67266e+07	1.60757e+07	2.3969e+07	2.3473e+07	2.15736e+07	3.10913e+07	1.55456e+07	1.67425e+07	1.0	1.074811	1.032988	1.540191	1.508317	1.386267	1.99785	0.99892	1.075831	2	6.4551	0.4796	1.55624e+07	1.82019e+07	1.71118e+07	2.39166e+07	2.4184e+07	2.41853e+07	2.60559e+07	1.77959e+07	1.87319e+07		0.512968	0.00152512	0.390058	0.422619
FUS	P35637	FUS_HUMAN	https://www.uniprot.org/uniprot/P35637	n/d	P0283070A	62	53425	5		1	1.53356e+07	1.58723e+07	1.56196e+07	2.11869e+07	2.09226e+07	2.13599e+07	2.22647e+07	1.4627e+07	1.66062e+07	1.0	1.035002	1.018518	1.38155	1.364316	1.392835	1.451832	0.953793	1.082858	1	6.7114	n/d	1.53356e+07	1.72723e+07	1.66262e+07	2.11406e+07	2.15563e+07	2.39457e+07	1.86588e+07	1.67443e+07	1.85795e+07		0.438705	6.18281e-05	0.192126	0.444916
FXR1	P51114	FXR1_HUMAN	https://www.uniprot.org/uniprot/P51114	n/d	P0283070A	155	69720	5		3	1.16571e+07	1.3583e+07	1.42762e+07	1.43047e+07	1.40392e+07	1.29727e+07	1.69293e+07	1.23576e+07	1.11813e+07	1.0	1.165216	1.224682	1.227127	1.204353	1.112865	1.452276	1.060097	0.959187	3	6.2995	0.3323	1.16571e+07	1.4781e+07	1.51962e+07	1.42734e+07	1.44644e+07	1.45432e+07	1.41875e+07	1.41465e+07	1.25099e+07		0.0642774	0.537593	0.0343426	0.939927
F2	P00734	THRB_HUMAN	https://www.uniprot.org/uniprot/P00734	PROTEASE	P0283070A	83	70036	5	Serine	2	1.50618e+07	1.31745e+07	1.30444e+07	1.70177e+07	1.49748e+07	1.47609e+07	1.34339e+08	1.32173e+07	1.47734e+07	1.0	0.874696	0.866062	1.12986	0.994224	0.980023	8.919226	0.87754	0.980852	2	7.1299	0.2828	1.50618e+07	1.43364e+07	1.38851e+07	1.69805e+07	1.54283e+07	1.65478e+07	1.12582e+08	1.51306e+07	1.65288e+07		0.179604	0.126754	1.97539	0.414172
F13A1	P00488	F13A_HUMAN	https://www.uniprot.org/uniprot/P00488	n/d	P0283070A	166	83266	5		3	4.55119e+06	5.30004e+06	5.87858e+06	6.08252e+06	6.83777e+06	4.55539e+06	2.14808e+08	4.22941e+06	3.42515e+06	1.0	1.16454	1.29166	1.336468	1.502414	1.000924	47.198143	0.929297	0.752585	3	7.2404	0.8935	4.55119e+06	5.76749e+06	6.25743e+06	6.06922e+06	7.04487e+06	5.10687e+06	1.80018e+08	4.84165e+06	3.83216e+06		0.151847	0.540054	3.82199	0.524351
F13B	P05160	F13B_HUMAN	https://www.uniprot.org/uniprot/P05160	n/d	P0283070A	60	75510	5		2	3.03857e+06	3.98786e+06	3.06002e+06	3.46811e+06	3.19941e+06	1.36249e+06	1.0253e+08	3.23203e+06	1.22404e+06	1.0	1.312412	1.007058	1.141363	1.052931	0.448398	33.742694	1.063667	0.402835	2	6.706	0.1463	3.03857e+06	4.33958e+06	3.25722e+06	3.46053e+06	3.29631e+06	1.52743e+06	8.59243e+07	3.69989e+06	1.36949e+06		-0.328945	0.425563	3.40693	0.613314
GANAB	Q14697	GANAB_HUMAN	https://www.uniprot.org/uniprot/Q14697	n/d	P0283070A	541	109437	23		11	8.89186e+07	9.32438e+07	8.67862e+07	1.08111e+08	9.72464e+07	9.46302e+07	1.05533e+08	8.9365e+07	8.55502e+07	1.0	1.04967	0.978277	1.215852	1.096181	1.067158	1.190822	1.006236	0.962114	11	7.0776	0.1252	8.89186e+07	1.01468e+08	9.23792e+07	1.07875e+08	1.00192e+08	1.06086e+08	8.84415e+07	1.02301e+08	9.57159e+07		0.157575	0.0992788	0.0604048	0.618992
GAPVD1	Q14C86	GAPD1_HUMAN	https://www.uniprot.org/uniprot/Q14C86	n/d	P0283070A	364	166166	8		4	2.30385e+07	2.30152e+07	2.47478e+07	2.80226e+07	2.71065e+07	2.54963e+07	4.55163e+07	2.4838e+07	2.42018e+07	1.0	0.998986	1.074191	1.216338	1.176574	1.106681	1.975663	1.078107	1.04212	4	6.6856	0.2472	2.30385e+07	2.50451e+07	2.63426e+07	2.79613e+07	2.79275e+07	2.85829e+07	3.81447e+07	2.84335e+07	2.70777e+07		0.187456	0.0247825	0.417393	0.356931
GARS	P41250	GARS_HUMAN	https://www.uniprot.org/uniprot/P41250	n/d	P0283070A	179	83165	7		4	3.76995e+07	3.79808e+07	3.61841e+07	3.97748e+07	3.7976e+07	3.74465e+07	6.68126e+07	3.65132e+07	3.84996e+07	1.0	1.00746	0.959803	1.055048	1.007332	0.993288	1.772239	0.968532	1.021222	4	6.726	0.2619	3.76995e+07	4.13306e+07	3.8516e+07	3.96879e+07	3.91262e+07	4.19798e+07	5.59919e+07	4.17988e+07	4.30744e+07		0.0423551	0.285945	0.342365	0.412671
GBF1	Q92538	GBF1_HUMAN	https://www.uniprot.org/uniprot/Q92538	n/d	P0283070A	615	206444	15		10	1.14589e+08	1.10033e+08	1.09921e+08	1.09571e+08	1.1046e+08	1.13114e+08	1.19547e+08	1.15641e+08	1.09166e+08	1.0	0.959621	0.959597	0.95605	0.96232	0.985627	1.039728	1.008707	0.950993	10	7.3738	0.2515	1.14589e+08	1.19738e+08	1.17005e+08	1.09331e+08	1.13806e+08	1.26807e+08	1.00186e+08	1.32382e+08	1.22138e+08		-0.00604576	0.819766	0.0417016	0.411995
GCN1	Q92616	GCN1_HUMAN	https://www.uniprot.org/uniprot/Q92616	n/d	P0283070A	2223	292755	72		39	5.62377e+08	5.40958e+08	5.43949e+08	5.54974e+08	5.3268e+08	5.15092e+08	5.24578e+08	5.70119e+08	5.22946e+08	1.0	0.961896	0.969023	0.988172	0.94901	0.918439	0.932534	1.014531	0.930627	38	7.4578	0.0605	5.62377e+08	5.88669e+08	5.79004e+08	5.5376e+08	5.48814e+08	5.77449e+08	4.39619e+08	6.52649e+08	5.85087e+08		-0.0395436	0.340504	-0.0261955	0.588321
GDI2	P50395	GDIB_HUMAN	https://www.uniprot.org/uniprot/P50395	n/d	P0283070A	659	50663	19		8	1.16408e+08	1.242e+08	1.40777e+08	1.20055e+08	1.10815e+08	1.08388e+08	1.30138e+08	1.21525e+08	1.20074e+08	1.0	1.067519	1.203559	1.033587	0.955135	0.934615	1.112601	1.043077	1.031753	8	7.3197	0.1479	1.16408e+08	1.35155e+08	1.4985e+08	1.19793e+08	1.14171e+08	1.21509e+08	1.09062e+08	1.39116e+08	1.34342e+08		-0.168869	0.165947	-0.0369696	0.732472
GDI1	P31150	GDIA_HUMAN	https://www.uniprot.org/uniprot/P31150	n/d	P0283070A	86	50582	4		2	1.19777e+07	1.29319e+07	1.27975e+07	1.23512e+07	1.17054e+07	1.19241e+07	1.92557e+07	1.23316e+07	1.37061e+07	1.0	1.079666	1.068441	1.031179	0.977266	0.995526	1.607628	1.029549	1.144301	2	6.5522	0.4427	1.19777e+07	1.40725e+07	1.36222e+07	1.23242e+07	1.20599e+07	1.33676e+07	1.61371e+07	1.41167e+07	1.53348e+07		-0.0676138	0.191369	0.264465	0.343474
GEMIN5	Q8TEQ6	GEMI5_HUMAN	https://www.uniprot.org/uniprot/Q8TEQ6	n/d	P0283070A	338	168587	10		5	3.27481e+07	3.84554e+07	3.57941e+07	4.32697e+07	3.72517e+07	3.68686e+07	3.63171e+07	3.67408e+07	3.18785e+07	1.0	1.173022	1.093011	1.320657	1.137522	1.125824	1.101747	1.121921	0.975729	4	6.6261	0.2277	3.27481e+07	4.18471e+07	3.81008e+07	4.31751e+07	3.838e+07	4.13319e+07	3.04354e+07	4.20594e+07	3.56665e+07		0.133731	0.256549	-0.028063	0.781008
GFM1	Q96RP9	EFGM_HUMAN	https://www.uniprot.org/uniprot/Q96RP9	n/d	P0283070A	161	85868	5		3	1.96893e+07	2.08859e+07	2.01135e+07	1.90911e+07	1.78365e+07	1.84345e+07	3.26106e+07	1.98315e+07	1.74011e+07	1.0	1.060773	1.021542	0.969617	0.9059	0.936272	1.65626	1.007219	0.883783	3	6.6017	0.466	1.96893e+07	2.2728e+07	2.14097e+07	1.90494e+07	1.83768e+07	2.06662e+07	2.73291e+07	2.27022e+07	1.94688e+07		-0.132526	0.0251322	0.202692	0.645862
GFPT1	Q06210	GFPT1_HUMAN	https://www.uniprot.org/uniprot/Q06210	PROTEASE	P0283070A	257	78806	11	Cysteine	6	2.8744e+07	3.09487e+07	2.96789e+07	3.20615e+07	2.96181e+07	2.9304e+07	6.01508e+07	2.94572e+07	3.02761e+07	1.0	1.077754	1.032526	1.118582	1.030413	1.017159	2.083244	1.026527	1.051434	5	6.913	0.1191	2.8744e+07	3.36783e+07	3.15916e+07	3.19914e+07	3.05152e+07	3.28515e+07	5.0409e+07	3.37214e+07	3.38737e+07		0.0257923	0.649566	0.423753	0.418199
GGCT	O75223	GGCT_HUMAN	https://www.uniprot.org/uniprot/O75223	n/d	P0283070A	70	21007	3		2	7.86256e+06	7.65988e+06	6.91244e+06	1.00034e+07	1.9548e+07	9.8158e+06	1.90125e+07	8.34382e+06	9.75461e+06	1.0	0.974222	0.879158	1.272285	2.486215	1.248423	2.418112	1.06121	1.24064	2	6.4483	0.0506	7.86256e+06	8.33547e+06	7.35791e+06	9.98155e+06	2.01401e+07	1.10041e+07	1.59334e+07	9.55166e+06	1.09137e+07		0.811252	0.149818	0.726103	0.223181
GHDC	Q8N2G8	GHDC_HUMAN	https://www.uniprot.org/uniprot/Q8N2G8	n/d	P0283070A	84	57522	5		2	5.76949e+06	6.09903e+06	6.21767e+06	7.33132e+06	6.37914e+06	6.35944e+06	7.06609e+06	5.958e+06	6.18758e+06	1.0	1.057119	1.077682	1.270706	1.105669	1.102253	1.224735	1.032674	1.072466	2	6.1307	0.2298	5.76949e+06	6.63696e+06	6.61837e+06	7.31529e+06	6.57236e+06	7.12931e+06	5.92169e+06	6.82047e+06	6.92283e+06		0.150145	0.1478	0.0870943	0.384922
GLG1	Q92896	GSLG1_HUMAN	https://www.uniprot.org/uniprot/Q92896	n/d	P0283070A	412	137221	10		7	3.79985e+07	3.78061e+07	3.96812e+07	7.4247e+07	6.00625e+07	5.80608e+07	4.68917e+07	3.77126e+07	3.83251e+07	1.0	0.993632	1.04516	1.952205	1.579446	1.518967	1.22796	0.988824	1.006086	6	6.8137	0.1654	3.79985e+07	4.11405e+07	4.22385e+07	7.40847e+07	6.18817e+07	6.50896e+07	3.92973e+07	4.31719e+07	4.28791e+07		0.736171	0.0192208	0.0901152	0.499331
GLUD1	P00367	DHE3_HUMAN	https://www.uniprot.org/uniprot/P00367	OXIDOREDUCTASE	P0283070A	347	61397	10	C4 dehydrogenase	6	5.15742e+07	5.50822e+07	5.51595e+07	5.32406e+07	5.48625e+07	5.26053e+07	5.42575e+07	4.78914e+07	5.20155e+07	1.0	1.067661	1.067799	1.033522	1.060838	1.017446	1.054392	0.928593	1.00987	6	7.0163	0.5723	5.15742e+07	5.99404e+07	5.87143e+07	5.31242e+07	5.65242e+07	5.89737e+07	4.54702e+07	5.48241e+07	5.81964e+07		-0.00990837	0.813157	-0.0698838	0.3266
GMPS	P49915	GUAA_HUMAN	https://www.uniprot.org/uniprot/P49915	PROTEASE	P0283070A	250	76715	10	Cysteine	3	3.92248e+07	4.06597e+07	4.18928e+07	4.57289e+07	4.00058e+07	3.95406e+07	5.93548e+07	3.88418e+07	4.00218e+07	1.0	1.036583	1.068021	1.165818	1.019912	1.008053	1.513198	0.990238	1.020321	3	6.7938	0.8271	3.92248e+07	4.42459e+07	4.45927e+07	4.5629e+07	4.12175e+07	4.43274e+07	4.9742e+07	4.44645e+07	4.47775e+07		0.040857	0.639973	0.182705	0.514396
GM2A	P17900	SAP3_HUMAN	https://www.uniprot.org/uniprot/P17900	n/d	P0283070A	45	20838	2		1	1.45315e+07	1.66129e+07	1.80824e+07	1.48777e+07	1.43534e+07	1.64634e+07	1.90207e+07	1.50614e+07	1.31507e+07	1.0	1.143232	1.24436	1.023823	0.987746	1.132948	1.308932	1.036466	0.90498	1	6.6914	n/d	1.45315e+07	1.80781e+07	1.92477e+07	1.48451e+07	1.47882e+07	1.84565e+07	1.59402e+07	1.72417e+07	1.47134e+07		-0.107422	0.403159	-0.0596531	0.719222
GNB1	P62873	GBB1_HUMAN	https://www.uniprot.org/uniprot/P62873	n/d	P0283070A	170	37377	3		2	8.84252e+06	9.05065e+06	9.6219e+06	1.06891e+07	8.54712e+06	8.4746e+06	2.30425e+07	9.43069e+06	8.97436e+06	1.0	1.023538	1.088141	1.208826	0.966594	0.958393	2.605874	1.066517	1.014911	2	6.6016	0.0825	8.84252e+06	9.84891e+06	1.0242e+07	1.06657e+07	8.806e+06	9.50053e+06	1.93106e+07	1.07959e+07	1.00408e+07		0.0102252	0.98366	0.591064	0.418546
GOLGA4	Q13439	GOGA4_HUMAN	https://www.uniprot.org/uniprot/Q13439	n/d	P0283070A	287	262325	13		5	2.60448e+07	2.92225e+07	2.78746e+07	4.11986e+07	3.84117e+07	4.2027e+07	2.95546e+07	2.78542e+07	2.91497e+07	1.0	1.121645	1.069633	1.581457	1.467691	1.610562	1.13824	1.06947	1.121468	5	6.5972	0.3107	2.60448e+07	3.17999e+07	2.9671e+07	4.11085e+07	3.95752e+07	4.71148e+07	2.47681e+07	3.18863e+07	3.26135e+07		0.548938	0.00108352	0.0580993	0.356515
GOLGB1	Q14789	GOGB1_HUMAN	https://www.uniprot.org/uniprot/Q14789	n/d	P0283070A	878	377133	24		14	5.65011e+07	6.12678e+07	6.21425e+07	5.56063e+07	5.80617e+07	6.00654e+07	7.41954e+07	6.25325e+07	5.88422e+07	1.0	1.087991	1.098753	0.985992	1.027582	1.063272	1.294339	1.107623	1.042432	13	6.733	0.1146	5.65011e+07	6.66716e+07	6.61474e+07	5.54848e+07	5.98203e+07	6.73369e+07	6.2179e+07	7.15846e+07	6.58343e+07		-0.0504113	0.408028	0.120399	0.377319
GPAA1	O43292	GPAA1_HUMAN	https://www.uniprot.org/uniprot/O43292	n/d	P0283070A	227	67622	6		4	9.68903e+07	9.12471e+07	8.44765e+07	9.62079e+07	1.03534e+08	8.31717e+07	7.68876e+07	8.65032e+07	9.62599e+07	1.0	0.941756	0.871783	0.991266	1.068569	0.858411	0.793553	0.89311	0.993493	4	7.5128	0.1274	9.68903e+07	9.92949e+07	8.99207e+07	9.59976e+07	1.0667e+08	9.32404e+07	6.44352e+07	9.90253e+07	1.07698e+08		0.0535023	0.675749	-0.0702871	0.543778
GPAM	Q9HCL2	GPAT1_HUMAN	https://www.uniprot.org/uniprot/Q9HCL2	n/d	P0283070A	219	93794	3		3	2.25388e+07	2.19999e+07	2.22072e+07	1.86926e+07	2.04231e+07	2.1065e+07	1.86788e+07	2.22719e+07	2.27995e+07	1.0	0.976089	0.98529	0.829352	0.906132	0.934609	0.828739	0.98816	1.011566	3	6.8259	0.1547	2.25388e+07	2.39402e+07	2.36384e+07	1.86517e+07	2.10417e+07	2.36151e+07	1.56536e+07	2.5496e+07	2.55087e+07		-0.149379	0.0944827	-0.0662495	0.512539
GPR107	Q5VW38	GP107_HUMAN	https://www.uniprot.org/uniprot/Q5VW38	n/d	P0283070A	144	61975	5		3	1.71005e+07	2.02683e+07	1.99682e+07	2.00545e+07	2.08085e+07	1.99272e+07	1.83317e+07	1.81389e+07	2.03138e+07	1.0	1.185244	1.167691	1.17274	1.216835	1.165295	1.071996	1.060719	1.187902	3	6.6295	0.4107	1.71005e+07	2.2056e+07	2.1255e+07	2.00107e+07	2.14388e+07	2.23396e+07	1.53628e+07	2.07646e+07	2.27276e+07		0.0843722	0.377619	-0.0139732	0.907957
GPR108	Q9NPR9	GP108_HUMAN	https://www.uniprot.org/uniprot/Q9NPR9	n/d	P0283070A	110	60632	2		2	9.81756e+06	8.35836e+06	1.03702e+07	8.01055e+06	9.33799e+06	7.20762e+06	7.10819e+06	9.73883e+06	1.03294e+07	1.0	0.851369	1.056289	0.815941	0.951151	0.734156	0.724028	0.991981	1.052137	2	6.269	0.3761	9.81756e+06	9.09556e+06	1.10385e+07	7.99304e+06	9.62082e+06	8.08017e+06	5.95698e+06	1.11486e+07	1.15568e+07		-0.217209	0.20146	-0.0709376	0.690746
GREB1	Q4ZG55	GREB1_HUMAN	https://www.uniprot.org/uniprot/Q4ZG55	n/d	P0283070A	191	216465	10		4	2.73442e+07	2.86975e+07	3.01965e+07	3.3323e+07	3.20386e+07	2.95556e+07	1.90226e+07	2.86781e+07	2.96477e+07	1.0	1.049491	1.10431	1.218648	1.171677	1.080871	0.695673	1.048782	1.084241	4	6.9253	0.819	2.73442e+07	3.12286e+07	3.21425e+07	3.32502e+07	3.3009e+07	3.31336e+07	1.59418e+07	3.28296e+07	3.31707e+07		0.138342	0.10664	-0.156954	0.468036
GSPT1	P15170	ERF3A_HUMAN	https://www.uniprot.org/uniprot/P15170	n/d	P0283070A	247	68699	8		6	5.02291e+07	5.11428e+07	5.13094e+07	5.75327e+07	5.77098e+07	5.72184e+07	8.19844e+07	4.98691e+07	4.91272e+07	1.0	1.016633	1.020709	1.145485	1.147761	1.137996	1.625602	0.992433	0.981158	6	6.8335	0.0762	5.02291e+07	5.56535e+07	5.4616e+07	5.74069e+07	5.94578e+07	6.41452e+07	6.87065e+07	5.70881e+07	5.49648e+07		0.175747	0.00102504	0.245313	0.491851
GSTM3	P21266	GSTM3_HUMAN	https://www.uniprot.org/uniprot/P21266	n/d	P0283070A	114	26559	4		2	3.52491e+07	3.23414e+07	3.31575e+07	3.65597e+07	2.99446e+07	2.32749e+07	5.92404e+07	4.25902e+07	2.91011e+07	1.0	0.917511	0.940662	1.03718	0.849513	0.660297	1.680621	1.208265	0.825585	2	6.742	0.7888	3.52491e+07	3.51939e+07	3.52944e+07	3.64798e+07	3.08516e+07	2.60925e+07	4.9646e+07	4.87556e+07	3.25592e+07		-0.1663	0.421096	0.378064	0.393977
GTF3C1	Q12789	TF3C1_HUMAN	https://www.uniprot.org/uniprot/Q12789	n/d	P0283070A	506	238872	18		8	3.55902e+07	3.63126e+07	3.46202e+07	3.35781e+07	3.51275e+07	3.40361e+07	4.5164e+07	3.65336e+07	3.24519e+07	1.0	1.020239	0.974331	0.946096	0.985991	0.956628	1.271322	1.024823	0.915231	8	6.7885	0.1498	3.55902e+07	3.95153e+07	3.68513e+07	3.35047e+07	3.61915e+07	3.81565e+07	3.78494e+07	4.18222e+07	3.63081e+07		-0.0521429	0.133619	0.0997596	0.600131
GTPBP4	Q9BZE4	NOG1_HUMAN	https://www.uniprot.org/uniprot/Q9BZE4	n/d	P0283070A	57	73964	2		2	1.37653e+07	1.34236e+07	1.35459e+07	1.60024e+07	1.46966e+07	1.39108e+07	1.66168e+07	1.42856e+07	1.44428e+07	1.0	0.975182	0.98406	1.162522	1.067661	1.010574	1.207154	1.037799	1.049219	2	6.8371	0.3399	1.37653e+07	1.46076e+07	1.44188e+07	1.59674e+07	1.51418e+07	1.55949e+07	1.39256e+07	1.63536e+07	1.6159e+07		0.131104	0.156042	0.154688	0.161241
GYS1	P13807	GYS1_HUMAN	https://www.uniprot.org/uniprot/P13807	n/d	P0283070A	86	83785	6		2	5.90524e+06	6.86795e+06	6.48492e+06	7.56951e+06	7.09337e+06	6.77007e+06	1.14212e+07	7.98253e+06	6.57607e+06	1.0	1.163026	1.098163	1.281828	1.201198	1.146451	1.934077	1.35177	1.113599	2	6.7694	0.768	5.90524e+06	7.4737e+06	6.90284e+06	7.55296e+06	7.30821e+06	7.58965e+06	9.57146e+06	9.13807e+06	7.35749e+06		0.154364	0.12582	0.431924	0.226773
G6PD	P11413	G6PD_HUMAN	https://www.uniprot.org/uniprot/P11413	OXIDOREDUCTASE	P0283070A	161	63826	4	C1 alcohol dehydrogenase	4	5.52192e+07	5.60268e+07	5.43372e+07	5.78991e+07	5.91472e+07	5.55196e+07	7.80848e+07	5.43851e+07	5.50131e+07	1.0	1.014625	0.984027	1.048532	1.071135	1.005441	1.414087	0.984894	0.996267	4	6.9224	0.7077	5.52192e+07	6.09683e+07	5.7839e+07	5.77725e+07	6.09387e+07	6.22408e+07	6.54385e+07	6.22578e+07	6.15502e+07		0.059592	0.144664	0.179203	0.453096
HACD3	Q9P035	HACD3_HUMAN	https://www.uniprot.org/uniprot/Q9P035	n/d	P0283070A	112	43159	6		3	4.62056e+07	4.45181e+07	4.40475e+07	4.65751e+07	4.66784e+07	4.09161e+07	5.58728e+07	4.49188e+07	4.44924e+07	1.0	0.963478	0.953293	1.007995	1.010231	0.885522	1.209219	0.972149	0.962921	3	7.0886	0.1401	4.62056e+07	4.84446e+07	4.68862e+07	4.64733e+07	4.80922e+07	4.58694e+07	4.68238e+07	5.14211e+07	4.97793e+07		-0.00645631	0.90396	0.108362	0.44907
HADHA	P40939	ECHA_HUMAN	https://www.uniprot.org/uniprot/P40939	OXIDOREDUCTASE	P0283070A	643	82999	19		12	1.1749e+08	1.23147e+08	1.18677e+08	1.07299e+08	1.10488e+08	1.06477e+08	1.49089e+08	1.15289e+08	1.0989e+08	1.0	1.048448	1.011945	0.914815	0.942237	0.908971	1.265968	0.98112	0.934458	12	7.5279	0.634	1.1749e+08	1.34009e+08	1.26326e+08	1.07065e+08	1.13835e+08	1.19367e+08	1.24944e+08	1.31979e+08	1.22948e+08		-0.148079	0.00571819	0.0588249	0.77041
HCCS	P53701	CCHL_HUMAN	https://www.uniprot.org/uniprot/P53701	n/d	P0283070A	131	30601	5		3	4.61073e+06	5.21828e+06	6.17733e+06	6.30701e+06	6.20773e+06	5.23035e+06	4.83697e+06	5.72935e+06	6.03009e+06	1.0	1.13177	1.339773	1.3679	1.346367	1.134387	1.049068	1.242612	1.30784	3	6.3748	0.7971	4.61073e+06	5.67853e+06	6.57543e+06	6.29323e+06	6.39575e+06	5.86353e+06	4.05359e+06	6.55872e+06	6.74663e+06		0.148777	0.367552	0.0522274	0.736371
HCFC1	P51610	HCFC1_HUMAN	https://www.uniprot.org/uniprot/P51610	n/d	P0283070A	255	213402	5		4	1.98877e+07	2.01356e+07	1.96002e+07	1.92213e+07	1.74841e+07	1.95213e+07	4.53107e+07	1.76727e+07	1.96283e+07	1.0	1.012465	0.985547	0.966491	0.879142	0.981579	2.27833	0.888623	0.986957	4	6.622	0.4206	1.98877e+07	2.19115e+07	2.08634e+07	1.91793e+07	1.80137e+07	2.18846e+07	3.79724e+07	2.02309e+07	2.19607e+07		-0.0846259	0.220996	0.470464	0.518495
HDGF	P51858	HDGF_HUMAN	https://www.uniprot.org/uniprot/P51858	n/d	P0283070A	191	26788	6		4	2.96194e+07	2.604e+07	2.46271e+07	3.05755e+07	3.14755e+07	2.81791e+07	4.90805e+07	2.93292e+07	3.26147e+07	1.0	0.879152	0.831449	1.032278	1.062664	0.951372	1.657037	0.990203	1.101123	4	6.8977	0.0492	2.96194e+07	2.83367e+07	2.62142e+07	3.05087e+07	3.24289e+07	3.15904e+07	4.11316e+07	3.35749e+07	3.64902e+07		0.168452	0.151992	0.467648	0.186193
HDLBP	Q00341	VIGLN_HUMAN	https://www.uniprot.org/uniprot/Q00341	n/d	P0283070A	423	137985	17		6	3.21831e+07	3.19024e+07	3.33012e+07	3.72535e+07	3.48573e+07	3.13915e+07	4.47324e+07	3.61661e+07	2.97516e+07	1.0	0.992502	1.034753	1.154406	1.086101	0.975403	1.389933	1.123758	0.925258	6	7.1208	0.3378	3.21831e+07	3.47162e+07	3.54473e+07	3.71721e+07	3.5913e+07	3.51918e+07	3.74877e+07	4.14014e+07	3.32869e+07		0.0878657	0.36089	0.184207	0.435417
HEATR1	Q9H583	HEAT1_HUMAN	https://www.uniprot.org/uniprot/Q9H583	n/d	P0283070A	241	242367	5		5	3.07171e+07	3.37528e+07	3.0324e+07	3.29663e+07	3.43868e+07	3.34091e+07	4.67603e+07	3.64197e+07	3.50839e+07	1.0	1.096556	0.987184	1.073225	1.11947	1.086249	1.522291	1.180421	1.135355	5	6.8265	0.3731	3.07171e+07	3.67298e+07	3.22783e+07	3.28943e+07	3.54284e+07	3.74536e+07	3.91872e+07	4.16918e+07	3.92528e+07		0.0880888	0.199675	0.319144	0.128408
HECTD1	Q9ULT8	HECD1_HUMAN	https://www.uniprot.org/uniprot/Q9ULT8	n/d	P0283070A	410	289381	34		4	2.43783e+07	2.69855e+07	2.60371e+07	2.87642e+07	2.9855e+07	2.76103e+07	3.13466e+07	2.78049e+07	2.58182e+07	1.0	1.106946	1.068044	1.179908	1.224654	1.132578	1.285837	1.14056	1.059062	4	6.6808	0.1117	2.43783e+07	2.93656e+07	2.77151e+07	2.87013e+07	3.07593e+07	3.09528e+07	2.62698e+07	3.183e+07	2.88861e+07		0.155831	0.0479249	0.134597	0.248829
HECTD4	Q9Y4D8	HECD4_HUMAN	https://www.uniprot.org/uniprot/Q9Y4D8	n/d	P0283070A	226	439339	9		3	4.56345e+06	4.52448e+06	4.84623e+06	4.94731e+06	5.51538e+06	4.30669e+06	6.13249e+06	3.94265e+06	3.62531e+06	1.0	0.991462	1.061967	1.084118	1.2086	0.943735	1.343829	0.863962	0.794424	3	6.2595	0.1116	4.56345e+06	4.92354e+06	5.15855e+06	4.9365e+06	5.68244e+06	4.82805e+06	5.1393e+06	4.51338e+06	4.0561e+06		0.0839832	0.537835	-0.0244029	0.81284
HERC2	O95714	HERC2_HUMAN	https://www.uniprot.org/uniprot/O95714	n/d	P0283070A	2570	527222	87		44	3.78777e+08	3.60438e+08	3.61011e+08	3.22472e+08	3.33026e+08	3.47631e+08	3.19888e+08	3.72585e+08	3.49816e+08	1.0	0.952376	0.954211	0.852144	0.880639	0.91986	0.845703	0.984646	0.923432	43	7.4543	0.4956	3.78777e+08	3.92228e+08	3.84277e+08	3.21767e+08	3.43113e+08	3.89715e+08	2.6808e+08	4.26519e+08	3.91384e+08		-0.133293	0.0305343	-0.0780461	0.335851
HERC4	Q5GLZ8	HERC4_HUMAN	https://www.uniprot.org/uniprot/Q5GLZ8	n/d	P0283070A	116	118561	3		2	1.15358e+07	1.18714e+07	1.28024e+07	1.1529e+07	1.25334e+07	1.43155e+07	1.9397e+07	1.26353e+07	1.15236e+07	1.0	1.029095	1.109799	0.999415	1.086483	1.240971	1.681463	1.095314	0.998943	1	6.5999	n/d	1.15358e+07	1.29184e+07	1.36274e+07	1.15038e+07	1.2913e+07	1.60486e+07	1.62555e+07	1.44643e+07	1.28929e+07		0.0839087	0.491447	0.266495	0.427194
HGS	O14964	HGS_HUMAN	https://www.uniprot.org/uniprot/O14964	n/d	P0283070A	141	86191	6		2	5.89076e+06	5.67257e+06	5.74977e+06	7.08237e+06	6.66258e+06	5.97747e+06	5.74462e+07	6.59063e+06	4.91584e+06	1.0	0.962961	0.976067	1.202285	1.131023	1.01472	9.751918	1.118808	0.8345	2	6.2964	0.3822	5.89076e+06	6.17289e+06	6.12032e+06	7.06689e+06	6.86438e+06	6.70111e+06	4.81425e+07	7.54468e+06	5.49998e+06		0.187973	0.116868	1.99374	0.431851
HID1	Q8IV36	HID1_HUMAN	https://www.uniprot.org/uniprot/Q8IV36	n/d	P0283070A	241	88743	7		5	5.24236e+07	5.18673e+07	5.31936e+07	5.54381e+07	5.63062e+07	4.99687e+07	4.64793e+07	5.07276e+07	4.78979e+07	1.0	0.989308	1.013879	1.057501	1.074061	0.951191	0.893217	0.970484	0.913218	5	6.8241	0.2424	5.24236e+07	5.64419e+07	5.66217e+07	5.53169e+07	5.80116e+07	5.60179e+07	3.89517e+07	5.80709e+07	5.35895e+07		0.0382249	0.573485	-0.118115	0.0749593
HIP1R	O75146	HIP1R_HUMAN	https://www.uniprot.org/uniprot/O75146	n/d	P0283070A	193	119387	10		2	3.2686e+06	3.26252e+06	3.43278e+06	3.73451e+06	3.96087e+06	2.91672e+06	6.17945e+06	3.27437e+06	2.34247e+06	1.0	0.998141	1.05023	1.142541	1.211796	0.892347	1.890551	1.001767	0.716657	2	5.9864	0.0841	3.2686e+06	3.55027e+06	3.65401e+06	3.72634e+06	4.08084e+06	3.26982e+06	5.17865e+06	3.74837e+06	2.62081e+06		0.0909287	0.620176	0.243551	0.790859
HIST1H4A, HIST1H4B, HIST1H4C, HIST1H4D, HIST1H4E, HIST1H4F, HIST1H4H, HIST1H4I, HIST1H4J, HIST1H4K, HIST1H4L, HIST2H4A, HIST2H4B, HIST4H4	P62805	H4_HUMAN	https://www.uniprot.org/uniprot/P62805	n/d	P0283070A	322	11367	8		5	6.00694e+07	8.83006e+07	6.12042e+07	6.46178e+07	6.60844e+07	5.9925e+07	9.95819e+07	6.00042e+07	7.87818e+07	1.0	1.469981	1.024319	1.075719	1.102609	1.001731	1.650251	0.998915	1.310592	4	7.6522	0.4104	6.00694e+07	9.60886e+07	6.51486e+07	6.44766e+07	6.8086e+07	6.71795e+07	8.34541e+07	6.86903e+07	8.81432e+07		-0.136707	0.595354	0.185729	0.556207
HIST1H1B	P16401	H15_HUMAN	https://www.uniprot.org/uniprot/P16401	n/d	P0283070A	165	22580	11		3	3.12476e+07	3.78781e+07	2.92399e+07	2.52277e+07	2.59415e+07	2.98865e+07	6.55878e+07	3.16705e+07	3.41943e+07	1.0	1.212192	0.93575	0.80735	0.830192	0.956441	2.098972	1.013536	1.094301	3	6.8262	0.3974	3.12476e+07	4.12189e+07	3.11243e+07	2.51726e+07	2.67272e+07	3.35045e+07	5.49654e+07	3.62551e+07	3.82575e+07		-0.27924	0.121866	0.418317	0.412343
HIST1H2BJ	P06899	H2B1J_HUMAN	https://www.uniprot.org/uniprot/P06899	n/d	P0283070A	212	13904	11		1	3.09766e+07	3.89588e+07	2.65893e+07	3.38034e+07	3.10493e+07	3.26036e+07	3.35676e+07	2.83697e+07	3.0916e+07	1.0	1.257684	0.858368	1.091257	1.002349	1.052525	1.083643	0.915844	0.998044	1	7.6343	n/d	3.09766e+07	4.23949e+07	2.83029e+07	3.37295e+07	3.19898e+07	3.65506e+07	2.81311e+07	3.24765e+07	3.45896e+07		0.0138596	0.866448	-0.0559448	0.829382
HIST1H1E	P10412	H14_HUMAN	https://www.uniprot.org/uniprot/P10412	n/d	P0283070A	275	21865	11		5	6.12918e+07	6.75739e+07	5.56324e+07	5.18136e+07	5.17625e+07	5.70529e+07	1.19346e+08	6.41421e+07	6.41258e+07	1.0	1.103301	0.907665	0.846038	0.844526	0.930841	1.929426	1.047235	1.046238	5	7.0695	1.1871	6.12918e+07	7.35339e+07	5.92177e+07	5.17003e+07	5.33303e+07	6.39597e+07	1.00017e+08	7.34272e+07	7.17457e+07		-0.199874	0.120233	0.424488	0.347427
HK1	P19367	HXK1_HUMAN	https://www.uniprot.org/uniprot/P19367	n/d	P0283070A	751	102737	19		15	2.35433e+08	2.35492e+08	2.18839e+08	2.23299e+08	2.22962e+08	2.11389e+08	1.9314e+08	2.24191e+08	2.28976e+08	1.0	1.001878	0.928325	0.947599	0.948928	0.898094	0.825612	0.954169	0.972004	15	7.3886	0.1265	2.35433e+08	2.56262e+08	2.32942e+08	2.22811e+08	2.29715e+08	2.3698e+08	1.6186e+08	2.56644e+08	2.56184e+08		-0.0687809	0.199243	-0.0938827	0.341238
HLA-B	P30462	1B14_HUMAN	https://www.uniprot.org/uniprot/P30462	n/d	P0283070A	414	40358	18		2	1.86449e+07	1.928e+07	1.88092e+07	1.58224e+07	1.56121e+07	1.51096e+07	1.43427e+07	1.57638e+07	1.77336e+07	1.0	1.034062	1.008814	0.848617	0.837339	0.810388	0.769257	0.845475	0.951121	2	6.3889	1.0588	1.86449e+07	2.09805e+07	2.00214e+07	1.57878e+07	1.6085e+07	1.69388e+07	1.20198e+07	1.80457e+07	1.98408e+07		-0.285619	0.000495612	-0.245997	0.101329
HLTF	Q14527	HLTF_HUMAN	https://www.uniprot.org/uniprot/Q14527	n/d	P0283070A	128	113927	6		2	6.17864e+06	6.47065e+06	6.78564e+06	6.15937e+06	7.15635e+06	6.96198e+06	9.50216e+06	7.03839e+06	6.70912e+06	1.0	1.047262	1.098242	0.996881	1.158241	1.126782	1.537905	1.139149	1.085858	2	6.3761	0.6064	6.17864e+06	7.04136e+06	7.22294e+06	6.1459e+06	7.37311e+06	7.80479e+06	7.96323e+06	8.05725e+06	7.50635e+06		0.0612421	0.494452	0.258558	0.260405
HMCN1	Q96RW7	HMCN1_HUMAN	https://www.uniprot.org/uniprot/Q96RW7	n/d	P0283070A	83	613383	4		3	6.02312e+06	7.6163e+06	7.25751e+06	7.64771e+06	6.9858e+06	6.92654e+06	3.35667e+07	6.259e+06	7.14033e+06	1.0	1.264511	1.204941	1.269726	1.15983	1.149992	5.572966	1.039161	1.185486	3	6.2046	0.3684	6.02312e+06	8.28805e+06	7.72522e+06	7.631e+06	7.19739e+06	7.76507e+06	2.81303e+07	7.16504e+06	7.98879e+06		0.0450698	0.685553	1.16833	0.450798
HMGCR	P04035	HMDH_HUMAN	https://www.uniprot.org/uniprot/P04035	OXIDOREDUCTASE	P0283070A	228	99751	4	C13 single donor oxygenase, C1 alcohol dehydrogenase	3	3.17741e+07	3.21233e+07	3.56582e+07	3.30827e+07	3.4054e+07	3.30019e+07	2.68231e+07	2.74732e+07	3.01391e+07	1.0	1.010989	1.122241	1.041182	1.071752	1.03864	0.844179	0.864639	0.948542	3	6.5099	1.0646	3.17741e+07	3.49565e+07	3.79563e+07	3.30104e+07	3.50855e+07	3.69971e+07	2.24789e+07	3.14501e+07	3.37205e+07		0.00842218	0.867344	-0.237657	0.032331
HMOX2	P30519	HMOX2_HUMAN	https://www.uniprot.org/uniprot/P30519	n/d	P0283070A	466	36032	16		7	1.34406e+08	1.35956e+08	1.37521e+08	1.03316e+08	1.16008e+08	1.06302e+08	9.59271e+07	1.1792e+08	1.17955e+08	1.0	1.008875	1.022123	0.768686	0.86206	0.78671	0.717393	0.877223	0.879396	7	7.7866	0.3264	1.34406e+08	1.47948e+08	1.46384e+08	1.0309e+08	1.19521e+08	1.19171e+08	8.03911e+07	1.3499e+08	1.31971e+08		-0.324945	0.01988	-0.297837	0.0906737
HM13	Q8TCT9	HM13_HUMAN	https://www.uniprot.org/uniprot/Q8TCT9	PROTEASE	P0283070A	80	41488	5	Aspartic	1	9.14014e+06	9.11503e+06	8.34832e+06	8.79762e+06	9.01418e+06	8.05078e+06	8.92793e+06	7.84086e+06	8.68236e+06	1.0	0.997252	0.913369	0.962526	0.986219	0.880816	0.976783	0.857849	0.949915	1	6.8461	n/d	9.14014e+06	9.91896e+06	8.88634e+06	8.77839e+06	9.28721e+06	9.02541e+06	7.482e+06	8.97589e+06	9.71406e+06		-0.040749	0.564765	-0.0638847	0.418188
HNRNPAB	Q99729	ROAA_HUMAN	https://www.uniprot.org/uniprot/Q99729	n/d	P0283070A	117	36224	2		2	1.05216e+07	8.79772e+06	9.58642e+06	1.16325e+07	9.99393e+06	9.12895e+06	1.05357e+07	1.07332e+07	1.15694e+07	1.0	0.836155	0.911115	1.105581	0.949846	0.867636	1.00134	1.020112	1.099584	2	6.5369	0.4288	1.05216e+07	9.57367e+06	1.02042e+07	1.16071e+07	1.02966e+07	1.02341e+07	8.82941e+06	1.2287e+07	1.29442e+07		0.0894824	0.536369	0.184026	0.112669
HNRNPA1	P09651	ROA1_HUMAN	https://www.uniprot.org/uniprot/P09651	n/d	P0283070A	154	38746	5		3	1.09329e+07	1.53599e+07	1.34074e+07	1.44578e+07	1.4496e+07	1.33997e+07	1.90526e+07	1.63419e+07	1.50105e+07	1.0	1.404923	1.23947	1.322411	1.325905	1.225629	1.744953	1.494742	1.372971	3	6.5861	1.3064	1.09329e+07	1.67146e+07	1.42714e+07	1.44262e+07	1.4935e+07	1.50218e+07	1.5967e+07	1.87075e+07	1.67942e+07		0.0933343	0.537661	0.344424	0.12228
HNRNPA2B1	P22626	ROA2_HUMAN	https://www.uniprot.org/uniprot/P22626	n/d	P0283070A	361	37429	14		5	7.75093e+07	8.49597e+07	8.18116e+07	8.52295e+07	7.53675e+07	7.1072e+07	1.0196e+08	9.70552e+07	8.6288e+07	1.0	1.097023	1.056692	1.099602	0.972366	0.916947	1.308168	1.255267	1.11326	5	7.0792	0.5551	7.75093e+07	9.24531e+07	8.7084e+07	8.50432e+07	7.76502e+07	7.96759e+07	8.54473e+07	1.11105e+08	9.65414e+07		-0.0764759	0.425381	0.223958	0.0701152
HNRNPD	Q14103	HNRPD_HUMAN	https://www.uniprot.org/uniprot/Q14103	n/d	P0283070A	94	38434	4		2	1.00211e+07	1.30439e+07	1.36548e+07	1.3523e+07	1.26799e+07	1.27483e+07	2.1488e+07	1.44379e+07	1.28138e+07	1.0	1.301648	1.362613	1.349454	1.265322	1.272149	2.144287	1.440751	1.27869	2	6.5536	0.5169	1.00211e+07	1.41944e+07	1.45348e+07	1.34934e+07	1.30639e+07	1.42916e+07	1.80079e+07	1.65279e+07	1.43365e+07		0.085107	0.558708	0.40854	0.233321
HNRNPDL	O14979	HNRDL_HUMAN	https://www.uniprot.org/uniprot/O14979	n/d	P0283070A	207	46437	6		2	5.25894e+06	6.0095e+06	6.83003e+06	5.75903e+06	5.94749e+06	5.21218e+06	6.37454e+06	6.04677e+06	5.38845e+06	1.0	1.142721	1.298747	1.095093	1.13093	0.991108	1.212134	1.149808	1.024627	2	6.0688	0.6117	5.25894e+06	6.53953e+06	7.2702e+06	5.74644e+06	6.12764e+06	5.84317e+06	5.34215e+06	6.9221e+06	6.02875e+06		-0.0972494	0.511369	-0.0231997	0.894876
HNRNPF	P52597	HNRPF_HUMAN	https://www.uniprot.org/uniprot/P52597	n/d	P0283070A	124	45671	4		3	2.89977e+07	2.99405e+07	2.83913e+07	3.21696e+07	3.03135e+07	2.80876e+07	3.25925e+07	2.90386e+07	2.77315e+07	1.0	1.032513	0.979087	1.109386	1.045376	0.968614	1.123971	1.001412	0.956335	3	6.9287	0.3705	2.89977e+07	3.25812e+07	3.0221e+07	3.20993e+07	3.12316e+07	3.14878e+07	2.7314e+07	3.32422e+07	3.10267e+07		0.0525759	0.474394	0.0332041	0.712473
HNRNPH3	P31942	HNRH3_HUMAN	https://www.uniprot.org/uniprot/P31942	n/d	P0283070A	213	36926	5		2	1.31939e+07	1.32198e+07	1.56697e+07	1.71636e+07	1.77966e+07	1.52214e+07	1.93899e+07	1.53582e+07	1.41986e+07	1.0	1.001968	1.18765	1.300873	1.348855	1.153672	1.469616	1.164037	1.076153	2	6.4656	0.4984	1.31939e+07	1.43858e+07	1.66796e+07	1.71261e+07	1.83357e+07	1.70641e+07	1.62496e+07	1.75814e+07	1.58858e+07		0.253906	0.0772034	0.217961	0.268604
HNRNPK	P61978	HNRPK_HUMAN	https://www.uniprot.org/uniprot/P61978	n/d	P0283070A	124	51028	6		2	1.24729e+07	1.34501e+07	1.31411e+07	1.31618e+07	1.20987e+07	1.25854e+07	1.57919e+07	1.33384e+07	1.27098e+07	1.0	1.078345	1.053572	1.055233	0.970001	1.009016	1.266096	1.069392	1.018994	2	6.5949	0.6368	1.24729e+07	1.46364e+07	1.3988e+07	1.31331e+07	1.24652e+07	1.4109e+07	1.32343e+07	1.52693e+07	1.42201e+07		-0.0457061	0.390524	0.0990439	0.433841
HNRNPL	P14866	HNRPL_HUMAN	https://www.uniprot.org/uniprot/P14866	n/d	P0283070A	74	64132	3		1	1.69682e+07	1.81141e+07	1.61773e+07	2.08035e+07	1.66146e+07	1.74811e+07	1.33741e+07	1.60903e+07	1.55364e+07	1.0	1.067528	0.953384	1.226027	0.979157	1.030223	0.788181	0.94826	0.915614	1	6.6291	n/d	1.69682e+07	1.97117e+07	1.72198e+07	2.0758e+07	1.71178e+07	1.95973e+07	1.1208e+07	1.84195e+07	1.73825e+07		0.0989627	0.455517	-0.187873	0.130848
HNRNPM	P52272	HNRPM_HUMAN	https://www.uniprot.org/uniprot/P52272	n/d	P0283070A	274	77515	7		3	2.18725e+07	2.11862e+07	1.95872e+07	2.1984e+07	2.12602e+07	2.08044e+07	2.86697e+07	2.36592e+07	2.09887e+07	1.0	0.968623	0.895518	1.005095	0.972006	0.951165	1.310763	1.081685	0.959594	3	6.6972	0.6401	2.18725e+07	2.30548e+07	2.08495e+07	2.19359e+07	2.19042e+07	2.33229e+07	2.40265e+07	2.7084e+07	2.34828e+07		0.0319441	0.575457	0.226938	0.235038
HNRNPR	O43390	HNRPR_HUMAN	https://www.uniprot.org/uniprot/O43390	n/d	P0283070A	390	70942	10		4	5.32048e+07	5.56429e+07	5.46296e+07	5.89723e+07	5.3793e+07	5.20763e+07	6.19371e+07	5.29115e+07	5.28138e+07	1.0	1.045825	1.026781	1.108402	1.011057	0.97879	1.164127	0.994488	0.992652	4	7.1156	0.7385	5.32048e+07	6.05505e+07	5.81503e+07	5.88434e+07	5.54224e+07	5.83806e+07	5.1906e+07	6.05709e+07	5.90896e+07		0.0119905	0.871171	0.0364691	0.714062
HNRNPU	Q00839	HNRPU_HUMAN	https://www.uniprot.org/uniprot/Q00839	n/d	P0283070A	401	88979	16		7	8.51022e+07	9.05859e+07	8.33134e+07	9.05188e+07	8.89012e+07	9.02533e+07	1.12591e+08	8.3818e+07	8.52424e+07	1.0	1.065238	0.979234	1.064441	1.047985	1.061823	1.323461	0.984496	1.00171	7	7.1547	0.561	8.51022e+07	9.85754e+07	8.86825e+07	9.0321e+07	9.15939e+07	1.01179e+08	9.43561e+07	9.59513e+07	9.53716e+07		0.0582526	0.241128	0.12095	0.518853
HNRNPUL1	Q9BUJ2	HNRL1_HUMAN	https://www.uniprot.org/uniprot/Q9BUJ2	n/d	P0283070A	174	95737	6		3	1.89768e+07	2.01531e+07	1.76122e+07	2.192e+07	2.08e+07	2.0452e+07	2.46759e+07	2.01212e+07	1.58736e+07	1.0	1.061989	0.928092	1.155098	1.096077	1.077738	1.300323	1.060306	0.836475	3	6.6708	0.1642	1.89768e+07	2.19306e+07	1.87472e+07	2.18721e+07	2.143e+07	2.29279e+07	2.06795e+07	2.30339e+07	1.77598e+07		0.154866	0.0898388	0.0965812	0.727015
HSD11B2	P80365	DHI2_HUMAN	https://www.uniprot.org/uniprot/P80365	OXIDOREDUCTASE	P0283070A	125	44126	4	C1 alcohol dehydrogenase	3	3.00674e+07	3.35833e+07	3.22802e+07	2.77539e+07	2.77414e+07	2.78106e+07	2.45563e+07	3.00592e+07	2.86237e+07	1.0	1.116934	1.073595	0.923057	0.922641	0.924943	0.81671	0.999728	0.951985	3	6.6314	0.1904	3.00674e+07	3.65453e+07	3.43605e+07	2.76932e+07	2.85816e+07	3.11773e+07	2.05793e+07	3.44105e+07	3.2025e+07		-0.203576	0.0493511	-0.204731	0.125752
HSD17B4	P51659	DHB4_HUMAN	https://www.uniprot.org/uniprot/P51659	OXIDOREDUCTASE	P0283070A	362	83024	12	C1 alcohol dehydrogenase	4	6.2623e+07	6.04036e+07	5.72423e+07	6.58929e+07	6.36661e+07	5.73837e+07	6.26804e+07	5.64807e+07	5.92447e+07	1.0	0.964559	0.914079	1.052849	1.016657	0.916337	1.000918	0.901917	0.946053	4	7.3063	0.7041	6.2623e+07	6.57311e+07	6.09313e+07	6.57488e+07	6.55945e+07	6.43306e+07	5.2529e+07	6.46568e+07	6.62845e+07		0.0524463	0.518466	-0.0149873	0.8033
HSD17B1	P14061	DHB1_HUMAN	https://www.uniprot.org/uniprot/P14061	OXIDOREDUCTASE	P0283070A	312	34950	6	C1 alcohol dehydrogenase	4	4.49543e+07	3.9221e+07	4.16551e+07	4.62068e+07	5.01291e+07	3.82541e+07	4.07884e+07	4.39724e+07	4.49188e+07	1.0	0.872465	0.92661	1.027862	1.118692	0.850955	0.907332	0.978158	0.999211	4	7.1043	0.7301	4.49543e+07	4.26803e+07	4.43396e+07	4.61058e+07	5.16474e+07	4.28851e+07	3.41825e+07	5.03378e+07	5.02564e+07		0.0970897	0.535173	0.0434712	0.566923
HSD17B12	Q53GQ0	DHB12_HUMAN	https://www.uniprot.org/uniprot/Q53GQ0	OXIDOREDUCTASE	P0283070A	87	34324	3	C1 alcohol dehydrogenase	2	2.57996e+07	2.64818e+07	2.44946e+07	2.56306e+07	3.06799e+07	2.2022e+07	2.7795e+07	2.53705e+07	2.80456e+07	1.0	1.02644	0.949415	0.993448	1.189159	0.853578	1.077341	0.983365	1.087055	2	6.9749	0.0344	2.57996e+07	2.88175e+07	2.60731e+07	2.55746e+07	3.16091e+07	2.4688e+07	2.32934e+07	2.90431e+07	3.13782e+07		0.0289552	0.917571	0.0810221	0.237387
HSPA5	P11021	GRP78_HUMAN	https://www.uniprot.org/uniprot/P11021	n/d	P0283070A	331	72332	12		5	5.16345e+07	5.97799e+07	5.28923e+07	6.46428e+07	6.50455e+07	6.26089e+07	8.97008e+07	5.89019e+07	5.687e+07	1.0	1.157752	1.024455	1.251931	1.259731	1.212542	1.737226	1.140166	1.101397	5	7.1793	0.2177	5.16345e+07	6.50524e+07	5.63009e+07	6.45015e+07	6.70157e+07	7.01884e+07	7.51732e+07	6.74285e+07	6.36278e+07		0.226947	0.064151	0.322556	0.297538
HSPA8	P11142	HSP7C_HUMAN	https://www.uniprot.org/uniprot/P11142	n/d	P0283070A	879	70897	28		12	1.33314e+08	1.54459e+08	1.42201e+08	1.65317e+08	1.58275e+08	1.50534e+08	3.90069e+08	1.53853e+08	1.42243e+08	1.0	1.160168	1.066838	1.240784	1.186077	1.128582	2.926752	1.154227	1.066576	11	7.7146	0.0436	1.33314e+08	1.68082e+08	1.51365e+08	1.64955e+08	1.63069e+08	1.68757e+08	3.26895e+08	1.76124e+08	1.59145e+08		0.141022	0.134528	0.674307	0.385756
HSPA9	P38646	GRP75_HUMAN	https://www.uniprot.org/uniprot/P38646	n/d	P0283070A	665	73680	19		12	7.72609e+07	8.32432e+07	8.31408e+07	8.57353e+07	8.60799e+07	8.60327e+07	2.00436e+08	8.66301e+07	8.57675e+07	1.0	1.078988	1.075216	1.110648	1.115271	1.110261	2.588187	1.119901	1.107911	12	7.1972	0.2709	7.72609e+07	9.05851e+07	8.84989e+07	8.55479e+07	8.86872e+07	9.64478e+07	1.67974e+08	9.91705e+07	9.59591e+07		0.0817409	0.14556	0.61375	0.348563
HSPA4	P34932	HSP74_HUMAN	https://www.uniprot.org/uniprot/P34932	n/d	P0283070A	343	94330	8		6	3.01279e+07	3.3464e+07	3.21724e+07	3.0482e+07	3.04702e+07	3.24223e+07	3.58256e+07	3.48044e+07	3.28153e+07	1.0	1.111683	1.068034	1.012464	1.011719	1.074403	1.190423	1.15703	1.088395	6	6.7097	0.0312	3.01279e+07	3.64155e+07	3.42458e+07	3.04154e+07	3.13931e+07	3.63473e+07	3.00235e+07	3.98427e+07	3.67146e+07		-0.0364593	0.544064	0.111308	0.127486
HSPA1A	P0DMV8	HS71A_HUMAN	https://www.uniprot.org/uniprot/P0DMV8	n/d	P0283070A	322	70051	13		6	3.82088e+07	4.40157e+07	3.84057e+07	4.17606e+07	4.60859e+07	4.22638e+07	2.09045e+08	3.82726e+07	4.01071e+07	1.0	1.157674	1.007445	1.091928	1.20914	1.105868	5.422176	1.008995	1.049682	6	7.189	0.379	3.82088e+07	4.78979e+07	4.08808e+07	4.16693e+07	4.74818e+07	4.73802e+07	1.75189e+08	4.38129e+07	4.48729e+07		0.109143	0.249795	1.25259	0.43967
HSPA4L	O95757	HS74L_HUMAN	https://www.uniprot.org/uniprot/O95757	n/d	P0283070A	136	94511	7		2	1.46581e+07	1.45053e+07	1.57175e+07	1.58622e+07	1.47789e+07	1.63824e+07	1.46896e+07	1.53564e+07	1.44103e+07	1.0	0.989573	1.072273	1.082142	1.008242	1.117635	1.002147	1.047641	0.983091	2	6.386	0.1613	1.46581e+07	1.57846e+07	1.67304e+07	1.58275e+07	1.52266e+07	1.83657e+07	1.23105e+07	1.75794e+07	1.61226e+07		0.0672815	0.307707	-0.0137137	0.785039
HSPD1	P10809	CH60_HUMAN	https://www.uniprot.org/uniprot/P10809	n/d	P0283070A	514	61054	12		7	1.66328e+08	1.69181e+08	1.71629e+08	1.83442e+08	1.76737e+08	1.74669e+08	1.62309e+08	1.79738e+08	1.6893e+08	1.0	1.01677	1.030476	1.101352	1.064341	1.051473	0.975487	1.082851	1.015977	7	7.5521	0.1867	1.66328e+08	1.84103e+08	1.8269e+08	1.83041e+08	1.8209e+08	1.95815e+08	1.36022e+08	2.05757e+08	1.89004e+08		0.0767486	0.0480775	0.0108784	0.845352
HSPG2	P98160	PGBM_HUMAN	https://www.uniprot.org/uniprot/P98160	n/d	P0283070A	576	468825	18		9	2.05284e+07	1.98783e+07	2.05695e+07	2.41572e+07	2.50935e+07	2.40359e+07	3.30772e+08	2.25377e+07	2.26412e+07	1.0	0.965866	0.999782	1.174834	1.22369	1.172752	15.949823	1.101034	1.095209	9	6.8115	0.2318	2.05284e+07	2.16315e+07	2.18951e+07	2.41044e+07	2.58536e+07	2.69457e+07	2.77201e+08	2.58002e+07	2.53316e+07		0.265305	0.000574357	2.62423	0.379775
HSPH1	Q92598	HS105_HUMAN	https://www.uniprot.org/uniprot/Q92598	n/d	P0283070A	148	97459	4		2	1.76922e+07	1.80401e+07	1.71588e+07	1.99038e+07	1.88866e+07	1.66105e+07	2.77399e+07	1.92059e+07	1.82555e+07	1.0	1.019662	0.969851	1.125002	1.067512	0.938857	1.567919	1.085556	1.03184	2	6.7638	0.6249	1.76922e+07	1.96312e+07	1.82646e+07	1.98603e+07	1.94587e+07	1.86213e+07	2.32473e+07	2.19861e+07	2.04248e+07		0.0668836	0.505231	0.301877	0.282905
HSP90AB1	P08238	HS90B_HUMAN	https://www.uniprot.org/uniprot/P08238	n/d	P0283070A	257	83263	9		5	5.91854e+07	7.27076e+07	6.33266e+07	6.62912e+07	6.1946e+07	6.42571e+07	1.25715e+08	7.16551e+07	6.94546e+07	1.0	1.228472	1.069969	1.122067	1.046643	1.085692	2.124092	1.208527	1.173102	5	7.4051	0.1917	5.91854e+07	7.91203e+07	6.74077e+07	6.61463e+07	6.38222e+07	7.2036e+07	1.05355e+08	8.20278e+07	7.77077e+07		-0.0202819	0.879126	0.450796	0.284877
HSP90B1	P14625	ENPL_HUMAN	https://www.uniprot.org/uniprot/P14625	n/d	P0283070A	339	92468	13		9	1.35576e+08	1.43867e+08	1.36321e+08	1.54973e+08	1.47601e+08	1.34343e+08	1.82832e+08	1.45811e+08	1.4037e+08	1.0	1.061719	1.006037	1.144558	1.086643	0.991638	1.345493	1.077983	1.037189	9	7.3015	0.0499	1.35576e+08	1.56556e+08	1.45106e+08	1.54634e+08	1.52072e+08	1.50606e+08	1.53221e+08	1.66918e+08	1.57049e+08		0.0715947	0.376751	0.173862	0.299759
HTATIP2	Q9BUP3	HTAI2_HUMAN	https://www.uniprot.org/uniprot/Q9BUP3	OXIDOREDUCTASE	P0283070A	286	30130	13	C1 alcohol dehydrogenase	4	1.17735e+08	1.07189e+08	9.84011e+07	1.00029e+08	1.01769e+08	7.91533e+07	9.41676e+07	1.01832e+08	1.0865e+08	1.0	0.910426	0.835786	0.849613	0.864393	0.672301	0.799828	0.864924	0.922837	4	7.3661	0.2362	1.17735e+08	1.16643e+08	1.04743e+08	9.98104e+07	1.04852e+08	8.87355e+07	7.89166e+07	1.16573e+08	1.21561e+08		-0.202663	0.220377	-0.0858345	0.429489
HTT	P42858	HD_HUMAN	https://www.uniprot.org/uniprot/P42858	n/d	P0283070A	748	347599	19		10	6.00897e+07	5.81398e+07	5.94058e+07	6.09997e+07	5.84533e+07	5.76561e+07	6.40735e+07	6.02191e+07	5.95469e+07	1.0	0.966618	0.989701	1.010156	0.971355	0.959969	1.064223	1.002617	0.990861	9	6.7265	0.4438	6.00897e+07	6.32677e+07	6.32342e+07	6.08664e+07	6.02238e+07	6.46359e+07	5.36964e+07	6.89364e+07	6.66227e+07		-0.00427923	0.881161	0.0495288	0.273611
HUWE1	Q7Z6Z7	HUWE1_HUMAN	https://www.uniprot.org/uniprot/Q7Z6Z7	n/d	P0283070A	2917	481885	79		48	8.15712e+08	8.07731e+08	7.91485e+08	8.2617e+08	8.34092e+08	8.40215e+08	7.19259e+08	8.33825e+08	7.72542e+08	1.0	0.99061	0.971333	1.014214	1.0232	1.031193	0.882273	1.0225	0.948047	48	7.7555	0.1527	8.15712e+08	8.78971e+08	8.42493e+08	8.24364e+08	8.59356e+08	9.41931e+08	6.02771e+08	9.54528e+08	8.64341e+08		0.0502235	0.038998	-0.0543604	0.454619
H2AFZ	P0C0S5	H2AZ_HUMAN	https://www.uniprot.org/uniprot/P0C0S5	n/d	P0283070A	104	13553	2		2	1.41345e+07	1.84081e+07	1.35342e+07	1.96742e+07	1.69594e+07	1.64323e+07	2.1344e+07	1.31492e+07	1.76147e+07	1.0	1.302349	0.957525	1.391922	1.199859	1.162565	1.51006	0.930292	1.246221	2	6.6392	0.9081	1.41345e+07	2.00317e+07	1.44064e+07	1.96312e+07	1.74731e+07	1.84216e+07	1.78872e+07	1.50527e+07	1.97079e+07		0.203745	0.270437	0.177464	0.547959
H3F3A, H3F3B	P84243	H33_HUMAN	https://www.uniprot.org/uniprot/P84243	n/d	P0283070A	60	15328	4		2	4.71161e+07	5.4936e+07	5.59179e+07	4.93614e+07	4.69809e+07	5.10242e+07	6.31571e+07	5.7682e+07	5.87934e+07	1.0	1.165971	1.186812	1.047655	0.99713	1.082947	1.340457	1.224252	1.247842	2	7.6272	0.5581	4.71161e+07	5.97812e+07	5.95216e+07	4.92535e+07	4.84038e+07	5.72012e+07	5.29284e+07	6.60319e+07	6.57797e+07		-0.100242	0.347376	0.185398	0.122607
IARS	P41252	SYIC_HUMAN	https://www.uniprot.org/uniprot/P41252	n/d	P0283070A	515	144496	12		7	1.16161e+08	1.15774e+08	1.08453e+08	1.17608e+08	1.13954e+08	1.0876e+08	1.14798e+08	1.16101e+08	1.25289e+08	1.0	0.998234	0.936485	1.010867	0.982058	0.936988	0.984539	0.99784	1.076485	7	7.2013	0.3141	1.16161e+08	1.25985e+08	1.15443e+08	1.17351e+08	1.17406e+08	1.21927e+08	9.62061e+07	1.32907e+08	1.40176e+08		-0.000278642	0.995008	0.0654577	0.274289
IARS2	Q9NSE4	SYIM_HUMAN	https://www.uniprot.org/uniprot/Q9NSE4	n/d	P0283070A	130	113790	5		1	2.65636e+07	2.71482e+07	2.6167e+07	2.74009e+07	2.64459e+07	2.23152e+07	3.48584e+07	2.76926e+07	2.76687e+07	1.0	1.022006	0.985071	1.031519	0.995568	0.840068	1.312259	1.042501	1.041603	1	6.7142	n/d	2.65636e+07	2.95426e+07	2.78534e+07	2.7341e+07	2.72469e+07	2.50167e+07	2.92128e+07	3.17013e+07	3.09565e+07		-0.0687415	0.503196	0.175629	0.269683
IDE	P14735	IDE_HUMAN	https://www.uniprot.org/uniprot/P14735	PROTEASE	P0283070A	228	117967	7	Metalloproteinase	4	2.88402e+07	2.77756e+07	2.68473e+07	3.021e+07	2.80568e+07	2.51613e+07	3.15137e+07	2.59225e+07	2.71597e+07	1.0	0.963086	0.930896	1.047494	0.972836	0.872438	1.0927	0.89883	0.94173	4	6.704	0.5704	2.88402e+07	3.02254e+07	2.85774e+07	3.01439e+07	2.89066e+07	2.82073e+07	2.64099e+07	2.9675e+07	3.0387e+07		-0.000604821	0.964429	0.019449	0.880369
IDH2	P48735	IDHP_HUMAN	https://www.uniprot.org/uniprot/P48735	OXIDOREDUCTASE	P0283070A	479	50909	18	C1 alcohol dehydrogenase	7	1.93745e+08	2.06998e+08	2.02205e+08	2.07669e+08	1.85424e+08	1.79886e+08	5.57412e+08	2.13969e+08	2.16811e+08	1.0	1.068406	1.047644	1.07327	0.958941	0.931313	2.845965	1.104899	1.116778	7	7.6993	0.5456	1.93745e+08	2.25255e+08	2.15236e+08	2.07215e+08	1.9104e+08	2.01663e+08	4.67136e+08	2.44943e+08	2.42574e+08		-0.0735513	0.358382	0.712759	0.346885
IGFBP2	P18065	IBP2_HUMAN	https://www.uniprot.org/uniprot/P18065	n/d	P0283070A	104	34814	3		2	724884	327929	734208	771735	1.0009e+06	789933	1.02492e+07	887359	616730	1.0	0.452388	1.012863	1.064632	1.380777	1.089738	14.139091	1.224141	0.850798	2	6.1456	0.4789	724884	356852	781524	770048	1.03122e+06	885562	8.58928e+06	1.01581e+06	690014		0.520036	0.254039	2.71744	0.319419
ILF3	Q12906	ILF3_HUMAN	https://www.uniprot.org/uniprot/Q12906	n/d	P0283070A	412	95807	13		7	3.80334e+07	3.78384e+07	3.45926e+07	4.82905e+07	4.53344e+07	4.60207e+07	4.19561e+07	3.81744e+07	3.61003e+07	1.0	0.994103	0.913274	1.27293	1.191962	1.210195	1.095324	1.007497	0.948681	7	7.1072	0.8511	3.80334e+07	4.11757e+07	3.68219e+07	4.8185e+07	4.67075e+07	5.15919e+07	3.51611e+07	4.37005e+07	4.039e+07		0.338189	0.00532498	0.0734119	0.410257
ILF2	Q12905	ILF2_HUMAN	https://www.uniprot.org/uniprot/Q12905	n/d	P0283070A	52	43062	3		1	2.98343e+06	3.45079e+06	3.97892e+06	3.76346e+06	3.47152e+06	3.85594e+06	5.20922e+06	3.89824e+06	3.80266e+06	1.0	1.15665	1.333674	1.261452	1.163601	1.292451	1.746049	1.306629	1.274591	1	6.4357	n/d	2.98343e+06	3.75514e+06	4.23535e+06	3.75523e+06	3.57667e+06	4.32274e+06	4.36555e+06	4.46254e+06	4.25452e+06		0.0909734	0.503319	0.310096	0.184179
ILVBL	A1L0T0	ILVBL_HUMAN	https://www.uniprot.org/uniprot/A1L0T0	n/d	P0283070A	407	67867	18		7	6.11263e+07	6.07341e+07	6.26309e+07	6.4678e+07	6.38234e+07	5.62537e+07	5.42488e+07	6.20361e+07	6.26542e+07	1.0	0.992174	1.024946	1.057876	1.046776	0.921942	0.888224	1.01357	1.027959	7	7.2325	0.5715	6.11263e+07	6.60908e+07	6.66672e+07	6.45366e+07	6.57565e+07	6.30637e+07	4.54629e+07	7.10164e+07	7.00992e+07		0.00206062	0.99322	-0.0440846	0.557934
IMMT	Q16891	MIC60_HUMAN	https://www.uniprot.org/uniprot/Q16891	n/d	P0283070A	314	83677	10		3	1.52552e+07	1.57115e+07	1.40485e+07	1.9175e+07	1.90166e+07	1.84583e+07	1.67015e+07	1.62139e+07	1.52018e+07	1.0	1.029911	0.9209	1.256949	1.246566	1.209968	1.094812	1.062844	0.9965	3	6.4397	0.3466	1.52552e+07	1.70972e+07	1.49538e+07	1.9133e+07	1.95926e+07	2.06928e+07	1.39966e+07	1.85609e+07	1.70082e+07		0.331662	0.0129683	0.0961423	0.200811
IMPDH2	P12268	IMDH2_HUMAN	https://www.uniprot.org/uniprot/P12268	OXIDOREDUCTASE	P0283070A	106	55804	4	C1 alcohol dehydrogenase	2	3.76625e+06	4.18392e+06	3.38804e+06	4.16043e+06	4.46325e+06	3.65228e+06	3.38557e+07	3.50267e+06	5.01091e+06	1.0	1.110898	0.89958	1.104662	1.185065	0.96974	8.989251	0.930017	1.330479	2	6.497	0.0534	3.76625e+06	4.55293e+06	3.60639e+06	4.15134e+06	4.59843e+06	4.09442e+06	2.83726e+07	4.00972e+06	5.60635e+06		0.114643	0.399367	1.90183	0.372112
INPP4A	Q96PE3	INP4A_HUMAN	https://www.uniprot.org/uniprot/Q96PE3	n/d	P0283070A	30	109955	2		1	9.4247e+06	9.51111e+06	9.07858e+06	1.16824e+07	1.05255e+07	1.22193e+07	6.1511e+07	8.98445e+06	9.37791e+06	1.0	1.009168	0.963274	1.23955	1.1168	1.296521	6.526567	0.953287	0.995035	1	6.9597	n/d	9.4247e+06	1.035e+07	9.66365e+06	1.16569e+07	1.08443e+07	1.36986e+07	5.15489e+07	1.0285e+07	1.04923e+07		0.297382	0.0337463	1.51155	0.433176
INTS1	Q8N201	INT1_HUMAN	https://www.uniprot.org/uniprot/Q8N201	n/d	P0283070A	239	244295	8		3	9.48565e+06	1.00218e+07	9.53908e+06	9.19856e+06	1.03353e+07	1.10296e+07	1.21178e+07	1.18574e+07	9.06149e+06	1.0	1.056522	1.005633	0.969735	1.089569	1.162772	1.277485	1.25004	0.955285	3	6.5969	0.2751	9.48565e+06	1.09057e+07	1.01538e+07	9.17846e+06	1.06483e+07	1.23649e+07	1.01552e+07	1.35739e+07	1.01382e+07		0.0734433	0.463487	0.185704	0.325281
IPO7	O95373	IPO7_HUMAN	https://www.uniprot.org/uniprot/O95373	n/d	P0283070A	757	119515	20		10	7.75285e+07	7.79337e+07	7.70059e+07	8.33752e+07	8.09722e+07	7.91663e+07	1.19408e+08	8.11843e+07	7.57244e+07	1.0	1.005252	0.995459	1.075038	1.043178	1.020326	1.541599	1.046647	0.977377	10	7.3014	0.634	7.75285e+07	8.48073e+07	8.19686e+07	8.3193e+07	8.34247e+07	8.87502e+07	1.00069e+08	9.29365e+07	8.47225e+07		0.0669707	0.0842749	0.249291	0.395538
IPO4	Q8TEX9	IPO4_HUMAN	https://www.uniprot.org/uniprot/Q8TEX9	n/d	P0283070A	205	118900	5		4	5.45392e+07	5.35115e+07	4.9905e+07	5.61062e+07	5.71701e+07	4.75132e+07	6.71524e+07	5.18586e+07	5.24997e+07	1.0	0.981156	0.91503	1.028732	1.045899	0.871176	1.23043	0.949196	0.962737	4	7.0576	0.3874	5.45392e+07	5.82311e+07	5.31212e+07	5.59836e+07	5.89017e+07	5.32652e+07	5.62766e+07	5.93656e+07	5.87381e+07		0.0256537	0.831243	0.118779	0.468084
IPO5	O00410	IPO5_HUMAN	https://www.uniprot.org/uniprot/O00410	n/d	P0283070A	354	116981	7		4	5.27907e+07	5.55819e+07	5.17246e+07	5.26791e+07	5.08033e+07	4.95906e+07	5.48122e+07	5.23344e+07	5.09997e+07	1.0	1.052874	0.979806	0.997886	0.962355	0.939382	1.038293	0.991358	0.966074	4	6.8746	0.3038	5.27907e+07	6.04841e+07	5.5058e+07	5.25639e+07	5.23421e+07	5.5594e+07	4.5935e+07	5.99103e+07	5.70598e+07		-0.0647274	0.184244	-0.0176877	0.704448
IQGAP1	P46940	IQGA1_HUMAN	https://www.uniprot.org/uniprot/P46940	n/d	P0283070A	976	189250	28		16	1.65432e+08	1.65597e+08	1.59508e+08	1.76791e+08	1.766e+08	1.67185e+08	3.0341e+08	1.7031e+08	1.62294e+08	1.0	1.002881	0.966619	1.069134	1.069151	1.012916	1.835156	1.030848	0.981428	16	7.2526	0.229	1.65432e+08	1.80202e+08	1.69787e+08	1.76405e+08	1.81949e+08	1.87425e+08	2.54271e+08	1.94963e+08	1.81579e+08		0.0857492	0.0643929	0.374697	0.39269
IQGAP3	Q86VI3	IQGA3_HUMAN	https://www.uniprot.org/uniprot/Q86VI3	n/d	P0283070A	307	184697	9		5	2.57949e+07	2.51225e+07	2.34489e+07	2.55585e+07	2.57578e+07	2.34457e+07	7.60003e+07	2.41785e+07	2.20022e+07	1.0	0.974732	0.909051	0.990836	0.998563	0.908929	2.944372	0.940782	0.852969	5	6.8464	0.4289	2.57949e+07	2.73383e+07	2.496e+07	2.55026e+07	2.6538e+07	2.6284e+07	6.36916e+07	2.76786e+07	2.46167e+07		0.00765762	0.905989	0.716301	0.499174
ITGB4	P16144	ITB4_HUMAN	https://www.uniprot.org/uniprot/P16144	n/d	P0283070A	105	202165	3		2	2.04608e+07	1.90246e+07	1.99992e+07	2.03375e+07	2.17306e+07	2.01098e+07	2.84133e+07	2.03033e+07	1.90277e+07	1.0	0.929809	0.977441	0.993976	1.06206	0.982849	1.388675	0.992303	0.929962	2	6.7685	0.9885	2.04608e+07	2.07025e+07	2.12881e+07	2.02931e+07	2.23888e+07	2.25443e+07	2.38116e+07	2.32424e+07	2.12887e+07		0.0638869	0.244935	0.187585	0.454927
ITPR2	Q14571	ITPR2_HUMAN	https://www.uniprot.org/uniprot/Q14571	n/d	P0283070A	495	308060	15		4	1.52997e+07	1.53137e+07	1.57596e+07	1.53428e+07	1.54415e+07	1.50649e+07	1.62007e+07	1.54917e+07	1.44415e+07	1.0	1.000918	1.030057	1.002816	1.009266	0.984654	1.058889	1.012552	0.943906	4	6.593	0.0974	1.52997e+07	1.66644e+07	1.67752e+07	1.53092e+07	1.59092e+07	1.68887e+07	1.35769e+07	1.77343e+07	1.61575e+07		-0.01639	0.409992	-0.00745796	0.873241
ITPR3	Q14573	ITPR3_HUMAN	https://www.uniprot.org/uniprot/Q14573	n/d	P0283070A	171	304103	9		4	2.1585e+07	2.06799e+07	2.11444e+07	1.96879e+07	2.00181e+07	2.06744e+07	2.17571e+07	2.00887e+07	1.9004e+07	1.0	0.958067	0.979586	0.912109	0.927404	0.957812	1.007969	0.930678	0.880426	4	6.4093	1.1228	2.1585e+07	2.25038e+07	2.25071e+07	1.96449e+07	2.06244e+07	2.31773e+07	1.82334e+07	2.29968e+07	2.12622e+07		-0.0706156	0.0622433	-0.0594427	0.393848
JAK1	P23458	JAK1_HUMAN	https://www.uniprot.org/uniprot/P23458	KINASE	P0283070A	156	133276	4	TK	2	1.41691e+07	1.42902e+07	1.44099e+07	1.35535e+07	1.31889e+07	1.30177e+07	3.0983e+07	1.43109e+07	1.313e+07	1.0	1.008551	1.017002	0.956554	0.930825	0.918744	2.186669	1.010015	0.92667	2	6.6551	0.189	1.41691e+07	1.55506e+07	1.53386e+07	1.35238e+07	1.35884e+07	1.45936e+07	2.59651e+07	1.63826e+07	1.46902e+07		-0.10862	0.0137626	0.44662	0.487714
JPH1	Q9HDC5	JPH1_HUMAN	https://www.uniprot.org/uniprot/Q9HDC5	n/d	P0283070A	193	71685	5		3	9.14915e+06	8.3031e+06	8.88193e+06	1.05556e+07	1.04518e+07	1.0031e+07	1.08788e+07	8.95495e+06	8.4745e+06	1.0	0.907527	0.970792	1.153726	1.142378	1.096388	1.189051	0.978774	0.926261	3	6.0478	0.3963	9.14915e+06	9.03542e+06	9.45433e+06	1.05325e+07	1.07684e+07	1.12454e+07	9.11692e+06	1.02513e+07	9.48151e+06		0.237119	0.0139925	0.104287	0.476602
JUP	P14923	PLAK_HUMAN	https://www.uniprot.org/uniprot/P14923	n/d	P0283070A	862	81744	14		10	1.91615e+08	1.96031e+08	1.85165e+08	2.38019e+08	2.62446e+08	2.08454e+08	3.84271e+08	1.62871e+08	2.0099e+08	1.0	1.026798	0.969345	1.251788	1.384384	1.093117	2.032116	0.853228	1.05107	10	7.3557	0.1197	1.91615e+08	2.13321e+08	1.97098e+08	2.37499e+08	2.70395e+08	2.33689e+08	3.22036e+08	1.86448e+08	2.24874e+08		0.307563	0.0808604	0.385236	0.524573
KARS	Q15046	SYK_HUMAN	https://www.uniprot.org/uniprot/Q15046	n/d	P0283070A	153	71496	6		2	1.12134e+07	1.2857e+07	1.07586e+07	1.39001e+07	1.29784e+07	1.22983e+07	1.4281e+07	1.40089e+07	1.22744e+07	1.0	1.146568	0.959437	1.239597	1.157394	1.096743	1.273565	1.249297	1.094617	2	6.3707	0.2718	1.12134e+07	1.39909e+07	1.14519e+07	1.38697e+07	1.33715e+07	1.37871e+07	1.19681e+07	1.60368e+07	1.37329e+07		0.16971	0.148892	0.219924	0.101096
KDSR	Q06136	KDSR_HUMAN	https://www.uniprot.org/uniprot/Q06136	OXIDOREDUCTASE	P0283070A	408	36187	11	C1 alcohol dehydrogenase	5	2.61619e+08	2.60876e+08	2.75807e+08	2.41113e+08	2.28697e+08	2.13502e+08	1.88778e+08	2.45806e+08	2.34549e+08	1.0	0.998325	1.054116	0.923191	0.875654	0.815641	0.722669	0.939558	0.896531	5	7.9224	0.5085	2.61619e+08	2.83885e+08	2.93581e+08	2.40586e+08	2.35624e+08	2.39348e+08	1.58204e+08	2.81389e+08	2.6242e+08		-0.224391	0.0291268	-0.254641	0.14815
KHDRBS1	Q07666	KHDR1_HUMAN	https://www.uniprot.org/uniprot/Q07666	n/d	P0283070A	230	48227	9		5	4.11684e+07	4.36404e+07	4.14735e+07	5.52626e+07	5.43267e+07	5.39761e+07	5.3236e+07	4.41629e+07	4.32158e+07	1.0	1.060408	1.006893	1.339858	1.318954	1.311106	1.293128	1.072738	1.049541	5	6.8835	0.1713	4.11684e+07	4.74894e+07	4.41463e+07	5.51418e+07	5.59722e+07	6.05104e+07	4.46141e+07	5.05559e+07	4.8351e+07		0.373215	0.00196244	0.155095	0.255152
KHSRP	Q92945	FUBP2_HUMAN	https://www.uniprot.org/uniprot/Q92945	n/d	P0283070A	361	73114	6		5	2.47817e+07	2.46561e+07	2.84224e+07	3.76281e+07	3.54869e+07	3.19123e+07	3.87398e+07	2.59241e+07	2.55896e+07	1.0	0.99493	1.146912	1.517231	1.431979	1.285878	1.558195	1.046097	1.0326	5	6.5901	0.4313	2.47817e+07	2.68307e+07	3.02541e+07	3.75458e+07	3.65617e+07	3.57756e+07	3.24657e+07	2.96768e+07	2.86303e+07		0.431806	0.0111596	0.213097	0.443773
KIAA0100	Q14667	K0100_HUMAN	https://www.uniprot.org/uniprot/Q14667	n/d	P0283070A	156	253697	5		2	1.69194e+07	1.64277e+07	1.72746e+07	1.68969e+07	1.60596e+07	1.65288e+07	1.61702e+07	1.78548e+07	1.71349e+07	1.0	0.970938	1.020991	0.998668	0.949182	0.976913	0.955721	1.055287	1.012737	2	6.4784	0.2427	1.69194e+07	1.78766e+07	1.83878e+07	1.68599e+07	1.6546e+07	1.85298e+07	1.35514e+07	2.04395e+07	1.9171e+07		-0.0327561	0.334584	0.0152601	0.777624
KIF4A	O95239	KIF4A_HUMAN	https://www.uniprot.org/uniprot/O95239	n/d	P0283070A	484	139879	16		8	1.14636e+07	1.04848e+07	1.44237e+07	1.42248e+07	1.47097e+07	1.37614e+07	1.66121e+08	1.08503e+07	9.63203e+06	1.0	0.922016	1.247692	1.241777	1.281288	1.201347	14.491238	0.941973	0.832901	8	6.9717	0.4865	1.14636e+07	1.14096e+07	1.53532e+07	1.41937e+07	1.51552e+07	1.54274e+07	1.39217e+08	1.2421e+07	1.07766e+07		0.231265	0.213546	2.35908	0.496156
KIF2A	O00139	KIF2A_HUMAN	https://www.uniprot.org/uniprot/O00139	n/d	P0283070A	201	84088	8		5	1.0906e+07	1.04512e+07	1.05679e+07	1.0942e+07	1.32434e+07	1.3195e+07	6.40858e+07	9.6465e+06	9.27302e+06	1.0	0.958294	0.97148	1.004667	1.214315	1.20988	5.876174	0.87884	0.850265	5	6.5084	0.2904	1.0906e+07	1.1373e+07	1.1249e+07	1.09181e+07	1.36445e+07	1.47924e+07	5.37067e+07	1.10429e+07	1.03749e+07		0.227586	0.129372	1.37851	0.500601
KIF5B	P33176	KINH_HUMAN	https://www.uniprot.org/uniprot/P33176	n/d	P0283070A	352	109684	10		5	1.69527e+07	2.07231e+07	1.77971e+07	2.17115e+07	2.11981e+07	2.08856e+07	7.16032e+07	1.7434e+07	1.84142e+07	1.0	1.222411	1.054458	1.277731	1.250431	1.233917	4.223718	1.030704	1.086214	5	6.3591	0.5411	1.69527e+07	2.25509e+07	1.89441e+07	2.16641e+07	2.18402e+07	2.3414e+07	6.00067e+07	1.99577e+07	2.06023e+07		0.201666	0.13691	0.95383	0.447202
KIF1BP	Q96EK5	KBP_HUMAN	https://www.uniprot.org/uniprot/Q96EK5	n/d	P0283070A	95	71813	4		2	7.09945e+06	7.6654e+06	8.30096e+06	8.26289e+06	8.51164e+06	7.59848e+06	9.80161e+06	8.59778e+06	7.83998e+06	1.0	1.079717	1.169239	1.163877	1.198914	1.07029	1.380614	1.211048	1.104307	2	6.8193	0.5429	7.09945e+06	8.34148e+06	8.83592e+06	8.24483e+06	8.76944e+06	8.51834e+06	8.21418e+06	9.84238e+06	8.77158e+06		0.079528	0.381551	0.185977	0.192211
KIF23	Q02241	KIF23_HUMAN	https://www.uniprot.org/uniprot/Q02241	n/d	P0283070A	1066	110058	44		16	3.3893e+07	3.75236e+07	3.6804e+07	5.08774e+07	5.65873e+07	2.06847e+07	2.49386e+09	3.96601e+07	3.55899e+07	1.0	1.104044	1.091962	1.514551	1.686069	0.610099	73.287895	1.178027	1.015526	16	7.7407	0.092	3.3893e+07	4.08331e+07	3.91759e+07	5.07661e+07	5.83013e+07	2.31888e+07	2.08997e+09	4.54013e+07	3.98189e+07		0.243851	0.825353	4.56922	0.411467
KIF11	P52732	KIF11_HUMAN	https://www.uniprot.org/uniprot/P52732	n/d	P0283070A	109	119158	2		2	2.05862e+06	2.06462e+06	1.98085e+06	2.12093e+06	2.25585e+06	2.3853e+06	3.05022e+06	1.8615e+06	2.12957e+06	1.0	1.00291	0.962219	1.030266	1.095802	1.158687	1.481677	0.904245	1.034464	2	5.9623	0.1752	2.05862e+06	2.24671e+06	2.1085e+06	2.11629e+06	2.32417e+06	2.67407e+06	2.55622e+06	2.13097e+06	2.38262e+06		0.147691	0.0808772	0.206064	0.499331
KMT2A	Q03164	KMT2A_HUMAN	https://www.uniprot.org/uniprot/Q03164	BROMO	P0283070A	152	432047	8		2	4.15365e+06	4.47184e+06	5.06879e+06	5.34732e+06	5.17769e+06	4.97692e+06	8.15585e+06	4.08702e+06	4.93094e+06	1.0	1.076605	1.220322	1.287378	1.246541	1.198203	1.963538	0.983958	1.187134	2	6.1515	0.1443	4.15365e+06	4.86625e+06	5.39545e+06	5.33563e+06	5.33452e+06	5.57942e+06	6.83496e+06	4.67865e+06	5.51687e+06		0.178874	0.149752	0.326636	0.466524
KNTC1	P50748	KNTC1_HUMAN	https://www.uniprot.org/uniprot/P50748	n/d	P0283070A	1086	250746	29		20	2.28729e+08	2.44712e+08	2.46897e+08	2.18847e+08	2.10414e+08	2.27605e+08	2.13423e+08	2.30263e+08	2.023e+08	1.0	1.070064	1.079416	0.956977	0.920273	0.99517	0.931399	1.006685	0.884057	20	7.2878	0.0761	2.28729e+08	2.66295e+08	2.62809e+08	2.18369e+08	2.16787e+08	2.55159e+08	1.78858e+08	2.63596e+08	2.26339e+08		-0.133074	0.0498456	-0.15717	0.08072
KPNA2	P52292	IMA1_HUMAN	https://www.uniprot.org/uniprot/P52292	n/d	P0283070A	300	57861	10		5	8.53603e+07	8.17708e+07	8.28657e+07	8.55575e+07	9.16648e+07	7.25606e+07	7.7962e+07	8.04729e+07	8.45165e+07	1.0	0.959524	0.97094	1.0028	1.073858	0.850192	0.913329	0.942249	0.990116	5	7.4592	0.4632	8.53603e+07	8.89829e+07	8.8206e+07	8.53705e+07	9.44412e+07	8.13448e+07	6.53356e+07	9.21221e+07	9.45594e+07		-0.0012342	0.945275	-0.0412411	0.355328
KRT8	P05787	K2C8_HUMAN	https://www.uniprot.org/uniprot/P05787	n/d	P0283070A	1663	53704	76		20	7.33195e+08	7.0919e+08	6.42352e+08	7.30849e+08	7.70264e+08	6.04955e+08	8.07157e+08	6.69341e+08	7.47189e+08	1.0	0.969379	0.880315	1.00064	1.053982	0.828773	1.100312	0.918668	1.02155	20	8.681	0.238	7.33195e+08	7.7174e+08	6.83749e+08	7.29251e+08	7.93594e+08	6.78191e+08	6.76433e+08	7.66234e+08	8.35975e+08		0.0146861	0.942911	0.0930876	0.405686
KRT7	P08729	K2C7_HUMAN	https://www.uniprot.org/uniprot/P08729	n/d	P0283070A	745	51385	17		12	1.7502e+08	2.00522e+08	1.95631e+08	1.58043e+08	1.49487e+08	1.75323e+08	1.84117e+08	1.73858e+08	1.53941e+08	1.0	1.145178	1.117738	0.90217	0.852285	1.002802	1.051548	0.996067	0.880816	12	7.6373	0.5152	1.7502e+08	2.18208e+08	2.08239e+08	1.57697e+08	1.54015e+08	1.96547e+08	1.54298e+08	1.99025e+08	1.72233e+08		-0.242344	0.0555769	-0.158021	0.179702
KRT18	P05783	K1C18_HUMAN	https://www.uniprot.org/uniprot/P05783	n/d	P0283070A	965	48057	34		12	2.08235e+08	2.58357e+08	2.32118e+08	2.34056e+08	2.21104e+08	2.48635e+08	2.09026e+08	2.06757e+08	1.94708e+08	1.0	1.240924	1.115103	1.124193	1.063089	1.193613	1.004343	0.992774	0.936993	12	8.2724	0.2805	2.08235e+08	2.81144e+08	2.47077e+08	2.33545e+08	2.27801e+08	2.78735e+08	1.75173e+08	2.36687e+08	2.17844e+08		0.0104618	0.896766	-0.194724	0.158714
KRT80	Q6KB66	K2C80_HUMAN	https://www.uniprot.org/uniprot/Q6KB66	n/d	P0283070A	222	50525	4		3	1.75412e+07	1.73903e+07	2.12065e+07	1.89221e+07	2.56156e+07	1.59964e+07	2.48667e+07	1.74543e+07	2.10929e+07	1.0	0.991395	1.208955	1.078721	1.46031	0.911935	1.417615	0.995047	1.202478	3	6.6173	0.6206	1.75412e+07	1.8924e+07	2.25732e+07	1.88807e+07	2.63914e+07	1.79329e+07	2.08394e+07	1.9981e+07	2.35993e+07		0.10877	0.71953	0.175822	0.402101
KRT19	P08727	K1C19_HUMAN	https://www.uniprot.org/uniprot/P08727	n/d	P0283070A	866	44105	33		11	1.82566e+08	2.22577e+08	2.1005e+08	1.99565e+08	2.0663e+08	2.25249e+08	1.8838e+08	1.99008e+08	1.85607e+08	1.0	1.217428	1.146135	1.091176	1.131076	1.229121	1.02856	1.083484	1.015039	11	7.9665	0.4177	1.82566e+08	2.42208e+08	2.23586e+08	1.99129e+08	2.12889e+08	2.52517e+08	1.57871e+08	2.27816e+08	2.07662e+08		0.0376178	0.707767	-0.102516	0.369507
KRT23	Q9C075	K1C23_HUMAN	https://www.uniprot.org/uniprot/Q9C075	n/d	P0283070A	305	48131	9		5	3.75799e+07	4.45821e+07	3.98624e+07	3.9691e+07	4.17827e+07	4.08114e+07	3.83322e+07	3.67325e+07	3.9591e+07	1.0	1.185464	1.060737	1.053505	1.11106	1.084782	1.02002	0.979177	1.053515	5	6.7262	0.5872	3.75799e+07	4.85142e+07	4.24313e+07	3.96042e+07	4.30482e+07	4.5752e+07	3.21241e+07	4.20499e+07	4.42954e+07		0.00307941	0.938931	-0.0898611	0.357837
KTN1	Q86UP2	KTN1_HUMAN	https://www.uniprot.org/uniprot/Q86UP2	n/d	P0283070A	395	156273	14		8	4.31031e+07	4.72921e+07	4.57633e+07	6.93099e+07	6.54364e+07	6.71503e+07	5.63144e+07	4.98709e+07	4.4678e+07	1.0	1.099546	1.059284	1.602099	1.508947	1.547536	1.297775	1.159114	1.036031	8	6.6694	0.2313	4.31031e+07	5.14632e+07	4.87125e+07	6.91584e+07	6.74184e+07	7.52795e+07	4.71939e+07	5.70901e+07	4.99869e+07		0.568329	0.000685548	0.147954	0.275585
KYNU	Q16719	KYNU_HUMAN	https://www.uniprot.org/uniprot/Q16719	n/d	P0283070A	72	52351	4		2	9.66574e+06	1.03604e+07	1.26506e+07	1.02943e+07	1.07656e+07	1.00445e+07	1.26515e+07	1.05049e+07	8.99868e+06	1.0	1.071872	1.308809	1.065027	1.113785	1.039188	1.308905	1.086814	0.930988	2	6.4608	0.3287	9.66574e+06	1.12742e+07	1.34659e+07	1.02718e+07	1.10916e+07	1.12605e+07	1.06025e+07	1.20255e+07	1.0068e+07		-0.0711499	0.650762	-0.0232194	0.887704
LAMB2	P55268	LAMB2_HUMAN	https://www.uniprot.org/uniprot/P55268	n/d	P0283070A	300	195979	10		4	9.78518e+06	1.02466e+07	9.74706e+06	1.08346e+07	1.13543e+07	1.11783e+07	4.45874e+07	1.00425e+07	9.95404e+06	1.0	1.047153	0.996105	1.107249	1.160361	1.142367	4.556623	1.026299	1.017257	4	6.3148	0.8304	9.78518e+06	1.11503e+07	1.03752e+07	1.0811e+07	1.16983e+07	1.25315e+07	3.73662e+07	1.14963e+07	1.11369e+07		0.164145	0.00613996	1.11689	0.416934
LAMB1	P07942	LAMB1_HUMAN	https://www.uniprot.org/uniprot/P07942	n/d	P0283070A	269	198037	7		3	1.15665e+07	1.21293e+07	1.20519e+07	1.34643e+07	1.46722e+07	1.40501e+07	1.62934e+08	1.33654e+07	1.13161e+07	1.0	1.048661	1.041965	1.164077	1.268506	1.21472	14.086712	1.155525	0.978349	3	6.8905	0.6213	1.15665e+07	1.31991e+07	1.28286e+07	1.34349e+07	1.51166e+07	1.5751e+07	1.36546e+08	1.53001e+07	1.26607e+07		0.23893	0.00834452	2.39185	0.409302
LAMC1	P11047	LAMC1_HUMAN	https://www.uniprot.org/uniprot/P11047	n/d	P0283070A	419	177601	15		4	7.7638e+06	7.66098e+06	8.48722e+06	9.22311e+06	9.29277e+06	9.06369e+06	7.22155e+07	8.42976e+06	7.75351e+06	1.0	0.986756	1.093179	1.187963	1.196936	1.167429	9.301566	1.085778	0.998674	4	6.2869	0.469	7.7638e+06	8.33667e+06	9.03419e+06	9.20295e+06	9.57424e+06	1.01609e+07	6.05198e+07	9.65004e+06	8.67483e+06		0.205865	0.0406881	1.88629	0.41493
LARP1	Q6PKG0	LARP1_HUMAN	https://www.uniprot.org/uniprot/Q6PKG0	n/d	P0283070A	326	123509	15		4	7.98483e+06	8.83301e+06	8.42763e+06	1.09605e+07	9.66128e+06	8.73311e+06	8.71552e+06	7.67522e+06	8.23561e+06	1.0	1.106225	1.055456	1.372671	1.209955	1.093713	1.091511	0.961226	1.031408	4	6.4828	0.0966	7.98483e+06	9.61207e+06	8.97076e+06	1.09366e+07	9.95391e+06	9.79033e+06	7.30399e+06	8.78628e+06	9.21423e+06		0.217578	0.140806	-0.0358215	0.619436
LARS	Q9P2J5	SYLC_HUMAN	https://www.uniprot.org/uniprot/Q9P2J5	n/d	P0283070A	798	134465	24		15	2.03715e+08	1.92476e+08	1.94459e+08	2.13466e+08	1.90085e+08	1.8102e+08	1.93631e+08	2.08545e+08	1.92302e+08	1.0	0.948136	0.960025	1.043128	0.935237	0.889658	0.95256	1.023372	0.943324	15	7.2078	0.2253	2.03715e+08	2.09453e+08	2.06991e+08	2.12999e+08	1.95842e+08	2.02934e+08	1.62271e+08	2.38734e+08	2.15152e+08		-0.0149267	0.828691	0.00931851	0.856505
LASP1	Q14847	LASP1_HUMAN	https://www.uniprot.org/uniprot/Q14847	n/d	P0283070A	248	36014	7		6	6.53494e+07	6.67962e+07	7.27345e+07	7.36739e+07	6.83037e+07	6.85797e+07	1.92872e+08	7.09003e+07	6.34378e+07	1.0	1.021288	1.115198	1.127384	1.047675	1.049431	2.963885	1.084943	0.970748	6	7.147	0.3245	6.53494e+07	7.26876e+07	7.74219e+07	7.35128e+07	7.03725e+07	7.68819e+07	1.61636e+08	8.11638e+07	7.0976e+07		0.0394325	0.536448	0.675439	0.443551
LBR	Q14739	LBR_HUMAN	https://www.uniprot.org/uniprot/Q14739	n/d	P0283070A	159	70702	5		3	1.56735e+07	1.63392e+07	1.46611e+07	1.37811e+07	1.4469e+07	1.1751e+07	1.45587e+07	1.44284e+07	1.5055e+07	1.0	1.042471	0.935404	0.879262	0.923148	0.749736	0.928871	0.920561	0.96054	3	6.5817	0.7207	1.56735e+07	1.77803e+07	1.56059e+07	1.3751e+07	1.49072e+07	1.31736e+07	1.22008e+07	1.65171e+07	1.6844e+07		-0.222572	0.113001	-0.083727	0.203857
LDHA	P00338	LDHA_HUMAN	https://www.uniprot.org/uniprot/P00338	OXIDOREDUCTASE	P0283070A	381	39837	9	C1 alcohol dehydrogenase	6	9.6097e+07	1.06727e+08	1.03817e+08	1.0802e+08	1.0282e+08	1.01037e+08	9.97729e+07	1.03405e+08	1.02081e+08	1.0	1.110178	1.079032	1.124071	1.069961	1.05059	1.034211	1.076521	1.062272	6	7.4242	0.8425	9.6097e+07	1.16141e+08	1.10508e+08	1.07784e+08	1.05934e+08	1.13269e+08	8.36141e+07	1.18374e+08	1.14211e+08		0.0244249	0.66679	-0.0065188	0.920613
LETM1	O95202	LETM1_HUMAN	https://www.uniprot.org/uniprot/O95202	n/d	P0283070A	512	83353	12		7	9.13993e+07	7.62132e+07	8.39197e+07	1.00118e+08	9.75427e+07	6.4455e+07	6.485e+07	8.73148e+07	8.87177e+07	1.0	0.834604	0.919253	1.094053	1.067193	0.705659	0.710697	0.9547	0.969134	6	7.0347	0.2434	9.13993e+07	8.29351e+07	8.93279e+07	9.98997e+07	1.00497e+08	7.22579e+07	5.43472e+07	9.99544e+07	9.92598e+07		0.0594634	0.883179	-0.0624132	0.689289
LGALS1	P09382	LEG1_HUMAN	https://www.uniprot.org/uniprot/P09382	n/d	P0283070A	183	14716	4		3	2.59879e+07	2.72415e+07	3.00936e+07	2.79661e+07	2.6569e+07	2.60594e+07	3.21569e+07	2.87105e+07	2.77517e+07	1.0	1.048236	1.157985	1.076119	1.022358	1.00275	1.237378	1.104765	1.06787	3	6.775	1.0067	2.59879e+07	2.96441e+07	3.2033e+07	2.7905e+07	2.73737e+07	2.92141e+07	2.69489e+07	3.28666e+07	3.10494e+07		-0.0480345	0.55659	0.0889036	0.377935
LMAN2	Q12907	LMAN2_HUMAN	https://www.uniprot.org/uniprot/Q12907	n/d	P0283070A	103	40228	2		2	3.71732e+06	4.47326e+06	4.43298e+06	5.83191e+06	5.16499e+06	4.66401e+06	8.58609e+06	4.50801e+06	3.95398e+06	1.0	1.203356	1.192521	1.568847	1.38944	1.254669	2.309752	1.212703	1.063663	2	6.2953	0.0857	3.71732e+06	4.86779e+06	4.71867e+06	5.81916e+06	5.32143e+06	5.22863e+06	7.19552e+06	5.16058e+06	4.42382e+06		0.311049	0.0719971	0.43349	0.418145
LMAN1	P49257	LMAN1_HUMAN	https://www.uniprot.org/uniprot/P49257	n/d	P0283070A	213	57548	5		4	1.94744e+07	2.16652e+07	2.09292e+07	3.47949e+07	3.22018e+07	3.13995e+07	2.14746e+07	2.02218e+07	1.96004e+07	1.0	1.112496	1.074704	1.786698	1.653546	1.612348	1.102709	1.038379	1.006469	4	6.6876	0.3325	1.94744e+07	2.35761e+07	2.2278e+07	3.47188e+07	3.31772e+07	3.52008e+07	1.79967e+07	2.31491e+07	2.19295e+07		0.664734	0.000472684	-0.0180572	0.781656
LMF2	Q9BU23	LMF2_HUMAN	https://www.uniprot.org/uniprot/Q9BU23	n/d	P0283070A	47	79697	2		1	1.09461e+07	1.06828e+07	1.16817e+07	1.348e+07	1.31166e+07	1.17586e+07	1.60714e+07	1.14535e+07	1.06444e+07	1.0	0.975942	1.067198	1.231487	1.198293	1.074224	1.468231	1.046355	0.972439	1	6.6699	n/d	1.09461e+07	1.1625e+07	1.24345e+07	1.34505e+07	1.35139e+07	1.31821e+07	1.34686e+07	1.31115e+07	1.19093e+07		0.203444	0.0573742	0.196437	0.444768
LMNA	P02545	LMNA_HUMAN	https://www.uniprot.org/uniprot/P02545	n/d	P0283070A	782	74139	21		12	1.09613e+08	1.12382e+08	1.15602e+08	1.95458e+08	1.7289e+08	1.73861e+08	1.10582e+08	1.15648e+08	1.11238e+08	1.0	1.029151	1.055476	1.780692	1.577723	1.584851	1.011467	1.057217	1.021442	11	7.525	0.5445	1.09613e+08	1.22293e+08	1.23052e+08	1.9503e+08	1.78126e+08	1.94908e+08	9.26724e+07	1.32389e+08	1.24456e+08		0.683547	0.00308174	-0.000551533	0.987606
LMNB2	Q03252	LMNB2_HUMAN	https://www.uniprot.org/uniprot/Q03252	n/d	P0283070A	139	69948	6		2	1.14634e+06	1.09272e+06	1.08314e+06	2.61796e+06	2.83622e+06	2.48311e+06	1.80865e+06	1.25853e+06	1.38921e+06	1.0	0.953233	0.944874	2.28376	2.474159	2.166129	1.577767	1.097876	1.211871	2	5.9505	0.2387	1.14634e+06	1.1891e+06	1.15295e+06	2.61223e+06	2.92212e+06	2.78372e+06	1.51573e+06	1.44072e+06	1.55429e+06		1.2565	0.000393197	0.423737	0.117537
LMNB1	P20700	LMNB1_HUMAN	https://www.uniprot.org/uniprot/P20700	n/d	P0283070A	359	66408	12		5	5.04101e+07	4.98199e+07	5.19506e+07	8.39027e+07	7.12869e+07	7.49528e+07	4.92378e+07	4.74561e+07	4.92016e+07	1.0	0.988292	1.030594	1.651948	1.404797	1.479898	0.977753	0.9414	0.974937	5	6.995	0.2113	5.04101e+07	5.42139e+07	5.52986e+07	8.37193e+07	7.34461e+07	8.40266e+07	4.12634e+07	5.43257e+07	5.50481e+07		0.596743	0.00974546	-0.0608488	0.0727499
LPCAT1	Q8NF37	PCAT1_HUMAN	https://www.uniprot.org/uniprot/Q8NF37	n/d	P0283070A	146	59151	3		3	1.29565e+07	1.42589e+07	1.44233e+07	1.61851e+07	1.53891e+07	1.40794e+07	1.63944e+07	1.27319e+07	1.32541e+07	1.0	1.100524	1.113209	1.249195	1.187758	1.086673	1.265344	0.982665	1.022975	2	6.6009	0.1141	1.29565e+07	1.55165e+07	1.53528e+07	1.61498e+07	1.58552e+07	1.57839e+07	1.37392e+07	1.45749e+07	1.48291e+07		0.13281	0.161865	0.0254742	0.893779
LRBA	P50851	LRBA_HUMAN	https://www.uniprot.org/uniprot/P50851	n/d	P0283070A	1145	319104	39		17	1.1871e+08	1.22273e+08	1.21066e+08	1.32471e+08	1.31758e+08	1.22254e+08	1.23213e+08	1.23599e+08	1.11722e+08	1.0	1.029777	1.019022	1.117431	1.109921	1.030381	1.050106	1.041439	0.942182	17	7.1878	0.152	1.1871e+08	1.33058e+08	1.28868e+08	1.32181e+08	1.35749e+08	1.37054e+08	1.03258e+08	1.41492e+08	1.24998e+08		0.0942175	0.118229	-0.0140753	0.779988
LRPPRC	P42704	LPPRC_HUMAN	https://www.uniprot.org/uniprot/P42704	n/d	P0283070A	1171	157903	36		18	2.28598e+08	2.33059e+08	2.21075e+08	2.34554e+08	2.21908e+08	2.1044e+08	3.3931e+08	2.32568e+08	2.10988e+08	1.0	1.021326	0.969616	1.02606	0.974823	0.923545	1.489005	1.021645	0.927005	17	7.5136	0.4548	2.28598e+08	2.53614e+08	2.35322e+08	2.34041e+08	2.2863e+08	2.35916e+08	2.84357e+08	2.66234e+08	2.36059e+08		-0.0338447	0.539289	0.197446	0.509863
LRRC59	Q96AG4	LRC59_HUMAN	https://www.uniprot.org/uniprot/Q96AG4	n/d	P0283070A	205	34930	10		4	5.24866e+07	5.38213e+07	5.46722e+07	6.99942e+07	6.81545e+07	5.22182e+07	4.03801e+07	5.74363e+07	5.66338e+07	1.0	1.025431	1.041642	1.329939	1.293169	0.994888	0.769341	1.094304	1.07665	4	7.2214	0.9026	5.24866e+07	5.85683e+07	5.81956e+07	6.98412e+07	7.02188e+07	5.85398e+07	3.38403e+07	6.57506e+07	6.33635e+07		0.2419	0.229199	-0.0597411	0.686026
LSS	P48449	ERG7_HUMAN	https://www.uniprot.org/uniprot/P48449	n/d	P0283070A	1391	83308	41		21	5.98171e+08	6.04101e+08	6.18979e+08	1.34043e+08	1.40405e+08	1.27208e+08	4.46244e+08	5.64707e+08	5.03338e+08	1.0	1.009456	1.035322	0.223715	0.233043	0.213048	0.74658	0.944685	0.840944	21	8.391	0.0643	5.98171e+08	6.57382e+08	6.58869e+08	1.3375e+08	1.44658e+08	1.42608e+08	3.73972e+08	6.46453e+08	5.63148e+08		-2.1809	8.14475e-05	-0.266289	0.105491
LTA4H	P09960	LKHA4_HUMAN	https://www.uniprot.org/uniprot/P09960	PROTEASE	P0283070A	194	69284	5	Metalloproteinase	2	1.67721e+07	1.67808e+07	1.74579e+07	1.92387e+07	1.81506e+07	1.76349e+07	1.6936e+07	1.77732e+07	1.79166e+07	1.0	1.000521	1.040891	1.147068	1.082191	1.051444	1.009774	1.059692	1.068239	2	6.7702	0.1374	1.67721e+07	1.82609e+07	1.8583e+07	1.91967e+07	1.87004e+07	1.97698e+07	1.41931e+07	2.03461e+07	2.00456e+07		0.109264	0.0796336	0.0449681	0.236589
LTN1	O94822	LTN1_HUMAN	https://www.uniprot.org/uniprot/O94822	n/d	P0283070A	144	205175	7		3	1.66748e+07	1.61305e+07	1.84077e+07	1.72223e+07	1.52357e+07	1.66207e+07	1.81284e+07	1.79539e+07	1.65504e+07	1.0	0.967356	1.103924	1.032831	0.913695	0.996755	1.087171	1.076705	0.992538	3	6.4169	0.5539	1.66748e+07	1.75532e+07	1.9594e+07	1.71846e+07	1.56972e+07	1.86328e+07	1.51924e+07	2.05528e+07	1.8517e+07		-0.0614148	0.476317	0.0394462	0.600148
LUM	P51884	LUM_HUMAN	https://www.uniprot.org/uniprot/P51884	n/d	P0283070A	94	38429	2		2	1.64497e+07	1.63104e+07	1.69998e+07	1.82216e+07	1.87034e+07	1.6229e+07	4.36492e+07	1.70258e+07	1.70941e+07	1.0	0.991532	1.033446	1.107717	1.137009	0.986586	2.653502	1.035026	1.039173	2	6.3091	1.3027	1.64497e+07	1.77489e+07	1.80954e+07	1.81818e+07	1.92699e+07	1.81937e+07	3.658e+07	1.94905e+07	1.91253e+07		0.0951954	0.275648	0.644214	0.389411
LYPLA2	O95372	LYPA2_HUMAN	https://www.uniprot.org/uniprot/O95372	PROTEASE	P0283070A	86	24737	3	Serine	2	1.00594e+07	1.04061e+07	9.94146e+06	1.06792e+07	1.04571e+07	8.86129e+06	1.04528e+07	1.09514e+07	1.02527e+07	1.0	1.034467	0.988279	1.061617	1.039539	0.8809	1.039108	1.088681	1.019225	2	6.5793	0.6464	1.00594e+07	1.13239e+07	1.05821e+07	1.06558e+07	1.07738e+07	9.93404e+06	8.75988e+06	1.25367e+07	1.14711e+07		-0.0195526	0.805538	0.0581232	0.176805
MADD	Q8WXG6	MADD_HUMAN	https://www.uniprot.org/uniprot/Q8WXG6	n/d	P0283070A	55	183301	3		2	6.46238e+06	7.7031e+06	6.71537e+06	6.75867e+06	6.16561e+06	6.30143e+06	8.06404e+06	5.85686e+06	5.17015e+06	1.0	1.19199	1.039148	1.045849	0.954077	0.975094	1.247843	0.906301	0.800037	2	6.2986	0.291	6.46238e+06	8.3825e+06	7.14815e+06	6.7439e+06	6.35236e+06	7.06428e+06	6.75802e+06	6.7047e+06	5.7845e+06		-0.119143	0.272631	-0.129284	0.52301
MAGED2	Q9UNF1	MAGD2_HUMAN	https://www.uniprot.org/uniprot/Q9UNF1	n/d	P0283070A	192	64953	5		4	1.16792e+07	1.12367e+07	1.16396e+07	1.38797e+07	1.38122e+07	1.25851e+07	2.58365e+07	1.21342e+07	1.12875e+07	1.0	0.962117	0.996612	1.188416	1.182633	1.077569	2.212188	1.03896	0.966465	4	6.582	0.9047	1.16792e+07	1.22278e+07	1.23897e+07	1.38494e+07	1.42305e+07	1.41087e+07	2.16521e+07	1.38907e+07	1.26288e+07		0.221041	0.028482	0.511449	0.401142
MAN2A1	Q16706	MA2A1_HUMAN	https://www.uniprot.org/uniprot/Q16706	n/d	P0283070A	184	131139	7		5	3.73563e+07	3.87497e+07	3.57358e+07	4.90542e+07	4.7779e+07	4.41e+07	3.75554e+07	3.37541e+07	3.68278e+07	1.0	1.0373	0.957437	1.313713	1.279193	1.175989	1.00533	0.904185	0.985598	5	6.7713	0.063	3.73563e+07	4.21673e+07	3.80388e+07	4.8947e+07	4.92261e+07	4.94387e+07	3.14731e+07	3.86403e+07	4.1204e+07		0.333553	0.00568301	-0.0485945	0.448535
MARCH5	Q9NX47	MARH5_HUMAN	https://www.uniprot.org/uniprot/Q9NX47	n/d	P0283070A	94	31231	2		2	6.39153e+06	5.77887e+06	5.43578e+06	5.7537e+06	5.62433e+06	4.0108e+06	4.53126e+06	5.43639e+06	5.91137e+06	1.0	0.904145	0.850465	0.900206	0.879966	0.627518	0.708948	0.850561	0.924876	2	6.1676	0.2864	6.39153e+06	6.28856e+06	5.78609e+06	5.74112e+06	5.79468e+06	4.49635e+06	3.7974e+06	6.22335e+06	6.61381e+06		-0.194198	0.341827	-0.14896	0.320321
MARCH6	O60337	MARH6_HUMAN	https://www.uniprot.org/uniprot/O60337	n/d	P0283070A	78	102544	2		2	3.06738e+07	3.06406e+07	3.31921e+07	2.55489e+07	2.74448e+07	2.4383e+07	2.54461e+07	2.80373e+07	2.86903e+07	1.0	0.998917	1.082099	0.832922	0.89473	0.794912	0.829569	0.914045	0.935334	2	6.8348	0.0401	3.06738e+07	3.3343e+07	3.53312e+07	2.54931e+07	2.82761e+07	2.73348e+07	2.13249e+07	3.20959e+07	3.20995e+07		-0.288515	0.0114921	-0.201739	0.0412036
MARC2	Q969Z3	MARC2_HUMAN	https://www.uniprot.org/uniprot/Q969Z3	n/d	P0283070A	39	38023	3		1	1.27859e+07	1.25015e+07	1.42976e+07	1.18312e+07	1.1781e+07	1.11677e+07	1.52588e+07	1.30179e+07	1.46752e+07	1.0	0.977754	1.118232	0.925333	0.921405	0.873441	1.193407	1.01815	1.147765	1	6.4736	n/d	1.27859e+07	1.36041e+07	1.5219e+07	1.18053e+07	1.21378e+07	1.25197e+07	1.27875e+07	1.49024e+07	1.6419e+07		-0.186697	0.0734975	0.117771	0.270494
MARK2	Q7KZI7	MARK2_HUMAN	https://www.uniprot.org/uniprot/Q7KZI7	KINASE	P0283070A	128	87910	4	CAMK	2	4.91165e+06	5.65469e+06	4.62917e+06	6.84921e+06	5.92168e+06	6.67811e+06	1.64625e+07	4.62335e+06	4.77586e+06	1.0	1.151281	0.942488	1.394483	1.20564	1.359647	3.351724	0.941303	0.972354	2	6.1768	0.3146	4.91165e+06	6.15342e+06	4.9275e+06	6.83424e+06	6.10104e+06	7.48656e+06	1.37963e+07	5.29262e+06	5.34336e+06		0.356051	0.0321882	0.767173	0.495248
MARS	P56192	SYMC_HUMAN	https://www.uniprot.org/uniprot/P56192	n/d	P0283070A	315	101115	10		4	2.93564e+07	3.23818e+07	3.11572e+07	3.27257e+07	3.0804e+07	3.14194e+07	3.22534e+07	3.07468e+07	2.89192e+07	1.0	1.103058	1.061344	1.114773	1.04931	1.070275	1.098685	1.047363	0.985108	4	6.7776	0.2688	2.93564e+07	3.52378e+07	3.31652e+07	3.26542e+07	3.1737e+07	3.5223e+07	2.70298e+07	3.51977e+07	3.23556e+07		0.0315464	0.549098	-0.0152374	0.813228
MATR3	P43243	MATR3_HUMAN	https://www.uniprot.org/uniprot/P43243	n/d	P0283070A	184	94622	7		3	6.44e+06	5.75156e+06	6.40772e+06	1.0788e+07	9.14043e+06	9.15256e+06	1.01056e+07	6.22618e+06	5.72432e+06	1.0	0.8931	0.994988	1.675154	1.419322	1.421206	1.569195	0.966799	0.88887	3	6.113	0.3344	6.44e+06	6.25884e+06	6.82067e+06	1.07644e+07	9.41728e+06	1.02606e+07	8.46895e+06	7.12747e+06	6.40453e+06		0.644829	0.00408134	0.245932	0.516946
MAT2A	P31153	METK2_HUMAN	https://www.uniprot.org/uniprot/P31153	n/d	P0283070A	293	43660	10		3	8.39293e+06	8.83043e+06	6.61136e+06	8.12789e+06	8.94939e+06	8.1097e+06	1.17705e+07	7.94262e+06	5.86362e+06	1.0	1.052127	0.78773	0.968422	1.066302	0.966254	1.402431	0.946347	0.698638	3	6.3208	0.9444	8.39293e+06	9.60926e+06	7.03743e+06	8.11013e+06	9.22046e+06	9.09146e+06	9.8642e+06	9.09239e+06	6.56037e+06		0.0796142	0.569162	0.101768	0.877006
MBNL3	Q9NUK0	MBNL3_HUMAN	https://www.uniprot.org/uniprot/Q9NUK0	n/d	P0283070A	54	38531	3		2	1.88295e+06	2.23175e+06	2.55028e+06	2.8665e+06	2.31558e+06	2.75203e+06	6.08253e+06	2.49582e+06	1.97693e+06	1.0	1.185243	1.354408	1.522346	1.229764	1.461556	3.230323	1.325485	1.04991	2	6.2945	0.0349	1.88295e+06	2.42859e+06	2.71463e+06	2.86023e+06	2.38572e+06	3.08519e+06	5.09743e+06	2.85711e+06	2.21184e+06		0.251469	0.18555	0.663292	0.42367
MBOAT7	Q96N66	MBOA7_HUMAN	https://www.uniprot.org/uniprot/Q96N66	n/d	P0283070A	204	52764	5		3	2.85676e+07	2.8317e+07	2.82547e+07	2.65863e+07	2.57476e+07	2.45762e+07	2.91472e+07	2.63408e+07	2.75043e+07	1.0	0.991229	0.989049	0.930645	0.901286	0.860283	1.02029	0.922051	0.962781	3	6.9073	0.3186	2.85676e+07	3.08145e+07	3.00756e+07	2.65282e+07	2.65274e+07	2.75514e+07	2.44266e+07	3.01538e+07	3.07726e+07		-0.146654	0.0438333	-0.0368483	0.463577
MCCC1	Q96RQ3	MCCA_HUMAN	https://www.uniprot.org/uniprot/Q96RQ3	n/d	P0283070A	104	80472	2		2	9.22849e+06	9.49108e+06	8.38761e+06	9.68814e+06	9.90135e+06	9.45527e+06	1.41731e+07	8.19532e+06	7.35806e+06	1.0	1.028453	0.908882	1.049807	1.072911	1.024574	1.535802	0.888045	0.797319	2	6.3354	0.2785	9.22849e+06	1.03282e+07	8.92816e+06	9.66696e+06	1.02012e+07	1.05999e+07	1.18777e+07	9.38166e+06	8.2324e+06		0.0996028	0.193124	0.133075	0.828425
MCCC2	Q9HCC0	MCCB_HUMAN	https://www.uniprot.org/uniprot/Q9HCC0	n/d	P0283070A	178	61332	3		3	5.7206e+07	5.13228e+07	5.18866e+07	6.67737e+07	6.46045e+07	3.92277e+07	4.84829e+07	5.04962e+07	6.19568e+07	1.0	0.897159	0.907015	1.167251	1.129331	0.685728	0.847516	0.882709	1.083047	3	6.8473	0.8347	5.7206e+07	5.58494e+07	5.52305e+07	6.66277e+07	6.65613e+07	4.39766e+07	4.06308e+07	5.7806e+07	6.93189e+07		0.0888547	0.858972	0.00467332	0.987409
MCM5	P33992	MCM5_HUMAN	https://www.uniprot.org/uniprot/P33992	n/d	P0283070A	216	82285	8		2	1.61813e+07	1.58496e+07	1.47077e+07	1.50476e+07	1.5109e+07	1.35713e+07	1.96097e+07	1.40101e+07	1.4232e+07	1.0	0.979499	0.908932	0.929933	0.93373	0.838699	1.21187	0.865816	0.879529	2	6.678	0.0974	1.61813e+07	1.72475e+07	1.56556e+07	1.50147e+07	1.55666e+07	1.52142e+07	1.64338e+07	1.60382e+07	1.59231e+07		-0.0960655	0.217844	0.0339532	0.924456
MCM7	P33993	MCM7_HUMAN	https://www.uniprot.org/uniprot/P33993	n/d	P0283070A	80	81307	3		2	3.368e+06	3.49845e+06	3.76444e+06	4.19751e+06	3.78975e+06	3.67654e+06	8.74727e+06	3.63842e+06	3.69399e+06	1.0	1.03873	1.117708	1.24629	1.125221	1.09161	2.597168	1.080289	1.096789	2	6.1969	0.4569	3.368e+06	3.807e+06	4.00704e+06	4.18833e+06	3.90453e+06	4.12163e+06	7.3306e+06	4.16511e+06	4.13294e+06		0.133776	0.152133	0.596976	0.378846
MCM2	P49736	MCM2_HUMAN	https://www.uniprot.org/uniprot/P49736	n/d	P0283070A	91	101895	3		2	5.13447e+06	4.89694e+06	5.81708e+06	5.86521e+06	5.68117e+06	6.02873e+06	9.38145e+06	5.56469e+06	4.42244e+06	1.0	0.953737	1.132947	1.142321	1.106476	1.174167	1.82715	1.083789	0.861324	2	6.4697	0.2137	5.13447e+06	5.32884e+06	6.19197e+06	5.85239e+06	5.85324e+06	6.75857e+06	7.86207e+06	6.37022e+06	4.94795e+06		0.149188	0.166434	0.289373	0.567946
MCM3	P25205	MCM3_HUMAN	https://www.uniprot.org/uniprot/P25205	n/d	P0283070A	167	95907	5		4	1.90916e+07	1.93401e+07	1.83213e+07	2.5138e+07	2.00855e+07	1.88594e+07	2.78876e+07	1.8006e+07	1.89877e+07	1.0	1.013021	0.959653	1.306282	1.052062	0.98784	1.460727	0.94314	0.994563	4	6.5117	0.4761	1.90916e+07	2.10459e+07	1.9502e+07	2.5083e+07	2.06939e+07	2.11425e+07	2.3371e+07	2.06125e+07	2.1244e+07		0.175243	0.320428	0.193107	0.494419
MCM6	Q14566	MCM6_HUMAN	https://www.uniprot.org/uniprot/Q14566	n/d	P0283070A	362	92888	11		3	1.17951e+07	1.23068e+07	1.22079e+07	1.19943e+07	1.28483e+07	1.27527e+07	2.12388e+07	1.29283e+07	1.14172e+07	1.0	1.043381	1.035	1.016888	1.089295	1.081183	1.80065	1.096073	0.967958	3	6.3961	0.659	1.17951e+07	1.33922e+07	1.29947e+07	1.19681e+07	1.32375e+07	1.42965e+07	1.77991e+07	1.47998e+07	1.27738e+07		0.0501931	0.260453	0.328178	0.421629
MDC1	Q14676	MDC1_HUMAN	https://www.uniprot.org/uniprot/Q14676	n/d	P0283070A	189	226663	5		2	4.22618e+06	4.13351e+06	4.42461e+06	5.56632e+06	4.82086e+06	5.50475e+06	4.45289e+06	4.88495e+06	4.06723e+06	1.0	0.978071	1.046952	1.317103	1.140712	1.302534	1.053643	1.155878	0.962387	2	6.5375	0.0116	4.22618e+06	4.49808e+06	4.70976e+06	5.55416e+06	4.96688e+06	6.17115e+06	3.73172e+06	5.59209e+06	4.55052e+06		0.31392	0.028181	0.0684047	0.493083
MED16	Q9Y2X0	MED16_HUMAN	https://www.uniprot.org/uniprot/Q9Y2X0	n/d	P0283070A	85	96792	4		3	3.76148e+06	3.16398e+06	3.16395e+06	3.3386e+06	3.65656e+06	2.81793e+06	4.70473e+06	2.7413e+06	2.71507e+06	1.0	0.841154	0.841145	0.887576	0.972107	0.749154	1.250764	0.728781	0.721808	3	6.083	0.428	3.76148e+06	3.44304e+06	3.36785e+06	3.3313e+06	3.76732e+06	3.15907e+06	3.94277e+06	3.13812e+06	3.03769e+06		-0.0400627	0.769667	0.0102125	0.908768
MED13L	Q71F56	MD13L_HUMAN	https://www.uniprot.org/uniprot/Q71F56	n/d	P0283070A	157	242599	5		2	5.15764e+06	5.34167e+06	5.769e+06	6.1562e+06	7.01093e+06	6.63666e+06	4.67114e+06	5.61525e+06	5.91481e+06	1.0	1.03568	1.118534	1.193608	1.359328	1.286763	0.905674	1.088725	1.146805	2	6.3271	0.1316	5.15764e+06	5.81279e+06	6.14079e+06	6.14275e+06	7.22328e+06	7.4401e+06	3.91462e+06	6.42811e+06	6.61765e+06		0.283713	0.0178713	-0.00596326	0.925495
MGP	P08493	MGP_HUMAN	https://www.uniprot.org/uniprot/P08493	n/d	P0283070A	131	15325	4		3	2.53136e+07	2.14239e+07	2.07057e+07	1.98662e+07	1.64989e+07	1.76616e+07	4.16142e+07	2.04678e+07	2.33922e+07	1.0	0.846339	0.817969	0.784802	0.651779	0.697712	1.643948	0.80857	0.924096	3	6.9151	0.2649	2.53136e+07	2.33134e+07	2.20401e+07	1.98227e+07	1.69986e+07	1.97997e+07	3.48746e+07	2.34307e+07	2.61718e+07		-0.320002	0.0563396	0.341817	0.47649
MGST3	O14880	MGST3_HUMAN	https://www.uniprot.org/uniprot/O14880	n/d	P0283070A	223	16516	5		3	7.74861e+07	6.11823e+07	6.48861e+07	7.70704e+07	6.92788e+07	6.07639e+07	6.95953e+07	7.44153e+07	7.73169e+07	1.0	0.78959	0.83739	0.994635	0.89408	0.78419	0.898165	0.96037	0.997817	3	7.206	0.8052	7.74861e+07	6.65785e+07	6.90677e+07	7.6902e+07	7.13771e+07	6.81199e+07	5.83239e+07	8.51876e+07	8.65043e+07		0.0250035	0.866178	0.120768	0.345975
MIPEP	Q99797	MIPEP_HUMAN	https://www.uniprot.org/uniprot/Q99797	PROTEASE	P0283070A	239	80640	12	Metalloproteinase	7	6.73214e+07	8.14725e+07	7.56765e+07	7.53258e+07	8.40491e+07	8.11192e+07	7.71464e+07	7.25918e+07	6.85228e+07	1.0	1.199852	1.126891	1.119762	1.241521	1.198835	1.147654	1.078875	1.018861	7	7.0685	0.6664	6.73214e+07	8.86583e+07	8.05535e+07	7.51611e+07	8.65949e+07	9.09395e+07	6.46521e+07	8.31e+07	7.66652e+07		0.0994766	0.345037	-0.0404706	0.712793
MKI67	P46013	KI67_HUMAN	https://www.uniprot.org/uniprot/P46013	n/d	P0283070A	700	358689	20		11	6.65407e+07	6.76432e+07	6.90278e+07	7.62597e+07	7.85114e+07	8.22383e+07	6.30753e+07	7.01223e+07	6.65367e+07	1.0	1.014613	1.038687	1.145596	1.180216	1.237149	0.949672	1.051343	0.997907	11	6.9016	0.0722	6.65407e+07	7.36092e+07	7.34764e+07	7.6093e+07	8.08894e+07	9.2194e+07	5.28599e+07	8.02732e+07	7.44431e+07		0.221961	0.00911721	-0.0249003	0.622859
MMP2	P08253	MMP2_HUMAN	https://www.uniprot.org/uniprot/P08253	PROTEASE	P0283070A	108	73881	4	Metalloproteinase	2	5.49839e+06	4.8673e+06	5.14495e+06	5.18427e+06	5.71029e+06	4.28141e+06	5.16653e+06	5.46713e+06	7.12831e+06	1.0	0.885222	0.93572	0.942871	1.038539	0.778666	0.939644	0.994315	1.296436	2	6.2172	0.1216	5.49839e+06	5.29659e+06	5.47652e+06	5.17294e+06	5.88325e+06	4.79971e+06	4.32978e+06	6.25855e+06	7.97535e+06		-0.0314694	0.785141	0.195534	0.330551
MMS19	Q96T76	MMS19_HUMAN	https://www.uniprot.org/uniprot/Q96T76	n/d	P0283070A	413	115704	11		5	6.23834e+07	5.43349e+07	6.28473e+07	6.62862e+07	5.67801e+07	5.14666e+07	7.68001e+07	7.13911e+07	5.91658e+07	1.0	0.872654	1.007229	1.060143	0.910179	0.824244	1.228973	1.144393	0.948421	5	7.1436	0.0761	6.23834e+07	5.91271e+07	6.68975e+07	6.61413e+07	5.84999e+07	5.76971e+07	6.43618e+07	8.17256e+07	6.61963e+07		-0.0410124	0.73865	0.207606	0.212725
MON2	Q7Z3U7	MON2_HUMAN	https://www.uniprot.org/uniprot/Q7Z3U7	n/d	P0283070A	495	190357	19		9	8.97636e+07	8.74766e+07	8.61215e+07	9.19239e+07	8.68932e+07	8.75627e+07	1.1006e+08	8.92041e+07	8.6441e+07	1.0	0.97618	0.961766	1.029225	0.970849	0.977244	1.222139	0.996219	0.963275	9	6.9269	0.3592	8.97636e+07	9.51919e+07	9.16717e+07	9.1723e+07	8.9525e+07	9.8163e+07	9.22347e+07	1.02117e+08	9.67126e+07		0.0164391	0.63034	0.117479	0.423764
MPV17	P39210	MPV17_HUMAN	https://www.uniprot.org/uniprot/P39210	n/d	P0283070A	58	19733	2		2	1.9392e+07	2.28022e+07	2.04412e+07	1.94281e+07	1.98079e+07	1.87572e+07	2.06955e+07	2.09441e+07	2.16455e+07	1.0	1.175857	1.054109	1.001865	1.021449	0.967265	1.067222	1.080043	1.116209	2	7.0458	1.2464	1.9392e+07	2.48133e+07	2.17586e+07	1.93857e+07	2.04079e+07	2.10279e+07	1.73438e+07	2.3976e+07	2.42176e+07		-0.111094	0.252554	0.0148899	0.822432
MRE11	P49959	MRE11_HUMAN	https://www.uniprot.org/uniprot/P49959	n/d	P0283070A	79	81069	3		2	1.19156e+07	1.09178e+07	1.17683e+07	1.37056e+07	1.16374e+07	1.31375e+07	1.62413e+07	1.10782e+07	1.11318e+07	1.0	0.916263	0.987645	1.150225	0.976654	1.102547	1.363036	0.929725	0.934224	2	6.5841	0.1672	1.19156e+07	1.18807e+07	1.25268e+07	1.36756e+07	1.19899e+07	1.47279e+07	1.3611e+07	1.26819e+07	1.24546e+07		0.153282	0.155242	0.152191	0.555716
MRPL10	Q7Z7H8	RM10_HUMAN	https://www.uniprot.org/uniprot/Q7Z7H8	n/d	P0283070A	114	30307	4		2	9.3155e+07	8.53429e+07	8.89663e+07	9.66599e+07	1.00266e+08	8.36651e+07	8.25115e+07	8.64773e+07	1.04016e+08	1.0	0.916138	0.955035	1.037624	1.076334	0.898127	0.885743	0.928316	1.116591	2	7.0762	0.2338	9.3155e+07	9.287e+07	9.46998e+07	9.64486e+07	1.03303e+08	9.37936e+07	6.91482e+07	9.89957e+07	1.16376e+08		0.0691224	0.511414	0.0295809	0.846864
MSH6	P52701	MSH6_HUMAN	https://www.uniprot.org/uniprot/P52701	n/d	P0283070A	269	152784	5		4	1.52947e+07	1.50823e+07	1.45052e+07	1.74969e+07	1.58321e+07	1.64571e+07	1.71074e+07	1.42839e+07	1.32522e+07	1.0	0.986114	0.948382	1.143989	1.035138	1.075999	1.118521	0.933914	0.866461	4	6.5301	0.5368	1.52947e+07	1.64125e+07	1.544e+07	1.74587e+07	1.63116e+07	1.84493e+07	1.43368e+07	1.63516e+07	1.4827e+07		0.1496	0.0507927	-0.00769004	0.899942
MSH2	P43246	MSH2_HUMAN	https://www.uniprot.org/uniprot/P43246	n/d	P0283070A	108	104742	4		2	5.479e+06	6.2428e+06	6.21599e+06	6.00267e+06	6.89895e+06	6.45413e+06	9.7319e+06	6.29413e+06	6.87077e+06	1.0	1.139406	1.134512	1.095578	1.259163	1.177977	1.77622	1.148775	1.254019	2	6.1439	0.174	5.479e+06	6.79341e+06	6.61658e+06	5.98955e+06	7.10791e+06	7.23546e+06	8.15576e+06	7.20526e+06	7.6872e+06		0.10976	0.263982	0.352144	0.223625
MT-CO3	P00414	COX3_HUMAN	https://www.uniprot.org/uniprot/P00414	n/d	P0283070A	76	29950	4		2	5.58475e+06	5.98484e+06	5.03509e+06	4.13053e+06	6.24799e+06	6.41013e+06	7.96472e+06	6.89546e+06	5.89409e+06	1.0	1.07164	0.901578	0.739609	1.118759	1.147791	1.426155	1.234694	1.055391	2	6.5921	0.7161	5.58475e+06	6.5127e+06	5.35958e+06	4.1215e+06	6.43723e+06	7.18614e+06	6.67479e+06	7.89363e+06	6.59447e+06		0.0158961	0.972616	0.321818	0.112604
MT-ND1	P03886	NU1M_HUMAN	https://www.uniprot.org/uniprot/P03886	OXIDOREDUCTASE	P0283070A	117	35660	9	C6 NAD(P)H reductase	2	7.52666e+07	6.68942e+07	6.46463e+07	7.04768e+07	6.61512e+07	6.57158e+07	5.6673e+07	7.04809e+07	6.28141e+07	1.0	0.888764	0.858898	0.936363	0.878892	0.873108	0.752964	0.936417	0.834555	2	7.8605	0.2271	7.52666e+07	7.27942e+07	6.88125e+07	7.03228e+07	6.81548e+07	7.36714e+07	4.74945e+07	8.06836e+07	7.02782e+07		-0.0314768	0.720808	-0.122529	0.333809
MTAP	Q13126	MTAP_HUMAN	https://www.uniprot.org/uniprot/Q13126	n/d	P0283070A	169	38356	3		3	2.12897e+07	2.22453e+07	2.2587e+07	2.40219e+07	2.44078e+07	2.47081e+07	4.69257e+07	2.28995e+07	2.32913e+07	1.0	1.044884	1.060933	1.128334	1.146459	1.160565	2.204147	1.075611	1.094014	3	6.6448	0.6443	2.12897e+07	2.42073e+07	2.40426e+07	2.39694e+07	2.51471e+07	2.76993e+07	3.93258e+07	2.62144e+07	2.60589e+07		0.145487	0.0163924	0.493905	0.353306
MTA1	Q13330	MTA1_HUMAN	https://www.uniprot.org/uniprot/Q13330	n/d	P0283070A	80	80785	7		2	2.71193e+07	2.73157e+07	2.66251e+07	2.64655e+07	2.63482e+07	2.56758e+07	2.1891e+07	2.8171e+07	2.62499e+07	1.0	1.007244	0.981778	0.975893	0.971567	0.946772	0.807211	1.03878	0.967941	2	6.9255	1.3641	2.71193e+07	2.97249e+07	2.8341e+07	2.64076e+07	2.71462e+07	2.87841e+07	1.83456e+07	3.22489e+07	2.93691e+07		-0.0464929	0.0591549	-0.087086	0.473532
MTA2	O94776	MTA2_HUMAN	https://www.uniprot.org/uniprot/O94776	n/d	P0283070A	198	75022	10		3	1.6761e+07	1.7574e+07	1.87268e+07	2.00332e+07	1.97697e+07	1.89991e+07	2.34401e+07	1.88636e+07	1.88876e+07	1.0	1.048509	1.117289	1.19523	1.179508	1.13353	1.398491	1.125448	1.12688	3	6.3896	0.1225	1.6761e+07	1.9124e+07	1.99337e+07	1.99894e+07	2.03685e+07	2.12991e+07	1.96438e+07	2.15943e+07	2.1132e+07		0.148189	0.0651055	0.205651	0.186329
MTCH1	Q9NZJ7	MTCH1_HUMAN	https://www.uniprot.org/uniprot/Q9NZJ7	n/d	P0283070A	311	41544	9		5	2.4456e+07	2.27043e+07	2.36136e+07	1.89442e+07	1.95387e+07	1.58393e+07	2.4628e+07	2.08867e+07	2.32345e+07	1.0	0.926826	0.965588	0.775226	0.800354	0.643067	0.99698	0.859356	0.950117	5	7.1095	0.6597	2.4456e+07	2.47068e+07	2.51354e+07	1.89028e+07	2.01305e+07	1.77568e+07	2.06393e+07	2.39102e+07	2.59954e+07		-0.381676	0.0435647	-0.0418762	0.603048
MTHFD1	P11586	C1TC_HUMAN	https://www.uniprot.org/uniprot/P11586	OXIDOREDUCTASE	P0283070A	536	101558	17	C5 dehydrogenase	9	8.83935e+07	9.10525e+07	8.2639e+07	9.08689e+07	9.25931e+07	8.27672e+07	1.35733e+08	8.94849e+07	8.99855e+07	1.0	1.02867	0.936504	1.02507	1.041303	0.937168	1.535228	1.013413	1.017697	9	6.9909	0.3408	8.83935e+07	9.90832e+07	8.79647e+07	9.06703e+07	9.53977e+07	9.27869e+07	1.1375e+08	1.02439e+08	1.00678e+08		0.0226343	0.751348	0.26625	0.352668
MTOR	P42345	MTOR_HUMAN	https://www.uniprot.org/uniprot/P42345	KINASE	P0283070A	795	288888	19	Atypical	11	4.62625e+07	4.66995e+07	4.8902e+07	4.5792e+07	4.93547e+07	4.77979e+07	6.00865e+07	5.01638e+07	4.47319e+07	1.0	1.009076	1.05565	0.98912	1.062397	1.031862	1.299865	1.081273	0.965647	11	6.9648	0.3848	4.62625e+07	5.08184e+07	5.20536e+07	4.56919e+07	5.08496e+07	5.35843e+07	5.03551e+07	5.74255e+07	5.00473e+07		0.0109468	0.802609	0.127593	0.445045
MYBBP1A	Q9BQG0	MBB1A_HUMAN	https://www.uniprot.org/uniprot/Q9BQG0	n/d	P0283070A	377	148853	9		5	6.67435e+07	6.41455e+07	6.57323e+07	7.27453e+07	6.83864e+07	6.65144e+07	6.29465e+07	6.8249e+07	6.17523e+07	1.0	0.961075	0.984654	1.089924	1.024615	0.996967	0.943846	1.022884	0.926353	5	6.998	0.431	6.67435e+07	6.9803e+07	6.99685e+07	7.25863e+07	7.04577e+07	7.45666e+07	5.2752e+07	7.81287e+07	6.90902e+07		0.0787078	0.167151	-0.027208	0.59716
MYCBP2	O75592	MYCB2_HUMAN	https://www.uniprot.org/uniprot/O75592	n/d	P0283070A	384	510078	10		5	1.65234e+07	1.68242e+07	1.81918e+07	1.70411e+07	1.66016e+07	1.70834e+07	2.11807e+07	1.68838e+07	1.63307e+07	1.0	1.018209	1.100978	1.031331	1.004735	1.036508	1.283501	1.022995	0.989371	5	6.4784	0.4198	1.65234e+07	1.83081e+07	1.93642e+07	1.70038e+07	1.71044e+07	1.91515e+07	1.77504e+07	1.93278e+07	1.82712e+07		-0.022949	0.666288	0.0778012	0.626018
MYH11	P35749	MYH11_HUMAN	https://www.uniprot.org/uniprot/P35749	n/d	P0283070A	50	228087	3		2	1.03735e+06	478781	1.0957e+06	1.19281e+06	1.22642e+06	952962	4.70459e+07	741530	159418	1.0	0.461542	1.056253	1.149867	1.18226	0.91865	45.351985	0.714832	0.153678	2	6.0485	0.8586	1.03735e+06	521009	1.16632e+06	1.19021e+06	1.26356e+06	1.06833e+06	3.94265e+07	848873	178361		0.368624	0.362514	4.1983	0.694578
MYH10	P35580	MYH10_HUMAN	https://www.uniprot.org/uniprot/P35580	n/d	P0283070A	709	232525	25		8	5.1666e+07	5.03168e+07	4.86417e+07	6.42813e+07	5.77023e+07	5.35828e+07	1.84176e+08	4.916e+07	4.90725e+07	1.0	0.976393	0.945196	1.234659	1.119933	1.034632	3.603162	0.954029	0.954648	8	6.9603	0.431	5.1666e+07	5.47546e+07	5.17765e+07	6.41407e+07	5.945e+07	6.00696e+07	1.54348e+08	5.62763e+07	5.49036e+07		0.22106	0.0921317	0.906827	0.442098
MYL6	P60660	MYL6_HUMAN	https://www.uniprot.org/uniprot/P60660	n/d	P0283070A	281	16961	5		4	4.40839e+07	4.7006e+07	4.90066e+07	5.08935e+07	4.58375e+07	4.39872e+07	2.25434e+08	5.01167e+07	4.42474e+07	1.0	1.066285	1.111668	1.154471	1.039779	0.997808	5.113754	1.136849	1.003711	4	7.1554	0.3799	4.40839e+07	5.11518e+07	5.21649e+07	5.07823e+07	4.72258e+07	4.93123e+07	1.88924e+08	5.73715e+07	4.95052e+07		0.00638908	0.951445	1.19074	0.416801
MYOF	Q9NZM1	MYOF_HUMAN	https://www.uniprot.org/uniprot/Q9NZM1	n/d	P0283070A	1928	234706	58		31	5.33692e+08	5.27672e+08	5.05953e+08	5.02895e+08	5.1434e+08	5.00745e+08	4.50624e+08	5.26877e+08	5.05775e+08	1.0	0.99013	0.949268	0.94331	0.964898	0.939657	0.845086	0.986764	0.948095	30	7.554	0.1049	5.33692e+08	5.74212e+08	5.3856e+08	5.01796e+08	5.29919e+08	5.61365e+08	3.77643e+08	6.03148e+08	5.65875e+08		-0.0461442	0.180244	-0.0795092	0.348843
MYO6	Q9UM54	MYO6_HUMAN	https://www.uniprot.org/uniprot/Q9UM54	n/d	P0283070A	270	149689	9		7	5.98586e+07	6.09648e+07	6.19563e+07	6.43285e+07	6.11012e+07	5.93757e+07	1.12873e+08	6.49084e+07	5.711e+07	1.0	1.023241	1.034885	1.070922	1.021869	0.991856	1.884074	1.082236	0.95552	7	6.9659	0.3927	5.98586e+07	6.63418e+07	6.59491e+07	6.41879e+07	6.29518e+07	6.65637e+07	9.45926e+07	7.43044e+07	6.38963e+07		0.0159011	0.708844	0.361889	0.429903
MYO5A	Q9Y4I1	MYO5A_HUMAN	https://www.uniprot.org/uniprot/Q9Y4I1	n/d	P0283070A	280	218605	11		2	9.77904e+06	9.60108e+06	8.07686e+06	1.11575e+07	1.1302e+07	1.00396e+07	1.20933e+07	9.34722e+06	9.26821e+06	1.0	0.981802	0.825936	1.140964	1.155736	1.026647	1.23666	0.955842	0.947763	2	6.2963	0.1893	9.77904e+06	1.04479e+07	8.59738e+06	1.11331e+07	1.16443e+07	1.1255e+07	1.01348e+07	1.07003e+07	1.03695e+07		0.243228	0.0884378	0.161478	0.375066
MYO1B	O43795	MYO1B_HUMAN	https://www.uniprot.org/uniprot/O43795	n/d	P0283070A	175	131983	6		3	1.3008e+07	1.50798e+07	1.36628e+07	1.64113e+07	1.54225e+07	1.46913e+07	3.01476e+07	1.43762e+07	1.46664e+07	1.0	1.159265	1.050335	1.261624	1.185613	1.129399	2.317618	1.105177	1.127486	3	6.22	0.1234	1.3008e+07	1.64098e+07	1.45433e+07	1.63754e+07	1.58896e+07	1.64698e+07	2.52651e+07	1.64573e+07	1.64091e+07		0.15621	0.119406	0.503562	0.358511
MYO9B	Q13459	MYO9B_HUMAN	https://www.uniprot.org/uniprot/Q13459	n/d	P0283070A	201	243398	10		3	5.11743e+06	5.75103e+06	5.84962e+06	6.9058e+06	7.052e+06	5.67865e+06	9.80593e+06	6.26188e+06	4.99498e+06	1.0	1.123812	1.143076	1.349465	1.378034	1.109667	1.916182	1.223636	0.976071	3	6.2401	0.1627	5.11743e+06	6.25827e+06	6.2266e+06	6.8907e+06	7.26559e+06	6.3661e+06	8.2178e+06	7.16834e+06	5.58852e+06		0.232124	0.136879	0.333287	0.43522
MYO5C	Q9NQX4	MYO5C_HUMAN	https://www.uniprot.org/uniprot/Q9NQX4	n/d	P0283070A	336	202808	14		6	2.49857e+07	2.78622e+07	2.52949e+07	3.02816e+07	2.85062e+07	2.91468e+07	3.53219e+07	2.68271e+07	2.72368e+07	1.0	1.11583	1.01308	1.21452	1.142529	1.166964	1.41057	1.072883	1.086302	6	6.4834	0.0616	2.49857e+07	3.03196e+07	2.6925e+07	3.02154e+07	2.93696e+07	3.26753e+07	2.96013e+07	3.07106e+07	3.04733e+07		0.170319	0.0548976	0.193934	0.288282
MYO1C	O00159	MYO1C_HUMAN	https://www.uniprot.org/uniprot/O00159	n/d	P0283070A	887	121680	27		17	1.78805e+08	1.76891e+08	1.67675e+08	1.94475e+08	1.79484e+08	1.67022e+08	7.66208e+08	1.85265e+08	1.83897e+08	1.0	0.988642	0.938009	1.085026	1.000688	0.931747	4.247754	1.035252	1.022256	17	7.3322	0.3115	1.78805e+08	1.92492e+08	1.78481e+08	1.9405e+08	1.8492e+08	1.87242e+08	6.42116e+08	2.12084e+08	2.05749e+08		0.0477444	0.562985	1.11726	0.379248
MYO1D	O94832	MYO1D_HUMAN	https://www.uniprot.org/uniprot/O94832	n/d	P0283070A	387	116201	13		9	8.13244e+07	8.17327e+07	8.17032e+07	8.16014e+07	7.63451e+07	7.8402e+07	2.28651e+08	8.23772e+07	8.20758e+07	1.0	1.003251	1.004159	1.004136	0.938756	0.965399	2.807843	1.01461	1.008545	9	6.9301	0.1335	8.13244e+07	8.89414e+07	8.69686e+07	8.1423e+07	7.86575e+07	8.78933e+07	1.91619e+08	9.4302e+07	9.18286e+07		-0.0504539	0.208592	0.683541	0.413932
NAA15	Q9BXJ9	NAA15_HUMAN	https://www.uniprot.org/uniprot/Q9BXJ9	n/d	P0283070A	242	101271	12		6	5.81898e+07	6.09185e+07	5.71393e+07	6.51142e+07	8.06258e+07	5.59009e+07	5.6486e+07	5.50693e+07	6.09902e+07	1.0	1.042693	0.986018	1.117886	1.370663	0.95438	0.981732	0.94947	1.044935	6	6.6769	0.1247	5.81898e+07	6.62914e+07	6.08217e+07	6.49719e+07	8.30679e+07	6.26682e+07	4.73377e+07	6.30411e+07	6.82375e+07		0.194185	0.364462	-0.0306269	0.584527
NAGK	Q9UJ70	NAGK_HUMAN	https://www.uniprot.org/uniprot/Q9UJ70	n/d	P0283070A	101	42037	2		2	4.35514e+06	5.30781e+06	5.04764e+06	4.85117e+06	5.99474e+06	4.75407e+06	5.64653e+06	5.92678e+06	5.43744e+06	1.0	1.218746	1.159008	1.113894	1.376474	1.091598	1.296521	1.360869	1.24851	2	6.4374	0.1304	4.35514e+06	5.77595e+06	5.37294e+06	4.84056e+06	6.17632e+06	5.32959e+06	4.73204e+06	6.78473e+06	6.08355e+06		0.0846878	0.585129	0.209591	0.11525
NAMPT	P43490	NAMPT_HUMAN	https://www.uniprot.org/uniprot/P43490	n/d	P0283070A	470	55520	20		9	1.48155e+08	1.61117e+08	1.57309e+08	1.5045e+08	1.44219e+08	1.41311e+08	1.40172e+08	1.48128e+08	1.41324e+08	1.0	1.088598	1.062386	1.014535	0.973464	0.953803	0.944802	0.999206	0.953174	9	7.7094	0.2634	1.48155e+08	1.75327e+08	1.67447e+08	1.50121e+08	1.48587e+08	1.58418e+08	1.1747e+08	1.69571e+08	1.58117e+08		-0.0978683	0.10088	-0.119055	0.0607242
NANS	Q9NR45	SIAS_HUMAN	https://www.uniprot.org/uniprot/Q9NR45	n/d	P0283070A	120	40307	3		3	3.94217e+07	4.06187e+07	4.18534e+07	4.29911e+07	3.90676e+07	3.67759e+07	5.87075e+07	4.28447e+07	4.08217e+07	1.0	1.030364	1.061684	1.090546	0.991018	0.932885	1.489218	1.086832	1.035514	3	6.769	0.3231	3.94217e+07	4.42012e+07	4.45506e+07	4.28972e+07	4.02509e+07	4.1228e+07	4.91994e+07	4.90469e+07	4.56724e+07		-0.0366681	0.621054	0.224061	0.337723
NARS	O43776	SYNC_HUMAN	https://www.uniprot.org/uniprot/O43776	n/d	P0283070A	128	62942	7		2	9.72066e+06	9.64668e+06	9.13697e+06	9.41696e+06	9.34345e+06	8.626e+06	1.05695e+07	9.57608e+06	9.5601e+06	1.0	0.99239	0.939953	0.968757	0.961195	0.887388	1.08732	0.985127	0.983482	2	6.534	0.1358	9.72066e+06	1.04975e+07	9.7258e+06	9.39638e+06	9.62645e+06	9.67026e+06	8.85768e+06	1.09623e+07	1.06961e+07		-0.0577199	0.309393	0.0595573	0.364349
NAT10	Q9H0A0	NAT10_HUMAN	https://www.uniprot.org/uniprot/Q9H0A0	HAT	P0283070A	611	115728	14		9	5.90087e+07	6.11357e+07	5.68425e+07	6.38679e+07	6.30941e+07	6.10208e+07	6.55384e+07	5.79426e+07	5.77371e+07	1.0	1.03241	0.960983	1.083854	1.06875	1.032495	1.105674	0.981693	0.977641	9	6.9917	0.3607	5.90087e+07	6.65278e+07	6.05058e+07	6.37283e+07	6.50051e+07	6.84079e+07	5.49241e+07	6.63303e+07	6.45979e+07		0.0869579	0.0837521	0.0340847	0.665759
NBAS	A2RRP1	NBAS_HUMAN	https://www.uniprot.org/uniprot/A2RRP1	n/d	P0283070A	548	268568	15		8	5.06255e+07	4.85077e+07	5.24049e+07	5.07106e+07	5.3722e+07	5.28131e+07	4.73529e+07	5.1751e+07	5.22219e+07	1.0	0.959251	1.036862	1.00507	1.061003	1.04429	0.935892	1.021728	1.033667	8	6.8772	0.2782	5.06255e+07	5.2786e+07	5.57822e+07	5.05997e+07	5.53492e+07	5.92066e+07	3.96838e+07	5.92424e+07	5.84272e+07		0.0533401	0.261464	-0.00202266	0.96376
NBEAL1	Q6ZS30	NBEL1_HUMAN	https://www.uniprot.org/uniprot/Q6ZS30	n/d	P0283070A	125	307234	5		2	8.5911e+06	8.25353e+06	9.38509e+06	8.42967e+06	8.50879e+06	8.17352e+06	1.05005e+07	8.41293e+06	8.71465e+06	1.0	0.960707	1.09242	0.981209	0.990419	0.951394	1.222256	0.979261	1.014381	2	6.3631	0.5037	8.5911e+06	8.98148e+06	9.98992e+06	8.41124e+06	8.76651e+06	9.163e+06	8.79991e+06	9.63078e+06	9.75019e+06		-0.062827	0.383801	0.0749344	0.578621
NBEAL2	Q6ZNJ1	NBEL2_HUMAN	https://www.uniprot.org/uniprot/Q6ZNJ1	n/d	P0283070A	320	302513	10		5	1.68264e+07	1.40151e+07	1.64253e+07	1.66335e+07	1.67989e+07	1.57571e+07	3.02391e+07	1.68283e+07	1.66956e+07	1.0	0.831549	0.973852	0.988533	0.998365	0.936449	1.797118	1.000113	0.990515	5	6.6547	0.1526	1.68264e+07	1.52512e+07	1.74838e+07	1.65971e+07	1.73077e+07	1.76646e+07	2.53417e+07	1.92644e+07	1.86795e+07		0.0575238	0.542053	0.431894	0.313449
NCALD	P61601	NCALD_HUMAN	https://www.uniprot.org/uniprot/P61601	n/d	P0283070A	113	22245	4		3	9.08739e+06	8.48671e+06	8.98192e+06	1.49324e+07	1.78883e+07	7.12608e+06	8.51127e+06	1.21148e+07	1.49315e+07	1.0	0.933899	0.988393	1.6432	1.968471	0.784172	0.936601	1.333145	1.643097	2	6.3756	0.9435	9.08739e+06	9.23523e+06	9.56076e+06	1.48998e+07	1.84301e+07	7.98876e+06	7.13282e+06	1.38685e+07	1.67057e+07		0.58904	0.353937	0.421117	0.244781
NCAPD2	Q15021	CND1_HUMAN	https://www.uniprot.org/uniprot/Q15021	n/d	P0283070A	246	157180	9		6	3.92075e+07	4.06917e+07	3.75616e+07	4.03251e+07	3.77934e+07	3.80484e+07	4.08919e+07	3.92477e+07	3.87828e+07	1.0	1.037307	0.959237	1.030727	0.963935	0.970422	1.052711	1.001022	0.98917	6	6.6641	0.2041	3.92075e+07	4.42807e+07	3.99822e+07	4.0237e+07	3.89382e+07	4.26545e+07	3.42692e+07	4.49291e+07	4.33913e+07		-0.0159789	0.741258	0.0178422	0.679217
NCEH1	Q6PIU2	NCEH1_HUMAN	https://www.uniprot.org/uniprot/Q6PIU2	n/d	P0283070A	391	46626	10		6	1.06722e+08	1.21494e+08	9.93008e+07	9.84281e+07	9.96552e+07	9.50673e+07	8.95328e+07	1.05311e+08	1.04762e+08	1.0	1.137045	0.93423	0.919798	0.932026	0.88746	0.840804	0.990441	0.98095	6	7.3856	0.0742	1.06722e+08	1.3221e+08	1.057e+08	9.82129e+07	1.02674e+08	1.06576e+08	7.50324e+07	1.20556e+08	1.17211e+08		-0.15993	0.205309	-0.128505	0.329305
NCKAP1	Q9Y2A7	NCKP1_HUMAN	https://www.uniprot.org/uniprot/Q9Y2A7	n/d	P0283070A	457	129515	13		6	1.64533e+07	1.81946e+07	1.61553e+07	2.07005e+07	1.95506e+07	1.79711e+07	2.86395e+07	1.76266e+07	1.6754e+07	1.0	1.102123	0.9808	1.256033	1.185265	1.092251	1.741601	1.073444	1.018277	6	6.6297	0.2093	1.64533e+07	1.97994e+07	1.71964e+07	2.06552e+07	2.01428e+07	2.01467e+07	2.40011e+07	2.01782e+07	1.87449e+07		0.196651	0.0702453	0.310891	0.389968
NCL	P19338	NUCL_HUMAN	https://www.uniprot.org/uniprot/P19338	n/d	P0283070A	246	76613	8		4	2.86284e+07	2.97042e+07	2.32908e+07	2.81145e+07	3.00818e+07	2.54556e+07	4.12686e+07	2.77026e+07	2.97459e+07	1.0	1.037577	0.813557	0.98205	1.050766	0.889174	1.441526	0.967661	1.039036	4	6.7383	0.4159	2.86284e+07	3.23241e+07	2.47918e+07	2.80531e+07	3.09929e+07	2.85373e+07	3.45849e+07	3.17128e+07	3.32806e+07		0.0354152	0.775093	0.274317	0.29206
NDC1	Q9BTX1	NDC1_HUMAN	https://www.uniprot.org/uniprot/Q9BTX1	n/d	P0283070A	383	76304	17		6	9.16901e+07	9.03343e+07	8.43339e+07	8.01876e+07	9.39942e+07	7.53418e+07	1.1249e+08	8.34719e+07	9.56591e+07	1.0	0.985213	0.924387	0.874551	1.025899	0.822715	1.217958	0.91297	1.045018	6	7.3257	0.3621	9.16901e+07	9.83016e+07	8.97689e+07	8.00123e+07	9.68411e+07	8.44626e+07	9.42718e+07	9.55552e+07	1.07026e+08		-0.094192	0.410882	0.130729	0.437022
NDUFA8	P51970	NDUA8_HUMAN	https://www.uniprot.org/uniprot/P51970	n/d	P0283070A	58	20105	3		2	6.23288e+06	5.22735e+06	5.97508e+06	5.97169e+06	7.16515e+06	5.98191e+06	8.04906e+06	6.14787e+06	5.83159e+06	1.0	0.838673	0.958638	0.958094	1.149573	0.959734	1.291387	0.98636	0.935616	2	6.1708	0.6292	6.23288e+06	5.6884e+06	6.36015e+06	5.95864e+06	7.38218e+06	6.70608e+06	6.74547e+06	7.03783e+06	6.52454e+06		0.132976	0.320991	0.200043	0.328469
NDUFS2	O75306	NDUS2_HUMAN	https://www.uniprot.org/uniprot/O75306	OXIDOREDUCTASE	P0283070A	239	52545	7	C6 NAD(P)H reductase	4	6.49432e+07	6.67643e+07	7.54081e+07	5.96673e+07	5.28879e+07	6.04815e+07	5.87608e+07	6.73132e+07	5.80331e+07	1.0	1.025949	1.161139	0.918761	0.816034	0.931298	0.905277	1.0368	0.892789	4	7.2144	0.81	6.49432e+07	7.26528e+07	8.02678e+07	5.95369e+07	5.44898e+07	6.78033e+07	4.92441e+07	7.70574e+07	6.4929e+07		-0.259358	0.0460201	-0.169891	0.148866
NEDD4	P46934	NEDD4_HUMAN	https://www.uniprot.org/uniprot/P46934	n/d	P0283070A	148	104216	4		3	1.27266e+07	1.18887e+07	1.05766e+07	1.34672e+07	1.44349e+07	1.29115e+07	8.178e+07	1.25687e+07	1.06519e+07	1.0	0.934157	0.831062	1.058191	1.134225	1.014528	6.425901	0.98759	0.836975	3	6.5653	0.9652	1.27266e+07	1.29372e+07	1.12582e+07	1.34378e+07	1.48721e+07	1.44746e+07	6.85353e+07	1.43881e+07	1.19176e+07		0.213806	0.0902955	1.57708	0.430251
NEK9	Q8TD19	NEK9_HUMAN	https://www.uniprot.org/uniprot/Q8TD19	KINASE	P0283070A	197	107167	7	Other	3	1.73368e+07	1.82248e+07	1.98999e+07	1.84876e+07	2.01075e+07	2.03852e+07	2.81713e+07	1.82277e+07	1.76688e+07	1.0	1.051219	1.147839	1.066379	1.159814	1.175836	1.624942	1.051387	1.019147	3	6.5603	0.2293	1.73368e+07	1.98322e+07	2.11823e+07	1.84472e+07	2.07165e+07	2.28531e+07	2.36088e+07	2.08663e+07	1.97683e+07		0.0887479	0.290455	0.208113	0.506022
NEMP1	O14524	NEMP1_HUMAN	https://www.uniprot.org/uniprot/O14524	n/d	P0283070A	50	50639	2		2	6.71633e+06	6.84165e+06	6.62197e+06	7.55567e+06	8.27686e+06	7.68802e+06	8.7557e+06	6.93155e+06	6.1675e+06	1.0	1.018659	0.985951	1.12497	1.232348	1.144676	1.303643	1.032044	0.918284	2	6.2359	0.1952	6.71633e+06	7.44508e+06	7.04873e+06	7.53916e+06	8.52756e+06	8.61873e+06	7.33766e+06	7.93495e+06	6.90037e+06		0.220999	0.0227082	0.115024	0.572221
NF1	P21359	NF1_HUMAN	https://www.uniprot.org/uniprot/P21359	n/d	P0283070A	669	319369	22		12	7.96229e+07	7.5091e+07	7.62618e+07	7.59438e+07	7.82425e+07	7.48389e+07	8.14418e+07	7.82893e+07	7.76984e+07	1.0	0.943199	0.95644	0.955147	0.980473	0.937369	1.021724	0.981119	0.974198	12	6.8762	0.2133	7.96229e+07	8.17139e+07	8.11765e+07	7.57778e+07	8.06123e+07	8.38989e+07	6.82518e+07	8.96223e+07	8.69311e+07		-0.0122347	0.723811	0.0397581	0.294098
NIPA2	Q8N8Q9	NIPA2_HUMAN	https://www.uniprot.org/uniprot/Q8N8Q9	n/d	P0283070A	231	39185	5		4	9.81952e+07	9.52143e+07	9.1243e+07	7.2972e+07	6.68169e+07	7.11099e+07	6.11667e+07	9.7222e+07	9.56171e+07	1.0	0.969642	0.9292	0.743131	0.680449	0.724168	0.622909	0.990088	0.973744	4	7.3029	0.6785	9.81952e+07	1.03612e+08	9.71232e+07	7.28125e+07	6.88407e+07	7.97184e+07	5.12604e+07	1.11296e+08	1.06979e+08		-0.432652	0.00105777	-0.164341	0.467617
NLRP2	Q9NX02	NALP2_HUMAN	https://www.uniprot.org/uniprot/Q9NX02	n/d	P0283070A	335	120514	11		7	3.60736e+07	3.58084e+07	3.65881e+07	3.60904e+07	3.5165e+07	3.20008e+07	4.47683e+07	3.81583e+07	3.51342e+07	1.0	0.989687	1.015224	0.995425	0.974813	0.891004	1.246781	1.052782	0.969971	7	6.8047	0.3114	3.60736e+07	3.89666e+07	3.8946e+07	3.60116e+07	3.62301e+07	3.58748e+07	3.75178e+07	4.36821e+07	3.9309e+07		-0.0710677	0.299588	0.122233	0.379171
NME2	P22392	NDKB_HUMAN	https://www.uniprot.org/uniprot/P22392	n/d	P0283070A	193	30137	4		4	2.39635e+07	2.86358e+07	1.76624e+07	2.84413e+07	2.57642e+07	1.97824e+07	2.96373e+07	1.91711e+07	2.50539e+07	1.0	1.194974	0.737056	1.186858	1.075141	0.82552	1.236767	0.800011	1.045502	4	6.5367	0.2957	2.39635e+07	3.11614e+07	1.88007e+07	2.83791e+07	2.65445e+07	2.21772e+07	2.48374e+07	2.19463e+07	2.8031e+07		0.0745479	0.755262	0.0720979	0.791673
NMRAL1	Q9HBL8	NMRL1_HUMAN	https://www.uniprot.org/uniprot/Q9HBL8	n/d	P0283070A	57	33344	2		2	1.06108e+07	1.06814e+07	1.01323e+07	5.56952e+06	6.74188e+06	5.28269e+06	9.26069e+06	6.91017e+06	8.63042e+06	1.0	1.006649	0.954902	0.52489	0.635376	0.497858	0.872757	0.651236	0.813358	2	6.4751	0.7736	1.06108e+07	1.16235e+07	1.07853e+07	5.55735e+06	6.94608e+06	5.92221e+06	7.76086e+06	7.91047e+06	9.65594e+06		-0.836801	0.0124295	-0.341478	0.104925
NNT	Q13423	NNTM_HUMAN	https://www.uniprot.org/uniprot/Q13423	OXIDOREDUCTASE	P0283070A	884	113894	24	C6 NAD(P)H reductase	13	1.48517e+08	1.48301e+08	1.4285e+08	1.42834e+08	1.40677e+08	1.38957e+08	1.98283e+08	1.40376e+08	1.40524e+08	1.0	0.999557	0.960274	0.960776	0.946429	0.935577	1.335058	0.945454	0.946697	13	7.2778	0.2736	1.48517e+08	1.61381e+08	1.52056e+08	1.42522e+08	1.44938e+08	1.55779e+08	1.6617e+08	1.60696e+08	1.57222e+08		-0.0575755	0.0683463	0.124157	0.593178
NOLC1	Q14978	NOLC1_HUMAN	https://www.uniprot.org/uniprot/Q14978	n/d	P0283070A	552	73744	17		12	4.29838e+07	4.7877e+07	4.3089e+07	4.52703e+07	4.69422e+07	4.56667e+07	4.54669e+08	4.62725e+07	3.90915e+07	1.0	1.111614	0.998148	1.049731	1.09338	1.061113	10.562271	1.07668	0.911452	12	7.0349	0.263	4.29838e+07	5.20997e+07	4.58659e+07	4.51714e+07	4.8364e+07	5.11951e+07	3.81033e+08	5.29709e+07	4.37367e+07		0.0417119	0.491688	2.01135	0.4472
NOL6	Q9H6R4	NOL6_HUMAN	https://www.uniprot.org/uniprot/Q9H6R4	n/d	P0283070A	318	127591	7		6	3.47843e+07	3.31378e+07	3.13392e+07	3.28542e+07	3.17799e+07	2.83005e+07	2.88878e+07	3.07036e+07	3.34532e+07	1.0	0.954353	0.900095	0.944323	0.914643	0.8136	0.830214	0.883597	0.961732	6	6.9465	0.3781	3.47843e+07	3.60605e+07	3.33589e+07	3.27824e+07	3.27425e+07	3.17266e+07	2.42092e+07	3.51482e+07	3.74284e+07		-0.0950143	0.294442	-0.0933101	0.28382
NOMO2	Q5JPE7	NOMO2_HUMAN	https://www.uniprot.org/uniprot/Q5JPE7	n/d	P0283070A	122	139437	6		2	4.58328e+06	4.27861e+06	3.84044e+06	5.69837e+06	4.74952e+06	3.95684e+06	6.68598e+06	4.03351e+06	3.9057e+06	1.0	0.933526	0.837925	1.243297	1.036271	0.863321	1.458778	0.880049	0.852164	2	6.273	0.0716	4.58328e+06	4.65597e+06	4.08794e+06	5.68592e+06	4.89337e+06	4.43585e+06	5.60315e+06	4.61739e+06	4.36981e+06		0.18145	0.392663	0.203364	0.592364
NONO	Q15233	NONO_HUMAN	https://www.uniprot.org/uniprot/Q15233	n/d	P0283070A	193	54231	11		4	2.22332e+07	2.52167e+07	2.68586e+07	3.24656e+07	3.02412e+07	3.22094e+07	5.1897e+07	2.3279e+07	2.43446e+07	1.0	1.133104	1.210573	1.460229	1.360177	1.448705	2.334207	1.048289	1.094966	4	6.8211	0.3367	2.22332e+07	2.74408e+07	2.85895e+07	3.23947e+07	3.11571e+07	3.61087e+07	4.3492e+07	2.66488e+07	2.72375e+07		0.353126	0.0329578	0.421468	0.483326
NOP56	O00567	NOP56_HUMAN	https://www.uniprot.org/uniprot/O00567	n/d	P0283070A	198	66049	4		2	7.72505e+06	7.83428e+06	6.69701e+06	8.56132e+06	8.86189e+06	8.48504e+06	1.0131e+07	8.69877e+06	6.55807e+06	1.0	1.014139	0.866921	1.108254	1.147162	1.098379	1.311445	1.126047	0.848934	2	6.4232	0.1	7.72505e+06	8.52525e+06	7.12861e+06	8.54261e+06	9.1303e+06	9.51224e+06	8.49021e+06	9.95799e+06	7.33734e+06		0.219195	0.0827233	0.18992	0.459813
NPEPPS	P55786	PSA_HUMAN	https://www.uniprot.org/uniprot/P55786	PROTEASE	P0283070A	592	103275	11	Metalloproteinase	10	2.52281e+08	2.66453e+08	2.50888e+08	2.59849e+08	2.63353e+08	2.34389e+08	2.25036e+08	2.50297e+08	2.51695e+08	1.0	1.056635	0.995847	1.030826	1.044438	0.930047	0.892702	0.992688	0.999255	9	7.5191	0.122	2.52281e+08	2.89954e+08	2.67057e+08	2.59281e+08	2.7133e+08	2.62764e+08	1.8859e+08	2.86529e+08	2.81603e+08		-0.022731	0.713974	-0.0821401	0.253642
NPM1	P06748	NPM_HUMAN	https://www.uniprot.org/uniprot/P06748	n/d	P0283070A	279	32575	13		5	9.55264e+07	9.6951e+07	7.13313e+07	1.0628e+08	9.67945e+07	9.07159e+07	9.53366e+07	8.3895e+07	8.64372e+07	1.0	1.014914	0.753019	1.119688	1.020684	0.949746	1.00529	0.879513	0.90556	5	7.2863	0.8007	9.55264e+07	1.05502e+08	7.59283e+07	1.06047e+08	9.97262e+07	1.01698e+08	7.98963e+07	9.60395e+07	9.67083e+07		0.155293	0.376667	0.0101364	0.897804
NQO1	P15559	NQO1_HUMAN	https://www.uniprot.org/uniprot/P15559	OXIDOREDUCTASE	P0283070A	290	30867	10	C6 NAD(P)H reductase	6	1.49332e+08	1.20156e+08	1.393e+08	1.45726e+08	1.4176e+08	8.52595e+07	1.03685e+08	1.293e+08	1.39978e+08	1.0	0.804835	0.930787	0.975762	0.949294	0.570156	0.695993	0.866006	0.938066	6	7.879	0.2491	1.49332e+08	1.30754e+08	1.48277e+08	1.45408e+08	1.46054e+08	9.5581e+07	8.68925e+07	1.48017e+08	1.56611e+08		-0.133162	0.5818	-0.132322	0.440107
NRDC	O43847	NRDC_HUMAN	https://www.uniprot.org/uniprot/O43847	PROTEASE	P0283070A	54	139283	2	Metalloproteinase	2	1.65707e+06	1.62666e+06	2.0883e+06	2.4893e+06	2.02586e+06	2.22261e+06	3.46724e+06	1.64417e+06	2.10943e+06	1.0	0.981649	1.26024	1.502231	1.222558	1.341293	2.092395	0.992215	1.27299	2	5.9528	0.1153	1.65707e+06	1.77013e+06	2.22289e+06	2.48386e+06	2.08722e+06	2.49168e+06	2.9057e+06	1.88218e+06	2.36009e+06		0.326804	0.0889974	0.426699	0.371079
NSF	P46459	NSF_HUMAN	https://www.uniprot.org/uniprot/P46459	n/d	P0283070A	192	82593	6		2	1.61831e+07	1.73371e+07	1.67657e+07	1.70547e+07	1.46914e+07	1.57334e+07	3.04081e+07	1.45234e+07	1.56224e+07	1.0	1.071309	1.036	1.053863	0.907826	0.972212	1.879004	0.897442	0.965354	2	6.7031	0.2843	1.61831e+07	1.88662e+07	1.78461e+07	1.70175e+07	1.51364e+07	1.76381e+07	2.54833e+07	1.66258e+07	1.74788e+07		-0.082845	0.308172	0.268067	0.641959
NSUN2	Q08J23	NSUN2_HUMAN	https://www.uniprot.org/uniprot/Q08J23	MT	P0283070A	153	86470	5	Seven Beta Strand	4	3.01825e+07	3.24497e+07	3.09905e+07	3.26155e+07	3.32135e+07	3.20203e+07	4.73686e+07	3.56807e+07	3.2962e+07	1.0	1.075113	1.02677	1.080609	1.100422	1.06089	1.569404	1.182165	1.092088	4	6.6561	0.6823	3.01825e+07	3.53117e+07	3.29877e+07	3.25442e+07	3.42195e+07	3.58967e+07	3.9697e+07	4.08458e+07	3.68788e+07		0.0637043	0.15842	0.309335	0.203895
NTMT1	Q9BV86	NTM1A_HUMAN	https://www.uniprot.org/uniprot/Q9BV86	MT	P0283070A	148	25387	3	Seven Beta Strand	3	1.16709e+07	1.34752e+07	1.44163e+07	1.18137e+07	1.12095e+07	1.19888e+07	1.31064e+07	1.09906e+07	1.11562e+07	1.0	1.154594	1.235231	1.012237	0.960465	1.027239	1.122995	0.941706	0.955897	3	6.3924	0.8216	1.16709e+07	1.46637e+07	1.53454e+07	1.17879e+07	1.1549e+07	1.34402e+07	1.09837e+07	1.25816e+07	1.24819e+07		-0.176277	0.189083	-0.166377	0.244457
NUCB1	Q02818	NUCB1_HUMAN	https://www.uniprot.org/uniprot/Q02818	n/d	P0283070A	192	53879	7		3	7.59704e+06	6.03697e+06	7.66883e+06	8.63493e+06	8.76635e+06	8.28577e+06	1.31133e+07	6.57253e+06	7.44567e+06	1.0	0.794649	1.00945	1.136618	1.153917	1.090659	1.726102	0.865144	0.980076	3	6.7004	0.384	7.59704e+06	6.56943e+06	8.16305e+06	8.61605e+06	9.03187e+06	9.28885e+06	1.09895e+07	7.52396e+06	8.33042e+06		0.269996	0.126923	0.348921	0.452042
NUMA1	Q14980	NUMA1_HUMAN	https://www.uniprot.org/uniprot/Q14980	n/d	P0283070A	1397	238257	38		25	1.96968e+08	2.0282e+08	2.00809e+08	2.84223e+08	2.68672e+08	2.77455e+08	2.08607e+08	2.19058e+08	2.05522e+08	1.0	1.030028	1.022607	1.442544	1.36293	1.408934	1.062163	1.11231	1.041579	25	7.2316	0.1952	1.96968e+08	2.20709e+08	2.1375e+08	2.83602e+08	2.76809e+08	3.11043e+08	1.74822e+08	2.50769e+08	2.29943e+08		0.467322	0.00037725	0.0762366	0.0955818
NUP98	P52948	NUP98_HUMAN	https://www.uniprot.org/uniprot/P52948	PROTEASE	P0283070A	215	197577	6	Serine	3	1.5464e+07	1.62775e+07	1.57723e+07	2.54085e+07	2.27397e+07	2.46389e+07	2.06601e+07	1.82477e+07	1.54261e+07	1.0	1.052602	1.019932	1.643072	1.470488	1.593302	1.336012	1.180008	0.997548	3	6.5342	0.6392	1.5464e+07	1.77131e+07	1.67887e+07	2.5353e+07	2.34284e+07	2.76217e+07	1.73141e+07	2.08892e+07	1.72592e+07		0.615337	0.00188421	0.193508	0.269929
NUP107	P57740	NU107_HUMAN	https://www.uniprot.org/uniprot/P57740	n/d	P0283070A	184	106373	4		4	1.23828e+07	1.20666e+07	1.25594e+07	1.38735e+07	1.42918e+07	1.17157e+07	1.62356e+07	1.36945e+07	1.28048e+07	1.0	0.974462	1.014264	1.120384	1.154162	0.946124	1.311144	1.105932	1.03408	4	6.3605	0.0259	1.23828e+07	1.31308e+07	1.33688e+07	1.38432e+07	1.47246e+07	1.3134e+07	1.36062e+07	1.56769e+07	1.43264e+07		0.10783	0.36938	0.207549	0.185227
NUP205	Q92621	NU205_HUMAN	https://www.uniprot.org/uniprot/Q92621	n/d	P0283070A	853	227919	24		13	1.08186e+08	1.081e+08	1.05331e+08	1.12483e+08	1.14407e+08	1.17861e+08	1.3732e+08	1.12e+08	1.03624e+08	1.0	0.99812	0.971986	1.041433	1.05803	1.088772	1.264688	1.034815	0.958957	12	7.1593	0.0888	1.08186e+08	1.17634e+08	1.12119e+08	1.12237e+08	1.17872e+08	1.32129e+08	1.1508e+08	1.28213e+08	1.15937e+08		0.100213	0.0180631	0.1341	0.414118
NUP214	P35658	NU214_HUMAN	https://www.uniprot.org/uniprot/P35658	n/d	P0283070A	267	215399	7		2	8.09539e+06	9.29445e+06	8.78721e+06	1.08227e+07	1.08027e+07	1.00708e+07	9.09615e+06	7.79937e+06	8.2905e+06	1.0	1.148116	1.085458	1.3369	1.334423	1.244013	1.12362	0.963433	1.024102	2	6.4261	1.3081	8.09539e+06	1.01142e+07	9.35351e+06	1.07991e+07	1.11299e+07	1.12899e+07	7.62297e+06	8.92839e+06	9.27564e+06		0.276006	0.0221048	-0.0556798	0.551913
NUP160	Q12769	NU160_HUMAN	https://www.uniprot.org/uniprot/Q12769	n/d	P0283070A	199	162120	7		4	1.99096e+07	1.72146e+07	2.07567e+07	2.06185e+07	1.8975e+07	1.71601e+07	2.91667e+07	2.03097e+07	1.92106e+07	1.0	0.864635	1.042546	1.035603	0.953056	0.861898	1.464954	1.020097	0.964889	3	6.1567	0.4461	1.99096e+07	1.87329e+07	2.20944e+07	2.05734e+07	1.95497e+07	1.92375e+07	2.4443e+07	2.32498e+07	2.14933e+07		-0.0283772	0.815965	0.24695	0.359792
NUP153	P49790	NU153_HUMAN	https://www.uniprot.org/uniprot/P49790	n/d	P0283070A	188	157336	10		3	5.27404e+06	5.76997e+06	5.88859e+06	9.00238e+06	8.25874e+06	8.12098e+06	6.14211e+06	5.54522e+06	5.52613e+06	1.0	1.094032	1.116523	1.706922	1.565922	1.539801	1.164593	1.051418	1.047799	3	6.009	0.6566	5.27404e+06	6.27888e+06	6.26808e+06	8.9827e+06	8.50888e+06	9.1041e+06	5.14736e+06	6.34794e+06	6.18279e+06		0.584007	0.000975465	0.0237344	0.752485
NUP188	Q5SRE5	NU188_HUMAN	https://www.uniprot.org/uniprot/Q5SRE5	n/d	P0283070A	198	196041	10		3	2.44196e+07	2.59222e+07	2.44757e+07	2.81729e+07	2.69701e+07	2.56255e+07	2.92289e+07	2.41637e+07	2.67206e+07	1.0	1.061533	1.002299	1.1537	1.104445	1.049382	1.196943	0.989523	1.094226	3	6.6464	0.4557	2.44196e+07	2.82085e+07	2.60531e+07	2.81113e+07	2.7787e+07	2.87277e+07	2.44951e+07	2.76617e+07	2.98957e+07		0.110416	0.0933516	0.0986628	0.356207
OAS3	Q9Y6K5	OAS3_HUMAN	https://www.uniprot.org/uniprot/Q9Y6K5	n/d	P0283070A	148	121169	6		3	7.83605e+06	7.30085e+06	5.84908e+06	5.43248e+06	6.10547e+06	6.04543e+06	8.13784e+06	6.89734e+06	6.33898e+06	1.0	0.9317	0.746432	0.693268	0.779151	0.771489	1.038513	0.880206	0.80895	3	6.1933	0.3181	7.83605e+06	7.94478e+06	6.22603e+06	5.42061e+06	6.2904e+06	6.77728e+06	6.81987e+06	7.89579e+06	7.09222e+06		-0.255214	0.182642	0.0264416	0.867325
OCIAD1	Q9NX40	OCAD1_HUMAN	https://www.uniprot.org/uniprot/Q9NX40	n/d	P0283070A	51	27626	2		1	7.31891e+06	7.52966e+06	8.20113e+06	9.01915e+06	8.73951e+06	8.03091e+06	6.77748e+06	7.53637e+06	7.28176e+06	1.0	1.028795	1.120541	1.232308	1.1941	1.097282	0.926023	1.029713	0.994924	1	6.7283	n/d	7.31891e+06	8.19376e+06	8.72966e+06	8.99943e+06	9.00421e+06	9.00313e+06	5.67982e+06	8.62733e+06	8.14703e+06		0.162039	0.082338	-0.0940099	0.234168
OGT	O15294	OGT1_HUMAN	https://www.uniprot.org/uniprot/O15294	n/d	P0283070A	311	116923	6		3	2.60286e+07	2.79828e+07	2.75281e+07	3.45932e+07	3.21851e+07	3.1735e+07	4.07924e+07	2.97529e+07	2.71915e+07	1.0	1.075081	1.057613	1.329047	1.236529	1.219236	1.567216	1.143084	1.044679	3	6.5897	0.7441	2.60286e+07	3.04509e+07	2.93022e+07	3.45176e+07	3.31599e+07	3.55768e+07	3.41858e+07	3.40598e+07	3.04226e+07		0.272818	0.00606749	0.261401	0.308226
OPA3	Q9H6K4	OPA3_HUMAN	https://www.uniprot.org/uniprot/Q9H6K4	n/d	P0283070A	59	19996	5		2	8.03968e+06	7.26325e+06	7.63397e+06	9.05771e+06	9.86609e+06	7.284e+06	6.22992e+06	6.84995e+06	8.76589e+06	1.0	0.903425	0.949536	1.126626	1.227174	0.906007	0.774897	0.852017	1.090328	2	6.2026	1.0063	8.03968e+06	7.90386e+06	8.12594e+06	9.03791e+06	1.01649e+07	8.1658e+06	5.22095e+06	7.84154e+06	9.80751e+06		0.192326	0.29545	-0.0703174	0.629449
ORMDL2	Q53FV1	ORML2_HUMAN	https://www.uniprot.org/uniprot/Q53FV1	n/d	P0283070A	84	17363	3		2	3.52538e+07	2.87022e+07	2.76295e+07	2.6914e+07	3.23438e+07	1.77794e+07	2.30978e+07	2.93886e+07	3.44314e+07	1.0	0.814159	0.78373	0.763436	0.917456	0.504327	0.655186	0.833629	0.97667	2	7.0098	0.4169	3.52538e+07	3.12337e+07	2.94101e+07	2.68552e+07	3.33235e+07	1.99318e+07	1.9357e+07	3.36429e+07	3.85228e+07		-0.249562	0.388437	-0.0754681	0.692138
OSBP	P22059	OSBP1_HUMAN	https://www.uniprot.org/uniprot/P22059	n/d	P0283070A	329	89420	15		4	1.79841e+07	1.8849e+07	1.89958e+07	2.62095e+07	2.45967e+07	2.39332e+07	2.23749e+07	2.11915e+07	2.03928e+07	1.0	1.048094	1.056258	1.45737	1.367694	1.333091	1.244149	1.178158	1.130615	4	6.6983	0.7616	1.79841e+07	2.05115e+07	2.022e+07	2.61522e+07	2.53417e+07	2.68306e+07	1.87511e+07	2.42591e+07	2.2816e+07		0.420857	0.00167464	0.196138	0.0186312
OSBPL2	Q9H1P3	OSBL2_HUMAN	https://www.uniprot.org/uniprot/Q9H1P3	n/d	P0283070A	460	55201	17		6	1.92325e+08	2.24793e+08	2.10025e+08	1.52544e+08	1.46969e+08	1.9009e+08	1.60184e+08	1.84428e+08	1.61836e+08	1.0	1.170132	1.094716	0.795077	0.766494	0.993578	0.83247	0.960137	0.841196	6	7.9573	0.3678	1.92325e+08	2.44619e+08	2.23561e+08	1.52211e+08	1.51421e+08	2.13102e+08	1.34241e+08	2.11125e+08	1.81066e+08		-0.35718	0.0677101	-0.308382	0.0288279
OXA1L	Q15070	OXA1L_HUMAN	https://www.uniprot.org/uniprot/Q15070	n/d	P0283070A	105	48547	4		3	1.20485e+07	1.06303e+07	1.12866e+07	1.42033e+07	1.45293e+07	9.81124e+06	1.33802e+07	1.22318e+07	1.45735e+07	1.0	0.882289	0.936762	1.178844	1.205899	0.814311	1.110531	1.01521	1.209564	3	6.1843	1.1108	1.20485e+07	1.15679e+07	1.2014e+07	1.41723e+07	1.49694e+07	1.0999e+07	1.12132e+07	1.40024e+07	1.63052e+07		0.182436	0.47449	0.242609	0.0610733
PABPC4	Q13310	PABP4_HUMAN	https://www.uniprot.org/uniprot/Q13310	n/d	P0283070A	392	72390	12		5	5.43756e+07	5.08457e+07	5.04903e+07	7.38877e+07	6.73629e+07	6.5456e+07	9.95402e+07	5.40889e+07	5.73753e+07	1.0	0.935084	0.936643	1.358839	1.236629	1.203775	1.830603	0.994727	1.056676	5	6.7857	0.2787	5.43756e+07	5.53303e+07	5.37442e+07	7.37262e+07	6.94032e+07	7.33801e+07	8.3419e+07	6.19187e+07	6.41931e+07		0.408707	0.00490097	0.438396	0.305389
PABPC1	P11940	PABP1_HUMAN	https://www.uniprot.org/uniprot/P11940	n/d	P0283070A	212	70670	6		5	5.62314e+07	5.8556e+07	5.35096e+07	7.10805e+07	6.67078e+07	6.10177e+07	1.13347e+08	5.45214e+07	5.6671e+07	1.0	1.041609	0.951596	1.265541	1.186308	1.085117	2.01464	0.969589	1.010993	5	7.0043	0.8953	5.62314e+07	6.37206e+07	5.69581e+07	7.09252e+07	6.87283e+07	6.84045e+07	9.49897e+07	6.24139e+07	6.34051e+07		0.240352	0.0437029	0.415958	0.437376
PAICS	P22234	PUR6_HUMAN	https://www.uniprot.org/uniprot/P22234	n/d	P0283070A	123	47958	4		4	4.67341e+07	4.79253e+07	4.57107e+07	5.16942e+07	5.02345e+07	4.83021e+07	9.50923e+07	5.07877e+07	5.49083e+07	1.0	1.02549	0.978102	1.106134	1.074901	1.033552	2.034753	1.086738	1.172014	4	7.0336	0.3475	4.67341e+07	5.21523e+07	4.86565e+07	5.15812e+07	5.1756e+07	5.41496e+07	7.96915e+07	5.81397e+07	6.14329e+07		0.0979449	0.0543102	0.516439	0.248824
PAK2	Q13177	PAK2_HUMAN	https://www.uniprot.org/uniprot/Q13177	KINASE	P0283070A	302	58042	9	STE	4	3.23913e+07	3.18515e+07	2.75232e+07	3.55558e+07	3.26813e+07	3.03365e+07	4.51043e+07	3.24148e+07	3.32013e+07	1.0	0.983336	0.84971	1.097698	1.008954	0.936564	1.392482	1.000728	1.025008	4	6.7928	0.4324	3.23913e+07	3.46608e+07	2.92969e+07	3.54781e+07	3.36712e+07	3.4009e+07	3.77994e+07	3.71072e+07	3.71465e+07		0.103243	0.356639	0.270891	0.231047
PARP1	P09874	PARP1_HUMAN	https://www.uniprot.org/uniprot/P09874	PARP	P0283070A	1418	113082	50	PARP1	25	1.88288e+09	1.96257e+09	1.71902e+09	1.49414e+08	1.5016e+08	1.52532e+08	1.41534e+08	1.09512e+08	1.09377e+08	1.0	1.04278	0.913227	0.07908	0.079744	0.080724	0.075416	0.057824	0.057678	25	8.1511	0.0846	1.88288e+09	2.13567e+09	1.8298e+09	1.49087e+08	1.54708e+08	1.70997e+08	1.18612e+08	1.25365e+08	1.22374e+08		-3.62151	0.000175459	-3.94848	0.000146636
PARP2	Q9UGN5	PARP2_HUMAN	https://www.uniprot.org/uniprot/Q9UGN5	PARP	P0283070A	126	66205	5	PARP2	3	2.9987e+07	3.56015e+07	3.08777e+07	2.36182e+07	2.57122e+07	3.14771e+07	1.05404e+07	8.67917e+06	8.35931e+06	1.0	1.18723	1.029704	0.787616	0.857445	1.049694	0.351499	0.289431	0.278764	3	6.4741	0.5899	2.9987e+07	3.87415e+07	3.28676e+07	2.35666e+07	2.6491e+07	3.52878e+07	8.83333e+06	9.93555e+06	9.35262e+06		-0.255533	0.158334	-1.80646	0.000248566
PARP3	Q9Y6F1	PARP3_HUMAN	https://www.uniprot.org/uniprot/Q9Y6F1	PARP	P0283070A	55	60845	3	PARP3	2	3.15507e+06	3.26867e+06	2.95712e+06	3.54378e+06	2.54042e+06	3.35001e+06	2.54991e+06	2.39078e+06	1.89758e+06	1.0	1.036003	0.937258	1.123201	0.805185	1.061785	0.808192	0.757758	0.601436	2	6.1054	0.5091	3.15507e+06	3.55696e+06	3.14769e+06	3.53604e+06	2.61736e+06	3.75556e+06	2.13693e+06	2.73687e+06	2.12306e+06		0.00818177	0.975104	-0.456089	0.0574973
PARP10	Q53GL7	PAR10_HUMAN	https://www.uniprot.org/uniprot/Q53GL7	n/d	P0283070A	439	109997	14		8	4.36457e+07	5.05072e+07	4.61201e+07	4.04259e+07	3.91707e+07	4.74423e+07	5.1013e+07	4.64242e+07	4.10933e+07	1.0	1.154811	1.055931	0.92807	0.899394	1.084178	1.167286	1.063413	0.940536	8	7.0499	0.4499	4.36457e+07	5.49619e+07	4.90923e+07	4.03375e+07	4.03572e+07	5.31857e+07	4.27512e+07	5.31445e+07	4.59763e+07		-0.142966	0.246093	-0.0180338	0.857896
PARP12	Q9H0J9	PAR12_HUMAN	https://www.uniprot.org/uniprot/Q9H0J9	PARP	P0283070A	60	79063	3	PARP12	2	8.47431e+06	8.96401e+06	9.62941e+06	1.03042e+07	9.98439e+06	8.75068e+06	9.94408e+06	9.62491e+06	8.93693e+06	1.0	1.057786	1.136306	1.215929	1.178194	1.032612	1.173438	1.135775	1.05459	2	6.3214	0.2397	8.47431e+06	9.75462e+06	1.025e+07	1.02816e+07	1.02868e+07	9.81003e+06	8.33358e+06	1.10182e+07	9.99888e+06		0.101429	0.333374	0.0746872	0.345372
PARP16	Q8N5Y8	PAR16_HUMAN	https://www.uniprot.org/uniprot/Q8N5Y8	PARP	P0283070A	100	36469	3	PARP16	2	2.55392e+07	2.43048e+07	2.37509e+07	1.2006e+07	1.44252e+07	1.56059e+07	9.91554e+06	1.39844e+07	1.58948e+07	1.0	0.951667	0.929977	0.470101	0.564827	0.611055	0.388248	0.547564	0.622369	2	6.2522	1.1514	2.55392e+07	2.64485e+07	2.52815e+07	1.19798e+07	1.48622e+07	1.74951e+07	8.30966e+06	1.60087e+07	1.77836e+07		-0.807943	0.0133751	-0.887029	0.0432971
PA2G4	Q9UQ80	PA2G4_HUMAN	https://www.uniprot.org/uniprot/Q9UQ80	PROTEASE	P0283070A	307	43786	8	Metalloproteinase	3	4.64271e+07	5.016e+07	5.16085e+07	4.51818e+07	4.42666e+07	4.57348e+07	6.03221e+07	4.80064e+07	4.82508e+07	1.0	1.080404	1.111604	0.973177	0.953464	0.985088	1.299287	1.034018	1.039281	3	6.6619	1.8247	4.64271e+07	5.45841e+07	5.49345e+07	4.5083e+07	4.56073e+07	5.12714e+07	5.05526e+07	5.49558e+07	5.39843e+07		-0.132588	0.0919561	0.0793903	0.586725
PBRM1	Q86U86	PB1_HUMAN	https://www.uniprot.org/uniprot/Q86U86	BROMO	P0283070A	237	192946	12		4	1.59142e+07	1.71707e+07	1.55756e+07	1.69068e+07	1.64612e+07	1.78008e+07	1.56595e+07	1.7693e+07	1.57263e+07	1.0	1.078958	0.978726	1.062373	1.034372	1.118551	0.983997	1.111778	0.988197	4	6.5732	0.6922	1.59142e+07	1.86852e+07	1.65794e+07	1.68698e+07	1.69598e+07	1.99558e+07	1.31234e+07	2.02543e+07	1.75951e+07		0.0725121	0.251873	0.0123504	0.883323
PBXIP1	Q96AQ6	PBIP1_HUMAN	https://www.uniprot.org/uniprot/Q96AQ6	n/d	P0283070A	56	80642	2		2	5.04453e+06	5.96352e+06	5.45764e+06	6.26861e+06	7.26894e+06	6.63663e+06	7.06477e+06	5.22539e+06	5.64179e+06	1.0	1.182175	1.081891	1.242655	1.440955	1.315609	1.400481	1.035853	1.118398	2	6.337	0.6581	5.04453e+06	6.48949e+06	5.80936e+06	6.25491e+06	7.48911e+06	7.44006e+06	5.92059e+06	5.98181e+06	6.31219e+06		0.293048	0.0353611	0.12307	0.495008
PC	P11498	PYC_HUMAN	https://www.uniprot.org/uniprot/P11498	n/d	P0283070A	312	129632	7		3	1.57828e+07	1.58099e+07	1.48767e+07	1.70493e+07	1.54035e+07	1.6464e+07	2.2684e+07	1.56796e+07	1.5847e+07	1.0	1.001715	0.942588	1.080249	0.975972	1.04316	1.43726	0.993462	1.004067	3	6.7372	0.6303	1.57828e+07	1.72043e+07	1.58354e+07	1.70121e+07	1.58701e+07	1.84571e+07	1.90102e+07	1.79493e+07	1.773e+07		0.0740537	0.238893	0.222295	0.369979
PCBP2	Q15366	PCBP2_HUMAN	https://www.uniprot.org/uniprot/Q15366	n/d	P0283070A	407	38651	11		2	1.40036e+07	1.40732e+07	1.37493e+07	1.7283e+07	1.62088e+07	1.27017e+07	2.13658e+07	1.46022e+07	1.44535e+07	1.0	1.004967	0.981837	1.234181	1.157476	0.907031	1.525737	1.042742	1.032129	2	6.8949	1.2484	1.40036e+07	1.53144e+07	1.46353e+07	1.72452e+07	1.66998e+07	1.42394e+07	1.79055e+07	1.67159e+07	1.6171e+07		0.14329	0.435261	0.269638	0.31753
PCYOX1	Q9UHG3	PCYOX_HUMAN	https://www.uniprot.org/uniprot/Q9UHG3	OXIDOREDUCTASE	P0283070A	1059	56639	73	C8 Thioreductase	15	6.16252e+08	6.44293e+08	6.24755e+08	4.35273e+08	4.79038e+08	5.23756e+08	5.55919e+08	6.18674e+08	6.17385e+08	1.0	1.046872	1.016044	0.707819	0.777839	0.851756	0.901275	1.004357	1.0019	15	9.2845	0.3368	6.16252e+08	7.01119e+08	6.65017e+08	4.34322e+08	4.93548e+08	5.87162e+08	4.65884e+08	7.08232e+08	6.90747e+08		-0.390662	0.0301406	-0.0732416	0.277564
PDCD4	Q53EL6	PDCD4_HUMAN	https://www.uniprot.org/uniprot/Q53EL6	n/d	P0283070A	131	51735	4		2	1.66796e+07	1.65215e+07	1.8503e+07	1.70319e+07	1.73819e+07	1.65631e+07	2.08487e+07	1.89237e+07	1.73077e+07	1.0	0.990516	1.109314	1.021118	1.042103	0.993014	1.249948	1.134538	1.037653	2	6.5768	0.1375	1.66796e+07	1.79786e+07	1.96954e+07	1.69947e+07	1.79084e+07	1.85683e+07	1.74721e+07	2.16631e+07	1.93643e+07		-0.0204339	0.762873	0.142709	0.217276
PDCD6IP	Q8WUM4	PDC6I_HUMAN	https://www.uniprot.org/uniprot/Q8WUM4	n/d	P0283070A	799	96771	32		18	2.45054e+08	2.41591e+08	2.51556e+08	2.58698e+08	2.44238e+08	2.0914e+08	2.8677e+08	2.39532e+08	2.54162e+08	1.0	0.986841	1.027012	1.05459	0.996201	0.85473	1.171558	0.977382	1.036657	18	7.5984	0.4044	2.45054e+08	2.62899e+08	2.67768e+08	2.58133e+08	2.51636e+08	2.34458e+08	2.40326e+08	2.74207e+08	2.84364e+08		-0.0519833	0.5965	0.0803192	0.423749
PDCD11	Q14690	RRP5_HUMAN	https://www.uniprot.org/uniprot/Q14690	n/d	P0283070A	244	208698	8		6	1.9361e+07	2.00821e+07	1.95464e+07	2.25098e+07	2.44841e+07	2.29861e+07	2.15563e+07	2.04399e+07	1.86453e+07	1.0	1.037245	1.008224	1.159606	1.261902	1.186717	1.111986	1.050962	0.962344	6	6.584	0.319	1.9361e+07	2.18533e+07	2.08061e+07	2.24606e+07	2.52257e+07	2.57688e+07	1.80651e+07	2.33988e+07	2.08609e+07		0.246487	0.0112061	0.0398488	0.606951
PDIA3	P30101	PDIA3_HUMAN	https://www.uniprot.org/uniprot/P30101	n/d	P0283070A	262	56782	8		3	9.56415e+07	9.89633e+07	9.90244e+07	1.24394e+08	1.15683e+08	1.08443e+08	8.27692e+07	1.04618e+08	1.01104e+08	1.0	1.034732	1.035372	1.300623	1.209546	1.133852	0.865412	1.093859	1.057111	3	7.6138	0.9444	9.56415e+07	1.07692e+08	1.05406e+08	1.24122e+08	1.19187e+08	1.21571e+08	6.93643e+07	1.19763e+08	1.13118e+08		0.247244	0.0414097	-0.0254682	0.786388
PDIA4	P13667	PDIA4_HUMAN	https://www.uniprot.org/uniprot/P13667	n/d	P0283070A	310	72932	10		4	3.2219e+07	3.21217e+07	3.14713e+07	4.08402e+07	3.97769e+07	3.78372e+07	3.15994e+07	3.22158e+07	2.89475e+07	1.0	0.996979	0.976792	1.267581	1.234578	1.174375	0.980769	0.9999	0.898462	4	6.8081	0.099	3.2219e+07	3.49548e+07	3.34995e+07	4.07509e+07	4.09817e+07	4.24178e+07	2.64817e+07	3.68793e+07	3.23873e+07		0.306053	0.00640416	-0.0466605	0.418642
PDS5A	Q29RF7	PDS5A_HUMAN	https://www.uniprot.org/uniprot/Q29RF7	n/d	P0283070A	117	150828	4		2	7.90263e+06	6.52539e+06	6.18168e+06	7.73611e+06	6.97163e+06	7.09888e+06	9.78225e+06	7.5099e+06	7.07181e+06	1.0	0.825724	0.782231	0.978929	0.882191	0.898294	1.237847	0.950304	0.894868	2	6.4555	0.3736	7.90263e+06	7.10092e+06	6.58007e+06	7.7192e+06	7.18279e+06	7.95827e+06	8.19795e+06	8.59703e+06	7.91214e+06		0.0814426	0.511437	0.241425	0.266009
PDS5B	Q9NTI5	PDS5B_HUMAN	https://www.uniprot.org/uniprot/Q9NTI5	n/d	P0283070A	427	164665	13		8	6.74389e+07	6.80169e+07	6.37592e+07	7.24128e+07	6.82895e+07	7.10086e+07	6.87884e+07	6.96201e+07	6.41302e+07	1.0	1.008218	0.944867	1.071868	1.012662	1.052861	1.019983	1.035172	0.95192	8	7.0254	0.1846	6.74389e+07	7.40159e+07	6.78682e+07	7.22545e+07	7.03579e+07	7.96048e+07	5.76477e+07	7.96982e+07	7.17506e+07		0.0877696	0.0855298	0.0238719	0.645201
PDXDC1	Q6P996	PDXD1_HUMAN	https://www.uniprot.org/uniprot/Q6P996	n/d	P0283070A	304	86706	8		5	1.53334e+07	1.38442e+07	1.60671e+07	1.54936e+07	1.47017e+07	1.41204e+07	2.50571e+07	1.70677e+07	1.40619e+07	1.0	0.902563	1.051571	1.011875	0.964668	0.915976	1.63415	1.11189	0.915464	5	6.2855	0.2055	1.53334e+07	1.50652e+07	1.71026e+07	1.54597e+07	1.5147e+07	1.58298e+07	2.09989e+07	1.95384e+07	1.57329e+07		-0.0299295	0.727384	0.312478	0.382213
PES1	O00541	PESC_HUMAN	https://www.uniprot.org/uniprot/O00541	n/d	P0283070A	131	68002	5		3	9.21641e+06	9.36421e+06	1.00543e+07	9.96025e+06	9.73211e+06	9.43935e+06	1.44215e+07	1.0013e+07	9.26694e+06	1.0	1.016037	1.09091	1.080708	1.055955	1.02419	1.564766	1.086432	1.005482	3	6.2203	0.5825	9.21641e+06	1.01901e+07	1.07022e+07	9.93848e+06	1.00269e+07	1.05821e+07	1.20859e+07	1.14625e+07	1.03681e+07		0.0248164	0.605269	0.235037	0.401173
PEX16	Q9Y5Y5	PEX16_HUMAN	https://www.uniprot.org/uniprot/Q9Y5Y5	n/d	P0283070A	104	39269	3		3	1.51761e+07	1.60788e+07	1.31711e+07	1.44864e+07	1.62294e+07	1.29959e+07	1.13889e+07	1.33632e+07	1.52012e+07	1.0	1.059478	0.867881	0.954554	1.069405	0.856338	0.750447	0.88054	1.001655	3	6.7551	1.1252	1.51761e+07	1.74969e+07	1.40199e+07	1.44548e+07	1.6721e+07	1.45692e+07	9.54438e+06	1.52976e+07	1.70076e+07		-0.0233825	0.856386	-0.153089	0.350907
PFKL	P17858	PFKAL_HUMAN	https://www.uniprot.org/uniprot/P17858	n/d	P0283070A	423	90202	10		5	5.51903e+07	5.99435e+07	5.80343e+07	5.55486e+07	5.7482e+07	5.59827e+07	7.1328e+07	5.99414e+07	5.6343e+07	1.0	1.089131	1.05153	1.007572	1.041524	1.014358	1.290504	1.085714	1.020722	5	7.1291	0.3677	5.51903e+07	6.52305e+07	6.17743e+07	5.54272e+07	5.92231e+07	6.276e+07	5.9776e+07	6.86184e+07	6.30381e+07		-0.0350356	0.436147	0.115583	0.399735
PFKM	P08237	PFKAM_HUMAN	https://www.uniprot.org/uniprot/P08237	n/d	P0283070A	336	85182	8		5	3.25199e+07	3.30097e+07	2.87402e+07	3.54166e+07	3.43169e+07	2.98237e+07	3.8692e+07	3.35491e+07	3.34523e+07	1.0	1.015063	0.883774	1.089076	1.054578	0.917091	1.18606	1.03165	1.028674	5	7.1253	0.8759	3.25199e+07	3.59211e+07	3.05924e+07	3.53392e+07	3.53563e+07	3.34341e+07	3.24256e+07	3.84057e+07	3.74274e+07		0.0787298	0.479162	0.165019	0.155374
PFN1	P07737	PROF1_HUMAN	https://www.uniprot.org/uniprot/P07737	n/d	P0283070A	307	15054	7		4	4.65303e+07	5.94449e+07	5.2207e+07	5.58668e+07	5.55673e+07	5.39257e+07	1.25335e+08	5.75322e+07	5.4337e+07	1.0	1.277551	1.122	1.200655	1.194218	1.158938	2.693611	1.236446	1.167776	4	7.0606	0.9107	4.65303e+07	6.46878e+07	5.55715e+07	5.57447e+07	5.72504e+07	6.0454e+07	1.05036e+08	6.58605e+07	6.07937e+07		0.0640225	0.559616	0.58454	0.342165
PGD	P52209	6PGD_HUMAN	https://www.uniprot.org/uniprot/P52209	OXIDOREDUCTASE	P0283070A	298	53139	10	C1 alcohol dehydrogenase	5	3.67102e+07	3.63518e+07	3.69656e+07	3.90523e+07	3.51946e+07	3.22201e+07	5.05727e+07	3.6927e+07	3.77395e+07	1.0	0.990237	1.009936	1.063802	0.958716	0.877688	1.377621	1.005906	1.028039	5	6.8948	0.2908	3.67102e+07	3.9558e+07	3.93479e+07	3.8967e+07	3.62606e+07	3.61206e+07	4.23821e+07	4.22725e+07	4.2224e+07		-0.0474578	0.584339	0.186821	0.361571
PGGT1B	P53609	PGTB1_HUMAN	https://www.uniprot.org/uniprot/P53609	n/d	P0283070A	193	42368	6		4	1.98168e+07	1.83579e+07	2.07378e+07	1.83106e+07	1.55925e+07	1.87644e+07	2.04659e+07	1.77328e+07	1.75948e+07	1.0	0.926382	1.04648	0.923997	0.786835	0.946894	1.032754	0.894836	0.887875	4	6.5223	0.4491	1.98168e+07	1.9977e+07	2.20743e+07	1.82706e+07	1.60648e+07	2.1036e+07	1.71513e+07	2.02997e+07	1.96856e+07		-0.16166	0.183688	-0.0784794	0.415951
PGK1	P00558	PGK1_HUMAN	https://www.uniprot.org/uniprot/P00558	n/d	P0283070A	297	44614	9		7	5.70315e+07	6.56309e+07	6.58867e+07	6.77824e+07	6.06063e+07	6.52858e+07	1.23682e+08	6.7593e+07	6.89126e+07	1.0	1.149123	1.154511	1.185938	1.059453	1.144733	2.190267	1.182256	1.200366	7	7.2934	0.3226	5.70315e+07	7.14194e+07	7.01328e+07	6.76343e+07	6.2442e+07	7.31893e+07	1.03651e+08	7.73777e+07	7.71013e+07		0.0386948	0.656498	0.464611	0.287781
PGRMC2	O15173	PGRC2_HUMAN	https://www.uniprot.org/uniprot/O15173	n/d	P0283070A	270	26170	10		6	6.11801e+07	6.15722e+07	5.68621e+07	5.66065e+07	6.01596e+07	4.76178e+07	5.12106e+07	6.39086e+07	6.08747e+07	1.0	1.004541	0.929421	0.926119	0.98332	0.781942	0.837046	1.048578	0.995664	6	7.2397	1.0999	6.11801e+07	6.70028e+07	6.05266e+07	5.64828e+07	6.19818e+07	5.33824e+07	4.29167e+07	7.31599e+07	6.81083e+07		-0.127833	0.316367	-0.0293772	0.762525
PHF5A	Q7RTV0	PHF5A_HUMAN	https://www.uniprot.org/uniprot/Q7RTV0	n/d	P0283070A	33	12405	2		1	8.67968e+06	1.09521e+07	1.15042e+07	1.13388e+07	1.0929e+07	1.05562e+07	1.76889e+07	1.28972e+07	1.15802e+07	1.0	1.261808	1.325413	1.306359	1.259148	1.216191	2.037968	1.485906	1.334172	1	6.3481	n/d	8.67968e+06	1.19181e+07	1.22456e+07	1.1314e+07	1.126e+07	1.18341e+07	1.48241e+07	1.47642e+07	1.29562e+07		0.0761679	0.566387	0.43751	0.138175
PHGDH	O43175	SERA_HUMAN	https://www.uniprot.org/uniprot/O43175	OXIDOREDUCTASE	P0283070A	434	56650	10	C1 alcohol dehydrogenase	6	1.09651e+08	1.13844e+08	1.18138e+08	1.13487e+08	1.0185e+08	1.05762e+08	1.62556e+08	1.144e+08	1.12157e+08	1.0	1.038232	1.077396	1.034983	0.928855	0.966433	1.482485	1.043437	1.022854	6	7.4319	0.5642	1.09651e+08	1.23884e+08	1.25751e+08	1.13239e+08	1.04935e+08	1.18565e+08	1.36229e+08	1.3096e+08	1.25485e+08		-0.0894266	0.187645	0.187744	0.439805
PIEZO1	Q92508	PIEZ1_HUMAN	https://www.uniprot.org/uniprot/Q92508	n/d	P0283070A	160	286786	5		2	6.08802e+06	5.62823e+06	5.78024e+06	6.03209e+06	7.18978e+06	5.69252e+06	7.21638e+06	4.89024e+06	5.40923e+06	1.0	0.924476	0.949445	0.990812	1.180972	0.935036	1.18534	0.803256	0.888503	2	6.572	0.2811	6.08802e+06	6.12463e+06	6.15275e+06	6.0189e+06	7.40755e+06	6.38166e+06	6.04764e+06	5.59814e+06	6.05199e+06		0.112418	0.408775	0.00159466	0.926474
PIGS	Q96S52	PIGS_HUMAN	https://www.uniprot.org/uniprot/Q96S52	n/d	P0283070A	157	61655	4		2	2.40205e+06	2.6359e+06	2.13355e+06	2.67924e+06	2.71353e+06	2.24262e+06	3.71123e+06	2.16577e+06	1.9997e+06	1.0	1.097356	0.88822	1.115397	1.129673	0.93363	1.545028	0.901636	0.832499	2	6.6585	0.3385	2.40205e+06	2.86838e+06	2.27104e+06	2.67338e+06	2.79572e+06	2.51411e+06	3.11018e+06	2.47929e+06	2.23732e+06		0.0904276	0.509926	0.135319	0.798772
PIGU	Q9H490	PIGU_HUMAN	https://www.uniprot.org/uniprot/Q9H490	n/d	P0283070A	146	50051	4		2	3.33673e+07	3.05176e+07	2.85562e+07	3.02546e+07	3.23681e+07	2.81877e+07	2.97637e+07	2.9128e+07	3.30348e+07	1.0	0.914597	0.855815	0.906714	0.970054	0.844769	0.892003	0.872951	0.990034	2	6.8781	0.3265	3.33673e+07	3.32093e+07	3.03966e+07	3.01885e+07	3.33485e+07	3.16001e+07	2.49433e+07	3.33445e+07	3.69602e+07		-0.025679	0.787832	-0.00805439	0.936336
PIK3CB	P42338	PK3CB_HUMAN	https://www.uniprot.org/uniprot/P42338	KINASE	P0283070A	101	122761	3	Lipid Kinase	3	1.7521e+07	1.63699e+07	1.64545e+07	1.69699e+07	1.43263e+07	1.3151e+07	2.57368e+07	15323383	1.49569e+07	1.0	0.934306	0.93913	0.968548	0.817664	0.750585	1.468913	0.874574	0.853656	3	6.4448	0.4855	1.7521e+07	1.78137e+07	1.75149e+07	1.69328e+07	1.47602e+07	1.4743e+07	2.15685e+07	1.75416e+07	1.67342e+07		-0.179769	0.219858	0.154007	0.716233
PIK3R4	Q99570	PI3R4_HUMAN	https://www.uniprot.org/uniprot/Q99570	KINASE	P0283070A	130	153102	5	Other	2	2.07764e+07	2.06141e+07	1.8868e+07	2.17144e+07	2.27646e+07	2.10726e+07	2.3426e+07	1.7137e+07	1.78623e+07	1.0	0.99219	0.908148	1.04515	1.095696	1.014259	1.12753	0.824832	0.859743	2	6.5921	0.4715	2.07764e+07	2.24322e+07	2.0084e+07	2.16669e+07	2.34541e+07	2.36236e+07	1.9632e+07	1.96177e+07	1.99849e+07		0.121467	0.0974907	-0.0445706	0.730196
PIP4K2A	P48426	PI42A_HUMAN	https://www.uniprot.org/uniprot/P48426	KINASE	P0283070A	77	46224	2	Lipid Kinase	2	2.71685e+07	2.78219e+07	2.66087e+07	3.55549e+07	3.11231e+07	3.23088e+07	4.96217e+07	2.65468e+07	2.52589e+07	1.0	1.024052	0.979396	1.308681	1.145557	1.189201	1.826444	0.977116	0.929712	2	6.4929	1.0244	2.71685e+07	3.02758e+07	2.83235e+07	3.54772e+07	3.20657e+07	3.62201e+07	4.15852e+07	3.03896e+07	2.82603e+07		0.278681	0.030438	0.313821	0.520871
PIP4K2C	Q8TBX8	PI42C_HUMAN	https://www.uniprot.org/uniprot/Q8TBX8	KINASE	P0283070A	570	47299	23	Lipid Kinase	7	1.72767e+08	1.90128e+08	1.90027e+08	1.57844e+08	1.50515e+08	1.59985e+08	1.43722e+08	1.6551e+08	1.52321e+08	1.0	1.098591	1.102476	0.91295	0.871393	0.928205	0.83518	0.960053	0.883655	7	8.1835	0.4916	1.72767e+08	2.06897e+08	2.02274e+08	1.57499e+08	1.55074e+08	1.79352e+08	1.20445e+08	1.89469e+08	1.7042e+08		-0.239507	0.0177718	-0.260579	0.0275222
PITRM1	Q5JRX3	PREP_HUMAN	https://www.uniprot.org/uniprot/Q5JRX3	PROTEASE	P0283070A	760	117510	26	Metalloproteinase	15	1.49416e+08	1.61446e+08	1.53314e+08	1.44975e+08	1.46339e+08	1.51554e+08	1.47073e+08	1.39172e+08	1.3625e+08	1.0	1.083278	1.031774	0.971529	0.981435	1.017327	0.984101	0.934843	0.913774	15	7.1471	0.0577	1.49416e+08	1.75686e+08	1.63194e+08	1.44658e+08	1.50771e+08	1.69901e+08	1.23254e+08	1.59319e+08	1.5244e+08		-0.067798	0.169033	-0.135738	0.0431919
PI4KA	P42356	PI4KA_HUMAN	https://www.uniprot.org/uniprot/P42356	KINASE	P0283070A	365	236828	12	Lipid Kinase	6	2.53364e+07	2.57906e+07	2.39619e+07	2.75377e+07	2.67619e+07	2.76114e+07	3.74783e+07	2.55559e+07	2.48031e+07	1.0	1.017928	0.946036	1.086884	1.057329	1.088013	1.479228	1.008662	0.978952	6	6.6928	0.243	2.53364e+07	2.80653e+07	2.55062e+07	2.74776e+07	2.75724e+07	3.0954e+07	3.14085e+07	2.92553e+07	2.77504e+07		0.125456	0.0417108	0.226233	0.405843
PKM	P14618	KPYM_HUMAN	https://www.uniprot.org/uniprot/P14618	n/d	P0283070A	1243	58061	39		18	3.73113e+08	3.98152e+08	3.75031e+08	4.01426e+08	3.7282e+08	3.57154e+08	5.35412e+08	3.55615e+08	3.51817e+08	1.0	1.066779	1.005942	1.074724	1.000735	0.957405	1.436739	0.954485	0.943531	18	7.9219	0.2196	3.73113e+08	4.33268e+08	3.992e+08	4.00549e+08	3.84113e+08	4.00391e+08	4.48699e+08	4.07094e+08	3.93622e+08		-0.0188698	0.750609	0.116666	0.701617
PKP3	Q9Y446	PKP3_HUMAN	https://www.uniprot.org/uniprot/Q9Y446	n/d	P0283070A	209	88654	7		5	2.13617e+07	2.32867e+07	2.27386e+07	2.95877e+07	2.87913e+07	2.68505e+07	3.12035e+07	2.2345e+07	2.02714e+07	1.0	1.085778	1.064459	1.381666	1.34472	1.257808	1.460726	1.046611	0.951555	5	6.624	0.2621	2.13617e+07	2.53405e+07	2.4204e+07	2.95231e+07	2.96634e+07	3.01011e+07	2.61499e+07	2.55796e+07	2.26802e+07		0.338886	0.00389428	0.131542	0.629434
PLEC	Q15149	PLEC_HUMAN	https://www.uniprot.org/uniprot/Q15149	n/d	P0283070A	6226	513700	197		107	1.55738e+09	1.51856e+09	1.52681e+09	1.59778e+09	1.56253e+09	1.59867e+09	1.54565e+09	1.621e+09	1.52262e+09	1.0	0.975707	0.981223	1.02733	1.003829	1.026945	0.986246	1.041796	0.978642	107	7.7947	0.1373	1.55738e+09	1.6525e+09	1.62521e+09	1.59429e+09	1.60986e+09	1.7922e+09	1.29532e+09	1.85565e+09	1.70354e+09		0.0481559	0.0360564	0.026864	0.44276
PLEKHF2	Q9H8W4	PKHF2_HUMAN	https://www.uniprot.org/uniprot/Q9H8W4	n/d	P0283070A	121	27797	2		2	1.30417e+07	1.33618e+07	1.43978e+07	1.48377e+07	1.38229e+07	1.27779e+07	1.60371e+07	1.38302e+07	1.32584e+07	1.0	1.02454	1.103977	1.137706	1.059898	0.979771	1.229675	1.06046	1.016612	2	6.6232	0.494	1.30417e+07	1.45403e+07	1.53257e+07	1.48052e+07	1.42416e+07	1.43248e+07	1.34398e+07	1.58323e+07	1.48338e+07		0.0223564	0.797065	0.0799338	0.474746
PLG	P00747	PLMN_HUMAN	https://www.uniprot.org/uniprot/P00747	PROTEASE	P0283070A	74	90568	5	Serine	1	2.00596e+07	1.68178e+07	1.67016e+07	1.57665e+07	1.55765e+07	1.42339e+07	1.83343e+08	1.74855e+07	1.54731e+07	1.0	0.838388	0.832597	0.78598	0.776509	0.70958	9.139877	0.871677	0.771354	1	8.3355	n/d	2.00596e+07	1.83011e+07	1.77779e+07	1.5732e+07	1.60483e+07	1.59571e+07	1.53649e+08	2.00167e+07	1.73117e+07		-0.233366	0.0994989	2.0133	0.462724
PLK1	P53350	PLK1_HUMAN	https://www.uniprot.org/uniprot/P53350	KINASE	P0283070A	64	68254	2	Other	2	8.51412e+06	8.30023e+06	7.27053e+06	8.87394e+06	8.5382e+06	8.18122e+06	6.00147e+07	7.86422e+06	7.86253e+06	1.0	0.974878	0.853938	1.042261	1.002828	0.9609	7.048845	0.923668	0.923469	1	6.6496	n/d	8.51412e+06	9.03229e+06	7.73908e+06	8.85454e+06	8.79681e+06	9.17163e+06	5.0295e+07	9.00264e+06	8.79681e+06		0.0876418	0.335935	1.65296	0.433339
PLS3	P13797	PLST_HUMAN	https://www.uniprot.org/uniprot/P13797	n/d	P0283070A	235	70810	7		5	3.31178e+07	3.424e+07	3.509e+07	3.4194e+07	3.35105e+07	3.10883e+07	3.87088e+07	3.41062e+07	3.22241e+07	1.0	1.036848	1.058346	1.032497	1.015936	0.942996	1.169514	1.029763	0.973211	5	6.6449	0.1565	3.31178e+07	3.72599e+07	3.73514e+07	3.41193e+07	3.45255e+07	3.48519e+07	3.24397e+07	3.90434e+07	3.60532e+07		-0.0524104	0.346292	0.0360377	0.726805
PLXNB2	O15031	PLXB2_HUMAN	https://www.uniprot.org/uniprot/O15031	n/d	P0283070A	172	205125	5		3	2.52276e+07	2.60706e+07	2.39216e+07	2.77213e+07	2.63098e+07	2.55183e+07	6.59941e+07	2.46644e+07	2.41726e+07	1.0	1.033414	0.948232	1.098846	1.042898	1.011522	2.615948	0.977677	0.95818	3	6.8441	0.3862	2.52276e+07	2.83699e+07	2.54633e+07	2.76607e+07	2.71067e+07	2.86075e+07	5.5306e+07	2.82348e+07	2.7045e+07		0.0807384	0.183151	0.61033	0.454112
PMPCA	Q10713	MPPA_HUMAN	https://www.uniprot.org/uniprot/Q10713	PROTEASE	P0283070A	727	58252	28	Metalloproteinase	12	5.02366e+08	5.31023e+08	5.31136e+08	3.33908e+08	3.65335e+08	3.49023e+08	4.00329e+08	4.74949e+08	4.9114e+08	1.0	1.059047	1.057228	0.664107	0.727454	0.695152	0.795977	0.942004	0.975785	12	8.1391	0.2418	5.02366e+08	5.77858e+08	5.65366e+08	3.33178e+08	3.764e+08	3.91276e+08	3.35493e+08	5.43701e+08	5.49501e+08		-0.57772	0.000409797	-0.195326	0.150876
PMPCB	O75439	MPPB_HUMAN	https://www.uniprot.org/uniprot/O75439	n/d	P0283070A	188	54366	6		4	1.7985e+07	1.81294e+07	2.12647e+07	1.88867e+07	2.08459e+07	1.82489e+07	2.29105e+07	2.12802e+07	1.95307e+07	1.0	1.008034	1.182359	1.05014	1.159073	1.014677	1.273869	1.183221	1.085947	4	6.7505	0.0938	1.7985e+07	1.97284e+07	2.26351e+07	1.88454e+07	2.14773e+07	2.04581e+07	1.92e+07	2.43607e+07	2.18515e+07		0.0150686	0.86987	0.151252	0.2148
PNPLA2	Q96AD5	PLPL2_HUMAN	https://www.uniprot.org/uniprot/Q96AD5	n/d	P0283070A	87	55315	3		2	8.88276e+06	8.68834e+06	8.80657e+06	7.58129e+06	7.95775e+06	7.45175e+06	8.13911e+06	8.27857e+06	7.39789e+06	1.0	0.978113	0.991423	0.853484	0.895866	0.838901	0.916283	0.931982	0.832837	2	6.5986	0.0689	8.88276e+06	9.45463e+06	9.37411e+06	7.56472e+06	8.19878e+06	8.35386e+06	6.82094e+06	9.47697e+06	8.27696e+06		-0.19826	0.0130178	-0.147411	0.0935575
PNPLA6	Q8IY17	PLPL6_HUMAN	https://www.uniprot.org/uniprot/Q8IY17	n/d	P0283070A	163	149993	4		2	6.99868e+06	7.5097e+06	8.07409e+06	6.65558e+06	8.37385e+06	6.41405e+06	8.34429e+06	7.0257e+06	7.58106e+06	1.0	1.073016	1.153659	0.950977	1.19649	0.916466	1.192266	1.003861	1.083212	2	6.1969	0.1585	6.99868e+06	8.17204e+06	8.59443e+06	6.64103e+06	8.62749e+06	7.19053e+06	6.99288e+06	8.04273e+06	8.48189e+06		-0.074664	0.583428	0.0233566	0.823694
POLA1	P09884	DPOLA_HUMAN	https://www.uniprot.org/uniprot/P09884	n/d	P0283070A	104	165911	3		2	3.29706e+06	3.79565e+06	3.80079e+06	3.59866e+06	4.66424e+06	3.9832e+06	5.14631e+06	4.40195e+06	3.92007e+06	1.0	1.151223	1.152781	1.091475	1.414668	1.208107	1.560881	1.335116	1.188961	2	5.7579	0.6006	3.29706e+06	4.13042e+06	4.04573e+06	3.59079e+06	4.80552e+06	4.4654e+06	4.31284e+06	5.03917e+06	4.38588e+06		0.168855	0.283303	0.306105	0.101139
POLD1	P28340	DPOD1_HUMAN	https://www.uniprot.org/uniprot/P28340	n/d	P0283070A	91	123630	2		2	1.30095e+07	1.2698e+07	1.21855e+07	1.32799e+07	1.31313e+07	1.28105e+07	1.38664e+07	1.51515e+07	1.36855e+07	1.0	0.976058	0.936663	1.020784	1.009364	0.984706	1.06587	1.164652	1.051961	1	6.7232	n/d	1.30095e+07	1.3818e+07	1.29708e+07	1.32509e+07	1.35291e+07	1.43614e+07	1.16207e+07	1.73449e+07	1.53117e+07		0.049721	0.206677	0.17242	0.0440698
POLRMT	O00411	RPOM_HUMAN	https://www.uniprot.org/uniprot/O00411	n/d	P0283070A	204	138619	6		5	1.57363e+07	1.70827e+07	1.73226e+07	1.79025e+07	1.73616e+07	1.75489e+07	2.55122e+07	1.76978e+07	1.59944e+07	1.0	1.085561	1.100807	1.14251	1.103282	1.115185	1.61253	1.124648	1.014196	5	6.2817	0.4605	1.57363e+07	1.85894e+07	1.8439e+07	1.78634e+07	1.78874e+07	1.96733e+07	2.13804e+07	2.02597e+07	1.78949e+07		0.0748848	0.214765	0.239696	0.411648
POLR2A	P24928	RPB1_HUMAN	https://www.uniprot.org/uniprot/P24928	n/d	P0283070A	130	217174	7		4	2.11223e+07	2.24746e+07	2.28646e+07	2.12376e+07	2.24826e+07	2.0747e+07	2.22908e+07	2.13279e+07	2.1712e+07	1.0	1.064022	1.082485	1.005458	1.064399	0.982231	1.055321	1.009732	1.02792	4	6.7435	0.24	2.11223e+07	2.44568e+07	2.43381e+07	2.11912e+07	2.31635e+07	2.32586e+07	1.86807e+07	2.44153e+07	2.4292e+07		-0.0439551	0.41954	-0.024757	0.581904
POLR3A	O14802	RPC1_HUMAN	https://www.uniprot.org/uniprot/O14802	n/d	P0283070A	96	155640	3		2	5.9886e+06	6.15552e+06	6.42006e+06	5.56045e+06	6.21592e+06	5.79008e+06	6.1154e+06	6.56298e+06	5.68639e+06	1.0	1.027873	1.072046	0.928505	1.037959	0.966851	1.021173	1.095911	0.949536	2	6.0861	0.5851	5.9886e+06	6.69843e+06	6.8338e+06	5.54829e+06	6.4042e+06	6.49103e+06	5.12497e+06	7.51303e+06	6.36209e+06		-0.0796982	0.231883	-0.0155804	0.810324
POLR2B	P30876	RPB2_HUMAN	https://www.uniprot.org/uniprot/P30876	n/d	P0283070A	326	133895	7		5	2.74067e+07	2.73856e+07	2.76654e+07	2.82723e+07	2.91618e+07	2.6202e+07	4.38243e+07	2.94394e+07	2.51001e+07	1.0	0.999037	1.007416	1.031584	1.064038	0.955223	1.599035	1.074166	0.915028	5	6.5857	0.6442	2.74067e+07	2.98009e+07	2.94483e+07	2.82105e+07	3.00451e+07	2.9374e+07	3.67267e+07	3.3701e+07	2.80827e+07		0.0204718	0.71901	0.254474	0.465709
POM121	Q96HA1	P121A_HUMAN	https://www.uniprot.org/uniprot/Q96HA1	n/d	P0283070A	173	127719	3		2	6.1894e+06	6.23022e+06	7.0827e+06	7.85638e+06	7.2234e+06	8.26863e+06	6.831e+06	6.91263e+06	7.28027e+06	1.0	1.006594	1.144327	1.269328	1.167058	1.335933	1.10366	1.116848	1.176247	2	6.2863	0.6235	6.1894e+06	6.77971e+06	7.53915e+06	7.83921e+06	7.44218e+06	9.26962e+06	5.72468e+06	7.91329e+06	8.14536e+06		0.259678	0.0382667	0.108384	0.216307
PON3	Q15166	PON3_HUMAN	https://www.uniprot.org/uniprot/Q15166	n/d	P0283070A	254	39607	7		4	4.58951e+07	4.37313e+07	3.98714e+07	3.55093e+07	4.39898e+07	3.79544e+07	4.34248e+07	3.98111e+07	4.70818e+07	1.0	0.952852	0.86875	0.773706	0.958486	0.826981	0.946175	0.867437	1.025857	3	7.0088	0.3418	4.58951e+07	4.75883e+07	4.24409e+07	3.54317e+07	4.53222e+07	4.25491e+07	3.63919e+07	4.55741e+07	5.26764e+07		-0.140837	0.266788	0.00910697	0.933487
PON2	Q15165	PON2_HUMAN	https://www.uniprot.org/uniprot/Q15165	n/d	P0283070A	144	39397	3		2	6.30444e+06	5.63068e+06	5.90151e+06	3.6614e+06	4.31746e+06	4.13532e+06	5.32026e+06	4.27143e+06	5.72387e+06	1.0	0.893128	0.936087	0.580764	0.684828	0.655938	0.84389	0.677527	0.907911	2	7.4544	0.0101	6.30444e+06	6.1273e+06	6.28183e+06	3.65339e+06	4.44823e+06	4.63595e+06	4.45861e+06	4.88976e+06	6.40403e+06		-0.558147	0.00451338	-0.219844	0.205155
POP1	Q99575	POP1_HUMAN	https://www.uniprot.org/uniprot/Q99575	n/d	P0283070A	390	114707	11		6	3.4103e+07	3.18764e+07	3.35456e+07	3.38326e+07	3.19853e+07	2.89407e+07	3.53818e+07	3.29919e+07	3.12872e+07	1.0	0.93471	0.981256	0.99745	0.938629	0.848824	1.03172	0.968651	0.917689	6	6.6554	0.2923	3.4103e+07	3.46879e+07	3.57074e+07	3.37586e+07	3.29541e+07	3.24443e+07	2.96515e+07	3.77678e+07	3.50049e+07		-0.0708006	0.390662	0.00196838	0.990931
POR	P16435	NCPR_HUMAN	https://www.uniprot.org/uniprot/P16435	OXIDOREDUCTASE	P0283070A	718	76689	23	C6 NAD(P)H reductase	11	1.18376e+08	1.11581e+08	1.08715e+08	1.05835e+08	1.19387e+08	9.463e+07	1.06071e+08	1.06006e+08	1.11164e+08	1.0	0.945703	0.921519	0.898084	1.010449	0.801342	0.903323	0.900574	0.942043	11	7.3167	0.3735	1.18376e+08	1.21422e+08	1.15722e+08	1.05604e+08	1.23004e+08	1.06086e+08	8.88924e+07	1.21351e+08	1.24373e+08		-0.0824846	0.466819	-0.0672783	0.207771
POSTN	Q15063	POSTN_HUMAN	https://www.uniprot.org/uniprot/Q15063	n/d	P0283070A	69	93313	4		2	2.71286e+06	3.3391e+06	3.35716e+06	3.50643e+06	3.17119e+06	3.62702e+06	5.44626e+07	2.94509e+06	2.7567e+06	1.0	1.230841	1.237497	1.292521	1.168946	1.336974	20.075715	1.085605	1.016159	2	6.4967	0.6916	2.71286e+06	3.6336e+06	3.57351e+06	3.49876e+06	3.26724e+06	4.06611e+06	4.56421e+07	3.37142e+06	3.08427e+06		0.131163	0.324347	2.67678	0.460236
PPIA	P62937	PPIA_HUMAN	https://www.uniprot.org/uniprot/P62937	n/d	P0283070A	347	18012	6		6	1.3396e+08	1.41939e+08	1.36618e+08	1.60878e+08	1.44989e+08	1.3145e+08	1.92515e+08	1.39988e+08	1.33055e+08	1.0	1.063388	1.027252	1.201794	1.082619	0.982748	1.431888	1.049878	0.992797	6	7.8937	0.305	1.3396e+08	1.54458e+08	1.45422e+08	1.60526e+08	1.4938e+08	1.47363e+08	1.61336e+08	1.60253e+08	1.48866e+08		0.0842236	0.446834	0.174508	0.451372
PPIB	P23284	PPIB_HUMAN	https://www.uniprot.org/uniprot/P23284	n/d	P0283070A	135	23742	6		3	3.22637e+07	3.65028e+07	3.35624e+07	4.09535e+07	3.87239e+07	3.82256e+07	6.28569e+07	3.76788e+07	3.84332e+07	1.0	1.131391	1.040254	1.269339	1.200232	1.184788	1.948224	1.167839	1.191222	3	6.7549	0.6341	3.22637e+07	3.97223e+07	3.57254e+07	4.0864e+07	3.98968e+07	4.28532e+07	5.26768e+07	4.31331e+07	4.30001e+07		0.204387	0.0386832	0.441547	0.235305
PPP1CA	P62136	PP1A_HUMAN	https://www.uniprot.org/uniprot/P62136	PHOSPHATASE	P0283070A	162	38631	4	PTSP	2	8.31463e+06	8.49437e+06	9.64439e+06	1.0065e+07	8.64397e+06	8.1366e+06	1.98233e+07	8.30164e+06	8.15505e+06	1.0	1.021618	1.15993	1.210516	1.03961	0.978588	2.384147	0.998438	0.980807	2	6.5344	0.209	8.31463e+06	9.24357e+06	1.02659e+07	1.0043e+07	8.90578e+06	9.12161e+06	1.66128e+07	9.50338e+06	9.12409e+06		0.0212308	0.878606	0.455722	0.522519
PPP2R1A	P30153	2AAA_HUMAN	https://www.uniprot.org/uniprot/P30153	n/d	P0283070A	217	65308	8		5	1.32525e+07	1.43141e+07	1.48387e+07	1.56114e+07	1.43354e+07	1.31421e+07	2.2915e+07	1.43044e+07	1.38718e+07	1.0	1.080105	1.12188	1.181959	1.083304	0.99416	1.719584	1.079438	1.046793	5	6.8088	0.2474	1.32525e+07	1.55766e+07	1.57949e+07	1.55773e+07	1.47696e+07	1.47331e+07	1.92038e+07	1.63751e+07	1.55201e+07		0.0230751	0.820548	0.268829	0.429929
PRC1	O43663	PRC1_HUMAN	https://www.uniprot.org/uniprot/O43663	n/d	P0283070A	169	71606	6		4	8.13866e+06	6.99553e+06	1.08893e+07	1.10133e+07	9.83908e+06	1.25371e+07	2.15968e+08	9.31527e+06	6.70893e+06	1.0	0.859543	1.337972	1.353207	1.221703	1.540438	26.536016	1.144571	0.824329	4	6.6131	1.1303	8.13866e+06	7.61253e+06	1.15911e+07	1.09892e+07	1.01371e+07	1.40548e+07	1.8099e+08	1.06637e+07	7.50614e+06		0.359579	0.17225	3.15619	0.451775
PRDX3	P30048	PRDX3_HUMAN	https://www.uniprot.org/uniprot/P30048	OXIDOREDUCTASE	P0283070A	160	27692	3	C11 peroxidase	2	9.59789e+06	1.2822e+07	1.07808e+07	1.13624e+07	1.15051e+07	1.12401e+07	1.51163e+07	1.34008e+07	1.12542e+07	1.0	1.335918	1.123251	1.183845	1.198709	1.171102	1.574965	1.396222	1.172575	2	6.6458	0.1493	9.59789e+06	1.39529e+07	1.14756e+07	1.13376e+07	1.18535e+07	1.26008e+07	1.26682e+07	1.53407e+07	1.25916e+07		0.0388789	0.725375	0.260516	0.207295
PRDX4	Q13162	PRDX4_HUMAN	https://www.uniprot.org/uniprot/Q13162	OXIDOREDUCTASE	P0283070A	229	30540	8	C11 peroxidase	2	1.66989e+07	1.611e+07	1.52029e+07	1.35258e+07	1.34414e+07	1.33531e+07	1.30692e+07	1.78463e+07	1.57692e+07	1.0	0.964737	0.910418	0.809985	0.804929	0.79964	0.782639	1.068712	0.944329	2	6.53	0.4993	1.66989e+07	1.75309e+07	1.61827e+07	1.34963e+07	1.38485e+07	1.49696e+07	1.09525e+07	2.04297e+07	1.7643e+07		-0.251883	0.0221921	-0.0404403	0.739336
PRDX1	Q06830	PRDX1_HUMAN	https://www.uniprot.org/uniprot/Q06830	OXIDOREDUCTASE	P0283070A	104	22110	4	C11 peroxidase	2	1.32053e+07	1.5016e+07	1.32232e+07	1.30458e+07	1.50814e+07	1.25539e+07	3.34053e+07	1.35624e+07	1.33241e+07	1.0	1.137118	1.001352	0.987919	1.142073	0.950667	2.529684	1.027038	1.008998	2	6.8806	0.2978	1.32053e+07	1.63404e+07	1.40753e+07	1.30173e+07	1.55382e+07	1.40736e+07	2.79951e+07	1.55256e+07	1.49074e+07		-0.0268229	0.791783	0.540781	0.456984
PREP	P48147	PPCE_HUMAN	https://www.uniprot.org/uniprot/P48147	PROTEASE	P0283070A	256	80699	8	Serine	3	1.83452e+07	1.96652e+07	1.82361e+07	2.14294e+07	1.94248e+07	1.97463e+07	2.95947e+07	1.78271e+07	1.8581e+07	1.0	1.071953	0.994055	1.168119	1.058846	1.076372	1.613211	0.971756	1.012855	3	6.6961	0.3986	1.83452e+07	2.13996e+07	1.94114e+07	2.13825e+07	2.00131e+07	2.21367e+07	2.48017e+07	2.04077e+07	2.0789e+07		0.107562	0.132193	0.230762	0.500222
PREPL	Q4J6C6	PPCEL_HUMAN	https://www.uniprot.org/uniprot/Q4J6C6	PROTEASE	P0283070A	289	83926	9	Serine	5	4.62983e+07	5.11452e+07	5.174e+07	4.23546e+07	4.21048e+07	4.3288e+07	4.28631e+07	3.67495e+07	3.57452e+07	1.0	1.10469	1.117537	0.91585	0.909255	0.936135	0.925804	0.792598	0.772063	5	6.8144	0.1829	4.62983e+07	5.56562e+07	5.50744e+07	4.2262e+07	4.33801e+07	4.85284e+07	3.59212e+07	4.20693e+07	3.99927e+07		-0.223795	0.0422778	-0.370973	0.0245585
PREX1	Q8TCU6	PREX1_HUMAN	https://www.uniprot.org/uniprot/Q8TCU6	n/d	P0283070A	520	186201	14		10	6.51248e+07	5.90471e+07	5.90435e+07	7.02156e+07	6.51373e+07	5.49087e+07	6.06091e+07	6.66381e+07	5.90079e+07	1.0	0.90886	0.907682	1.075195	1.004759	0.845378	0.937888	1.025586	0.910193	9	6.9448	0.2343	6.51248e+07	6.4255e+07	6.28486e+07	7.00621e+07	6.71102e+07	6.15559e+07	5.07931e+07	7.62845e+07	6.60197e+07		0.0544437	0.703955	0.0237388	0.75964
PRKAR1A	P10644	KAP0_HUMAN	https://www.uniprot.org/uniprot/P10644	n/d	P0283070A	117	42981	3		2	2.01799e+07	2.26673e+07	2.04944e+07	2.29432e+07	2.35533e+07	1.92046e+07	5.02431e+07	2.19571e+07	2.14937e+07	1.0	1.123261	1.015582	1.136933	1.167165	0.951668	2.489755	1.088067	1.065101	2	6.7461	0.2714	2.01799e+07	2.46666e+07	2.18152e+07	2.28931e+07	2.42667e+07	2.15295e+07	4.21059e+07	2.51356e+07	2.40477e+07		0.0527637	0.675528	0.5648	0.383794
PRKDC	P78527	PRKDC_HUMAN	https://www.uniprot.org/uniprot/P78527	KINASE	P0283070A	4352	469083	187	Atypical	83	1.53719e+09	1.46426e+09	1.44445e+09	1.50794e+09	1.45872e+09	1.46275e+09	1.27209e+09	1.52034e+09	1.39561e+09	1.0	0.953212	0.939973	0.983132	0.950781	0.953128	0.827993	0.990175	0.908966	82	8.3216	0.1964	1.53719e+09	1.59341e+09	1.53754e+09	1.50464e+09	1.5029e+09	1.63983e+09	1.06607e+09	1.74043e+09	1.56144e+09		-0.00536708	0.882342	-0.0862028	0.35369
PRMT1	Q99873	ANM1_HUMAN	https://www.uniprot.org/uniprot/Q99873	n/d	P0283070A	119	41515	3		3	1.47219e+07	1.65577e+07	1.60842e+07	1.75601e+07	1.57856e+07	1.71726e+07	2.28843e+07	1.70172e+07	1.7285e+07	1.0	1.124704	1.09254	1.192789	1.072259	1.166469	1.554444	1.155913	1.174105	3	6.3968	0.2961	1.47219e+07	1.80181e+07	1.71208e+07	1.75217e+07	1.62638e+07	1.92515e+07	1.9178e+07	1.94806e+07	1.93389e+07		0.093021	0.249385	0.27189	0.193908
PRPF8	Q6P2Q9	PRP8_HUMAN	https://www.uniprot.org/uniprot/Q6P2Q9	n/d	P0283070A	2180	273597	77		44	6.31609e+08	6.35392e+08	5.90281e+08	6.18016e+08	6.05267e+08	6.16533e+08	5.57398e+08	6.27676e+08	5.69053e+08	1.0	1.005714	0.935638	0.978315	0.95641	0.975806	0.882133	0.994139	0.900783	43	7.5979	0.0265	6.31609e+08	6.91433e+08	6.28322e+08	6.16665e+08	6.23599e+08	6.91171e+08	4.67124e+08	7.18537e+08	6.36672e+08		-0.0136315	0.746147	-0.0824401	0.265393
PRPF6	O94906	PRP6_HUMAN	https://www.uniprot.org/uniprot/O94906	n/d	P0283070A	183	106924	6		4	1.1021e+07	1.06031e+07	1.0203e+07	1.32139e+07	1.22734e+07	1.27147e+07	1.80927e+07	1.14331e+07	1.01351e+07	1.0	0.962081	0.925776	1.198979	1.113641	1.153682	1.641654	1.037389	0.919622	4	6.2361	0.0836	1.1021e+07	1.15383e+07	1.08605e+07	1.3185e+07	1.26452e+07	1.4254e+07	1.51624e+07	1.30881e+07	1.13395e+07		0.263398	0.0040921	0.317463	0.398302
PRPF40A	O75400	PR40A_HUMAN	https://www.uniprot.org/uniprot/O75400	n/d	P0283070A	162	108804	4		3	7.97665e+06	9.32514e+06	7.79645e+06	8.7557e+06	8.39926e+06	7.75532e+06	9.75278e+06	7.85993e+06	8.44452e+06	1.0	1.169056	0.97741	1.097667	1.052982	0.972253	1.222667	0.985368	1.058655	3	6.2936	0.751	7.97665e+06	1.01476e+07	8.2989e+06	8.73656e+06	8.65367e+06	8.69418e+06	8.17326e+06	8.99772e+06	9.44796e+06		-0.0108451	0.938173	0.0540975	0.688179
PRRC2C	Q9Y520	PRC2C_HUMAN	https://www.uniprot.org/uniprot/Q9Y520	n/d	P0283070A	325	317077	11		5	1.88655e+07	2.08971e+07	2.20638e+07	2.74259e+07	2.66827e+07	2.77008e+07	2.20526e+07	2.23013e+07	1.85437e+07	1.0	1.107684	1.16953	1.453758	1.412938	1.464751	1.168936	1.182117	0.978356	5	6.3694	0.4882	1.88655e+07	2.27402e+07	2.34857e+07	2.7366e+07	2.74909e+07	3.10543e+07	1.84811e+07	2.55296e+07	2.07472e+07		0.404044	0.0205466	0.0247807	0.845017
PRXL2A	Q9BRX8	F213A_HUMAN	https://www.uniprot.org/uniprot/Q9BRX8	n/d	P0283070A	84	25764	3		2	1.37769e+07	1.49718e+07	1.39742e+07	1.116e+07	1.16445e+07	1.11725e+07	1.91783e+07	1.22191e+07	1.28611e+07	1.0	1.086731	1.014324	0.810055	0.845224	0.810962	1.392061	0.886929	0.933525	2	6.9238	0.8519	1.37769e+07	1.62922e+07	1.48748e+07	1.11356e+07	1.19972e+07	1.25251e+07	1.60722e+07	1.39879e+07	1.43893e+07		-0.330446	0.0039212	0.050944	0.927059
PSAP	P07602	SAP_HUMAN	https://www.uniprot.org/uniprot/P07602	n/d	P0283070A	145	58483	6		3	2.96323e+07	2.98809e+07	2.89672e+07	6.60819e+07	7.65605e+07	6.72257e+07	2.4178e+07	2.85885e+07	2.90244e+07	1.0	1.00839	0.977556	2.230062	2.583685	2.268661	0.815933	0.964774	0.979485	3	6.5902	0.9509	2.96323e+07	3.25164e+07	3.08341e+07	6.59374e+07	7.88795e+07	7.5364e+07	2.02622e+07	3.27269e+07	3.24733e+07		1.24605	0.00211201	-0.11342	0.295678
PSMA4	P25789	PSA4_HUMAN	https://www.uniprot.org/uniprot/P25789	PROTEASE	P0283070A	73	29483	2	Threonine	2	3.97225e+07	4.363e+07	4.56769e+07	3.53007e+07	3.74901e+07	3.80641e+07	3.5451e+07	4.27919e+07	3.78666e+07	1.0	1.09837	1.149901	0.888683	0.943799	0.958249	0.892467	1.07727	0.953278	2	7.3409	0.0181	3.97225e+07	4.74781e+07	4.86206e+07	3.52236e+07	3.86256e+07	4.26721e+07	2.97095e+07	4.89864e+07	4.23662e+07		-0.219029	0.0463205	-0.152215	0.200757
PSMC5	P62195	PRS8_HUMAN	https://www.uniprot.org/uniprot/P62195	n/d	P0283070A	131	45626	3		2	6.88311e+06	7.77618e+06	6.80906e+06	7.30425e+06	7.06679e+06	7.32128e+06	1.42054e+07	6.84845e+06	6.52556e+06	1.0	1.129748	0.989241	1.061184	1.026685	1.063658	2.063801	0.994964	0.948054	2	6.2132	0.2167	6.88311e+06	8.46203e+06	7.24787e+06	7.28828e+06	7.28084e+06	8.20759e+06	1.19047e+07	7.83982e+06	7.30098e+06		0.0149726	0.806807	0.361379	0.540299
PSMC1	P62191	PRS4_HUMAN	https://www.uniprot.org/uniprot/P62191	n/d	P0283070A	230	49184	8		5	3.7594e+07	3.52616e+07	3.6583e+07	3.9781e+07	3.97551e+07	3.49536e+07	4.73598e+07	3.7054e+07	3.87929e+07	1.0	0.937959	0.973107	1.058173	1.056937	0.929765	1.259771	0.98612	1.031891	4	6.8232	0.5471	3.7594e+07	3.83716e+07	3.89406e+07	3.9694e+07	4.09592e+07	3.9185e+07	3.96896e+07	4.24179e+07	4.34026e+07		0.0650956	0.426635	0.170959	0.269492
PSMD3	O43242	PSMD3_HUMAN	https://www.uniprot.org/uniprot/O43242	n/d	P0283070A	183	60977	6		2	1.32751e+07	1.28027e+07	1.34816e+07	1.22198e+07	1.33745e+07	1.23023e+07	1.89282e+07	1.3488e+07	1.32711e+07	1.0	0.964411	1.015551	0.920505	1.007483	0.926718	1.425844	1.016034	0.999699	2	6.5148	0.2454	1.32751e+07	1.39318e+07	1.43504e+07	1.21931e+07	1.37795e+07	1.37916e+07	1.58627e+07	1.54405e+07	1.48481e+07		-0.0619517	0.275637	0.207775	0.376895
PSMD9	O00233	PSMD9_HUMAN	https://www.uniprot.org/uniprot/O00233	n/d	P0283070A	96	24682	3		2	5.22267e+06	6.01092e+06	6.21104e+06	7.37872e+06	7.70474e+06	7.15613e+06	8.17408e+06	6.48381e+06	4.79035e+06	1.0	1.150928	1.189245	1.412825	1.475249	1.370204	1.565115	1.241473	0.917222	1	6.6062	n/d	5.22267e+06	6.54108e+06	6.61131e+06	7.3626e+06	7.93811e+06	8.02245e+06	6.85024e+06	7.4224e+06	5.35958e+06		0.350347	0.0303689	0.156856	0.635349
PSMD8	P48556	PSMD8_HUMAN	https://www.uniprot.org/uniprot/P48556	n/d	P0283070A	145	39611	5		4	2.81173e+07	3.18713e+07	3.21794e+07	3.30121e+07	3.85654e+07	3.43034e+07	4.94034e+07	3.22038e+07	3.45627e+07	1.0	1.132024	1.146014	1.174086	1.371591	1.217062	1.75705	1.14452	1.229233	4	6.5872	0.0996	2.81173e+07	3.46824e+07	3.42532e+07	3.29399e+07	3.97335e+07	3.84562e+07	4.14023e+07	3.68656e+07	3.86696e+07		0.200105	0.0964932	0.333899	0.240967
PSMD2	Q13200	PSMD2_HUMAN	https://www.uniprot.org/uniprot/Q13200	n/d	P0283070A	426	100199	13		8	1.17159e+08	1.29132e+08	1.2056e+08	1.24402e+08	1.21134e+08	1.15336e+08	1.63158e+08	1.19331e+08	1.12135e+08	1.0	1.10546	1.033591	1.063747	1.036003	0.985475	1.396604	1.019419	0.957917	8	7.2206	0.5976	1.17159e+08	1.40522e+08	1.28329e+08	1.2413e+08	1.24803e+08	1.29299e+08	1.36734e+08	1.36605e+08	1.25459e+08		-0.0237061	0.682871	0.105283	0.661058
PSMD12	O00232	PSD12_HUMAN	https://www.uniprot.org/uniprot/O00232	n/d	P0283070A	45	52904	2		2	1.53613e+07	1.78041e+07	1.73121e+07	1.82953e+07	1.73425e+07	1.78509e+07	3.50053e+07	1.81755e+07	1.77971e+07	1.0	1.159026	1.126996	1.191004	1.128977	1.162073	2.278799	1.1832	1.158566	2	6.1495	1.172	1.53613e+07	1.93744e+07	1.84278e+07	1.82554e+07	1.78678e+07	2.00119e+07	2.9336e+07	2.08065e+07	1.99118e+07		0.0835958	0.317326	0.491727	0.319782
PSMD11	O00231	PSD11_HUMAN	https://www.uniprot.org/uniprot/O00231	n/d	P0283070A	176	47463	6		2	7.08332e+06	7.6677e+06	7.83866e+06	7.38117e+06	7.36771e+06	6.99322e+06	1.73032e+07	7.17302e+06	6.66617e+06	1.0	1.082502	1.106637	1.04205	1.04015	0.987281	2.442817	1.012665	0.941109	2	6.7649	1.0611	7.08332e+06	8.34399e+06	8.34383e+06	7.36504e+06	7.59087e+06	7.83982e+06	1.45009e+07	8.21138e+06	7.4583e+06		-0.0551724	0.362745	0.463218	0.545476
PSME4	Q14997	PSME4_HUMAN	https://www.uniprot.org/uniprot/Q14997	n/d	P0283070A	216	211332	8		3	1.26692e+07	1.26467e+07	1.3598e+07	1.3379e+07	1.41815e+07	1.19596e+07	1.59872e+07	1.41306e+07	1.17027e+07	1.0	0.998225	1.073309	1.056021	1.119366	0.943988	1.261894	1.11535	0.923711	3	6.2221	0.688	1.26692e+07	1.37621e+07	1.44743e+07	1.33497e+07	1.4611e+07	1.34074e+07	1.3398e+07	1.61761e+07	1.30933e+07		0.022298	0.823237	0.103924	0.555165
PSME1	Q06323	PSME1_HUMAN	https://www.uniprot.org/uniprot/Q06323	n/d	P0283070A	150	28723	4		3	9.3246e+06	8.71929e+06	8.56954e+06	9.1816e+06	7.97122e+06	1.00156e+07	1.85546e+07	1.04962e+07	1.12027e+07	1.0	0.935085	0.919025	0.984664	0.854859	1.074109	1.989854	1.125648	1.201413	3	6.4312	0.495	9.3246e+06	9.48832e+06	9.12181e+06	9.16153e+06	8.21266e+06	1.12281e+07	1.55496e+07	1.20156e+07	1.25339e+07		0.0297778	0.829975	0.59696	0.166483
PTBP1	P26599	PTBP1_HUMAN	https://www.uniprot.org/uniprot/P26599	n/d	P0283070A	144	59632	5		2	1.26999e+07	1.73799e+07	1.51584e+07	2.06799e+07	1.93812e+07	1.97718e+07	1.79641e+07	1.60076e+07	1.72274e+07	1.0	1.36851	1.193586	1.628354	1.526096	1.55685	1.414507	1.260455	1.356505	2	6.6509	0.5542	1.26999e+07	1.89128e+07	1.61353e+07	2.06347e+07	1.99682e+07	2.21653e+07	1.50547e+07	1.83249e+07	1.92745e+07		0.403399	0.0811425	0.178579	0.284503
PTDSS1	P48651	PTSS1_HUMAN	https://www.uniprot.org/uniprot/P48651	n/d	P0283070A	67	55527	2		2	2.08687e+07	1.91898e+07	2.25383e+07	2.08897e+07	2.12008e+07	1.6715e+07	1.91993e+07	1.67611e+07	1.85119e+07	1.0	0.919546	1.080004	1.001006	1.015912	0.80096	0.920001	0.803168	0.887064	2	6.8535	0.0727	2.08687e+07	2.08823e+07	2.39908e+07	2.08441e+07	2.18429e+07	1.87385e+07	1.60898e+07	1.91874e+07	2.07116e+07		-0.090137	0.510977	-0.200568	0.0892831
PTGES2	Q9H7Z7	PGES2_HUMAN	https://www.uniprot.org/uniprot/Q9H7Z7	n/d	P0283070A	495	41943	14		8	2.48702e+08	2.3067e+08	2.212e+08	1.85011e+08	2.19029e+08	1.77566e+08	1.78003e+08	2.24077e+08	2.32783e+08	1.0	0.92866	0.890015	0.747264	0.883989	0.71971	0.715162	0.900574	0.934483	8	7.824	0.2014	2.48702e+08	2.51015e+08	2.35456e+08	1.84606e+08	2.25664e+08	1.99063e+08	1.49174e+08	2.56514e+08	2.60444e+08		-0.26849	0.0790448	-0.142089	0.343221
PTGES3	Q15185	TEBP_HUMAN	https://www.uniprot.org/uniprot/Q15185	n/d	P0283070A	126	18697	5		3	2.51852e+07	2.68587e+07	3.06733e+07	2.72405e+07	2.37732e+07	2.32201e+07	3.52173e+07	2.90135e+07	2.59241e+07	1.0	1.066449	1.217911	1.081608	0.943937	0.921976	1.398333	1.152006	1.029338	3	6.7451	1.4304	2.51852e+07	2.92276e+07	3.26501e+07	2.7181e+07	2.44933e+07	2.60311e+07	2.95136e+07	3.32135e+07	2.90046e+07		-0.15611	0.234673	0.124217	0.494342
PTGR2	Q8N8N7	PTGR2_HUMAN	https://www.uniprot.org/uniprot/Q8N8N7	OXIDOREDUCTASE	P0283070A	529	38499	22	C3 dehydrogenase	10	2.81565e+08	2.84077e+08	2.8927e+08	2.40013e+08	2.32337e+08	2.56217e+08	2.32807e+08	2.72315e+08	2.78934e+08	1.0	1.009174	1.026766	0.853913	0.828637	0.911463	0.830375	0.959879	0.987362	10	8.2011	0.3395	2.81565e+08	3.09132e+08	3.07912e+08	2.39488e+08	2.39374e+08	2.87235e+08	1.95102e+08	3.11735e+08	3.12079e+08		-0.230713	0.0239236	-0.124818	0.253309
PTPA	Q15257	PTPA_HUMAN	https://www.uniprot.org/uniprot/Q15257	n/d	P0283070A	51	40667	3		2	8.05108e+06	7.38247e+06	8.84923e+06	8.05684e+06	7.76223e+06	7.90014e+06	8.62766e+06	8.78041e+06	8.15271e+06	1.0	0.916953	1.099136	1.000715	0.964123	0.981252	1.071615	1.090588	1.012623	2	6.5106	0.5038	8.05108e+06	8.03359e+06	9.41953e+06	8.03923e+06	7.99734e+06	8.85653e+06	7.23036e+06	1.00515e+07	9.12148e+06		-0.0338774	0.731278	0.0739986	0.423018
PTPN1	P18031	PTN1_HUMAN	https://www.uniprot.org/uniprot/P18031	PHOSPHATASE	P0283070A	160	49966	6	Classical PTP	4	1.59328e+07	1.60991e+07	1.55916e+07	1.96751e+07	1.89076e+07	1.73612e+07	2.52249e+07	1.48722e+07	1.57143e+07	1.0	1.01044	0.978587	1.23488	1.186711	1.089653	1.583206	0.933435	0.986283	4	6.4674	0.2921	1.59328e+07	1.75191e+07	1.65965e+07	1.96321e+07	1.94803e+07	1.9463e+07	2.11396e+07	1.70251e+07	1.75815e+07		0.232306	0.0422154	0.228884	0.521333
PTPN23	Q9H3S7	PTN23_HUMAN	https://www.uniprot.org/uniprot/Q9H3S7	PHOSPHATASE	P0283070A	261	178971	8	Classical PTP	5	3.7441e+07	3.3411e+07	3.50921e+07	3.95851e+07	3.77712e+07	3.99399e+07	4.20856e+07	3.6956e+07	3.22829e+07	1.0	0.892363	0.937264	1.057266	1.008818	1.066742	1.12405	0.989666	0.862232	5	6.5934	0.6349	3.7441e+07	3.63578e+07	3.73536e+07	3.94986e+07	3.89152e+07	4.4775e+07	3.52696e+07	4.23058e+07	3.61189e+07		0.146853	0.0698573	0.0714676	0.631941
PTPRF	P10586	PTPRF_HUMAN	https://www.uniprot.org/uniprot/P10586	PHOSPHATASE	P0283070A	143	212876	4	Classical PTP	3	2.64084e+06	2.93748e+06	1.91741e+06	3.50055e+06	3.4936e+06	2.99447e+06	4.37225e+06	2.73061e+06	2.89918e+06	1.0	1.112328	0.72606	1.325545	1.322913	1.133908	1.655628	1.033992	1.097826	3	6.1059	0.5779	2.64084e+06	3.19656e+06	2.04098e+06	3.4929e+06	3.59942e+06	3.35698e+06	3.66414e+06	3.12589e+06	3.24368e+06		0.414217	0.130545	0.416154	0.225148
PTRH2	Q9Y3E5	PTH2_HUMAN	https://www.uniprot.org/uniprot/Q9Y3E5	n/d	P0283070A	145	19193	2		2	1.51486e+07	1.63447e+07	1.78613e+07	1.49106e+07	1.55573e+07	1.43312e+07	2.0547e+07	1.72246e+07	1.59727e+07	1.0	1.078958	1.179075	0.984293	1.026981	0.946045	1.356365	1.137048	1.054402	2	6.9607	0.7669	1.51486e+07	1.77862e+07	1.90124e+07	1.4878e+07	1.60285e+07	1.60662e+07	1.72193e+07	1.97181e+07	1.78707e+07		-0.139711	0.173606	0.122929	0.416084
PUM1	Q14671	PUM1_HUMAN	https://www.uniprot.org/uniprot/Q14671	n/d	P0283070A	95	126684	5		2	4.26666e+06	4.79111e+06	5.67573e+06	6.62648e+06	5.83812e+06	5.94271e+06	9.50698e+06	5.29872e+06	4.85711e+06	1.0	1.122916	1.33025	1.553084	1.36831	1.392825	2.228202	1.241889	1.138386	2	6.3813	0.4269	4.26666e+06	5.21367e+06	6.04151e+06	6.612e+06	6.01495e+06	6.66214e+06	7.96727e+06	6.06576e+06	5.43427e+06		0.321179	0.0929887	0.41637	0.363348
PXMP4	Q9Y6I8	PXMP4_HUMAN	https://www.uniprot.org/uniprot/Q9Y6I8	n/d	P0283070A	132	24264	5		2	6.59277e+07	6.69741e+07	6.46576e+07	6.36172e+07	6.45206e+07	7.03789e+07	5.99942e+07	6.63761e+07	6.81878e+07	1.0	1.015872	0.980736	0.964954	0.978657	1.067517	0.91	1.006802	1.034282	2	7.2884	0.5315	6.59277e+07	7.28811e+07	6.88246e+07	6.34781e+07	6.64748e+07	7.8899e+07	5.02777e+07	7.59847e+07	7.62904e+07		0.00697335	0.914873	-0.0220856	0.714225
PYCR3	Q53H96	P5CR3_HUMAN	https://www.uniprot.org/uniprot/Q53H96	n/d	P0283070A	259	28663	8		4	4.0985e+07	3.93035e+07	4.07309e+07	3.29582e+07	3.59454e+07	3.43498e+07	5.96422e+07	4.11145e+07	3.948e+07	1.0	0.958854	0.993799	0.804152	0.879201	0.838443	1.453981	1.003004	0.968415	4	6.969	1.2144	4.0985e+07	4.27701e+07	4.33558e+07	3.28861e+07	3.70342e+07	3.85082e+07	4.99828e+07	4.70662e+07	4.41713e+07		-0.229049	0.0109432	0.212625	0.427583
PYGB	P11216	PYGB_HUMAN	https://www.uniprot.org/uniprot/P11216	n/d	P0283070A	398	96695	11		4	1.89591e+07	1.78349e+07	1.83924e+07	2.00651e+07	2.00737e+07	1.93766e+07	3.95577e+07	1.78888e+07	2.02668e+07	1.0	0.940699	0.970107	1.058334	1.058785	1.022021	2.086472	0.943545	1.068973	3	6.7006	0.5512	1.89591e+07	1.94079e+07	1.95777e+07	2.00212e+07	2.06817e+07	2.17224e+07	3.31511e+07	2.04784e+07	2.26751e+07		0.108951	0.0294429	0.49385	0.375578
P4HB	P07237	PDIA1_HUMAN	https://www.uniprot.org/uniprot/P07237	n/d	P0283070A	991	57116	38		18	4.1448e+08	4.69113e+08	4.41664e+08	3.72645e+08	3.86314e+08	3.87759e+08	3.97062e+08	4.44878e+08	4.22413e+08	1.0	1.131096	1.065454	0.898762	0.9319	0.935853	0.956142	1.073789	1.020142	18	8.1275	0.141	4.1448e+08	5.10489e+08	4.70127e+08	3.71831e+08	3.98015e+08	4.34701e+08	3.32755e+08	5.09277e+08	4.72607e+08		-0.208762	0.0442325	-0.067874	0.389668
RABEP1	Q15276	RABE1_HUMAN	https://www.uniprot.org/uniprot/Q15276	n/d	P0283070A	218	99289	9		4	1.03732e+07	1.03044e+07	1.05616e+07	1.27803e+07	1.41381e+07	9.13639e+06	1.21187e+07	1.11509e+07	1.33358e+07	1.0	0.993368	1.018161	1.232051	1.362951	0.880771	1.168275	1.074973	1.285602	4	6.4317	0.8214	1.03732e+07	1.12132e+07	1.12422e+07	1.27524e+07	1.45664e+07	1.02424e+07	1.0156e+07	1.27651e+07	1.49204e+07		0.206838	0.438453	0.228702	0.0917615
RABGAP1	Q9Y3P9	RBGP1_HUMAN	https://www.uniprot.org/uniprot/Q9Y3P9	n/d	P0283070A	140	121735	6		3	9.95731e+06	1.06395e+07	9.59551e+06	1.05882e+07	9.77465e+06	9.93532e+06	1.27456e+07	9.08484e+06	1.07898e+07	1.0	1.068513	0.963665	1.06336	0.981655	0.997791	1.280025	0.912378	1.083609	3	6.3776	0.4347	9.95731e+06	1.15779e+07	1.02139e+07	1.05651e+07	1.00707e+07	1.11381e+07	1.06814e+07	1.03999e+07	1.2072e+07		0.00504781	0.926622	0.111586	0.561032
RAB1B	Q9H0U4	RAB1B_HUMAN	https://www.uniprot.org/uniprot/Q9H0U4	n/d	P0283070A	134	22171	3		2	9.50821e+06	9.82536e+06	9.88869e+06	1.04747e+07	1.20252e+07	9.82755e+06	2.47201e+07	9.84116e+06	9.39643e+06	1.0	1.033356	1.040016	1.101649	1.264713	1.033586	2.599871	1.035017	0.988244	2	6.7618	0.4566	9.50821e+06	1.06919e+07	1.0526e+07	1.04518e+07	1.23894e+07	1.10173e+07	2.07165e+07	1.12657e+07	1.0513e+07		0.145691	0.240267	0.589048	0.438898
RAB5C	P51148	RAB5C_HUMAN	https://www.uniprot.org/uniprot/P51148	n/d	P0283070A	303	27035	7		3	2.65093e+07	2.91125e+07	2.74117e+07	3.38426e+07	3.2349e+07	2.69427e+07	4.58299e+07	2.56874e+07	2.21992e+07	1.0	1.098202	1.034042	1.276632	1.220289	1.016352	1.728826	0.968997	0.837412	2	6.559	0.5111	2.65093e+07	3.16802e+07	2.91782e+07	3.37686e+07	3.33288e+07	3.02044e+07	3.84075e+07	2.94059e+07	2.4837e+07		0.165619	0.248748	0.17461	0.781222
RAB3GAP2	Q9H2M9	RBGPR_HUMAN	https://www.uniprot.org/uniprot/Q9H2M9	n/d	P0283070A	217	155983	7		4	3.04802e+07	2.76256e+07	3.14021e+07	3.11198e+07	3.06038e+07	2.90911e+07	3.39242e+07	3.31851e+07	2.94376e+07	1.0	0.906347	1.030247	1.020985	1.004055	0.954426	1.112992	1.088744	0.965796	4	6.7096	0.0814	3.04802e+07	3.00622e+07	3.34259e+07	3.10518e+07	3.15307e+07	3.26128e+07	2.843e+07	3.7989e+07	3.29356e+07		0.0209098	0.745075	0.109215	0.269821
RAB3GAP1	Q15042	RB3GP_HUMAN	https://www.uniprot.org/uniprot/Q15042	n/d	P0283070A	221	111284	9		4	2.00434e+07	1.97299e+07	1.85832e+07	1.92788e+07	1.98225e+07	1.99359e+07	2.19821e+07	1.98832e+07	1.86949e+07	1.0	0.984361	0.92715	0.961855	0.988981	0.99464	1.096727	0.99201	0.932724	4	6.5393	0.5253	2.00434e+07	2.147e+07	1.97808e+07	1.92367e+07	2.04229e+07	2.23494e+07	1.8422e+07	2.27615e+07	2.09164e+07		0.0167332	0.669108	0.0534778	0.550588
RACGAP1	Q9H0H5	RGAP1_HUMAN	https://www.uniprot.org/uniprot/Q9H0H5	n/d	P0283070A	618	71026	17		11	2.48243e+07	2.16502e+07	2.31811e+07	2.92429e+07	3.08972e+07	2.56837e+07	1.20271e+09	2.55099e+07	1.99518e+07	1.0	0.879251	0.9373	1.192476	1.274118	1.039019	50.599994	1.041038	0.803471	11	7.5828	0.1791	2.48243e+07	2.35597e+07	2.46751e+07	2.91789e+07	3.18331e+07	2.87929e+07	1.00793e+09	2.92027e+07	2.23227e+07		0.301136	0.0423198	4.16344	0.431194
RACK1	P63244	RACK1_HUMAN	https://www.uniprot.org/uniprot/P63244	n/d	P0283070A	454	35076	11		6	4.73526e+07	5.62228e+07	5.46306e+07	5.96019e+07	5.37697e+07	5.19815e+07	9.29566e+07	5.3296e+07	5.528e+07	1.0	1.18984	1.154849	1.258581	1.134899	1.09924	1.960568	1.126537	1.166671	6	7.2651	0.0572	4.73526e+07	6.11816e+07	5.81513e+07	5.94716e+07	5.53983e+07	5.82743e+07	7.79017e+07	6.1011e+07	6.18487e+07		0.0637456	0.539613	0.349208	0.362012
RAC1	P63000	RAC1_HUMAN	https://www.uniprot.org/uniprot/P63000	n/d	P0283070A	119	23467	3		3	1.19664e+07	1.28121e+07	1.18522e+07	1.51496e+07	1.18534e+07	1.17317e+07	5.90542e+07	1.21354e+07	1.29013e+07	1.0	1.070671	0.990452	1.266012	0.990551	0.980382	4.934992	1.014121	1.078127	3	6.7463	0.3898	1.19664e+07	1.39421e+07	1.2616e+07	1.51165e+07	1.22124e+07	1.31519e+07	4.949e+07	1.38921e+07	1.44344e+07		0.0805719	0.620968	1.1989	0.404684
RALGAPA1	Q6GYQ0	RGPA1_HUMAN	https://www.uniprot.org/uniprot/Q6GYQ0	n/d	P0283070A	216	234851	7		3	1.35226e+07	1.38021e+07	1.53497e+07	1.6801e+07	1.62923e+07	1.45858e+07	1.95518e+07	1.58123e+07	1.48427e+07	1.0	1.020669	1.135117	1.242437	1.20482	1.078624	1.445864	1.169324	1.097619	3	6.2231	1.0102	1.35226e+07	1.50194e+07	1.6339e+07	1.67643e+07	1.67858e+07	1.63516e+07	1.63853e+07	1.81013e+07	1.66064e+07		0.159985	0.130623	0.234511	0.191732
RANBP2	P49792	RBP2_HUMAN	https://www.uniprot.org/uniprot/P49792	n/d	P0283070A	1282	358195	35		23	1.35429e+08	1.32912e+08	1.42862e+08	1.60783e+08	1.6e+08	1.50537e+08	1.38254e+08	1.41871e+08	1.26592e+08	1.0	0.981317	1.052946	1.186186	1.173282	1.111938	1.021728	1.046912	0.934557	22	7.015	0.4253	1.35429e+08	1.44634e+08	1.52069e+08	1.60432e+08	1.64847e+08	1.68761e+08	1.15863e+08	1.62408e+08	1.41635e+08		0.196858	0.0107643	-0.0158247	0.79103
RAP1B	P61224	RAP1B_HUMAN	https://www.uniprot.org/uniprot/P61224	n/d	P0283070A	129	20825	4		3	9.06986e+06	8.86606e+06	9.04011e+06	1.03992e+07	9.71703e+06	6.99184e+06	5.36658e+07	7.36524e+06	7.12915e+06	1.0	0.97753	0.99672	1.146571	1.071354	0.770887	5.916942	0.812057	0.786026	3	6.3911	1.2009	9.06986e+06	9.64803e+06	9.62271e+06	1.03765e+07	1.00114e+07	7.83827e+06	4.49743e+07	8.43142e+06	7.97629e+06		0.00704661	0.945334	1.33725	0.568429
RARS	P54136	SYRC_HUMAN	https://www.uniprot.org/uniprot/P54136	n/d	P0283070A	425	75378	14		7	4.78754e+07	4.91983e+07	4.68649e+07	4.89799e+07	4.48489e+07	4.22631e+07	4.95353e+07	4.68385e+07	4.57514e+07	1.0	1.02862	0.978893	1.02307	0.936784	0.883362	1.03568	0.977298	0.955635	6	6.8058	0.2576	4.78754e+07	5.35375e+07	4.98852e+07	4.88728e+07	4.62073e+07	4.73794e+07	4.15128e+07	5.36188e+07	5.11879e+07		-0.0808731	0.309374	-0.0182915	0.664732
RBBP6	Q7Z6E9	RBBP6_HUMAN	https://www.uniprot.org/uniprot/Q7Z6E9	n/d	P0283070A	192	201562	9		3	7.03487e+06	7.16844e+06	6.83307e+06	8.96626e+06	8.12478e+06	9.13405e+06	2.46149e+07	7.3985e+06	6.61047e+06	1.0	1.018987	0.971315	1.274545	1.15493	1.298397	3.498981	1.051689	0.939673	3	6.2732	0.3957	7.03487e+06	7.80069e+06	7.27344e+06	8.94666e+06	8.37087e+06	1.02398e+07	2.06284e+07	8.46949e+06	7.39598e+06		0.318061	0.0164359	0.876605	0.426101
RBMX	P38159	RBMX_HUMAN	https://www.uniprot.org/uniprot/P38159	n/d	P0283070A	81	42331	3		2	3.41601e+06	4.23593e+06	3.22958e+06	4.48911e+06	4.07787e+06	3.64117e+06	4.00198e+06	3.04748e+06	3.93108e+06	1.0	1.240024	0.945425	1.31414	1.193755	1.065913	1.171536	0.892118	1.150781	2	5.9789	1.2977	3.41601e+06	4.60954e+06	3.43771e+06	4.4793e+06	4.20139e+06	4.08196e+06	3.35383e+06	3.48863e+06	4.39819e+06		0.165965	0.317627	0.0130682	0.947082
RCC2	Q9P258	RCC2_HUMAN	https://www.uniprot.org/uniprot/Q9P258	n/d	P0283070A	355	56084	8		6	3.17188e+07	3.41572e+07	3.25844e+07	3.73252e+07	3.69838e+07	3.63695e+07	9.98542e+07	3.07993e+07	3.24639e+07	1.0	1.077986	1.022793	1.176753	1.165989	1.146622	3.148103	0.971009	1.022715	6	6.8167	0.6768	3.17188e+07	3.71698e+07	3.46843e+07	3.72436e+07	3.8104e+07	4.07724e+07	8.36822e+07	3.52578e+07	3.63215e+07		0.168761	0.0225217	0.728295	0.461761
RCN2	Q14257	RCN2_HUMAN	https://www.uniprot.org/uniprot/Q14257	n/d	P0283070A	106	39139	3		2	7.25565e+06	7.22965e+06	8.10254e+06	9.16935e+06	9.29109e+06	9.23883e+06	1.12999e+07	9.09464e+06	6.70473e+06	1.0	0.996417	1.116722	1.263753	1.280532	1.273328	1.557391	1.253456	0.92407	2	5.9682	1.2313	7.25565e+06	7.8673e+06	8.62472e+06	9.14931e+06	9.57251e+06	1.03573e+07	9.4698e+06	1.04112e+07	7.50144e+06		0.294301	0.0305064	0.262706	0.400038
RDH11	Q8TC12	RDH11_HUMAN	https://www.uniprot.org/uniprot/Q8TC12	OXIDOREDUCTASE	P0283070A	142	35386	2	C1 alcohol dehydrogenase	2	5.41656e+07	5.19464e+07	5.43712e+07	6.57839e+07	6.17068e+07	5.39689e+07	5.7786e+07	5.89524e+07	5.56898e+07	1.0	0.959031	1.003797	1.214496	1.139226	0.996369	1.066841	1.088374	1.02814	2	7.2067	0.3434	5.41656e+07	5.6528e+07	5.78752e+07	6.56401e+07	6.35759e+07	6.05023e+07	4.84272e+07	6.74863e+07	6.23072e+07		0.177226	0.170428	0.103573	0.0326323
RECQL	P46063	RECQ1_HUMAN	https://www.uniprot.org/uniprot/P46063	n/d	P0283070A	376	73457	13		4	2.53307e+07	2.61246e+07	2.56987e+07	2.57916e+07	2.68325e+07	2.64139e+07	3.81079e+07	2.66694e+07	2.52271e+07	1.0	1.031342	1.014527	1.018196	1.059286	1.042763	1.504417	1.05285	0.995908	3	6.5784	0.6169	2.53307e+07	2.84288e+07	2.73549e+07	2.57353e+07	2.76452e+07	2.96116e+07	3.19361e+07	3.05301e+07	2.82247e+07		0.034805	0.177819	0.222254	0.400678
RELN	P78509	RELN_HUMAN	https://www.uniprot.org/uniprot/P78509	n/d	P0283070A	224	388383	7		3	1.08115e+06	2.88527e+06	1.86947e+06	4.79896e+06	4.39555e+06	4.35088e+06	1.00681e+08	1.80609e+06	1.06975e+06	1.0	2.668711	1.72916	4.438767	4.065638	4.024325	93.124479	1.670533	0.989457	3	6.3907	1.1235	1.08115e+06	3.13974e+06	1.98995e+06	4.78847e+06	4.52868e+06	4.8776e+06	8.43752e+07	2.06754e+06	1.19686e+06		1.21478	0.082024	4.14933	0.502834
RHBDD2	Q6NTF9	RHBD2_HUMAN	https://www.uniprot.org/uniprot/Q6NTF9	PROTEASE	P0283070A	56	43798	4	Serine	2	6.0254e+06	5.36648e+06	5.76073e+06	5.33866e+06	6.31228e+06	5.07507e+06	6.57349e+06	5.19596e+06	5.29706e+06	1.0	0.890642	0.956073	0.886025	1.047612	0.84228	1.090963	0.862343	0.879121	2	6.0892	0.0751	6.0254e+06	5.83979e+06	6.13198e+06	5.32699e+06	6.50348e+06	5.68946e+06	5.50887e+06	5.94812e+06	5.92649e+06		-0.0363339	0.726409	-0.00726004	0.914362
RHOC	P08134	RHOC_HUMAN	https://www.uniprot.org/uniprot/P08134	n/d	P0283070A	107	22006	3		3	1.62181e+07	1.73457e+07	1.51833e+07	1.93486e+07	1.9348e+07	1.7006e+07	8.99668e+07	1.63325e+07	1.47252e+07	1.0	1.069527	0.93619	1.193021	1.192988	1.048579	5.5473	1.007052	0.907944	3	6.8667	0.7015	1.62181e+07	1.88756e+07	1.61617e+07	1.93063e+07	1.99341e+07	1.90647e+07	7.53962e+07	1.86968e+07	1.64749e+07		0.192428	0.0832023	1.31191	0.454109
RICTOR	Q6R327	RICTR_HUMAN	https://www.uniprot.org/uniprot/Q6R327	n/d	P0283070A	86	195009	2		2	1.30789e+06	1.47012e+06	1.38613e+06	1.25112e+06	1.08513e+06	1.14181e+06	1.80801e+06	1.1782e+06	1.18892e+06	1.0	1.124041	1.059819	0.956598	0.829681	0.873019	1.382385	0.90084	0.909036	2	5.9224	0.6313	1.30789e+06	1.59978e+06	1.47546e+06	1.24839e+06	1.118e+06	1.28004e+06	1.51519e+06	1.34875e+06	1.33019e+06		-0.259732	0.0299119	0.00380099	0.916505
RIPK1	Q13546	RIPK1_HUMAN	https://www.uniprot.org/uniprot/Q13546	KINASE	P0283070A	349	75930	11	TKL	6	7.27786e+07	7.41461e+07	6.5764e+07	6.83769e+07	7.46164e+07	6.34594e+07	6.29909e+07	7.55455e+07	8.09296e+07	1.0	1.015075	0.902323	0.941043	1.026916	0.873548	0.868091	1.037914	1.111288	6	7.2721	0.7539	7.27786e+07	8.06857e+07	7.00022e+07	6.82274e+07	7.68764e+07	7.11418e+07	5.27891e+07	8.64814e+07	9.05462e+07		-0.0429321	0.637484	0.0452541	0.766035
RMDN1	Q96DB5	RMD1_HUMAN	https://www.uniprot.org/uniprot/Q96DB5	n/d	P0283070A	371	35808	15		7	2.24509e+08	2.10269e+08	2.05068e+08	1.84867e+08	2.13875e+08	1.59488e+08	1.6189e+08	2.09947e+08	2.33358e+08	1.0	0.937428	0.914161	0.823008	0.95383	0.714053	0.725406	0.938132	1.040572	7	7.6047	0.273	2.24509e+08	2.28815e+08	2.18284e+08	1.84463e+08	2.20353e+08	1.78795e+08	1.35671e+08	2.40339e+08	2.61087e+08		-0.196866	0.228261	-0.0803258	0.607191
RMND1	Q9NWS8	RMND1_HUMAN	https://www.uniprot.org/uniprot/Q9NWS8	n/d	P0283070A	137	51603	4		3	3.45071e+07	3.51269e+07	3.40602e+07	3.54778e+07	3.37972e+07	3.11482e+07	3.07473e+07	3.34605e+07	3.38167e+07	1.0	1.017962	0.987049	1.02813	0.979428	0.902661	0.891042	0.969671	0.979994	3	6.724	0.5324	3.45071e+07	3.8225e+07	3.62552e+07	3.54002e+07	3.48209e+07	3.4919e+07	2.57676e+07	3.83042e+07	3.78351e+07		-0.0462424	0.474185	-0.0811196	0.191795
RNF139	Q8WU17	RN139_HUMAN	https://www.uniprot.org/uniprot/Q8WU17	n/d	P0283070A	142	75993	4		3	4.69852e+07	4.70197e+07	4.63933e+07	4.27848e+07	4.52096e+07	4.11707e+07	4.24589e+07	4.71358e+07	4.88378e+07	1.0	1.000733	0.987403	0.910603	0.962209	0.876248	0.903666	1.003204	1.03943	3	6.8916	0.8067	4.69852e+07	5.11667e+07	4.93831e+07	4.26913e+07	4.65789e+07	4.61548e+07	3.55825e+07	5.39591e+07	5.46411e+07		-0.120307	0.0867967	-0.020341	0.743205
RNF213	Q63HN8	RN213_HUMAN	https://www.uniprot.org/uniprot/Q63HN8	n/d	P0283070A	768	596479	26		14	7.84245e+07	7.68367e+07	7.80773e+07	8.0403e+07	7.41724e+07	7.94133e+07	8.99376e+07	8.1437e+07	7.67697e+07	1.0	0.981379	0.994181	1.024134	0.944166	1.012654	1.145378	1.038201	0.977817	13	6.7914	0.154	7.84245e+07	8.36136e+07	8.3109e+07	8.02273e+07	7.6419e+07	8.9027e+07	7.53716e+07	9.32258e+07	8.5892e+07		0.00401476	0.939212	0.0887547	0.326633
RNH1	P13489	RINI_HUMAN	https://www.uniprot.org/uniprot/P13489	n/d	P0283070A	270	49973	7		6	6.50138e+07	7.15463e+07	7.17891e+07	7.36675e+07	7.26633e+07	7.27874e+07	1.05927e+08	7.71891e+07	7.15484e+07	1.0	1.100477	1.10309	1.134143	1.124783	1.123558	1.629292	1.187272	1.10051	6	6.8936	0.5635	6.50138e+07	7.78565e+07	7.64156e+07	7.35065e+07	7.48641e+07	8.15991e+07	8.87711e+07	8.83629e+07	8.00503e+07		0.0727056	0.253117	0.289592	0.256623
RNPEP	Q9H4A4	AMPB_HUMAN	https://www.uniprot.org/uniprot/Q9H4A4	PROTEASE	P0283070A	339	72595	13	Metalloproteinase	8	6.09113e+07	6.35152e+07	5.92344e+07	6.26449e+07	6.089e+07	5.86363e+07	6.954e+07	6.0168e+07	6.25699e+07	1.0	1.045781	0.977568	1.028427	1.000818	0.966952	1.14522	0.991656	1.027883	8	7.0949	0.712	6.09113e+07	6.91172e+07	6.30518e+07	6.25079e+07	6.27342e+07	6.57348e+07	5.82776e+07	6.88778e+07	7.0005e+07		-0.0117506	0.786007	0.0661484	0.42478
RPLP2	P05387	RLA2_HUMAN	https://www.uniprot.org/uniprot/P05387	n/d	P0283070A	117	11665	2		2	9.92917e+06	1.67452e+07	9.47802e+06	1.17317e+07	1.62712e+07	8.73882e+06	1.25346e+07	1.39228e+07	1.48286e+07	1.0	1.686462	0.954564	1.181537	1.638729	0.880117	1.262401	1.402211	1.493435	2	6.4078	0.0906	9.92917e+06	1.82221e+07	1.00888e+07	1.1706e+07	1.67641e+07	9.79674e+06	1.05045e+07	1.59382e+07	1.65906e+07		0.0233298	0.944487	0.191561	0.463614
RPL5	P46777	RL5_HUMAN	https://www.uniprot.org/uniprot/P46777	n/d	P0283070A	189	34362	9		6	1.00387e+08	1.03485e+08	9.65626e+07	9.84206e+07	8.50699e+07	8.21954e+07	1.50972e+08	9.24149e+07	8.93735e+07	1.0	1.033339	0.965449	0.98041	0.847419	0.820727	1.500694	0.924478	0.894424	6	7.215	0.4045	1.00387e+08	1.12613e+08	1.02786e+08	9.82055e+07	8.76466e+07	9.2146e+07	1.26521e+08	1.05793e+08	9.99935e+07		-0.177332	0.139172	0.147431	0.711209
RPL4	P36578	RL4_HUMAN	https://www.uniprot.org/uniprot/P36578	n/d	P0283070A	314	47697	17		6	9.97664e+07	1.08769e+08	9.15376e+07	9.92794e+07	9.41812e+07	8.84483e+07	1.63241e+08	9.75048e+07	1.01153e+08	1.0	1.094763	0.91968	0.996052	0.946189	0.888677	1.627245	0.97783	1.013894	6	7.4657	0.6085	9.97664e+07	1.18362e+08	9.74368e+07	9.90624e+07	9.70338e+07	9.91559e+07	1.36803e+08	1.11619e+08	1.13172e+08		-0.0900851	0.373528	0.27027	0.437942
RPL8	P62917	RL8_HUMAN	https://www.uniprot.org/uniprot/P62917	n/d	P0283070A	95	28024	5		2	1.20359e+07	1.2534e+07	1.21992e+07	1.28709e+07	1.18048e+07	1.15673e+07	2.04058e+07	1.3127e+07	1.06428e+07	1.0	1.041387	1.013567	1.069377	0.980795	0.961064	1.69541	1.090652	0.884253	2	6.885	0.5679	1.20359e+07	1.36395e+07	1.29854e+07	1.28428e+07	1.21623e+07	1.29676e+07	1.7101e+07	1.50273e+07	1.19074e+07		-0.0207949	0.694459	0.264753	0.526555
RPL3	P39023	RL3_HUMAN	https://www.uniprot.org/uniprot/P39023	n/d	P0283070A	437	46108	17		7	1.41878e+08	1.36029e+08	1.30235e+08	1.15556e+08	1.17944e+08	1.11498e+08	1.4958e+08	1.16152e+08	1.15612e+08	1.0	0.96076	0.918535	0.814648	0.833798	0.785875	1.057843	0.81862	0.812396	7	7.4331	0.3649	1.41878e+08	1.48026e+08	1.38629e+08	1.15304e+08	1.21517e+08	1.24996e+08	1.25355e+08	1.32966e+08	1.2935e+08		-0.242479	0.00727486	-0.0979782	0.476575
RPL6	Q02878	RL6_HUMAN	https://www.uniprot.org/uniprot/Q02878	n/d	P0283070A	356	32728	14		8	8.005e+07	7.88681e+07	7.64272e+07	7.33328e+07	6.90886e+07	7.2376e+07	1.2449e+08	7.47647e+07	6.99339e+07	1.0	0.985466	0.954355	0.916116	0.863104	0.901662	1.538684	0.933027	0.871947	8	7.5617	0.9441	8.005e+07	8.58242e+07	8.13526e+07	7.31725e+07	7.11813e+07	8.11378e+07	1.04328e+08	8.55876e+07	7.8244e+07		-0.131802	0.0180449	0.193838	0.639072
RPL7	P18124	RL7_HUMAN	https://www.uniprot.org/uniprot/P18124	n/d	P0283070A	107	29225	3		2	2.73828e+07	3.35824e+07	2.40255e+07	2.83441e+07	2.73709e+07	2.22545e+07	7.13522e+07	2.73735e+07	3.05684e+07	1.0	1.226404	0.877394	1.035105	0.999565	0.812719	2.605731	0.999662	1.116335	2	6.9686	0.577	2.73828e+07	3.65443e+07	2.55738e+07	2.82821e+07	2.81999e+07	2.49486e+07	5.97963e+07	3.13361e+07	3.42007e+07		-0.124395	0.543486	0.60528	0.390384
RPL7A	P62424	RL7A_HUMAN	https://www.uniprot.org/uniprot/P62424	n/d	P0283070A	183	29995	7		4	7.15511e+07	7.63094e+07	6.77791e+07	6.88709e+07	6.83504e+07	6.88177e+07	1.88212e+08	6.78736e+07	6.89105e+07	1.0	1.066503	0.947282	0.962542	0.955267	0.961798	2.630449	0.948603	0.963094	4	7.0367	0.7743	7.15511e+07	8.30398e+07	7.21472e+07	6.87204e+07	7.04207e+07	7.71487e+07	1.5773e+08	7.76989e+07	7.70989e+07		-0.0657044	0.324469	0.591798	0.482593
RPL22	P35268	RL22_HUMAN	https://www.uniprot.org/uniprot/P35268	n/d	P0283070A	171	14787	4		1	3.59551e+06	4.25929e+06	4.16889e+06	4.13231e+06	4.18926e+06	3.84478e+06	6.89735e+06	3.78678e+06	4.04002e+06	1.0	1.184614	1.159471	1.149298	1.165136	1.069327	1.918324	1.053198	1.123629	1	6.4298	n/d	3.59551e+06	4.63496e+06	4.43756e+06	4.12328e+06	4.31614e+06	4.31022e+06	5.78029e+06	4.33495e+06	4.52009e+06		0.0170163	0.830955	0.292305	0.474764
RPL11	P62913	RL11_HUMAN	https://www.uniprot.org/uniprot/P62913	n/d	P0283070A	78	20252	4		2	7.33753e+06	8.32862e+06	8.13471e+06	9.34694e+06	7.84906e+06	8.28886e+06	1.109e+07	8.50669e+06	8.65631e+06	1.0	1.135071	1.108644	1.273854	1.069714	1.129653	1.511409	1.15934	1.179731	2	6.4246	0.1279	7.33753e+06	9.06319e+06	8.65895e+06	9.32651e+06	8.0868e+06	9.29231e+06	9.29392e+06	9.73811e+06	9.68492e+06		0.0986273	0.361349	0.247391	0.183622
RPL21	P46778	RL21_HUMAN	https://www.uniprot.org/uniprot/P46778	n/d	P0283070A	62	18565	2		2	1.42268e+07	1.57126e+07	1.28899e+07	1.44047e+07	1.29317e+07	1.33599e+07	2.9932e+07	1.48326e+07	1.41541e+07	1.0	1.104439	0.906032	1.012504	0.908966	0.939066	2.10392	1.042582	0.994888	2	6.4334	0.6855	1.42268e+07	1.70985e+07	1.37206e+07	1.43732e+07	1.33234e+07	1.49772e+07	2.50844e+07	1.69798e+07	1.5836e+07		-0.0737038	0.507622	0.460126	0.396457
RPL28	P46779	RL28_HUMAN	https://www.uniprot.org/uniprot/P46779	n/d	P0283070A	206	15747	7		3	3.08747e+07	3.26012e+07	2.92327e+07	2.78722e+07	2.83198e+07	2.69943e+07	9.70626e+07	2.7917e+07	2.7559e+07	1.0	1.055921	0.946819	0.902751	0.91725	0.874317	3.14376	0.904202	0.892607	3	6.8566	0.1515	3.08747e+07	3.54766e+07	3.11167e+07	2.78112e+07	2.91776e+07	3.02622e+07	8.13428e+07	3.19582e+07	3.08337e+07		-0.15636	0.0584071	0.718398	0.534929
RPL35	P42766	RL35_HUMAN	https://www.uniprot.org/uniprot/P42766	n/d	P0283070A	91	14551	5		3	2.52198e+07	4.24888e+07	2.83214e+07	2.63786e+07	2.85803e+07	2.39868e+07	8.50853e+07	2.36996e+07	3.27268e+07	1.0	1.684737	1.12298	1.045945	1.133248	0.951109	3.373746	0.939722	1.297661	3	6.7609	0.4909	2.52198e+07	4.62362e+07	3.01466e+07	2.63209e+07	2.9446e+07	2.68907e+07	7.13052e+07	2.71304e+07	3.66156e+07		-0.282624	0.391649	0.559365	0.582077
RPL14	P50914	RL14_HUMAN	https://www.uniprot.org/uniprot/P50914	n/d	P0283070A	157	23432	10		2	8.87492e+06	8.71309e+06	7.86575e+06	8.93391e+06	8.86973e+06	7.34758e+06	1.5189e+07	8.48885e+06	7.76512e+06	1.0	0.981765	0.88629	1.006646	0.999414	0.827904	1.711453	0.956498	0.87495	2	6.5656	1.0097	8.87492e+06	9.48157e+06	8.37267e+06	8.91438e+06	9.13838e+06	8.23708e+06	1.27291e+07	9.71768e+06	8.68782e+06		-0.0172511	0.856042	0.304859	0.514015
RPL23	P62829	RL23_HUMAN	https://www.uniprot.org/uniprot/P62829	n/d	P0283070A	93	14865	3		2	1.1116e+07	1.20751e+07	1.09516e+07	1.25674e+07	1.21923e+07	1.42525e+07	2.30239e+07	1.25068e+07	1.28034e+07	1.0	1.086276	0.985207	1.130563	1.096822	1.282154	2.071232	1.125108	1.151799	2	7.063	0.4376	1.1116e+07	1.31401e+07	1.16574e+07	1.25399e+07	1.25616e+07	1.59779e+07	1.92951e+07	1.43172e+07	1.43248e+07		0.192346	0.0921234	0.501462	0.263027
RPL34	P49207	RL34_HUMAN	https://www.uniprot.org/uniprot/P49207	n/d	P0283070A	98	13293	5		3	1.65813e+07	1.89223e+07	1.81017e+07	1.49169e+07	1.44714e+07	1.5273e+07	3.78596e+07	1.57837e+07	1.41198e+07	1.0	1.141185	1.091697	0.899625	0.872755	0.921099	2.283273	0.951901	0.851552	3	6.4263	1.6525	1.65813e+07	2.05912e+07	1.92683e+07	1.48843e+07	1.49097e+07	1.71219e+07	3.1728e+07	1.80686e+07	1.57976e+07		-0.26335	0.0294868	0.338125	0.714324
RPL13	P26373	RL13_HUMAN	https://www.uniprot.org/uniprot/P26373	n/d	P0283070A	118	24261	4		2	1.6501e+07	1.618e+07	1.4156e+07	1.73301e+07	1.5958e+07	1.48388e+07	2.72583e+07	1.65825e+07	1.46333e+07	1.0	0.98055	0.857891	1.050248	0.967095	0.899268	1.651924	1.004939	0.886817	2	7.0528	0.1815	1.6501e+07	1.76071e+07	1.50683e+07	1.72922e+07	1.64413e+07	1.66352e+07	2.28437e+07	1.89829e+07	1.63722e+07		0.039194	0.69817	0.320149	0.431665
RPL17	P18621	RL17_HUMAN	https://www.uniprot.org/uniprot/P18621	n/d	P0283070A	185	26372	3		3	4.12867e+07	4.62136e+07	3.98464e+07	4.95572e+07	4.39425e+07	4.17367e+07	7.01062e+07	4.54053e+07	4.30579e+07	1.0	1.119334	0.965113	1.200318	1.064325	1.010899	1.698032	1.099756	1.0429	2	7.1777	0.8998	4.12867e+07	5.02896e+07	4.24143e+07	4.94489e+07	4.52735e+07	4.67893e+07	5.87521e+07	5.19781e+07	4.81744e+07		0.0867216	0.429906	0.316353	0.33071
RPL29	P47914	RL29_HUMAN	https://www.uniprot.org/uniprot/P47914	n/d	P0283070A	97	17752	9		2	1.97518e+07	2.29535e+07	2.29239e+07	2.10963e+07	1.79381e+07	1.89256e+07	2.51881e+07	1.79809e+07	1.69193e+07	1.0	1.162094	1.160596	1.068067	0.908171	0.958171	1.275225	0.910338	0.856593	2	7.1381	1.297	1.97518e+07	2.4978e+07	2.44013e+07	2.10502e+07	1.84814e+07	2.12168e+07	2.11087e+07	2.05837e+07	1.89298e+07		-0.179282	0.146602	-0.127257	0.508755
RPL12	P30050	RL12_HUMAN	https://www.uniprot.org/uniprot/P30050	n/d	P0283070A	121	17818	2		2	5.46822e+06	5.89267e+06	5.83771e+06	7.63268e+06	6.10946e+06	5.73904e+06	1.01018e+07	6.0248e+06	5.49311e+06	1.0	1.077621	1.06757	1.395825	1.117266	1.049526	1.847361	1.101784	1.004551	2	6.558	0.2427	5.46822e+06	6.4124e+06	6.21393e+06	7.616e+06	6.2945e+06	6.43381e+06	8.46574e+06	6.89694e+06	6.14584e+06		0.17979	0.305782	0.330054	0.418566
RPL10	P27635	RL10_HUMAN	https://www.uniprot.org/uniprot/P27635	n/d	P0283070A	144	24604	10		2	7.68385e+06	8.6478e+06	9.19392e+06	8.80394e+06	8.32395e+06	8.42947e+06	1.6452e+07	8.18961e+06	9.33273e+06	1.0	1.125451	1.196526	1.145772	1.083305	1.097038	2.141109	1.065822	1.21459	2	6.9775	0.8713	7.68385e+06	9.41052e+06	9.78643e+06	8.78469e+06	8.57607e+06	9.44994e+06	1.37875e+07	9.37513e+06	1.04417e+07		0.00179565	0.951816	0.412501	0.378435
RPL19	P84098	RL19_HUMAN	https://www.uniprot.org/uniprot/P84098	n/d	P0283070A	135	23466	5		2	1.27464e+07	1.25245e+07	1.24066e+07	1.02484e+07	1.02783e+07	1.02154e+07	1.89269e+07	1.06418e+07	9.61508e+06	1.0	0.982594	0.973344	0.804027	0.806369	0.801437	1.484887	0.834886	0.754339	2	7.1726	0.4631	1.27464e+07	1.36291e+07	1.32061e+07	1.0226e+07	1.05896e+07	1.14521e+07	1.58616e+07	1.21822e+07	1.07576e+07		-0.293485	0.00095521	0.0565542	0.974918
RPL32	P62910	RL32_HUMAN	https://www.uniprot.org/uniprot/P62910	n/d	P0283070A	249	15860	8		5	4.39486e+07	5.48052e+07	5.11074e+07	4.55758e+07	4.07772e+07	4.58382e+07	9.65681e+07	4.09992e+07	4.73587e+07	1.0	1.250091	1.165129	1.037024	0.932695	1.042996	2.197293	0.934929	1.082012	5	7.1658	0.6976	4.39486e+07	5.9639e+07	5.4401e+07	4.54762e+07	4.20123e+07	5.13874e+07	8.09283e+07	4.69342e+07	5.29863e+07		-0.181001	0.196071	0.303321	0.653289
RPL15	P61313	RL15_HUMAN	https://www.uniprot.org/uniprot/P61313	n/d	P0283070A	252	24146	9		4	3.33153e+07	3.77244e+07	3.23068e+07	3.15625e+07	3.30486e+07	2.9659e+07	6.79547e+07	3.17981e+07	2.88587e+07	1.0	1.132345	0.969727	0.947387	0.991993	0.890251	2.039742	0.95446	0.866229	4	7.2419	0.6314	3.33153e+07	4.10517e+07	3.43888e+07	3.14935e+07	3.40496e+07	3.32495e+07	5.6949e+07	3.64012e+07	3.22879e+07		-0.132618	0.196675	0.31553	0.652067
RPL27A	P46776	RL27A_HUMAN	https://www.uniprot.org/uniprot/P46776	n/d	P0283070A	82	16561	4		2	3.30167e+07	3.53094e+07	3.20909e+07	3.4887e+07	3.31466e+07	3.23252e+07	5.32669e+07	3.36116e+07	3.25258e+07	1.0	1.069438	0.971958	1.056646	1.003935	0.979056	1.613331	1.018016	0.985131	2	7.3802	0.1169	3.30167e+07	3.84236e+07	3.4159e+07	3.48107e+07	3.41506e+07	3.62385e+07	4.464e+07	3.84771e+07	3.63908e+07		-0.000835291	0.994268	0.249851	0.453102
RPL18A	Q02543	RL18A_HUMAN	https://www.uniprot.org/uniprot/Q02543	n/d	P0283070A	187	20762	10		4	4.416e+07	4.91038e+07	4.58332e+07	4.37721e+07	4.27953e+07	4.15102e+07	8.59979e+07	4.53029e+07	4.25144e+07	1.0	1.111531	1.040356	0.994443	0.969096	0.940224	1.968149	1.025145	0.962733	4	6.9006	0.5454	4.416e+07	5.34347e+07	4.87869e+07	4.36765e+07	4.40915e+07	4.65354e+07	7.207e+07	5.18609e+07	4.75663e+07		-0.119072	0.101808	0.321463	0.529156
RPL10A	P62906	RL10A_HUMAN	https://www.uniprot.org/uniprot/P62906	n/d	P0283070A	255	24831	6		4	4.85818e+07	5.63886e+07	5.15455e+07	5.55419e+07	5.43765e+07	5.27689e+07	6.9985e+07	5.51628e+07	5.47426e+07	1.0	1.158777	1.061004	1.143265	1.118578	1.086187	1.439739	1.135463	1.126812	4	7.0301	0.4134	4.85818e+07	6.1362e+07	5.48674e+07	5.54205e+07	5.60235e+07	5.91571e+07	5.86505e+07	6.31481e+07	6.12475e+07		0.0557921	0.455834	0.200808	0.236432
RPL35A	P18077	RL35A_HUMAN	https://www.uniprot.org/uniprot/P18077	n/d	P0283070A	82	12538	2		2	9.81797e+06	1.08529e+07	7.63357e+06	7.50773e+06	9.79874e+06	8.8086e+06	3.21061e+07	1.12518e+07	9.81793e+06	1.0	1.105414	0.77751	0.764693	0.998041	0.897192	3.270139	1.146037	0.999996	2	6.4438	0.4823	9.81797e+06	1.18101e+07	8.12552e+06	7.49132e+06	1.00955e+07	9.87497e+06	2.69063e+07	1.28805e+07	1.09846e+07		-0.116147	0.594298	0.90974	0.319041
RPL13A	P40429	RL13A_HUMAN	https://www.uniprot.org/uniprot/P40429	n/d	P0283070A	136	23577	8		2	1.98362e+07	2.06763e+07	1.96363e+07	2.05455e+07	1.91563e+07	1.94628e+07	4.06462e+07	1.92466e+07	2.1038e+07	1.0	1.042349	0.989922	1.035756	0.965722	0.981176	2.049092	0.970275	1.060586	2	6.8409	0.036	1.98362e+07	2.24999e+07	2.09018e+07	2.05006e+07	1.97365e+07	2.1819e+07	3.40633e+07	2.20327e+07	2.35379e+07		-0.0238024	0.56438	0.428154	0.418693
RPL36A	P83881	RL36A_HUMAN	https://www.uniprot.org/uniprot/P83881	n/d	P0283070A	98	12441	5		2	7.85519e+06	8.84353e+06	7.29978e+06	6.77312e+06	6.34391e+06	5.93196e+06	2.41224e+07	5.70073e+06	5.9223e+06	1.0	1.125819	0.929294	0.862248	0.807607	0.755164	3.070884	0.725727	0.753934	2	6.6519	0.2912	7.85519e+06	9.62351e+06	7.77022e+06	6.75832e+06	6.53606e+06	6.65008e+06	2.02156e+07	6.52596e+06	6.62603e+06		-0.33323	0.0334168	0.574813	0.77172
RPN2	P04844	RPN2_HUMAN	https://www.uniprot.org/uniprot/P04844	n/d	P0283070A	111	69283	7		2	7.80541e+06	8.42361e+06	8.96921e+06	1.09762e+07	1.00679e+07	9.34132e+06	6.86967e+06	7.67768e+06	7.85998e+06	1.0	1.079202	1.149103	1.406227	1.289862	1.196776	0.880117	0.983636	1.006992	2	6.9561	0.0307	7.80541e+06	9.16656e+06	9.54724e+06	1.09522e+07	1.03728e+07	1.04722e+07	5.75709e+06	8.78909e+06	8.79396e+06		0.270056	0.0397535	-0.169352	0.11193
RPN1	P04843	RPN1_HUMAN	https://www.uniprot.org/uniprot/P04843	n/d	P0283070A	1080	68569	32		18	2.61528e+08	2.33795e+08	2.67876e+08	3.21469e+08	3.47435e+08	2.35269e+08	1.95933e+08	2.6913e+08	2.72847e+08	1.0	0.88873	1.019375	1.229711	1.327466	0.898854	0.74983	1.028487	1.041262	18	7.9755	0.0803	2.61528e+08	2.54415e+08	2.8514e+08	3.20766e+08	3.57958e+08	2.63751e+08	1.64201e+08	3.08089e+08	3.05268e+08		0.244539	0.316735	-0.0486153	0.737907
RPS2	P15880	RS2_HUMAN	https://www.uniprot.org/uniprot/P15880	n/d	P0283070A	105	31324	4		2	2.53666e+07	2.98402e+07	2.7952e+07	2.99005e+07	2.64025e+07	2.67703e+07	4.71218e+07	2.79258e+07	2.51431e+07	1.0	1.176357	1.101922	1.178737	1.040838	1.055336	1.857631	1.100887	0.991191	2	7.2184	0.0249	2.53666e+07	3.2472e+07	2.97534e+07	2.98352e+07	2.72022e+07	3.00111e+07	3.94901e+07	3.19683e+07	2.81308e+07		-0.00148296	0.995333	0.268807	0.526485
RPS9	P46781	RS9_HUMAN	https://www.uniprot.org/uniprot/P46781	n/d	P0283070A	179	22591	8		6	8.4838e+07	9.45567e+07	8.36386e+07	8.71631e+07	8.24248e+07	8.26964e+07	1.81067e+08	9.0356e+07	8.98346e+07	1.0	1.114556	0.985092	1.02201	0.968467	0.973533	2.134266	1.063863	1.056126	6	7.1501	0.086	8.4838e+07	1.02896e+08	8.90287e+07	8.69726e+07	8.49213e+07	9.27076e+07	1.51742e+08	1.03436e+08	1.00509e+08		-0.0601949	0.41684	0.457782	0.378025
RPS6	P62753	RS6_HUMAN	https://www.uniprot.org/uniprot/P62753	n/d	P0283070A	126	28680	5		2	6.87622e+06	7.06174e+06	6.83009e+06	5.80278e+06	6.90301e+06	7.08197e+06	1.62073e+07	8.16587e+06	7.51428e+06	1.0	1.026979	0.993291	0.84389	1.003895	1.029922	2.357012	1.187552	1.092792	1	5.8913	n/d	6.87622e+06	7.68457e+06	7.27026e+06	5.79009e+06	7.11209e+06	7.93931e+06	1.35825e+07	9.34795e+06	8.40718e+06		-0.0697576	0.493925	0.618625	0.271598
RPS3	P23396	RS3_HUMAN	https://www.uniprot.org/uniprot/P23396	n/d	P0283070A	178	28486	4		3	2.09372e+07	2.16466e+07	2.07946e+07	2.22139e+07	2.27253e+07	2.06719e+07	5.26885e+07	2.10627e+07	2.20265e+07	1.0	1.033885	0.993189	1.060978	1.085403	0.98733	2.516505	1.005997	1.052026	3	6.6821	0.3017	2.09372e+07	2.35558e+07	2.21347e+07	2.21653e+07	2.34136e+07	2.31744e+07	4.41553e+07	2.41117e+07	2.46438e+07		0.0499484	0.361924	0.595699	0.39863
RPS4X	P62701	RS4X_HUMAN	https://www.uniprot.org/uniprot/P62701	n/d	P0283070A	150	29597	5		4	2.76784e+07	2.96612e+07	2.80118e+07	2.9394e+07	2.74197e+07	2.67767e+07	5.66755e+07	2.98155e+07	3.05071e+07	1.0	1.071638	1.012045	1.061981	0.990654	0.967423	2.047641	1.077212	1.102199	4	6.8584	1.1366	2.76784e+07	3.22773e+07	2.9817e+07	2.93297e+07	2.82502e+07	3.00183e+07	4.74965e+07	3.41316e+07	3.41322e+07		-0.0300782	0.581927	0.454998	0.32895
RPS23	P62266	RS23_HUMAN	https://www.uniprot.org/uniprot/P62266	n/d	P0283070A	173	15807	6		2	4.51018e+07	4.30623e+07	3.80057e+07	4.27058e+07	3.66085e+07	3.77424e+07	8.67992e+07	4.18133e+07	4.36457e+07	1.0	0.95478	0.842665	0.946876	0.811688	0.836827	1.924519	0.927089	0.967717	2	7.6323	0.2092	4.51018e+07	4.68603e+07	4.0455e+07	4.26124e+07	3.77174e+07	4.23115e+07	7.27416e+07	4.78662e+07	4.88321e+07		-0.108158	0.343793	0.449208	0.395247
RPS14	P62263	RS14_HUMAN	https://www.uniprot.org/uniprot/P62263	n/d	P0283070A	130	16273	2		2	1.0296e+07	1.27067e+07	1.24998e+07	1.42544e+07	1.41677e+07	1.35749e+07	2.29991e+07	1.39338e+07	1.33452e+07	1.0	1.23413	1.214038	1.384454	1.376032	1.318461	2.233778	1.353318	1.296151	2	6.7025	0.0317	1.0296e+07	1.38274e+07	1.33054e+07	1.42232e+07	1.45968e+07	1.52183e+07	1.92742e+07	1.59509e+07	1.4931e+07		0.242367	0.119137	0.50201	0.200067
RPS18	P62269	RS18_HUMAN	https://www.uniprot.org/uniprot/P62269	n/d	P0283070A	90	17718	6		2	6.62225e+06	8.16215e+06	7.17788e+06	6.72286e+06	8.09748e+06	7.51152e+06	1.04171e+07	6.44319e+06	7.2066e+06	1.0	1.232535	1.083904	1.015194	1.22277	1.134286	1.57304	0.972961	1.088241	2	6.5427	0.1471	6.62225e+06	8.88204e+06	7.64046e+06	6.70817e+06	8.34274e+06	8.42086e+06	8.72995e+06	7.3759e+06	8.06294e+06		0.0240762	0.840262	0.13202	0.675727
RPS16	P62249	RS16_HUMAN	https://www.uniprot.org/uniprot/P62249	n/d	P0283070A	59	16445	3		1	4.95217e+06	5.28646e+06	5.03027e+06	5.09973e+06	4.78473e+06	5.29739e+06	1.02874e+07	5.80812e+06	6.37724e+06	1.0	1.067504	1.01577	1.029796	0.966189	1.06971	2.077343	1.172844	1.287766	1	6.6314	n/d	4.95217e+06	5.75272e+06	5.35444e+06	5.08858e+06	4.92965e+06	5.93869e+06	8.62126e+06	6.6489e+06	7.13503e+06		-0.00824885	0.871395	0.557579	0.182042
RPS11	P62280	RS11_HUMAN	https://www.uniprot.org/uniprot/P62280	n/d	P0283070A	222	18431	9		4	4.2538e+07	4.59736e+07	4.31705e+07	4.52158e+07	4.11671e+07	4.15326e+07	8.73404e+07	4.36179e+07	4.18151e+07	1.0	1.080766	1.014869	1.061115	0.965376	0.976365	2.053232	1.025387	0.979502	4	7.1411	0.2535	4.2538e+07	5.00285e+07	4.59526e+07	4.5117e+07	4.2414e+07	4.65606e+07	7.31951e+07	4.9932e+07	4.67838e+07		-0.0418677	0.487425	0.391821	0.46929
RPS27A	P62979	RS27A_HUMAN	https://www.uniprot.org/uniprot/P62979	n/d	P0283070A	84	17965	6		2	3.89703e+07	3.53969e+07	3.48562e+07	3.16232e+07	3.14834e+07	2.78412e+07	3.02219e+07	3.35195e+07	3.10384e+07	1.0	0.908304	0.89443	0.811471	0.807881	0.714422	0.775511	0.860129	0.796463	2	6.9736	1.3753	3.89703e+07	3.85188e+07	3.71025e+07	3.15541e+07	3.2437e+07	3.12117e+07	2.53273e+07	3.83717e+07	3.47266e+07		-0.26417	0.0292915	-0.20463	0.0394448
RPS15A	P62244	RS15A_HUMAN	https://www.uniprot.org/uniprot/P62244	n/d	P0283070A	82	14839	4		2	2.67712e+07	2.95663e+07	2.75901e+07	2.7484e+07	2.70495e+07	2.68759e+07	7.89803e+07	2.67086e+07	2.60998e+07	1.0	1.104405	1.030588	1.026625	1.010394	1.003908	2.950191	0.99766	0.97492	2	6.8633	0.3129	2.67712e+07	3.2174e+07	2.93682e+07	2.7424e+07	2.78688e+07	3.01294e+07	6.6189e+07	3.05749e+07	2.92012e+07		-0.043951	0.420754	0.651008	0.487878
RRM1	P23921	RIR1_HUMAN	https://www.uniprot.org/uniprot/P23921	OXIDOREDUCTASE	P0283070A	143	90069	5	C17	4	2.47708e+07	2.57899e+07	2.62215e+07	2.86353e+07	2.43723e+07	2.68288e+07	4.05887e+07	2.48267e+07	2.25203e+07	1.0	1.041139	1.058562	1.156007	0.983912	1.08308	1.638566	1.002254	0.909145	4	6.5432	0.7467	2.47708e+07	2.80645e+07	2.79113e+07	2.85727e+07	2.51105e+07	3.00767e+07	3.40151e+07	2.84206e+07	2.51963e+07		0.056275	0.519425	0.195676	0.635127
RRP12	Q5JTH9	RRP12_HUMAN	https://www.uniprot.org/uniprot/Q5JTH9	n/d	P0283070A	395	143700	11		5	1.00847e+07	9.40302e+06	1.04384e+07	1.49071e+07	1.22106e+07	1.10405e+07	2.0166e+07	9.63202e+06	1.05027e+07	1.0	0.932401	1.031031	1.457173	1.203519	1.094777	1.986467	0.958569	1.043042	5	6.5833	0.1652	1.00847e+07	1.02324e+07	1.11111e+07	1.48745e+07	1.25805e+07	1.23771e+07	1.69e+07	1.10263e+07	1.17507e+07		0.350592	0.103328	0.429401	0.410134
RTCB	Q9Y3I0	RTCB_HUMAN	https://www.uniprot.org/uniprot/Q9Y3I0	n/d	P0283070A	270	55210	8		5	2.0383e+07	2.26437e+07	2.32888e+07	2.37978e+07	2.17785e+07	2.20329e+07	3.12895e+07	2.28807e+07	2.22666e+07	1.0	1.110914	1.144855	1.167534	1.068465	1.080947	1.535081	1.12697	1.098319	5	6.641	0.0548	2.0383e+07	2.46409e+07	2.47897e+07	2.37458e+07	2.24381e+07	2.47002e+07	2.6222e+07	2.61929e+07	2.49125e+07		0.0278736	0.705389	0.204922	0.354372
RTN3	O95197	RTN3_HUMAN	https://www.uniprot.org/uniprot/O95197	n/d	P0283070A	205	25609	6		3	3.77352e+07	4.12779e+07	4.3482e+07	3.67719e+07	4.0013e+07	3.43675e+07	3.64712e+07	4.73138e+07	4.69338e+07	1.0	1.093884	1.152293	0.974473	1.060363	0.910755	0.966504	1.253838	1.243768	3	7.0382	0.5899	3.77352e+07	4.49186e+07	4.62843e+07	3.66916e+07	4.1225e+07	3.85281e+07	3.05645e+07	5.41629e+07	5.25108e+07		-0.140185	0.182439	0.0937426	0.57629
RTN4	Q9NQC3	RTN4_HUMAN	https://www.uniprot.org/uniprot/Q9NQC3	n/d	P0283070A	148	129930	7		2	1.47676e+07	1.43284e+07	1.50612e+07	1.85133e+07	1.91413e+07	1.4528e+07	1.5119e+07	1.56283e+07	1.79947e+07	1.0	0.970257	1.019881	1.253636	1.296165	0.983774	1.023793	1.058277	1.21852	2	6.8293	0.1378	1.47676e+07	1.55922e+07	1.60319e+07	1.84728e+07	1.97211e+07	1.62868e+07	1.26704e+07	1.78906e+07	2.01329e+07		0.240917	0.204543	0.142512	0.208167
RTN4IP1	Q8WWV3	RT4I1_HUMAN	https://www.uniprot.org/uniprot/Q8WWV3	n/d	P0283070A	296	43589	10		6	5.37752e+07	6.76514e+07	6.86345e+07	4.63602e+07	4.79098e+07	6.66276e+07	5.44047e+07	6.04e+07	4.92587e+07	1.0	1.255854	1.274619	0.862112	0.889104	1.23778	1.010496	1.120931	0.916011	6	7.0963	0.3502	5.37752e+07	7.36181e+07	7.30577e+07	4.62589e+07	4.93609e+07	7.46935e+07	4.55936e+07	6.91434e+07	5.5112e+07		-0.24032	0.289794	-0.212209	0.222107
RUFY1	Q96T51	RUFY1_HUMAN	https://www.uniprot.org/uniprot/Q96T51	n/d	P0283070A	118	79817	4		2	3.529e+06	3.28368e+06	4.05849e+06	5.29231e+06	4.11957e+06	4.44909e+06	7.14938e+06	4.32312e+06	4.07368e+06	1.0	0.930485	1.15004	1.499663	1.167349	1.260722	2.025895	1.225027	1.154344	2	6.1502	0.4488	3.529e+06	3.5733e+06	4.32004e+06	5.28074e+06	4.24435e+06	4.98769e+06	5.99149e+06	4.94893e+06	4.55774e+06		0.350521	0.069017	0.516053	0.199617
RUVBL1	Q9Y265	RUVB1_HUMAN	https://www.uniprot.org/uniprot/Q9Y265	n/d	P0283070A	337	50227	7		3	3.98713e+07	4.10079e+07	4.14756e+07	4.56737e+07	4.24135e+07	4.36492e+07	5.30726e+07	4.40394e+07	4.36152e+07	1.0	1.028508	1.040236	1.145529	1.063761	1.094754	1.331099	1.10454	1.093901	3	6.7342	0.0405	3.98713e+07	4.46248e+07	4.41485e+07	4.55739e+07	4.36982e+07	4.89334e+07	4.44772e+07	5.04145e+07	4.87979e+07		0.106584	0.0557079	0.201832	0.163376
SACM1L	Q9NTJ5	SAC1_HUMAN	https://www.uniprot.org/uniprot/Q9NTJ5	n/d	P0283070A	235	66966	8		5	2.84287e+07	2.79521e+07	2.99472e+07	3.20727e+07	3.4794e+07	2.94556e+07	3.33471e+07	3.14647e+07	2.89709e+07	1.0	0.983234	1.052612	1.125354	1.225727	1.03564	1.174014	1.106792	1.01948	5	6.5467	0.5266	2.84287e+07	3.04174e+07	3.18771e+07	3.20026e+07	3.58479e+07	3.30215e+07	2.79463e+07	3.60195e+07	3.24134e+07		0.158042	0.141349	0.119492	0.173692
SAFB	Q15424	SAFB1_HUMAN	https://www.uniprot.org/uniprot/Q15424	n/d	P0283070A	174	102854	6		2	6.19194e+06	8.10516e+06	6.87958e+06	1.1939e+07	1.1189e+07	9.26285e+06	9.66077e+06	6.91711e+06	7.20416e+06	1.0	1.308985	1.111053	1.928147	1.807034	1.495953	1.560216	1.117114	1.163473	2	5.9612	1.1131	6.19194e+06	8.82002e+06	7.32294e+06	1.19129e+07	1.1528e+07	1.03842e+07	8.09615e+06	7.91842e+06	8.06021e+06		0.613111	0.0176409	0.167396	0.449527
SAMM50	Q9Y512	SAM50_HUMAN	https://www.uniprot.org/uniprot/Q9Y512	n/d	P0283070A	111	51976	5		3	9.60334e+06	1.00433e+07	1.04967e+07	1.12198e+07	1.12347e+07	9.88135e+06	1.14106e+07	9.3644e+06	9.6016e+06	1.0	1.045817	1.09303	1.168324	1.169878	1.028949	1.188186	0.975119	0.999819	3	6.5979	0.5403	9.60334e+06	1.09291e+07	1.11732e+07	1.11953e+07	1.1575e+07	1.10776e+07	9.56254e+06	1.072e+07	1.07425e+07		0.101293	0.251345	0.0111149	0.952057
SARAF	Q96BY9	SARAF_HUMAN	https://www.uniprot.org/uniprot/Q96BY9	n/d	P0283070A	126	36975	4		3	1.23461e+07	1.3085e+07	1.32202e+07	1.30471e+07	1.41365e+07	1.13323e+07	1.645e+07	1.20744e+07	1.31504e+07	1.0	1.059854	1.0708	1.056784	1.145018	0.917885	1.332409	0.978	1.065151	3	6.5799	0.3958	1.23461e+07	1.42391e+07	1.40721e+07	1.30186e+07	1.45646e+07	1.27041e+07	1.37858e+07	1.38223e+07	1.47131e+07		-0.00506312	0.923943	0.108662	0.545523
SATB1	Q01826	SATB1_HUMAN	https://www.uniprot.org/uniprot/Q01826	n/d	P0283070A	106	89126	2		2	4.38238e+06	4.81973e+06	4.39676e+06	8.84064e+06	7.42174e+06	8.47266e+06	9.14101e+06	4.68759e+06	5.16773e+06	1.0	1.099797	1.003282	2.017315	1.693541	1.933347	2.085853	1.069645	1.179206	2	5.9845	0.6297	4.38238e+06	5.24483e+06	4.68012e+06	8.82132e+06	7.64654e+06	9.49836e+06	7.66057e+06	5.36616e+06	5.7818e+06		0.863069	0.00163459	0.482233	0.297891
SCARB1	Q8WTV0	SCRB1_HUMAN	https://www.uniprot.org/uniprot/Q8WTV0	n/d	P0283070A	633	56973	21		14	5.77707e+08	5.40285e+08	5.89416e+08	5.41626e+08	4.93706e+08	5.47034e+08	4.29513e+08	5.50021e+08	4.98849e+08	1.0	0.939526	1.023737	0.938768	0.854507	0.948815	0.74783	0.953744	0.863992	14	8.1026	0.3271	5.77707e+08	5.87938e+08	6.27401e+08	5.40442e+08	5.0866e+08	6.13258e+08	3.59951e+08	6.29641e+08	5.58126e+08		-0.109724	0.14576	-0.207787	0.164898
SCARB2	Q14108	SCRB2_HUMAN	https://www.uniprot.org/uniprot/Q14108	n/d	P0283070A	100	54289	4		3	2.27275e+07	2.64474e+07	2.49735e+07	1.24508e+07	1.04562e+07	1.04297e+07	2.1707e+07	2.27514e+07	2.03406e+07	1.0	1.163677	1.098822	0.547832	0.460067	0.458904	0.955102	1.001054	0.89498	3	6.7438	0.6064	2.27275e+07	2.87801e+07	2.65829e+07	1.24236e+07	1.07729e+07	1.16924e+07	1.81915e+07	2.60449e+07	2.27577e+07		-1.1533	0.000587371	-0.194441	0.0767587
SCCPDH	Q8NBX0	SCPDL_HUMAN	https://www.uniprot.org/uniprot/Q8NBX0	OXIDOREDUCTASE	P0283070A	746	47151	16		10	2.20762e+08	2.16298e+08	2.24482e+08	1.97703e+08	2.03324e+08	2.03078e+08	1.79728e+08	2.12077e+08	2.04714e+08	1.0	0.979077	1.0172	0.896177	0.921379	0.920631	0.813639	0.960933	0.927083	10	8.4263	0.0972	2.20762e+08	2.35375e+08	2.38949e+08	1.97271e+08	2.09483e+08	2.27663e+08	1.5062e+08	2.42777e+08	2.2904e+08		-0.131032	0.00326587	-0.149265	0.165241
SCD	O00767	ACOD_HUMAN	https://www.uniprot.org/uniprot/O00767	OXIDOREDUCTASE	P0283070A	87	41522	5	C14 pair donor oxygenase	2	9.33122e+06	8.90811e+06	1.09755e+07	1.01854e+07	8.67697e+06	9.18349e+06	1.03143e+07	1.08169e+07	8.98824e+06	1.0	0.954656	1.176214	1.091539	0.929886	0.984169	1.105353	1.159218	0.963245	2	6.7514	0.3622	9.33122e+06	9.69379e+06	1.16828e+07	1.01631e+07	8.93978e+06	1.02952e+07	8.64383e+06	1.23828e+07	1.00563e+07		-0.0589138	0.648654	0.0439946	0.72737
SCYL1	Q96KG9	SCYL1_HUMAN	https://www.uniprot.org/uniprot/Q96KG9	KINASE	P0283070A	84	89630	4	Other	3	1.65879e+07	1.34639e+07	1.2036e+07	1.45707e+07	1.33046e+07	1.10995e+07	1.6207e+07	1.28426e+07	1.1278e+07	1.0	0.81167	0.725586	0.878391	0.802066	0.669129	0.977036	0.774216	0.67989	3	6.2886	0.6347	1.65879e+07	1.46514e+07	1.28116e+07	1.45388e+07	1.37076e+07	1.24432e+07	1.35822e+07	1.47017e+07	1.26181e+07		-0.110862	0.580929	-0.0616347	0.766072
SC5D	O75845	SC5D_HUMAN	https://www.uniprot.org/uniprot/O75845	OXIDOREDUCTASE	P0283070A	64	35300	4	C14 pair donor oxygenase	2	2.07241e+07	1.95357e+07	2.0409e+07	1.84443e+07	2.00356e+07	1.7657e+07	1.89766e+07	1.93346e+07	1.82983e+07	1.0	0.942655	0.984791	0.889989	0.966774	0.852002	0.915678	0.932949	0.882948	2	6.3409	1.6486	2.07241e+07	2.12587e+07	2.17242e+07	1.84039e+07	2.06424e+07	1.97946e+07	1.59033e+07	2.21334e+07	2.04727e+07		-0.112008	0.155406	-0.0999099	0.0451318
SDHA	P31040	SDHA_HUMAN	https://www.uniprot.org/uniprot/P31040	OXIDOREDUCTASE	P0283070A	309	72691	10	C3 dehydrogenase	6	2.96703e+07	3.47788e+07	3.28718e+07	3.29683e+07	3.1672e+07	3.11145e+07	5.55717e+07	3.62668e+07	3.28483e+07	1.0	1.171892	1.106407	1.111153	1.068625	1.048675	1.868863	1.214961	1.099682	6	6.8476	0.2458	2.96703e+07	3.78462e+07	3.49902e+07	3.28962e+07	3.26313e+07	3.48812e+07	4.65715e+07	4.15167e+07	3.67515e+07		-0.0234052	0.793851	0.357486	0.299353
SEC13	P55735	SEC13_HUMAN	https://www.uniprot.org/uniprot/P55735	n/d	P0283070A	77	40746	4		2	9.56948e+06	9.88332e+06	9.71405e+06	1.12122e+07	1.14141e+07	1.09167e+07	1.85003e+07	1.03272e+07	9.32115e+06	1.0	1.032796	1.015107	1.171659	1.192756	1.140782	1.933258	1.079182	0.974049	2	6.505	0.7736	9.56948e+06	1.0755e+07	1.03401e+07	1.11877e+07	1.17598e+07	1.22383e+07	1.5504e+07	1.18222e+07	1.04288e+07		0.201679	0.00142994	0.387302	0.410004
SEC62	Q99442	SEC62_HUMAN	https://www.uniprot.org/uniprot/Q99442	n/d	P0283070A	91	45861	5		2	7.80514e+06	8.02261e+06	7.28994e+06	8.32085e+06	9.59094e+06	7.37736e+06	1.04738e+07	7.77987e+06	7.92576e+06	1.0	1.027862	0.933993	1.066073	1.228798	0.945192	1.341915	0.996763	1.015454	2	6.4453	0.0919	7.80514e+06	8.73019e+06	7.75975e+06	8.30266e+06	9.88144e+06	8.27046e+06	8.77754e+06	8.90608e+06	8.86756e+06		0.129521	0.38393	0.179439	0.352629
SEC23A	Q15436	SC23A_HUMAN	https://www.uniprot.org/uniprot/Q15436	n/d	P0283070A	332	86160	8		2	2.08356e+06	2.09927e+06	2.83199e+06	2.78218e+06	3.30476e+06	2.97579e+06	5.94085e+06	3.27388e+06	3.89685e+06	1.0	1.007543	1.359209	1.335302	1.586116	1.428228	2.851303	1.571294	1.870288	2	6.458	0.3138	2.08356e+06	2.28443e+06	3.0145e+06	2.7761e+06	3.40486e+06	3.33604e+06	4.97869e+06	3.7478e+06	4.3599e+06		0.369541	0.103253	0.902364	0.0551961
SEC16A	O15027	SC16A_HUMAN	https://www.uniprot.org/uniprot/O15027	n/d	P0283070A	440	235750	13		9	5.06572e+07	5.10876e+07	5.46724e+07	6.1248e+07	6.55266e+07	6.24664e+07	5.96072e+07	5.2451e+07	4.68975e+07	1.0	1.009258	1.078709	1.20991	1.293359	1.230458	1.174808	1.033198	0.927077	9	6.805	0.1761	5.06572e+07	5.55934e+07	5.81958e+07	6.11141e+07	6.75113e+07	7.00286e+07	4.99534e+07	6.00437e+07	5.24702e+07		0.274826	0.00412406	0.0232252	0.883639
SEC11A	P67812	SC11A_HUMAN	https://www.uniprot.org/uniprot/P67812	PROTEASE	P0283070A	142	21454	3	Serine	2	1.07068e+07	1.17367e+07	1.12913e+07	9.76638e+06	9.85601e+06	8.27263e+06	9.75879e+06	1.0081e+07	1.13955e+07	1.0	1.096191	1.054588	0.912162	0.920534	0.772649	0.911454	0.941543	1.064317	2	6.9965	0.7408	1.07068e+07	1.27719e+07	1.2019e+07	9.74503e+06	1.01545e+07	9.27411e+06	8.1783e+06	1.15403e+07	1.27496e+07		-0.274234	0.0589995	-0.111068	0.238888
SEC31A	O94979	SC31A_HUMAN	https://www.uniprot.org/uniprot/O94979	n/d	P0283070A	238	134498	5		4	2.08865e+07	2.25081e+07	2.72e+07	3.17208e+07	2.89755e+07	3.13456e+07	8.74433e+07	2.15318e+07	2.05056e+07	1.0	1.077636	1.302273	1.518721	1.387281	1.500757	4.186588	1.030895	0.98176	4	6.8094	0.1224	2.08865e+07	2.44933e+07	2.89529e+07	3.16515e+07	2.98531e+07	3.51403e+07	7.32814e+07	2.46487e+07	2.29422e+07		0.382734	0.0613086	0.875108	0.520953
SEC61A1	P61619	S61A1_HUMAN	https://www.uniprot.org/uniprot/P61619	n/d	P0283070A	76	52264	2		2	3.86428e+07	3.99031e+07	3.81274e+07	3.63937e+07	3.68369e+07	3.40801e+07	3.7961e+07	3.69431e+07	3.80206e+07	1.0	1.032615	0.986663	0.941798	0.953268	0.881927	0.982358	0.956016	0.983898	2	6.8886	0.272	3.86428e+07	4.34225e+07	4.05845e+07	3.63141e+07	3.79527e+07	3.82058e+07	3.1813e+07	4.22909e+07	4.25384e+07		-0.120679	0.0528695	-0.0471126	0.127113
SEC24C	P53992	SC24C_HUMAN	https://www.uniprot.org/uniprot/P53992	n/d	P0283070A	381	118323	9		8	9.91639e+07	9.41321e+07	9.40039e+07	1.13755e+08	1.0482e+08	1.0729e+08	1.19838e+08	9.45791e+07	9.21503e+07	1.0	0.949258	0.948025	1.151202	1.060274	1.07772	1.214131	0.956649	0.931575	8	7.1868	0.5261	9.91639e+07	1.02434e+08	1.00062e+08	1.13507e+08	1.07995e+08	1.20278e+08	1.00429e+08	1.0827e+08	1.031e+08		0.181717	0.0168333	0.093646	0.561716
SEC23IP	Q9Y6Y8	S23IP_HUMAN	https://www.uniprot.org/uniprot/Q9Y6Y8	n/d	P0283070A	218	111075	7		5	2.22971e+07	2.37483e+07	2.41099e+07	2.85867e+07	2.86177e+07	2.55818e+07	3.6455e+07	2.63106e+07	2.34979e+07	1.0	1.065083	1.081299	1.283512	1.28347	1.154471	1.634964	1.185029	1.050746	5	6.6705	0.1601	2.22971e+07	2.58429e+07	2.56637e+07	2.85242e+07	2.94845e+07	2.86787e+07	3.05509e+07	3.01193e+07	2.629e+07		0.238837	0.0269789	0.298197	0.285258
SEL1L	Q9UBV2	SE1L1_HUMAN	https://www.uniprot.org/uniprot/Q9UBV2	n/d	P0283070A	361	88754	8		7	1.45986e+08	1.22034e+08	1.16166e+08	1.1145e+08	1.3275e+08	9.12354e+07	1.06148e+08	1.3295e+08	1.53784e+08	1.0	0.838916	0.798901	0.76423	0.913162	0.626687	0.730633	0.911075	1.053636	7	7.1176	0.2712	1.45986e+08	1.32797e+08	1.23652e+08	1.11206e+08	1.36771e+08	1.0228e+08	8.89571e+07	1.52196e+08	1.72058e+08		-0.195767	0.340298	0.032299	0.908579
SEPT7	Q16181	SEPT7_HUMAN	https://www.uniprot.org/uniprot/Q16181	n/d	P0283070A	299	50679	11		4	1.82616e+07	1.74216e+07	1.62337e+07	1.78189e+07	1.60567e+07	1.74228e+07	3.82846e+07	1.69076e+07	1.39279e+07	1.0	0.954003	0.888955	0.975761	0.879261	0.954067	2.096457	0.925855	0.762686	4	6.4744	0.5155	1.82616e+07	1.89582e+07	1.72799e+07	1.778e+07	1.6543e+07	1.9532e+07	3.20842e+07	1.93551e+07	1.55829e+07		-0.0172901	0.812448	0.4129	0.61053
SEPT9	Q9UHD8	SEPT9_HUMAN	https://www.uniprot.org/uniprot/Q9UHD8	n/d	P0283070A	154	63665	5		3	1.61373e+07	1.75196e+07	1.65951e+07	1.96874e+07	1.75847e+07	1.7317e+07	3.30377e+07	1.71053e+07	1.60547e+07	1.0	1.085661	1.028371	1.219997	1.089697	1.073105	2.047288	1.059988	0.994882	3	6.5248	0.5875	1.61373e+07	1.90648e+07	1.76646e+07	1.96444e+07	1.81174e+07	1.94134e+07	2.7687e+07	1.95815e+07	1.79624e+07		0.119433	0.173726	0.397599	0.441492
SERPINH1	P50454	SERPH_HUMAN	https://www.uniprot.org/uniprot/P50454	n/d	P0283070A	114	46440	3		2	4.49071e+06	3.5264e+06	4.11967e+06	3.69902e+06	3.63214e+06	2.89092e+06	8.10162e+06	3.95515e+06	3.58717e+06	1.0	0.785265	0.917375	0.823705	0.808813	0.643756	1.804084	0.880741	0.798798	2	6.3478	0.768	4.49071e+06	3.83742e+06	4.38516e+06	3.69094e+06	3.74216e+06	3.2409e+06	6.78951e+06	4.52769e+06	4.01343e+06		-0.247695	0.180026	0.366219	0.543451
SFPQ	P23246	SFPQ_HUMAN	https://www.uniprot.org/uniprot/P23246	n/d	P0283070A	68	76148	2		2	8.18676e+06	8.24715e+06	8.05215e+06	1.23604e+07	1.11573e+07	1.00557e+07	1.27325e+07	7.76639e+06	6.63943e+06	1.0	1.007376	0.983558	1.509801	1.362853	1.228292	1.555252	0.948652	0.810996	2	6.4501	0.3199	8.18676e+06	8.97454e+06	8.57107e+06	1.23334e+07	1.14953e+07	1.12731e+07	1.06704e+07	8.89064e+06	7.42838e+06		0.45536	0.0330026	0.148369	0.779031
SFXN4	Q6P4A7	SFXN4_HUMAN	https://www.uniprot.org/uniprot/Q6P4A7	n/d	P0283070A	235	37998	6		5	7.39386e+07	6.9058e+07	6.87296e+07	7.56587e+07	7.95421e+07	5.9251e+07	5.75702e+07	7.02407e+07	6.78628e+07	1.0	0.933992	0.929549	1.023264	1.075786	0.800309	0.778622	0.949987	0.918149	5	7.4381	0.3137	7.39386e+07	7.51489e+07	7.31589e+07	7.54933e+07	8.19513e+07	6.64239e+07	4.82464e+07	8.04086e+07	7.59268e+07		0.0184535	0.959514	-0.11375	0.31377
SF3B1	O75533	SF3B1_HUMAN	https://www.uniprot.org/uniprot/O75533	n/d	P0283070A	693	145829	17		11	1.43428e+08	1.39778e+08	1.33261e+08	1.51359e+08	1.48764e+08	1.40979e+08	1.3786e+08	1.4265e+08	1.39088e+08	1.0	0.974653	0.928767	1.055427	1.034894	0.981926	0.951471	0.994602	0.968671	11	7.3083	0.5102	1.43428e+08	1.52106e+08	1.41849e+08	1.51028e+08	1.5327e+08	1.58046e+08	1.15532e+08	1.63299e+08	1.55615e+08		0.0829152	0.131204	0.0108057	0.764703
SF3B3	Q15393	SF3B3_HUMAN	https://www.uniprot.org/uniprot/Q15393	n/d	P0283070A	168	135576	3		2	1.79885e+07	1.92627e+07	1.6335e+07	1.76241e+07	1.88065e+07	1.71268e+07	2.51999e+07	1.57554e+07	1.73781e+07	1.0	1.070834	0.908079	0.979742	1.045473	0.952094	1.400889	0.875857	0.966066	2	6.6555	0.1661	1.79885e+07	2.09617e+07	1.73877e+07	1.75856e+07	1.93762e+07	1.92001e+07	2.11186e+07	1.80361e+07	1.94431e+07		-0.000776826	0.987081	0.122459	0.697393
SF3B2	Q13435	SF3B2_HUMAN	https://www.uniprot.org/uniprot/Q13435	n/d	P0283070A	86	100226	4		3	1.13103e+07	9.48334e+06	8.90928e+06	1.13907e+07	1.16856e+07	1.06103e+07	1.30348e+07	9.14226e+06	9.95737e+06	1.0	0.838466	0.787711	1.007103	1.033176	0.938106	1.152468	0.80831	0.880377	3	6.4437	0.2528	1.13103e+07	1.03198e+07	9.48345e+06	1.13658e+07	1.20395e+07	1.18948e+07	1.09237e+07	1.04657e+07	1.11406e+07		0.181566	0.202079	0.113513	0.608645
SGPL1	O95470	SGPL1_HUMAN	https://www.uniprot.org/uniprot/O95470	n/d	P0283070A	509	63523	18		7	8.09315e+07	8.44903e+07	7.90774e+07	7.40152e+07	7.93241e+07	6.55025e+07	5.98587e+07	7.62714e+07	7.93194e+07	1.0	1.043973	0.977105	0.915966	0.979967	0.810023	0.74209	0.942115	0.980081	7	7.2147	0.1978	8.09315e+07	9.19422e+07	8.41736e+07	7.38534e+07	8.17267e+07	7.34322e+07	5.01642e+07	8.73123e+07	8.87447e+07		-0.159941	0.170236	-0.18248	0.265838
SKP1	P63208	SKP1_HUMAN	https://www.uniprot.org/uniprot/P63208	n/d	P0283070A	94	18658	3		2	7.01375e+06	7.88962e+06	7.14907e+06	8.88798e+06	8.81671e+06	7.96145e+06	1.48231e+07	8.08166e+06	8.52825e+06	1.0	1.124879	1.019294	1.267223	1.257061	1.135121	2.113428	1.152259	1.215934	1	6.6965	n/d	7.01375e+06	8.58547e+06	7.6098e+06	8.86856e+06	9.08376e+06	8.92526e+06	1.24224e+07	9.25155e+06	9.54164e+06		0.218929	0.0405038	0.51134	0.241914
SLC3A2	P08195	4F2_HUMAN	https://www.uniprot.org/uniprot/P08195	n/d	P0283070A	255	71122	6		3	2.24544e+07	2.50138e+07	2.3099e+07	2.80281e+07	2.69937e+07	2.73565e+07	7.30225e+07	2.31219e+07	2.36284e+07	1.0	1.113981	1.028708	1.248221	1.202159	1.218314	3.252037	1.029725	1.052286	3	6.7533	0.6847	2.24544e+07	2.72199e+07	2.45876e+07	2.79668e+07	2.78113e+07	3.06683e+07	6.11961e+07	2.64689e+07	2.64362e+07		0.223267	0.0300084	0.763232	0.428218
SLC7A1	P30825	CTR1_HUMAN	https://www.uniprot.org/uniprot/P30825	n/d	P0283070A	143	67638	4		2	1.23993e+07	1.12845e+07	1.18376e+07	1.10651e+07	9.91065e+06	9.68822e+06	1.1732e+07	1.01169e+07	1.03387e+07	1.0	0.910091	0.954694	0.892398	0.799289	0.781349	0.946182	0.815921	0.833808	2	6.5606	0.2424	1.23993e+07	1.22798e+07	1.26005e+07	1.1041e+07	1.02108e+07	1.08611e+07	9.83196e+06	1.15814e+07	1.15672e+07		-0.212144	0.0475847	-0.142186	0.152177
SLC2A1	P11166	GTR1_HUMAN	https://www.uniprot.org/uniprot/P11166	n/d	P0283070A	83	54083	3		2	1.24124e+07	1.4876e+07	1.33173e+07	1.08842e+07	1.12582e+07	1.09408e+07	1.40529e+07	1.22056e+07	1.25729e+07	1.0	1.198474	1.072901	0.876875	0.907006	0.881436	1.132161	0.983334	1.012927	2	6.4919	0.5562	1.24124e+07	1.6188e+07	1.41756e+07	1.08604e+07	1.15992e+07	1.22653e+07	1.17769e+07	1.39724e+07	1.40669e+07		-0.29559	0.0566877	-0.0644624	0.556077
SLC9A3R1	O14745	NHRF1_HUMAN	https://www.uniprot.org/uniprot/O14745	n/d	P0283070A	263	38868	9		5	2.42665e+07	2.61822e+07	2.53088e+07	2.80278e+07	2.9013e+07	2.65209e+07	3.83398e+07	2.57925e+07	2.63373e+07	1.0	1.080067	1.042951	1.159863	1.189806	1.092332	1.584965	1.057663	1.083717	5	6.7815	0.4141	2.42665e+07	2.84914e+07	2.69399e+07	2.79665e+07	2.98917e+07	2.97315e+07	3.21305e+07	2.95261e+07	2.94669e+07		0.14145	0.0473465	0.256043	0.337769
SLC35A1	P78382	S35A1_HUMAN	https://www.uniprot.org/uniprot/P78382	n/d	P0283070A	71	36778	3		2	1.05831e+07	1.28179e+07	1.28628e+07	1.19119e+07	1.09771e+07	1.22742e+07	1.41415e+07	1.12369e+07	1.07331e+07	1.0	1.211171	1.215416	1.125559	1.037236	1.159797	1.336239	1.061783	1.014178	2	6.4891	0.0239	1.05831e+07	1.39484e+07	1.36918e+07	1.18858e+07	1.13096e+07	1.37601e+07	1.18512e+07	1.28636e+07	1.20085e+07		-0.0444627	0.726652	-0.00607	0.947019
SLC25A1	P53007	TXTP_HUMAN	https://www.uniprot.org/uniprot/P53007	n/d	P0283070A	102	34012	5		2	2.57883e+07	2.81353e+07	2.6765e+07	2.76701e+07	2.83137e+07	2.65886e+07	5.24509e+07	2.54727e+07	2.58574e+07	1.0	1.091009	1.037872	1.072971	1.097928	1.031033	2.033901	0.987761	1.00268	2	6.9685	0.3472	2.57883e+07	3.06168e+07	2.84899e+07	2.76096e+07	2.91713e+07	2.98074e+07	4.39561e+07	2.91601e+07	2.893e+07		0.0332959	0.499083	0.363106	0.505431
SLC25A6	P12236	ADT3_HUMAN	https://www.uniprot.org/uniprot/P12236	n/d	P0283070A	167	32866	5		3	2.54653e+07	2.45169e+07	2.48514e+07	2.51113e+07	2.61096e+07	2.21049e+07	2.59343e+07	2.71018e+07	2.3932e+07	1.0	0.962758	0.975891	0.986097	1.0253	0.868041	1.018416	1.064263	0.939789	3	6.5753	1.1491	2.54653e+07	2.66793e+07	2.64529e+07	2.50564e+07	2.69004e+07	2.4781e+07	2.17341e+07	3.1025e+07	2.67758e+07		-0.0293661	0.698679	0.0405736	0.542481
SLC25A3	Q00325	MPCP_HUMAN	https://www.uniprot.org/uniprot/Q00325	n/d	P0283070A	243	40094	6		4	1.03492e+08	9.60847e+07	9.33086e+07	1.03438e+08	8.67354e+07	8.66803e+07	8.42477e+07	1.01188e+08	1.07413e+08	1.0	0.928427	0.901603	0.999479	0.838089	0.837556	0.814051	0.977739	1.037887	4	7.6578	0.9606	1.03492e+08	1.04559e+08	9.93219e+07	1.03212e+08	8.93625e+07	9.71737e+07	7.06033e+07	1.15836e+08	1.20177e+08		-0.0812118	0.440241	-0.000179839	0.959581
SLC16A3	O15427	MOT4_HUMAN	https://www.uniprot.org/uniprot/O15427	n/d	P0283070A	164	49469	5		3	2.84727e+07	3.0384e+07	2.90308e+07	2.71743e+07	2.85719e+07	2.51198e+07	2.9194e+07	3.05667e+07	3.01117e+07	1.0	1.067128	1.019601	0.954397	1.003484	0.882242	1.025334	1.073543	1.057564	3	7.0631	1.2112	2.84727e+07	3.30638e+07	3.09017e+07	2.71149e+07	2.94373e+07	2.81608e+07	2.44659e+07	3.49914e+07	3.36898e+07		-0.120125	0.139624	0.0322202	0.398455
SLC25A5	P05141	ADT2_HUMAN	https://www.uniprot.org/uniprot/P05141	n/d	P0283070A	162	32852	2		2	2.92598e+07	2.99723e+07	2.9014e+07	3.2345e+07	3.08298e+07	2.68927e+07	3.1436e+07	2.89527e+07	2.99573e+07	1.0	1.024351	0.991598	1.105439	1.053657	0.919101	1.074374	0.989504	1.023836	2	6.7091	0.2246	2.92598e+07	3.26159e+07	3.08838e+07	3.22743e+07	3.17636e+07	3.01484e+07	2.63448e+07	3.31439e+07	3.3517e+07		0.0294733	0.783143	0.0339272	0.445173
SLC25A20	O43772	MCAT_HUMAN	https://www.uniprot.org/uniprot/O43772	n/d	P0283070A	518	32943	17		9	2.30384e+08	2.25164e+08	2.26522e+08	1.83691e+08	1.9423e+08	1.93976e+08	1.49135e+08	1.91421e+08	1.87586e+08	1.0	0.976529	0.984962	0.796897	0.841967	0.842405	0.64776	0.830005	0.814282	9	8.4742	0.2924	2.30384e+08	2.45023e+08	2.4112e+08	1.83289e+08	2.00113e+08	2.17459e+08	1.24981e+08	2.19131e+08	2.09876e+08		-0.254163	0.00539014	-0.368995	0.0809969
SLC25A11	Q02978	M2OM_HUMAN	https://www.uniprot.org/uniprot/Q02978	n/d	P0283070A	186	34061	7		4	1.21893e+08	1.15437e+08	1.11826e+08	1.0746e+08	1.10967e+08	8.86552e+07	7.6116e+07	9.9582e+07	1.06966e+08	1.0	0.947082	0.917418	0.880698	0.911174	0.729853	0.624451	0.817991	0.877543	4	6.9869	0.7628	1.21893e+08	1.25618e+08	1.19033e+08	1.07225e+08	1.14328e+08	9.93877e+07	6.37885e+07	1.13997e+08	1.19676e+08		-0.185248	0.190829	-0.304783	0.160266
SLC25A51	Q9H1U9	S2551_HUMAN	https://www.uniprot.org/uniprot/Q9H1U9	n/d	P0283070A	250	33672	8		2	3.35443e+07	3.21505e+07	3.195e+07	2.72994e+07	3.19068e+07	2.64298e+07	2.63842e+07	3.34609e+07	3.1287e+07	1.0	0.958448	0.952471	0.81383	0.951183	0.787906	0.786548	0.997513	0.932706	2	7.0794	0.0629	3.35443e+07	3.49861e+07	3.4009e+07	2.72397e+07	3.28732e+07	2.96294e+07	2.21112e+07	3.83047e+07	3.50048e+07		-0.189326	0.139301	-0.0995831	0.407599
SLC25A10	Q9UBX3	DIC_HUMAN	https://www.uniprot.org/uniprot/Q9UBX3	n/d	P0283070A	184	32145	5		4	6.05059e+07	5.41719e+07	5.10366e+07	6.35138e+07	7.11037e+07	4.36056e+07	4.07042e+07	6.00426e+07	5.87624e+07	1.0	0.895316	0.843498	1.049713	1.175154	0.720683	0.672731	0.992342	0.971185	4	7.0684	0.5553	6.05059e+07	5.89498e+07	5.43257e+07	6.3375e+07	7.32574e+07	4.88844e+07	3.41119e+07	6.87342e+07	6.5745e+07		0.104985	0.755136	-0.0550594	0.736063
SLC25A13	Q9UJS0	CMC2_HUMAN	https://www.uniprot.org/uniprot/Q9UJS0	n/d	P0283070A	55	74303	2		2	5.41806e+07	5.02957e+07	4.78753e+07	5.10833e+07	5.48172e+07	4.37815e+07	3.62445e+07	5.1581e+07	5.45575e+07	1.0	0.928299	0.883626	0.942834	1.01175	0.808067	0.668958	0.95202	1.006956	2	6.6749	0.8658	5.41806e+07	5.47318e+07	5.09607e+07	5.09716e+07	5.64775e+07	4.90817e+07	3.03745e+07	5.90478e+07	6.10404e+07		-0.0255048	0.801064	-0.0976288	0.592446
SLC25A16	P16260	GDC_HUMAN	https://www.uniprot.org/uniprot/P16260	n/d	P0283070A	104	36223	5		2	4.71595e+06	4.00227e+06	4.74438e+06	4.63647e+06	4.90998e+06	3.06518e+06	3.8316e+06	4.57027e+06	5.05756e+06	1.0	0.848666	1.006027	0.983146	1.041142	0.649959	0.812475	0.969109	1.072436	2	6.3458	1.0684	4.71595e+06	4.35527e+06	5.05013e+06	4.62634e+06	5.05869e+06	3.43625e+06	3.21105e+06	5.23186e+06	5.65853e+06		-0.0942032	0.642033	-0.00034044	0.972189
SLC25A32	Q9H2D1	MFTC_HUMAN	https://www.uniprot.org/uniprot/Q9H2D1	n/d	P0283070A	165	35407	5		2	2.01736e+07	2.21807e+07	2.25892e+07	2.09903e+07	2.04676e+07	1.94338e+07	1.84674e+07	2.25893e+07	1.88802e+07	1.0	1.099491	1.119738	1.040484	1.014571	0.963329	0.915424	1.119742	0.935885	2	6.9623	0.2635	2.01736e+07	2.4137e+07	2.4045e+07	2.09445e+07	2.10875e+07	2.17865e+07	1.54765e+07	2.58593e+07	2.11237e+07		-0.0929391	0.213282	-0.115742	0.333601
SLC25A15	Q9Y619	ORNT1_HUMAN	https://www.uniprot.org/uniprot/Q9Y619	n/d	P0283070A	175	32736	5		4	2.16795e+07	2.53578e+07	2.34678e+07	4.39587e+07	3.95476e+07	5.01765e+07	2.05848e+07	1.99813e+07	1.85478e+07	1.0	1.169664	1.082486	2.02766	1.815311	2.314467	0.949502	0.921666	0.855544	4	6.8731	0.4634	2.16795e+07	2.75943e+07	2.49802e+07	4.38626e+07	4.07454e+07	5.62509e+07	1.72509e+07	2.28737e+07	2.07518e+07		0.923015	0.00267969	-0.254231	0.0393546
SLC25A19	Q9HC21	TPC_HUMAN	https://www.uniprot.org/uniprot/Q9HC21	n/d	P0283070A	157	35511	4		2	2.09196e+07	1.99787e+07	1.7647e+07	1.91692e+07	1.99887e+07	1.69931e+07	2.1626e+07	1.7971e+07	1.97895e+07	1.0	0.955021	0.843563	0.916326	0.9555	0.812302	1.033764	0.859051	0.945977	2	6.6163	0.5238	2.09196e+07	2.17408e+07	1.87843e+07	1.91273e+07	2.05941e+07	1.90502e+07	1.81235e+07	2.05725e+07	2.2141e+07		-0.0602433	0.586625	0.02058	0.859089
SLC35B2	Q8TB61	S35B2_HUMAN	https://www.uniprot.org/uniprot/Q8TB61	n/d	P0283070A	239	47514	5		5	1.2936e+08	1.14579e+08	1.16978e+08	1.24258e+08	1.26408e+08	9.26175e+07	1.07044e+08	1.25524e+08	1.36173e+08	1.0	0.88752	0.903939	0.960566	0.977184	0.716185	0.827491	0.970353	1.052674	5	7.5459	0.6163	1.2936e+08	1.24684e+08	1.24517e+08	1.23987e+08	1.30237e+08	1.0383e+08	8.97075e+07	1.43695e+08	1.52354e+08		-0.0722615	0.630913	0.030947	0.836766
SLFN5	Q08AF3	SLFN5_HUMAN	https://www.uniprot.org/uniprot/Q08AF3	n/d	P0283070A	77	101054	3		3	2.52817e+07	2.5252e+07	2.35846e+07	2.70099e+07	2.25623e+07	2.29698e+07	2.13972e+07	2.21924e+07	2.06103e+07	1.0	0.998824	0.932869	1.068355	0.892437	0.908552	0.84635	0.877802	0.815225	3	6.4381	0.6053	2.52817e+07	2.74792e+07	2.51045e+07	2.69508e+07	2.32457e+07	2.57505e+07	1.79318e+07	2.54049e+07	2.30594e+07		-0.0310134	0.723221	-0.20726	0.0103201
SMARCA5	O60264	SMCA5_HUMAN	https://www.uniprot.org/uniprot/O60264	n/d	P0283070A	407	121904	12		5	2.77585e+07	2.434e+07	2.31295e+07	2.41769e+07	2.42921e+07	2.4489e+07	2.88158e+07	2.57383e+07	2.36275e+07	1.0	0.878287	0.833499	0.871879	0.875165	0.889206	1.038087	0.934172	0.854573	5	6.857	0.5916	2.77585e+07	2.64868e+07	2.46201e+07	2.4124e+07	2.50279e+07	2.74537e+07	2.41489e+07	2.94642e+07	2.64351e+07		-0.0442032	0.661579	0.0555578	0.654651
SMARCA4	P51532	SMCA4_HUMAN	https://www.uniprot.org/uniprot/P51532	BROMO	P0283070A	221	184643	8		4	1.75841e+07	1.92283e+07	1.94275e+07	1.94473e+07	1.86275e+07	1.93494e+07	2.27206e+07	1.97276e+07	1.84502e+07	1.0	1.093502	1.104831	1.105959	1.059338	1.100391	1.292111	1.1219	1.049254	4	6.4497	0.1678	1.75841e+07	2.09242e+07	2.06795e+07	1.94048e+07	1.91917e+07	2.16918e+07	1.90409e+07	2.25834e+07	2.06426e+07		0.0300668	0.578608	0.114813	0.34745
SMCHD1	A6NHR9	SMHD1_HUMAN	https://www.uniprot.org/uniprot/A6NHR9	n/d	P0283070A	99	226371	3		2	5.3285e+06	4.12727e+06	4.01904e+06	4.11447e+06	4.71394e+06	4.80058e+06	4.58483e+06	4.64277e+06	4.45025e+06	1.0	0.774565	0.754255	0.772164	0.884666	0.900926	0.860435	0.871309	0.835178	2	6.137	0.2105	5.3285e+06	4.49128e+06	4.27805e+06	4.10548e+06	4.85672e+06	5.38174e+06	3.84229e+06	5.31485e+06	4.97906e+06		0.0164146	0.87579	0.0215759	0.822134
SMC4	Q9NTJ3	SMC4_HUMAN	https://www.uniprot.org/uniprot/Q9NTJ3	n/d	P0283070A	399	147180	16		7	3.77755e+07	3.94952e+07	3.98675e+07	4.32383e+07	4.24809e+07	4.05483e+07	5.91633e+07	4.10901e+07	3.68832e+07	1.0	1.045492	1.05891	1.146695	1.128419	1.070714	1.557596	1.084054	0.975536	7	6.7567	0.091	3.77755e+07	4.29787e+07	4.24368e+07	4.31438e+07	4.37676e+07	4.54571e+07	4.95814e+07	4.70382e+07	4.12659e+07		0.108271	0.0427894	0.2274	0.439872
SMC3	Q9UQE7	SMC3_HUMAN	https://www.uniprot.org/uniprot/Q9UQE7	n/d	P0283070A	178	141540	10		2	1.02082e+07	1.10146e+07	9.37782e+06	1.13054e+07	1.21285e+07	1.13811e+07	1.55296e+07	1.00228e+07	9.18361e+06	1.0	1.078991	0.918653	1.10748	1.188112	1.114893	1.521288	0.981839	0.899629	2	6.3094	0.1911	1.02082e+07	1.19861e+07	9.98218e+06	1.12807e+07	1.24959e+07	1.27589e+07	1.30145e+07	1.14737e+07	1.02749e+07		0.186147	0.0885947	0.182874	0.601787
SMG1	Q96Q15	SMG1_HUMAN	https://www.uniprot.org/uniprot/Q96Q15	KINASE	P0283070A	347	410496	16	Atypical	6	4.14081e+07	4.19272e+07	4.03641e+07	4.48665e+07	4.42295e+07	4.43643e+07	4.81331e+07	3.90539e+07	4.11293e+07	1.0	1.012536	0.974787	1.084698	1.068136	1.07139	1.162407	0.94739	0.992041	6	6.5729	0.2063	4.14081e+07	4.56252e+07	4.29654e+07	4.47684e+07	4.55692e+07	4.9735e+07	4.03377e+07	4.47072e+07	4.60166e+07		0.10957	0.012137	0.0528644	0.656199
SMIM4	Q8WVI0	SMIM4_HUMAN	https://www.uniprot.org/uniprot/Q8WVI0	n/d	P0283070A	66	8696	3		2	2.74896e+07	2.64297e+07	2.69593e+07	2.48967e+07	3.05244e+07	2.48114e+07	2.29102e+07	2.75586e+07	2.7888e+07	1.0	0.961443	0.980709	0.905677	1.110397	0.902574	0.833414	1.00251	1.014492	2	6.9161	0.9547	2.74896e+07	2.87608e+07	2.86967e+07	2.48423e+07	3.14489e+07	2.78151e+07	1.91998e+07	3.15479e+07	3.12018e+07		-0.0115714	0.871102	-0.0456996	0.635059
SMPD4	Q9NXE4	NSMA3_HUMAN	https://www.uniprot.org/uniprot/Q9NXE4	n/d	P0283070A	111	98147	5		2	1.99706e+06	2.45584e+06	2.42409e+06	3.0251e+06	3.04318e+06	2.11704e+06	3.30654e+06	2.12285e+06	1.81695e+06	1.0	1.229729	1.213834	1.51478	1.523835	1.06008	1.65571	1.06299	0.909812	2	6.3632	0.2121	1.99706e+06	2.67244e+06	2.58032e+06	3.01849e+06	3.13536e+06	2.37333e+06	2.77103e+06	2.43015e+06	2.03285e+06		0.251262	0.313132	0.0754756	0.911676
SND1	Q7KZF4	SND1_HUMAN	https://www.uniprot.org/uniprot/Q7KZF4	n/d	P0283070A	332	101996	10		6	7.03971e+07	7.04744e+07	7.05691e+07	7.50453e+07	7.42119e+07	6.88989e+07	9.12557e+07	7.3181e+07	6.81086e+07	1.0	1.000703	1.002646	1.06575	1.054206	0.978868	1.303845	1.039546	0.967489	6	6.8711	0.1099	7.03971e+07	7.66902e+07	7.5117e+07	7.48813e+07	7.64596e+07	7.72398e+07	7.64763e+07	8.37746e+07	7.62018e+07		0.0451078	0.372621	0.137259	0.426115
SNRNP70	P08621	RU17_HUMAN	https://www.uniprot.org/uniprot/P08621	n/d	P0283070A	80	51556	2		2	5.71422e+06	7.0403e+06	6.30444e+06	7.32369e+06	6.87009e+06	6.68232e+06	8.53715e+06	6.91945e+06	6.10635e+06	1.0	1.232068	1.103291	1.281662	1.202281	1.16942	1.49402	1.210918	1.068625	2	6.3621	0.3843	5.71422e+06	7.66125e+06	6.71074e+06	7.30768e+06	7.07818e+06	7.49128e+06	7.15451e+06	7.9211e+06	6.83196e+06		0.131383	0.257101	0.178085	0.37513
SNRNP200	O75643	U520_HUMAN	https://www.uniprot.org/uniprot/O75643	n/d	P0283070A	1431	244505	40		26	3.10745e+08	3.05618e+08	2.87636e+08	3.1354e+08	2.99297e+08	2.94258e+08	2.93581e+08	3.02767e+08	2.91208e+08	1.0	0.98377	0.925343	1.009273	0.962897	0.947156	0.947091	0.975287	0.936578	26	7.4115	0.0754	3.10745e+08	3.32573e+08	3.06173e+08	3.12855e+08	3.08362e+08	3.29881e+08	2.46034e+08	3.46595e+08	3.25811e+08		0.00493281	0.910931	-0.0264839	0.544607
SNX6	Q9UNH7	SNX6_HUMAN	https://www.uniprot.org/uniprot/Q9UNH7	n/d	P0283070A	122	46648	3		2	2.60997e+06	3.44827e+06	3.62713e+06	2.768e+06	3.06322e+06	2.04145e+06	4.93487e+06	3.55609e+06	2.87545e+06	1.0	1.321193	1.389723	1.060549	1.173663	0.782173	1.890779	1.362502	1.101718	2	6.5317	0.0333	2.60997e+06	3.7524e+06	3.86088e+06	2.76195e+06	3.156e+06	2.28858e+06	4.13564e+06	4.07086e+06	3.21713e+06		-0.298955	0.256721	0.230897	0.488484
SNX27	Q96L92	SNX27_HUMAN	https://www.uniprot.org/uniprot/Q96L92	n/d	P0283070A	127	61264	3		2	7.1964e+06	7.14088e+06	6.19238e+06	6.9546e+06	6.68572e+06	6.31611e+06	1.20811e+07	6.39121e+06	6.04167e+06	1.0	0.992285	0.860483	0.966401	0.929037	0.877677	1.678777	0.888113	0.839541	2	6.5863	0.0404	7.1964e+06	7.7707e+06	6.59145e+06	6.9394e+06	6.88822e+06	7.08074e+06	1.01245e+07	7.3164e+06	6.75958e+06		-0.0408553	0.665279	0.255898	0.627186
SOAT1	P35610	SOAT1_HUMAN	https://www.uniprot.org/uniprot/P35610	n/d	P0283070A	298	64734	8		5	6.7431e+07	6.99397e+07	7.50206e+07	6.91918e+07	7.55082e+07	7.53569e+07	6.0607e+07	7.11275e+07	7.01594e+07	1.0	1.037362	1.112553	1.026158	1.122288	1.117683	0.895088	1.055331	1.040601	5	7.1221	0.5392	6.7431e+07	7.61082e+07	7.98554e+07	6.90406e+07	7.77953e+07	8.44796e+07	5.07914e+07	8.14239e+07	7.84963e+07		0.0511522	0.449671	-0.0731265	0.442343
SOGA1	O94964	SOGA1_HUMAN	https://www.uniprot.org/uniprot/O94964	n/d	P0283070A	115	183856	7		2	2.4174e+06	2.1062e+06	2.0292e+06	2.77608e+06	2.49152e+06	2.37052e+06	4.45542e+06	2.18239e+06	1.79679e+06	1.0	0.871264	0.839413	1.148374	1.030658	0.980607	1.84306	0.902784	0.743274	2	5.9939	0.0072	2.4174e+06	2.29196e+06	2.15997e+06	2.77001e+06	2.56698e+06	2.6575e+06	3.73384e+06	2.49831e+06	2.0103e+06		0.221106	0.0964251	0.364209	0.593073
SORD	Q00796	DHSO_HUMAN	https://www.uniprot.org/uniprot/Q00796	OXIDOREDUCTASE	P0283070A	124	38324	5	C1 alcohol dehydrogenase	4	1.22825e+07	1.34033e+07	1.32048e+07	1.24458e+07	1.50615e+07	1.27697e+07	1.47626e+07	1.22507e+07	1.23861e+07	1.0	1.091259	1.075093	1.013296	1.226259	1.039671	1.201926	0.997414	1.008437	4	6.3722	0.7455	1.22825e+07	1.45855e+07	1.40558e+07	1.24186e+07	1.55177e+07	1.43156e+07	1.23717e+07	1.40241e+07	1.38579e+07		0.0505339	0.660292	0.0187524	0.890217
SORL1	Q92673	SORL_HUMAN	https://www.uniprot.org/uniprot/Q92673	n/d	P0283070A	184	248424	4		4	1.49089e+07	1.54352e+07	1.45159e+07	2.181e+07	2.06302e+07	1.83937e+07	1.40147e+07	1.30244e+07	1.43676e+07	1.0	1.035303	0.973639	1.462882	1.383749	1.233739	0.940022	0.873602	0.963694	4	6.2934	0.2714	1.49089e+07	1.67966e+07	1.54514e+07	2.17623e+07	2.1255e+07	2.06204e+07	1.17449e+07	1.49098e+07	1.60749e+07		0.439443	0.0174679	-0.115565	0.0932621
SPCS2	Q15005	SPCS2_HUMAN	https://www.uniprot.org/uniprot/Q15005	n/d	P0283070A	79	25003	2		2	9.32671e+06	8.93022e+06	1.0404e+07	8.20431e+06	9.62494e+06	8.24055e+06	6.96777e+06	7.40489e+06	1.00086e+07	1.0	0.957488	1.115507	0.879657	1.031976	0.883543	0.747077	0.793945	1.073108	2	6.3732	0.3956	9.32671e+06	9.71785e+06	1.10745e+07	8.18637e+06	9.91646e+06	9.23815e+06	5.8393e+06	8.47682e+06	1.11979e+07		-0.136706	0.242539	-0.233315	0.260129
SPG11	Q96JI7	SPTCS_HUMAN	https://www.uniprot.org/uniprot/Q96JI7	n/d	P0283070A	67	278865	2		2	6.57582e+06	6.35849e+06	6.29505e+06	7.40223e+06	7.0977e+06	7.20429e+06	8.72042e+06	6.12042e+06	6.74786e+06	1.0	0.966949	0.957302	1.125674	1.079363	1.095572	1.326134	0.930746	1.026161	2	6.4836	0.5807	6.57582e+06	6.9193e+06	6.70074e+06	7.38605e+06	7.31268e+06	8.07643e+06	7.3081e+06	7.00641e+06	7.54969e+06		0.174665	0.00260846	0.166965	0.42679
SPINT1	O43278	SPIT1_HUMAN	https://www.uniprot.org/uniprot/O43278	n/d	P0283070A	301	58397	11		5	3.38633e+07	3.74894e+07	3.83743e+07	3.46579e+07	3.32453e+07	3.32095e+07	3.91293e+07	3.55688e+07	3.25001e+07	1.0	1.107081	1.133211	1.023464	0.98175	0.980691	1.148883	1.050364	0.959743	5	6.7023	0.196	3.38633e+07	4.0796e+07	4.08473e+07	3.45821e+07	3.42523e+07	3.72298e+07	3.27921e+07	4.07177e+07	3.6362e+07		-0.117956	0.160544	-0.0336379	0.728459
SPTAN1	Q13813	SPTN1_HUMAN	https://www.uniprot.org/uniprot/Q13813	n/d	P0283070A	1207	285091	34		19	1.41308e+08	1.44092e+08	1.4897e+08	1.53319e+08	1.58561e+08	1.60167e+08	1.94803e+08	1.56434e+08	1.52455e+08	1.0	1.020048	1.054549	1.085418	1.122048	1.133649	1.359165	1.107034	1.07851	19	7.155	0.6977	1.41308e+08	1.56801e+08	1.58571e+08	1.52984e+08	1.63364e+08	1.79557e+08	1.63253e+08	1.79079e+08	1.7057e+08		0.120008	0.0155633	0.213616	0.205659
SPTBN1	Q01082	SPTB2_HUMAN	https://www.uniprot.org/uniprot/Q01082	n/d	P0283070A	626	274606	21		10	7.5365e+07	7.514e+07	7.62313e+07	8.378e+07	8.32027e+07	8.45654e+07	7.82785e+07	8.02318e+07	7.65776e+07	1.0	0.998649	1.009724	1.110101	1.103885	1.121974	1.042157	1.063523	1.016033	10	6.8969	0.4495	7.5365e+07	8.17672e+07	8.11441e+07	8.35969e+07	8.57228e+07	9.48028e+07	6.56008e+07	9.18461e+07	8.56771e+07		0.149819	8.92857e-05	0.052185	0.104468
SPTBN2	O15020	SPTN2_HUMAN	https://www.uniprot.org/uniprot/O15020	n/d	P0283070A	890	271322	33		12	6.89171e+07	6.83106e+07	6.85152e+07	7.57724e+07	7.48463e+07	7.26184e+07	8.3413e+07	6.59467e+07	6.48834e+07	1.0	0.995402	0.997398	1.099893	1.086166	1.058279	1.204772	0.959819	0.941744	12	7.0249	0.5039	6.89171e+07	7.43355e+07	7.29308e+07	7.56068e+07	7.71133e+07	8.14095e+07	6.99038e+07	7.5493e+07	7.25934e+07		0.117734	0.0197189	0.0584062	0.718051
SPTLC1	O15269	SPTC1_HUMAN	https://www.uniprot.org/uniprot/O15269	n/d	P0283070A	203	52743	6		2	5.89761e+06	5.66915e+06	4.85551e+06	6.17877e+06	5.72857e+06	4.75264e+06	1.06122e+07	5.12923e+06	6.94315e+06	1.0	0.961262	0.823302	1.047674	0.971338	0.805859	1.799404	0.869713	1.177282	2	6.6688	1.2517	5.89761e+06	6.16916e+06	5.16843e+06	6.16526e+06	5.90208e+06	5.32799e+06	8.89347e+06	5.87173e+06	7.76819e+06		0.0207332	0.909882	0.466057	0.312044
SPTLC2	O15270	SPTC2_HUMAN	https://www.uniprot.org/uniprot/O15270	n/d	P0283070A	422	62924	10		7	3.22791e+07	3.19855e+07	3.2726e+07	3.63941e+07	3.76606e+07	3.09575e+07	3.2461e+07	2.9973e+07	2.92713e+07	1.0	0.987262	1.010241	1.125758	1.167376	0.957263	1.002732	0.930526	0.906116	6	6.7592	0.3533	3.22791e+07	3.48066e+07	3.4835e+07	3.63146e+07	3.88013e+07	3.47052e+07	2.72037e+07	3.43119e+07	3.27495e+07		0.114641	0.335623	-0.0808397	0.206274
SQLE	Q14534	ERG1_HUMAN	https://www.uniprot.org/uniprot/Q14534	OXIDOREDUCTASE	P0283070A	203	63922	6	C14.13 NAD(P)H oxygenase	4	2.54914e+07	2.25456e+07	2.29055e+07	2.18484e+07	2.47853e+07	1.99693e+07	2.28918e+07	2.15282e+07	2.35067e+07	1.0	0.884439	0.898557	0.857088	0.9723	0.783374	0.89802	0.844529	0.922142	4	6.7572	0.5534	2.54914e+07	2.45341e+07	2.43816e+07	2.18006e+07	2.5536e+07	2.23868e+07	1.91843e+07	2.46446e+07	2.62999e+07		-0.0910628	0.43266	-0.0626702	0.418331
SQOR	Q9Y6N5	SQOR_HUMAN	https://www.uniprot.org/uniprot/Q9Y6N5	OXIDOREDUCTASE	P0283070A	387	49960	9	C8 Thioreductase	7	1.00705e+08	1.02624e+08	9.16151e+07	1.03127e+08	1.01235e+08	9.09177e+07	9.83138e+07	9.26607e+07	9.64695e+07	1.0	1.019057	0.91034	1.026458	1.004825	0.902811	0.977003	0.919429	0.956998	7	7.1007	0.1906	1.00705e+08	1.11676e+08	9.75193e+07	1.02902e+08	1.04302e+08	1.01924e+08	8.23913e+07	1.06074e+08	1.07933e+08		0.00164207	0.988146	-0.0371642	0.572264
SRP68	Q9UHB9	SRP68_HUMAN	https://www.uniprot.org/uniprot/Q9UHB9	n/d	P0283070A	46	70729	2		2	5.48757e+06	5.73389e+06	5.10189e+06	7.31761e+06	5.36427e+06	6.18873e+06	6.42799e+06	4.9576e+06	6.1765e+06	1.0	1.044887	0.929718	1.333487	0.977531	1.127771	1.171373	0.903422	1.125542	2	6.2753	0.4463	5.48757e+06	6.23961e+06	5.43069e+06	7.30161e+06	5.52675e+06	6.93793e+06	5.38694e+06	5.67525e+06	6.91043e+06		0.209203	0.260232	0.105526	0.500572
SRP72	O76094	SRP72_HUMAN	https://www.uniprot.org/uniprot/O76094	n/d	P0283070A	175	74605	4		2	8.7007e+06	8.25698e+06	9.03486e+06	1.10154e+07	1.04459e+07	1.01327e+07	1.3077e+07	8.36622e+06	8.89521e+06	1.0	0.949002	1.038407	1.266031	1.200586	1.164589	1.502982	0.961557	1.022356	2	6.2964	0.1119	8.7007e+06	8.98523e+06	9.61712e+06	1.09913e+07	1.07623e+07	1.13594e+07	1.09591e+07	9.5773e+06	9.95221e+06		0.281554	0.00552899	0.223048	0.436991
SRRM2	Q9UQ35	SRRM2_HUMAN	https://www.uniprot.org/uniprot/Q9UQ35	n/d	P0283070A	512	299612	13		9	6.43562e+07	6.67562e+07	6.59712e+07	7.5642e+07	7.78404e+07	7.29679e+07	1.48916e+08	6.68488e+07	6.92751e+07	1.0	1.040177	1.027123	1.175966	1.208911	1.134047	2.328752	1.037588	1.075108	8	6.9744	0.2225	6.43562e+07	7.2644e+07	7.02227e+07	7.54767e+07	8.0198e+07	8.18014e+07	1.24798e+08	7.65258e+07	7.75069e+07		0.200388	0.00628119	0.532356	0.374211
SRSF7	Q16629	SRSF7_HUMAN	https://www.uniprot.org/uniprot/Q16629	n/d	P0283070A	117	27366	2		2	4.22116e+06	4.98846e+06	4.3089e+06	5.05939e+06	1.12728e+07	5.44957e+06	1.88936e+07	4.47414e+06	4.02329e+06	1.0	1.181775	1.020786	1.198579	2.670552	1.291012	4.475918	1.059932	0.953124	2	6.2123	0.3305	4.22116e+06	5.42844e+06	4.58659e+06	5.04833e+06	1.16143e+07	6.10929e+06	1.58336e+07	5.12181e+06	4.50136e+06		0.688185	0.246801	1.01876	0.470761
SSB	P05455	LA_HUMAN	https://www.uniprot.org/uniprot/P05455	n/d	P0283070A	78	46836	2		2	5.0495e+06	5.7806e+06	6.28228e+06	6.07813e+06	5.52987e+06	5.24919e+06	8.29084e+06	5.93596e+06	6.18255e+06	1.0	1.144785	1.244138	1.203709	1.095131	1.039545	1.641912	1.175553	1.224388	2	6.2464	0.0335	5.0495e+06	6.29044e+06	6.68714e+06	6.06485e+06	5.69736e+06	5.88465e+06	6.94809e+06	6.79524e+06	6.91721e+06		-0.0216767	0.876118	0.25419	0.256045
SSH3	Q8TE77	SSH3_HUMAN	https://www.uniprot.org/uniprot/Q8TE77	PHOSPHATASE	P0283070A	136	72995	3	Other	2	6.77192e+06	5.45763e+06	5.90669e+06	6.75992e+06	6.6256e+06	6.13802e+06	8.5847e+06	6.49306e+06	6.29551e+06	1.0	0.80592	0.872232	0.998228	0.978393	0.906393	1.267691	0.958821	0.929649	2	6.534	0.2764	6.77192e+06	5.93898e+06	6.28735e+06	6.74515e+06	6.82628e+06	6.88108e+06	7.19436e+06	7.43299e+06	7.04359e+06		0.10634	0.354077	0.236933	0.259374
STAT1	P42224	STAT1_HUMAN	https://www.uniprot.org/uniprot/P42224	n/d	P0283070A	68	87334	3		2	6.34275e+06	6.00223e+06	7.94244e+06	7.61392e+06	6.84975e+06	5.4794e+06	1.41098e+07	8.32692e+06	6.2212e+06	1.0	0.946314	1.252209	1.200414	1.079934	0.863885	2.224562	1.312826	0.980837	2	6.5812	0.0929	6.34275e+06	6.53161e+06	8.4543e+06	7.59728e+06	7.05722e+06	6.14274e+06	1.18247e+07	9.53231e+06	6.96045e+06		-0.0246976	0.891453	0.49835	0.346007
STAT3	P40763	STAT3_HUMAN	https://www.uniprot.org/uniprot/P40763	n/d	P0283070A	461	88067	14		6	2.75482e+07	2.82029e+07	2.85596e+07	3.38933e+07	2.99011e+07	2.82357e+07	3.96037e+07	2.81176e+07	2.63456e+07	1.0	1.024605	1.037232	1.229961	1.087783	1.025669	1.44563	1.023531	0.955896	6	6.8881	0.1123	2.75482e+07	3.06903e+07	3.04001e+07	3.38192e+07	3.08068e+07	3.16539e+07	3.31897e+07	3.21879e+07	2.94762e+07		0.126392	0.254158	0.157974	0.538547
STC2	O76061	STC2_HUMAN	https://www.uniprot.org/uniprot/O76061	n/d	P0283070A	110	33248	2		2	3.96274e+06	3.3028e+06	4.41043e+06	5.24898e+06	5.24007e+06	4.40481e+06	4.20875e+06	3.97658e+06	4.10819e+06	1.0	0.833462	1.112974	1.324582	1.322335	1.111557	1.062079	1.003491	1.036703	2	6.2559	0.607	3.96274e+06	3.5941e+06	4.69466e+06	5.23751e+06	5.39879e+06	4.93806e+06	3.52711e+06	4.55222e+06	4.59635e+06		0.351176	0.0816495	0.0743543	0.563452
STIP1	P31948	STIP1_HUMAN	https://www.uniprot.org/uniprot/P31948	n/d	P0283070A	347	62639	20		8	7.27305e+07	7.83115e+07	8.13545e+07	7.84781e+07	7.09709e+07	7.58032e+07	1.01278e+08	7.694e+07	7.71506e+07	1.0	1.07655	1.117531	1.075957	0.978731	1.045167	1.391534	1.059379	1.061549	8	7.033	0.0698	7.27305e+07	8.52185e+07	8.65974e+07	7.83066e+07	7.31205e+07	8.49799e+07	8.48757e+07	8.80778e+07	8.63182e+07		-0.045047	0.521781	0.135995	0.447895
STT3A	P46977	STT3A_HUMAN	https://www.uniprot.org/uniprot/P46977	n/d	P0283070A	556	80529	27		11	3.0812e+08	2.87731e+08	3.0928e+08	3.06381e+08	3.01587e+08	2.37327e+08	2.15795e+08	3.142e+08	2.60852e+08	1.0	0.935019	1.005741	0.994786	0.979431	0.76848	0.701845	1.022513	0.847018	11	8.0844	0.5384	3.0812e+08	3.13108e+08	3.29212e+08	3.05711e+08	3.10722e+08	2.66057e+08	1.80846e+08	3.59684e+08	2.91848e+08		-0.0986709	0.466201	-0.194727	0.308859
STT3B	Q8TCJ2	STT3B_HUMAN	https://www.uniprot.org/uniprot/Q8TCJ2	n/d	P0283070A	297	93673	11		6	2.70491e+07	2.69209e+07	2.56733e+07	2.85875e+07	2.74833e+07	2.63257e+07	2.52063e+07	2.64641e+07	2.65878e+07	1.0	0.995258	0.946482	1.057575	1.01855	0.970828	0.93269	0.978371	0.982002	6	7.0175	0.3126	2.70491e+07	2.92953e+07	2.73279e+07	2.85251e+07	2.83158e+07	2.95127e+07	2.1124e+07	3.0295e+07	2.97471e+07		0.0490307	0.317619	-0.0253122	0.502469
STX18	Q9P2W9	STX18_HUMAN	https://www.uniprot.org/uniprot/Q9P2W9	n/d	P0283070A	97	38673	4		3	1.77493e+07	1.83041e+07	1.78856e+07	1.92778e+07	2.03319e+07	1.69978e+07	2.04456e+07	1.79247e+07	1.96986e+07	1.0	1.03126	1.007682	1.086115	1.145502	0.957663	1.151912	1.009884	1.109824	2	6.6453	0.3242	1.77493e+07	1.99185e+07	1.90383e+07	1.92356e+07	2.09477e+07	1.90556e+07	1.71343e+07	2.05195e+07	2.20393e+07		0.0696613	0.482323	0.106436	0.201247
SULT2B1	O00204	ST2B1_HUMAN	https://www.uniprot.org/uniprot/O00204	n/d	P0283070A	51	41307	2		2	1.89722e+07	2.3806e+07	2.35234e+07	1.75164e+07	1.745e+07	1.93521e+07	1.86014e+07	1.98664e+07	1.86865e+07	1.0	1.254783	1.239887	0.923264	0.919764	1.020021	0.980453	1.047132	0.984941	2	6.763	0.4167	1.89722e+07	2.59057e+07	2.50394e+07	1.74781e+07	1.79785e+07	2.16948e+07	1.55888e+07	2.27423e+07	2.0907e+07		-0.287604	0.101287	-0.214182	0.183926
SUMO2	P61956	SUMO2_HUMAN	https://www.uniprot.org/uniprot/P61956	n/d	P0283070A	91	10871	6		3	1.68502e+07	1.66824e+07	1.57568e+07	1.48435e+07	1.50263e+07	1.3329e+07	1.72928e+07	1.34354e+07	1.26294e+07	1.0	0.990005	0.939568	0.882913	0.891755	0.791026	1.029139	0.797341	0.748848	3	6.6255	0.7519	1.68502e+07	1.81538e+07	1.67723e+07	1.48111e+07	1.54814e+07	1.49426e+07	1.44921e+07	1.53803e+07	1.41301e+07		-0.190291	0.0525964	-0.184996	0.287594
SUN1	O94901	SUN1_HUMAN	https://www.uniprot.org/uniprot/O94901	n/d	P0283070A	237	101931	5		4	8.88772e+06	1.03413e+07	9.88647e+06	1.02883e+07	9.85196e+06	1.10604e+07	2.11367e+07	9.79913e+06	9.95237e+06	1.0	1.163549	1.112374	1.157586	1.108491	1.244456	2.378189	1.102546	1.119788	4	6.5174	0.3483	8.88772e+06	1.12534e+07	1.05236e+07	1.02658e+07	1.01504e+07	1.23993e+07	1.77135e+07	1.12176e+07	1.1135e+07		0.0997889	0.285475	0.489897	0.39468
SURF4	O15260	SURF4_HUMAN	https://www.uniprot.org/uniprot/O15260	n/d	P0283070A	69	30394	3		1	5.46864e+06	6.45547e+06	5.53423e+06	5.27461e+06	5.47776e+06	4.68133e+06	8.00173e+06	4.58416e+06	5.25939e+06	1.0	1.180453	1.011995	0.96452	1.001668	0.856031	1.463204	0.838263	0.961737	1	7.7281	n/d	5.46864e+06	7.02483e+06	5.89089e+06	5.26308e+06	5.64367e+06	5.24805e+06	6.70581e+06	5.24775e+06	5.88435e+06		-0.177833	0.162125	0.0316262	0.982743
SVEP1	Q4LDE5	SVEP1_HUMAN	https://www.uniprot.org/uniprot/Q4LDE5	n/d	P0283070A	81	390166	4		2	2.3805e+06	1.77516e+06	2.29345e+06	3.02988e+06	2.93596e+06	1.42099e+06	4.01608e+07	1.73401e+06	1.43893e+06	1.0	0.745707	0.963433	1.272793	1.233339	0.596931	16.870727	0.728421	0.604465	2	6.3061	0.164	2.3805e+06	1.93172e+06	2.44125e+06	3.02326e+06	3.02489e+06	1.59302e+06	3.36565e+07	1.98502e+06	1.60991e+06		0.195858	0.762948	2.74832	0.546157
SYNCRIP	O60506	HNRPQ_HUMAN	https://www.uniprot.org/uniprot/O60506	n/d	P0283070A	127	69602	4		2	5.6875e+06	5.99948e+06	7.11215e+06	7.62871e+06	6.98865e+06	6.51897e+06	1.71121e+07	6.74739e+06	6.49694e+06	1.0	1.054854	1.250487	1.341311	1.228774	1.146192	3.008726	1.186355	1.14232	2	6.6917	1.6516	5.6875e+06	6.52863e+06	7.57049e+06	7.61203e+06	7.20033e+06	7.30815e+06	1.43407e+07	7.72414e+06	7.26896e+06		0.169059	0.224429	0.691338	0.356668
SYNE2	Q8WXH0	SYNE2_HUMAN	https://www.uniprot.org/uniprot/Q8WXH0	n/d	P0283070A	605	798853	20		7	5.35794e+07	5.09084e+07	5.00005e+07	4.97973e+07	4.90536e+07	4.89967e+07	6.0951e+07	5.6974e+07	5.25734e+07	1.0	0.951819	0.930857	0.928774	0.915053	0.914108	1.139321	1.063356	0.981224	7	6.7833	0.0432	5.35794e+07	5.53984e+07	5.32228e+07	4.96884e+07	5.05394e+07	5.49282e+07	5.10796e+07	6.52215e+07	5.88206e+07		-0.0633865	0.163842	0.142261	0.136597
SYVN1	Q86TM6	SYVN1_HUMAN	https://www.uniprot.org/uniprot/Q86TM6	n/d	P0283070A	51	67684	2		2	6.20925e+06	5.1573e+06	6.04131e+06	5.64414e+06	6.31563e+06	4.79428e+06	5.03308e+06	4.01412e+06	4.99281e+06	1.0	0.830583	0.972953	0.908989	1.017132	0.772119	0.810577	0.646475	0.804093	2	6.2052	0.1749	6.20925e+06	5.61217e+06	6.43065e+06	5.6318e+06	6.50692e+06	5.37468e+06	4.21794e+06	4.5952e+06	5.5861e+06		-0.0552295	0.698956	-0.310195	0.086
SZT2	Q5T011	SZT2_HUMAN	https://www.uniprot.org/uniprot/Q5T011	n/d	P0283070A	120	378025	9		2	5.45304e+06	4.7461e+06	4.91288e+06	5.36633e+06	4.71134e+06	5.45743e+06	7.95601e+06	5.38435e+06	4.46128e+06	1.0	0.870359	0.900943	0.984098	0.863984	1.000805	1.459004	0.987404	0.818127	2	6.1747	0.1524	5.45304e+06	5.1647e+06	5.22949e+06	5.3546e+06	4.85404e+06	6.1181e+06	6.66748e+06	6.16379e+06	4.9914e+06		0.0398352	0.68537	0.236314	0.51209
S100A6	P06703	S10A6_HUMAN	https://www.uniprot.org/uniprot/P06703	n/d	P0283070A	55	10180	3		1	1.08869e+07	1.29686e+07	1.25377e+07	1.19186e+07	1.26859e+07	1.40095e+07	1.2438e+07	1.11001e+07	1.22332e+07	1.0	1.191211	1.15163	1.094766	1.165241	1.286819	1.142468	1.01958	1.123659	1	6.9812	n/d	1.08869e+07	1.41124e+07	1.33457e+07	1.18926e+07	1.30701e+07	1.57055e+07	1.04236e+07	1.27069e+07	1.36868e+07		0.0854535	0.449459	-0.0248712	0.821222
S100A11	P31949	S10AB_HUMAN	https://www.uniprot.org/uniprot/P31949	n/d	P0283070A	184	11740	4		3	5.2847e+07	5.41907e+07	5.53398e+07	5.28699e+07	5.17434e+07	4.8453e+07	7.06526e+07	5.65906e+07	5.76542e+07	1.0	1.025428	1.04717	1.000433	0.979117	0.916855	1.336928	1.070838	1.090965	3	7.3364	0.4987	5.2847e+07	5.89703e+07	5.89062e+07	5.27543e+07	5.33106e+07	5.43187e+07	5.921e+07	6.47825e+07	6.45051e+07		-0.0851953	0.137142	0.187373	0.218032
S100A10	P60903	S10AA_HUMAN	https://www.uniprot.org/uniprot/P60903	n/d	P0283070A	55	11203	2		1	2.38703e+07	2.69304e+07	2.60731e+07	3.49226e+07	3.02113e+07	3.18886e+07	5.08516e+07	2.6978e+07	2.43275e+07	1.0	1.128196	1.092279	1.463013	1.265644	1.335911	2.130325	1.130189	1.019151	1	6.0282	n/d	2.38703e+07	2.93056e+07	2.77534e+07	3.48463e+07	3.11264e+07	3.57491e+07	4.26158e+07	3.08833e+07	2.72182e+07		0.335828	0.0146506	0.410224	0.424627
TAGLN2	P37802	TAGL2_HUMAN	https://www.uniprot.org/uniprot/P37802	n/d	P0283070A	202	24454	3		2	1.389e+07	1.48664e+07	1.12981e+07	1.03428e+07	1.03279e+07	8.65371e+06	1.84911e+07	1.25957e+07	1.30237e+07	1.0	1.070294	0.813396	0.744618	0.743544	0.623015	1.331252	0.906818	0.93763	2	6.6727	0.0558	1.389e+07	1.61776e+07	1.20262e+07	1.03202e+07	1.06407e+07	9.70132e+06	1.54964e+07	1.44191e+07	1.45713e+07		-0.449868	0.0436979	0.139159	0.590271
TAP1	Q03518	TAP1_HUMAN	https://www.uniprot.org/uniprot/Q03518	n/d	P0283070A	145	87217	2		2	9.59809e+06	9.75683e+06	9.67523e+06	9.01571e+06	9.86538e+06	9.90482e+06	1.07114e+07	8.67906e+06	9.3368e+06	1.0	1.016538	1.008037	0.939324	1.027848	1.031957	1.115988	0.904249	0.972777	2	6.5958	0.284	9.59809e+06	1.06174e+07	1.02988e+07	8.99601e+06	1.01642e+07	1.11039e+07	8.97659e+06	9.93543e+06	1.04463e+07		-0.0121892	0.790517	-0.0151339	0.838373
TARS	P26639	SYTC_HUMAN	https://www.uniprot.org/uniprot/P26639	n/d	P0283070A	170	86860	6		4	1.38015e+07	1.58195e+07	1.36827e+07	1.84917e+07	1.71667e+07	1.28527e+07	2.42723e+07	1.20044e+07	1.37355e+07	1.0	1.146211	0.991388	1.339828	1.243825	0.935688	1.758668	0.869791	0.995218	4	6.548	0.136	1.38015e+07	1.72147e+07	1.45644e+07	1.84512e+07	1.76866e+07	1.44086e+07	2.03413e+07	1.37422e+07	1.53677e+07		0.163824	0.458439	0.207794	0.698701
TBC1D10B	Q4KMP7	TB10B_HUMAN	https://www.uniprot.org/uniprot/Q4KMP7	n/d	P0283070A	53	87198	3		1	1.01636e+06	923263	1.39741e+06	1.01773e+06	1.36298e+06	1.0176e+06	4.79752e+06	1.19492e+06	1.302e+06	1.0	0.908399	1.374912	1.001343	1.341041	1.001222	4.720282	1.175681	1.281035	1	6.0647	n/d	1.01636e+06	1.00469e+06	1.48747e+06	1.0155e+06	1.40427e+06	1.1408e+06	4.02053e+06	1.36789e+06	1.45671e+06		0.0262531	0.884892	1.12823	0.325607
TBL2	Q9Y4P3	TBL2_HUMAN	https://www.uniprot.org/uniprot/Q9Y4P3	n/d	P0283070A	174	49797	5		4	6.5545e+07	5.388e+07	5.76956e+07	7.07331e+07	7.52493e+07	4.60994e+07	4.87737e+07	5.93072e+07	6.78977e+07	1.0	0.824331	0.881156	1.079153	1.154143	0.705685	0.746759	0.907376	1.035895	4	7.0171	0.8967	6.5545e+07	5.86321e+07	6.14138e+07	7.05785e+07	7.75285e+07	5.16802e+07	4.08745e+07	6.78924e+07	7.59658e+07		0.116989	0.735506	-0.00933201	0.919191
TCOF1	Q13428	TCOF_HUMAN	https://www.uniprot.org/uniprot/Q13428	n/d	P0283070A	1276	155927	32		20	6.97166e+07	8.94299e+07	1.01343e+08	1.02458e+08	1.03164e+08	1.13569e+08	9.23589e+08	7.96261e+07	6.49348e+07	1.0	1.282189	1.450684	1.47112	1.480099	1.629929	13.184416	1.141412	0.928484	19	7.2909	0.2698	6.97166e+07	9.73175e+07	1.07874e+08	1.02235e+08	1.06289e+08	1.27318e+08	7.74008e+08	9.11526e+07	7.26508e+07		0.293198	0.183719	2.03582	0.512902
TENM3	Q9P273	TEN3_HUMAN	https://www.uniprot.org/uniprot/Q9P273	n/d	P0283070A	127	300947	4		2	1.67606e+07	1.74717e+07	1.62299e+07	1.85674e+07	1.87872e+07	1.97262e+07	2.29783e+07	1.89649e+07	1.81258e+07	1.0	1.042428	0.968335	1.107799	1.120914	1.176935	1.370967	1.131516	1.081451	2	6.8394	0.5627	1.67606e+07	1.90127e+07	1.72758e+07	1.85268e+07	1.93562e+07	2.21142e+07	1.92568e+07	2.17103e+07	2.02796e+07		0.1778	0.0125504	0.251415	0.136236
TEX264	Q9Y6I9	TX264_HUMAN	https://www.uniprot.org/uniprot/Q9Y6I9	n/d	P0283070A	278	34188	4		2	1.12171e+07	1.13969e+07	1.08376e+07	6.39379e+06	6.11875e+06	6.36484e+06	1.07131e+07	9.34282e+06	1.09954e+07	1.0	1.016032	0.966165	0.570003	0.545484	0.567422	0.955066	0.832908	0.980234	2	6.6038	0.2956	1.12171e+07	1.24021e+07	1.1536e+07	6.37981e+06	6.30408e+06	7.13536e+06	8.97803e+06	1.06953e+07	1.23019e+07		-0.825418	9.92241e-06	-0.107423	0.264676
TFRC	P02786	TFR1_HUMAN	https://www.uniprot.org/uniprot/P02786	PROTEASE	P0283070A	617	84870	22	Metalloproteinase	11	1.71449e+08	1.91421e+08	1.64224e+08	2.5204e+08	2.38507e+08	2.23352e+08	1.70976e+08	1.68709e+08	1.79787e+08	1.0	1.118909	0.960577	1.472571	1.3932	1.305503	1.000405	0.990603	1.048409	11	7.4877	0.2373	1.71449e+08	2.08304e+08	1.74807e+08	2.51489e+08	2.45731e+08	2.5039e+08	1.43285e+08	1.93131e+08	2.01151e+08		0.437658	0.00733247	-0.0210159	0.814079
TGFBI	Q15582	BGH3_HUMAN	https://www.uniprot.org/uniprot/Q15582	n/d	P0283070A	153	74680	7		2	7.8763e+06	8.23862e+06	7.70074e+06	9.15619e+06	8.47391e+06	8.74756e+06	7.03141e+07	6.49306e+06	7.95267e+06	1.0	1.046002	0.97771	1.162498	1.075874	1.110617	8.927298	0.82438	1.009697	2	6.7628	0.4274	7.8763e+06	8.96526e+06	8.19702e+06	9.13617e+06	8.73057e+06	9.80653e+06	5.89263e+07	7.43299e+06	8.89767e+06		0.147405	0.0278248	1.83147	0.477389
TGM2	P21980	TGM2_HUMAN	https://www.uniprot.org/uniprot/P21980	n/d	P0283070A	53	77328	2		2	1.03402e+06	672244	1.19926e+06	722081	930192	737903	1.25339e+07	330687	550298	1.0	0.650127	1.159801	0.698324	0.899589	0.713626	12.121523	0.319808	0.532193	2	5.7681	0.9083	1.03402e+06	731535	1.27654e+06	720503	958367	827234	1.0504e+07	378557	615689		-0.281679	0.435901	2.20697	0.796785
THADA	Q6YHU6	THADA_HUMAN	https://www.uniprot.org/uniprot/Q6YHU6	n/d	P0283070A	246	219605	6		3	2.64525e+07	2.56603e+07	2.54143e+07	2.79453e+07	2.81166e+07	2.42051e+07	2.17736e+07	2.65255e+07	2.60862e+07	1.0	0.970051	0.960755	1.056435	1.062911	0.91504	0.82312	1.00276	0.986155	3	6.7053	0.4726	2.64525e+07	2.79235e+07	2.70522e+07	2.78843e+07	2.89682e+07	2.71353e+07	1.82472e+07	3.03653e+07	2.9186e+07		0.0501073	0.578629	-0.0596827	0.551349
TIMM50	Q3ZCQ8	TIM50_HUMAN	https://www.uniprot.org/uniprot/Q3ZCQ8	n/d	P0283070A	106	50464	5		2	6.57966e+06	7.11974e+06	7.40239e+06	9.79406e+06	9.1736e+06	8.12706e+06	9.0404e+06	7.27941e+06	6.71775e+06	1.0	1.082083	1.12504	1.488535	1.394235	1.235179	1.373991	1.106351	1.020987	2	6.3785	0.5104	6.57966e+06	7.74769e+06	7.87944e+06	9.77265e+06	9.45145e+06	9.11092e+06	7.57625e+06	8.33317e+06	7.516e+06		0.360646	0.02518	0.126623	0.466389
TIPRL	O75663	TIPRL_HUMAN	https://www.uniprot.org/uniprot/O75663	n/d	P0283070A	177	31444	8		3	1.52081e+07	1.51091e+07	1.51033e+07	1.45206e+07	1.55669e+07	1.3129e+07	1.56239e+07	1.46453e+07	1.59732e+07	1.0	0.993487	0.99311	0.954796	1.023595	0.863292	1.027338	0.962994	1.050308	3	6.4795	0.2234	1.52081e+07	1.64416e+07	1.60767e+07	1.44889e+07	1.60384e+07	1.47184e+07	1.30935e+07	1.67653e+07	1.78712e+07		-0.0717564	0.402047	0.0258721	0.575932
TLN2	Q9Y4G6	TLN2_HUMAN	https://www.uniprot.org/uniprot/Q9Y4G6	n/d	P0283070A	50	271610	3		1	3.87016e+06	3.79733e+06	5.09085e+06	4.22954e+06	3.83362e+06	6.84687e+06	1.61501e+08	5.09031e+06	2.77314e+06	1.0	0.981183	1.315412	1.092862	0.990561	1.769145	41.729879	1.315272	0.716545	1	7.0885	n/d	3.87016e+06	4.13225e+06	5.41893e+06	4.2203e+06	3.94974e+06	7.67575e+06	1.35345e+08	5.82717e+06	3.10267e+06		0.224844	0.562069	3.73062	0.463371
TMED10	P49755	TMEDA_HUMAN	https://www.uniprot.org/uniprot/P49755	n/d	P0283070A	85	24976	3		2	2.43727e+07	2.29646e+07	2.22809e+07	3.01759e+07	2.96101e+07	2.87875e+07	2.13739e+07	2.16157e+07	2.5791e+07	1.0	0.942223	0.914171	1.238102	1.214888	1.181134	0.876958	0.88688	1.058191	2	6.8001	0.4027	2.43727e+07	2.499e+07	2.37168e+07	3.011e+07	3.0507e+07	3.22725e+07	1.79122e+07	2.47447e+07	2.88557e+07		0.347412	0.00387414	-0.0174622	0.835016
TMEM68	Q96MH6	TMM68_HUMAN	https://www.uniprot.org/uniprot/Q96MH6	n/d	P0283070A	132	37424	3		2	1.67802e+07	1.65249e+07	1.51706e+07	1.60686e+07	1.63886e+07	1.41072e+07	1.62127e+07	1.77801e+07	1.78417e+07	1.0	0.984788	0.904079	0.957591	0.976662	0.840706	0.96618	1.059586	1.063258	2	6.926	0.3362	1.67802e+07	1.79824e+07	1.61483e+07	1.60335e+07	1.6885e+07	1.5815e+07	1.3587e+07	2.03539e+07	1.99618e+07		-0.058037	0.509817	0.0966475	0.205453
TMEM87A	Q8NBN3	TM87A_HUMAN	https://www.uniprot.org/uniprot/Q8NBN3	n/d	P0283070A	146	63429	6		3	2.78658e+07	3.06422e+07	2.62474e+07	2.60452e+07	2.55664e+07	2.06832e+07	2.29352e+07	2.57212e+07	2.79447e+07	1.0	1.099635	0.941924	0.934665	0.917485	0.742243	0.823059	0.923039	1.002832	3	6.7639	0.2998	2.78658e+07	3.33448e+07	2.7939e+07	2.59882e+07	2.63408e+07	2.31871e+07	1.92207e+07	2.94446e+07	3.12653e+07		-0.229414	0.149004	-0.145941	0.236523
TMEM41A	Q96HV5	TM41A_HUMAN	https://www.uniprot.org/uniprot/Q96HV5	n/d	P0283070A	104	29665	2		2	1.53905e+07	1.5815e+07	1.50193e+07	1.3708e+07	1.44731e+07	1.33652e+07	1.0088e+07	1.49381e+07	1.45911e+07	1.0	1.027583	0.975881	0.890675	0.940388	0.868406	0.655469	0.970606	0.948055	2	6.6864	0.6975	1.53905e+07	1.72099e+07	1.59873e+07	1.3678e+07	1.49114e+07	1.49832e+07	8.4542e+06	1.71006e+07	1.63249e+07		-0.153952	0.0249336	-0.222543	0.313568
TMEM199	Q8N511	TM199_HUMAN	https://www.uniprot.org/uniprot/Q8N511	n/d	P0283070A	267	23130	9		5	5.94264e+07	5.67384e+07	5.91882e+07	5.77313e+07	6.75487e+07	4.72573e+07	4.83481e+07	5.77425e+07	7.15218e+07	1.0	0.954737	0.995992	0.967921	1.14203	0.800166	0.81358	0.968257	1.19877	5	7.2916	0.3244	5.94264e+07	6.17427e+07	6.30026e+07	5.76051e+07	6.95947e+07	5.29782e+07	4.05178e+07	6.61012e+07	8.00206e+07		-0.0233544	0.822217	0.0184702	0.998942
TMEM205	Q6UW68	TM205_HUMAN	https://www.uniprot.org/uniprot/Q6UW68	n/d	P0283070A	128	21198	3		2	4.40399e+06	3.78731e+06	4.12031e+06	4.10915e+06	3.95429e+06	3.98845e+06	4.56053e+06	4.36072e+06	4.45016e+06	1.0	0.859974	0.935586	0.933052	0.897888	0.905645	1.035547	0.990175	1.010484	2	6.8037	0.2482	4.40399e+06	4.12135e+06	4.38584e+06	4.10016e+06	4.07406e+06	4.47129e+06	3.82193e+06	4.99197e+06	4.97896e+06		-0.0307608	0.702552	0.119132	0.186048
TMEM245	Q9H330	TM245_HUMAN	https://www.uniprot.org/uniprot/Q9H330	n/d	P0283070A	80	100944	3		2	1.71798e+07	1.65328e+07	1.64631e+07	1.80589e+07	1.86272e+07	1.40412e+07	2.31934e+07	1.51474e+07	1.75094e+07	1.0	0.962335	0.958282	1.051167	1.084248	0.81731	1.350038	0.881697	1.019186	2	6.9664	0.4903	1.71798e+07	1.79909e+07	1.75241e+07	1.80194e+07	1.91914e+07	1.57411e+07	1.94371e+07	1.73401e+07	1.959e+07		0.0157737	0.97369	0.154575	0.541463
TMEM209	Q96SK2	TM209_HUMAN	https://www.uniprot.org/uniprot/Q96SK2	n/d	P0283070A	90	62921	2		2	7.27615e+06	7.71141e+06	6.76695e+06	7.03785e+06	8.23903e+06	6.43488e+06	1.5071e+07	7.20757e+06	8.28785e+06	1.0	1.05982	0.930018	0.967249	1.132334	0.88438	2.07129	0.990575	1.139044	2	6.3806	0.43	7.27615e+06	8.39154e+06	7.20305e+06	7.02247e+06	8.48858e+06	7.21389e+06	1.26302e+07	8.25093e+06	9.27267e+06		-0.00283718	0.947637	0.490634	0.330601
TMPO	P42166	LAP2A_HUMAN	https://www.uniprot.org/uniprot/P42166	n/d	P0283070A	247	75491	9		5	3.49677e+07	3.70908e+07	3.7054e+07	4.694e+07	4.67646e+07	4.10395e+07	4.50866e+07	3.89004e+07	3.8792e+07	1.0	1.060715	1.059663	1.342382	1.337366	1.173641	1.290582	1.112465	1.109366	5	6.7643	0.1594	3.49677e+07	4.03621e+07	3.9442e+07	4.68374e+07	4.81811e+07	4.60078e+07	3.77846e+07	4.45315e+07	4.34015e+07		0.304407	0.026934	0.170247	0.131906
TMSB4X	P62328	TYB4_HUMAN	https://www.uniprot.org/uniprot/P62328	n/d	P0283070A	182	5053	5		3	2.74686e+08	8.92855e+07	6.18781e+06	5.22206e+07	6.14499e+07	1.15112e+07	1.09363e+08	1.16645e+07	6.82179e+07	1.0	0.325045	0.022527	0.19011	0.22371	0.044165	0.398136	0.042465	0.248349	3	6.9319	0.8868	2.74686e+08	9.71604e+07	6.58659e+06	5.21065e+07	6.33112e+07	1.29047e+07	9.16507e+07	1.3353e+07	7.63241e+07		-1.56412	0.73152	-0.967892	0.896083
TMX1	Q9H3N1	TMX1_HUMAN	https://www.uniprot.org/uniprot/Q9H3N1	n/d	P0283070A	155	31791	4		3	6.51932e+07	6.54975e+07	6.45417e+07	6.86261e+07	6.83628e+07	5.85809e+07	5.7951e+07	6.52988e+07	6.86435e+07	1.0	1.004668	0.990007	1.052657	1.048619	0.898574	0.888912	1.00162	1.052925	3	6.8042	1.0727	6.51932e+07	7.12743e+07	6.87011e+07	6.84761e+07	7.04334e+07	6.56727e+07	4.85655e+07	7.47514e+07	7.68003e+07		0.00249099	0.987506	-0.0248877	0.732867
TM7SF2	O76062	ERG24_HUMAN	https://www.uniprot.org/uniprot/O76062	OXIDOREDUCTASE	P0283070A	242	46405	7	C3 dehydrogenase	6	1.18399e+08	1.26301e+08	1.18919e+08	8.82324e+07	8.32246e+07	8.30487e+07	9.73036e+07	1.11663e+08	1.01681e+08	1.0	1.067566	1.006119	0.748252	0.706741	0.702521	0.825428	0.94523	0.858771	6	7.4945	0.3105	1.18399e+08	1.3744e+08	1.26583e+08	8.80395e+07	8.57453e+07	9.31025e+07	8.15447e+07	1.27827e+08	1.13763e+08		-0.51473	0.000246811	-0.227151	0.0404109
TM9SF4	Q92544	TM9S4_HUMAN	https://www.uniprot.org/uniprot/Q92544	n/d	P0283070A	142	74518	3		2	4.29669e+07	4.92254e+07	4.41921e+07	4.89668e+07	4.82152e+07	4.31158e+07	4.4802e+07	4.63536e+07	4.55807e+07	1.0	1.145659	1.028516	1.139641	1.122148	1.003467	1.04271	1.078822	1.060833	2	7.2413	0.1625	4.29669e+07	5.3567e+07	4.70401e+07	4.88598e+07	4.96755e+07	4.83354e+07	3.7546e+07	5.30637e+07	5.09969e+07		0.0408144	0.647717	0.00371797	0.929345
TM9SF2	Q99805	TM9S2_HUMAN	https://www.uniprot.org/uniprot/Q99805	n/d	P0283070A	173	75775	7		3	1.02095e+07	1.08876e+07	1.1227e+07	1.19571e+07	1.11403e+07	1.00349e+07	1.45909e+07	9.69241e+06	1.00274e+07	1.0	1.066419	1.099666	1.171173	1.091171	0.982899	1.429149	0.949354	0.982166	3	7.0506	1.2583	1.02095e+07	1.18479e+07	1.19506e+07	1.19309e+07	1.14777e+07	1.12497e+07	1.22278e+07	1.10955e+07	1.12189e+07		0.0356265	0.718948	0.0860485	0.778449
[truncated: 167 more rows]

## Sheet: MS Data for Figure 2d
gene_name	representative	protein_name	protein_outlink	focus_group	Sample	proteinscore	mw	totalpsm	qupm	sumionarea_protein_126	sumionarea_protein_127L	sumionarea_protein_127H	sumionarea_protein_128L	sumionarea_protein_128H	sumionarea_protein_129L	sumionarea_protein_129H	sumionarea_protein_130L	sumionarea_protein_130H	sumionarea_protein_131L	rel_fc_protein_126	rel_fc_protein_127L	rel_fc_protein_127H	rel_fc_protein_128L	rel_fc_protein_128H	rel_fc_protein_129L	rel_fc_protein_129H	rel_fc_protein_130L	rel_fc_protein_130H	rel_fc_protein_131L	ms1seqs	ms1intensity	ms1maxminusmin	sumionarea_protein_126_normalized	sumionarea_protein_127L_normalized	sumionarea_protein_127H_normalized	sumionarea_protein_128L_normalized	sumionarea_protein_128H_normalized	sumionarea_protein_129L_normalized	sumionarea_protein_129H_normalized	sumionarea_protein_130L_normalized	sumionarea_protein_130H_normalized	sumionarea_protein_131L_normalized
[truncated: 1,008 more rows]
