# Supplementary material for: Synergistic Effects of PARP Inhibition and Cholesterol Biosynthesis Pathway Modulation
Source: Cancer Res Commun. 2024 Sep 16;4(9):2427–43. doi: 10.1158/2767-9764.CRC-23-0549 (PMC11403291; doi:10.1158/2767-9764.CRC-23-0549)
Supplement: Table S7 — Steroidomics [file crc-23-0549_table_s7_suppst7.xlsx]

## Sheet: Steroidomics raw data
Table S7 Steroidomics results (Figure 3b, S3a, S3c, S3d, S3e)
figure	Concentration Lanosterol	Concentration FF-MAS	Concentration T-MAS	Concentration 5a-7,24-cholestadiene	Concentration Desmosterol_plus_Zymosterol	Concentration 24,25-dihydrolanosterol	Concentration Dihydro-T-MAS	Concentration Lathosterol	Concentration 24_25-epoxycholesterol plus_unknown	Sample Name	Cell Type	Treatment
Figure S3d	<LLOQ (1pmol)	<LLOQ (1pmol)	<LLOQ (3pmol)	<LLOQ (1pmol)	<LLOQ (1pmol)	<LLOQ (1pmol)	<LLOQ (10pmol)	<LLOQ (1pmol)			T47D_AAV	Olaparib_10uM
	83938	5007.31	143251	31293	33593.9	57229.7	78970.9	196621		T47D_AAV_RB10h_sample_ID_22_repl_1_ID_19	T47D_AAV	Niraparib_10uM
	<LLOQ (1pmol)	<LLOQ (1pmol)	<LLOQ (3pmol)	<LLOQ (1pmol)	<LLOQ (1pmol)	<LLOQ (1pmol)	<LLOQ (10pmol)	<LLOQ (1pmol)			T47D_AAV	DMSO
	75262.5	5456.09	131883	30738.2	31512	52735.6	77970.8	169899		T47D_AAV_RB11h_sample_ID_23_repl_2_ID_25	T47D_AAV	Niraparib_10uM
	35121.1	3094.2	101722	12830.5	8322.88	71778.9	204059	257813		T47D_AAV_RC2h_sample_ID_26_repl_2_ID_28	T47D_AAV	DMSO
	36632.8	3242.09	119780	15061.3	8407.26	69296.2	322898	251125		T47D_AAV_RB8h_sample_ID_20_repl_2_ID_32	T47D_AAV	Olaparib_10uM
	28263.8	2743.49	76686.4	11221.7	7488	55611	186300	230338		T47D_AAV_RC3h_sample_ID_27_repl_3_ID_36	T47D_AAV	DMSO
	35007.7	3278.84	109061	13970.2	8689.5	58031.8	231149	213396		T47D_AAV_RB9h_sample_ID_21_repl_3_ID_42	T47D_AAV	Olaparib_10uM
	89925	5352.05	145926	31882.2	34721.1	59877.5	83698.4	189404		T47D_AAV_RB12h_sample_ID_24_repl_3_ID_43	T47D_AAV	Niraparib_10uM
Figure S3e	23949.3	2641.86	44938.4	5995.48	5060.88	22067.7	93132.1	133238		UWB1_289_AAV_RE7h_sample_ID_19_repl_1_ID_58	UWB1_289_AAV	Olaparib_10uM
	235651	4352.04	61532.6	53950.8	143554	50616.3	29074.2	63820.3		UWB1_289_AAV_RE10h_sample_ID_22_repl_1_ID_59	UWB1_289_AAV	Niraparib_10uM
	13790.1	<LLOQ (1pmol)	27716.2	2644.92	2793.85	13174.3	65265.4	61773.9		UWB1_289_AAV_RF1h_sample_ID_25_repl_1_ID_60	UWB1_289_AAV	DMSO
	202503	3688.13	47151	46842.3	129066	44236.3	24046.4	57285.9		UWB1_289_AAV_RE11h_sample_ID_23_repl_2_ID_62	UWB1_289_AAV	Niraparib_10uM
	13808.8	<LLOQ (1pmol)	26869.5	2894	3386.63	12808	63558.8	65286.7		UWB1_289_AAV_RF2h_sample_ID_26_repl_2_ID_68	UWB1_289_AAV	DMSO
	23172.8	<LLOQ (1pmol)	42980.2	5265.14	4148.03	18818.7	86210.9	116368		UWB1_289_AAV_RE8h_sample_ID_20_repl_2_ID_72	UWB1_289_AAV	Olaparib_10uM
	11676.1	1361.92	23481	2284.45	2498.94	10743.1	55466.3	55200.6		UWB1_289_AAV_RF3h_sample_ID_27_repl_3_ID_73	UWB1_289_AAV	DMSO
	26025.4	2688.16	48424.2	6194.12	5657.18	22412.3	99437.4	150061		UWB1_289_AAV_RE9h_sample_ID_21_repl_3_ID_79	UWB1_289_AAV	Olaparib_10uM
	<LLOQ (1pmol)	<LLOQ (1pmol)	<LLOQ (3pmol)	<LLOQ (1pmol)	<LLOQ (1pmol)	<LLOQ (1pmol)	<LLOQ (10pmol)	<LLOQ (1pmol)			UWB1_289_AAV	Niraparib_10uM
Fig. 3b and Fig S3a, 3c	76831.1	10484.9		31045.1	21947.7	52468.1		197851	75942.8	T47D_RA4_sample_ID_4_repl_1_ID_13	T47D	Niraparib_4uM
	53153.7	17069.6		24328.1	27122.9	64197		360000	38033	T47D_RA7_sample_ID_7_repl_1_ID_14	T47D	Niraparib_400nM
	29658.9	5917.82		13411.5	9026.46	45414.2		196016	14059.4	T47D_RA10_sample_ID_10_repl_1_ID_15	T47D	DMSO
	18881.7	2458.76		11516.4	6056.6	10487.5		35407.7	277190	T47D_RB4_sample_ID_16_repl_1_ID_17	T47D	Ro 48-8071_30nM
	53120.5	5028.62		26975.5	11020.4	30372.4		125446	119526	T47D_1nM_RB7_sample_ID_19_repl_1_ID_18	T47D	Ro 48-8071_1nM
	26467.7	5284.4		11388.2	20893.3	42095.8		178229	14093.6	T47D_RC1_sample_ID_25_repl_1_ID_20	T47D	Olaparib_10uM
	67099.8	7981.27		28588.7	23589.1	51721.3		196919	89463.5	T47D_4uM_RA5_sample_ID_5_repl_2_ID_21	T47D	Niraparib_4uM
	30686	6997.36		13814.9	10129	50455.4		211066	12131.7	T47D_RA11_sample_ID_11_repl_2_ID_22	T47D	DMSO
	20570.5	2674.84		11402.2	5739.41	11611.8		37954.8	282685	T47D_RB5_sample_ID_17_repl_2_ID_23	T47D	Ro 48-8071_30nM
	46795.6	15809.8		20813.3	24217	54189.4		278738	38116.3	T47D_RA8_sample_ID_8_repl_2_ID_26	T47D	Niraparib_400nM
	59256.3	5658.23		27228	13953.8	30773.3		116595	135098	T47D_RB8_sample_ID_20_repl_2_ID_28	T47D	Ro 48-8071_1nM
	73734.9	9761.98		33764	24426.3	54490.5		201557	89802.4	T47D_RA6_sample_ID_6_repl_3_ID_33	T47D	Niraparib_4uM
	21301	2613.64		11265.2	5636.41	12869.2		33879.8	255429	T47D_RB6_sample_ID_18_repl_3_ID_34	T47D	Ro 48-8071_30nM
	25614.8	4650.34		10539.6	8122.21	41849.1		170469	9449.24	T47D_RC3_sample_ID_27_repl_3_ID_37	T47D	Olaparib_10uM
	41884	15407.7		19052.6	23014.7	51179.2		259606	33306.4	T47D_RA9_sample_ID_9_repl_3_ID_40	T47D	Niraparib_400nM
	59181.5	5610.38		28282.9	11027	34307.6		122013	122961	T47D_RB9_sample_ID_21_repl_3_ID_41	T47D	Ro 48-8071_1nM
