# Supplementary material for: Synergistic Effects of PARP Inhibition and Cholesterol Biosynthesis Pathway Modulation
Source: Cancer Res Commun. 2024 Sep 16;4(9):2427–43. doi: 10.1158/2767-9764.CRC-23-0549 (PMC11403291; doi:10.1158/2767-9764.CRC-23-0549)
Supplement: Table S8 — Transcriptomic signature [file crc-23-0549_table_s8_suppst8.xlsx]

## Sheet: RNAseq results
Table S8: Transcriptomic signature
ensembl_id	baseMean	log2FoldChange	lfcSE	stat	pvalue	padj	cell_line	compound	hgnc_symbol	significant
ENSG00000227232	8.29867	0.470324	0.712005	0.660563	0.508893	0.64635	T47D	niraparib	WASH7P	FALSE
ENSG00000278267	1.12163	-0.398082	1.68181	-0.236698	0.812891	NA	T47D	niraparib	MIR6859-1	FALSE
ENSG00000238009	0.817145	-1.41257	2.36452	-0.597405	0.550237	NA	T47D	niraparib	NA	FALSE
ENSG00000268903	39.5487	0.34837	0.349701	0.996194	0.319156	0.46038	T47D	niraparib	NA	FALSE
ENSG00000269981	34.8011	-0.106005	0.335711	-0.315764	0.752182	0.839643	T47D	niraparib	NA	FALSE
ENSG00000241860	17.769	-0.210581	0.565664	-0.372272	0.70969	0.809592	T47D	niraparib	NA	FALSE
ENSG00000279928	0.381963	2.71961	3.50871	0.775104	0.438278	NA	T47D	niraparib	DDX11L17	FALSE
ENSG00000279457	62.3992	0.295417	0.256311	1.15257	0.249086	0.381847	T47D	niraparib	WASH9P	FALSE
ENSG00000228463	3.19108	-0.100944	0.978925	-0.103117	0.91787	0.950265	T47D	niraparib	NA	FALSE
ENSG00000237094	30.1739	-0.374514	0.366819	-1.02098	0.307265	0.44699	T47D	niraparib	NA	FALSE
ENSG00000230021	4.10751	1.37939	0.864583	1.59544	0.110614	0.20114	T47D	niraparib	NA	FALSE
ENSG00000225972	2.74153	0.651273	1.10863	0.587459	0.556896	0.687659	T47D	niraparib	MTND1P23	FALSE
ENSG00000225630	3495.19	-0.0147996	0.0985474	-0.150178	0.880624	0.926724	T47D	niraparib	MTND2P28	FALSE
ENSG00000237973	351.906	-0.268617	0.125218	-2.14519	0.0319375	0.0711618	T47D	niraparib	MTCO1P12	FALSE
ENSG00000229344	17.4364	0.292772	0.423975	0.69054	0.489855	0.630273	T47D	niraparib	MTCO2P12	FALSE
ENSG00000248527	26660.7	-0.017838	0.0707007	-0.252304	0.800806	0.874346	T47D	niraparib	MTATP6P1	FALSE
ENSG00000198744	7.90211	0.152227	0.655661	0.232173	0.816404	0.883937	T47D	niraparib	MTCO3P12	FALSE
ENSG00000228327	29.1118	0.306164	0.38047	0.804701	0.420992	0.564315	T47D	niraparib	NA	FALSE
ENSG00000237491	11.9529	-1.40078	0.673389	-2.08019	0.0375082	0.0816093	T47D	niraparib	LINC01409	FALSE
ENSG00000230092	3.5041	-0.723105	0.981317	-0.736872	0.4612	0.603016	T47D	niraparib	NA	FALSE
ENSG00000228794	212.399	0.331635	0.126817	2.61506	0.00892117	0.0232365	T47D	niraparib	LINC01128	TRUE
ENSG00000225880	11.4399	-1.21506	0.598468	-2.03027	0.0423286	0.0904283	T47D	niraparib	LINC00115	FALSE
ENSG00000272438	5.63515	1.18397	0.877059	1.34993	0.177038	0.293828	T47D	niraparib	NA	FALSE
ENSG00000230699	37.4439	0.777863	0.361801	2.14997	0.0315575	0.0704423	T47D	niraparib	NA	FALSE
ENSG00000241180	0.568761	0.863613	3.40304	0.253777	0.799668	NA	T47D	niraparib	NA	FALSE
ENSG00000223764	238.828	-0.621876	0.22941	-2.71076	0.00671287	0.0180325	T47D	niraparib	LINC02593	TRUE
ENSG00000187634	709.631	-0.777855	0.0821706	-9.46633	2.89839e-21	5.83219e-20	T47D	niraparib	SAMD11	TRUE
ENSG00000188976	3874.99	0.208398	0.0480763	4.33474	1.45934e-05	6.38052e-05	T47D	niraparib	NOC2L	FALSE
ENSG00000187961	407.444	-0.313632	0.256635	-1.22209	0.221673	0.349482	T47D	niraparib	KLHL17	FALSE
ENSG00000187583	82.5112	0.0810361	0.227183	0.356699	0.721317	0.818497	T47D	niraparib	PLEKHN1	FALSE
ENSG00000187642	30.775	-0.947475	0.348164	-2.72135	0.00650159	0.0175491	T47D	niraparib	PERM1	TRUE
ENSG00000272512	38.9939	-0.396162	0.494653	-0.80089	0.423195	0.56639	T47D	niraparib	NA	FALSE
ENSG00000188290	1302.57	0.349381	0.11258	3.1034	0.00191311	0.00583411	T47D	niraparib	HES4	TRUE
ENSG00000187608	97.2983	0.765139	0.246276	3.10684	0.00189101	0.00577178	T47D	niraparib	ISG15	TRUE
ENSG00000188157	32015.6	-0.543913	0.0503617	-10.8001	3.43713e-27	9.98693e-26	T47D	niraparib	AGRN	TRUE
ENSG00000217801	62.652	-0.149448	0.225869	-0.661656	0.508192	0.645855	T47D	niraparib	NA	FALSE
ENSG00000273443	0.560876	2.3791	5.34802	0.444857	0.656423	NA	T47D	niraparib	NA	FALSE
ENSG00000237330	859.43	1.81546	0.104784	17.3258	3.00719e-67	4.91238e-65	T47D	niraparib	RNF223	TRUE
ENSG00000131591	550.069	0.0398312	0.121061	0.329018	0.742142	0.832692	T47D	niraparib	C1orf159	FALSE
ENSG00000285812	0.357864	2.71963	3.50516	0.775892	0.437813	NA	T47D	niraparib	NA	FALSE
ENSG00000223823	0.754015	1.20484	1.93091	0.623975	0.532644	NA	T47D	niraparib	LINC01342	FALSE
ENSG00000207730	3.38281	0.0621386	1.12248	0.0553583	0.955853	0.97408	T47D	niraparib	MIR200B	FALSE
ENSG00000207607	3.14237	-0.918608	1.06305	-0.864126	0.387519	0.531324	T47D	niraparib	MIR200A	FALSE
ENSG00000198976	4.84248	-1.28449	0.972402	-1.32095	0.186519	0.305794	T47D	niraparib	MIR429	FALSE
ENSG00000272141	58.085	-0.849424	0.412836	-2.05753	0.039635	0.0855638	T47D	niraparib	NA	FALSE
ENSG00000162571	21.6212	-1.46784	0.616367	-2.38143	0.0172454	0.0416007	T47D	niraparib	TTLL10	TRUE
ENSG00000186891	216.558	-0.389963	0.139688	-2.79167	0.00524371	0.0144739	T47D	niraparib	TNFRSF18	TRUE
ENSG00000186827	1.53096	0.780423	1.44654	0.539509	0.589535	NA	T47D	niraparib	TNFRSF4	FALSE
ENSG00000078808	7939.99	-0.161003	0.0478333	-3.36591	0.000762908	0.00251506	T47D	niraparib	SDF4	FALSE
ENSG00000176022	754.973	0.302843	0.0815386	3.71411	0.00020392	0.000747575	T47D	niraparib	B3GALT6	TRUE
ENSG00000184163	36.6303	-0.613089	0.431298	-1.4215	0.155172	0.26428	T47D	niraparib	C1QTNF12	FALSE
ENSG00000260179	7.93761	-2.26186	0.834344	-2.71094	0.00670927	0.0180252	T47D	niraparib	NA	TRUE
ENSG00000160087	1719.71	0.0805151	0.0549256	1.46589	0.142677	0.246604	T47D	niraparib	UBE2J2	FALSE
ENSG00000230415	38.847	-0.146782	0.439144	-0.334246	0.738194	0.829788	T47D	niraparib	LINC01786	FALSE
ENSG00000162572	200.07	-0.172422	0.398933	-0.432207	0.665591	0.775925	T47D	niraparib	SCNN1D	FALSE
ENSG00000131584	1931.48	0.0700226	0.154509	0.453193	0.65041	0.764356	T47D	niraparib	ACAP3	FALSE
ENSG00000169972	564.537	-0.170528	0.094115	-1.81191	0.0699995	0.13765	T47D	niraparib	PUSL1	FALSE
ENSG00000127054	2784.09	-0.335002	0.0548096	-6.1121	9.83296e-10	7.20574e-09	T47D	niraparib	INTS11	TRUE
ENSG00000240731	21.342	-0.858423	0.536562	-1.59986	0.10963	0.199789	T47D	niraparib	NA	FALSE
ENSG00000224051	1417.74	-0.0961578	0.0634519	-1.51544	0.12966	0.228289	T47D	niraparib	CPTP	FALSE
ENSG00000169962	5.5824	-0.512184	0.907755	-0.564231	0.572597	0.700647	T47D	niraparib	TAS1R3	FALSE
ENSG00000107404	3037.83	-0.134749	0.0682587	-1.9741	0.0483706	0.100959	T47D	niraparib	DVL1	FALSE
ENSG00000162576	2122.71	-0.156966	0.064893	-2.41884	0.0155701	0.0379886	T47D	niraparib	MXRA8	FALSE
ENSG00000175756	2787.58	0.0283219	0.0559872	0.505863	0.612953	0.734157	T47D	niraparib	AURKAIP1	FALSE
ENSG00000221978	4148.09	-0.330134	0.311679	-1.05921	0.289503	0.427689	T47D	niraparib	CCNL2	FALSE
ENSG00000224870	1059.1	-0.239963	0.061718	-3.88806	0.000101047	0.000388136	T47D	niraparib	MRPL20-AS1	FALSE
ENSG00000242485	1514.71	0.261249	0.0580601	4.49963	6.80719e-06	3.12646e-05	T47D	niraparib	MRPL20	FALSE
ENSG00000272455	33.7879	-0.978196	0.327618	-2.98579	0.00282851	0.00830807	T47D	niraparib	MRPL20-DT	TRUE
ENSG00000235098	23.0389	-0.0383011	0.394172	-0.0971686	0.922593	0.95305	T47D	niraparib	ANKRD65	FALSE
ENSG00000225905	6.20813	-2.06453	0.825844	-2.49991	0.0124226	0.0311631	T47D	niraparib	NA	TRUE
ENSG00000225285	85.8473	-0.515656	0.228168	-2.25999	0.0238218	0.0552496	T47D	niraparib	LINC01770	FALSE
ENSG00000179403	3936.89	-0.277454	0.0839697	-3.30422	0.000952421	0.00308541	T47D	niraparib	VWA1	TRUE
ENSG00000215915	34.7974	-0.118736	0.338148	-0.351136	0.725486	0.821394	T47D	niraparib	ATAD3C	FALSE
ENSG00000160072	573.494	-0.209989	0.251949	-0.833459	0.404586	0.548168	T47D	niraparib	ATAD3B	FALSE
ENSG00000284740	5.62159	-0.3096	0.802664	-0.385716	0.699707	0.801996	T47D	niraparib	NA	FALSE
ENSG00000197785	1087.88	0.23159	0.0768419	3.01385	0.00257959	0.00764407	T47D	niraparib	ATAD3A	FALSE
ENSG00000205090	29.5902	-0.235655	0.341109	-0.690851	0.489659	0.630178	T47D	niraparib	TMEM240	FALSE
ENSG00000160075	4561.75	0.0410956	0.045888	0.895562	0.370487	0.514672	T47D	niraparib	SSU72	FALSE
ENSG00000215014	8.76456	0.157572	0.637644	0.247115	0.804819	0.876212	T47D	niraparib	NA	FALSE
ENSG00000272106	126.798	-0.149932	0.198854	-0.753979	0.450862	0.592524	T47D	niraparib	NA	FALSE
ENSG00000197530	1196.9	0.00761974	0.186898	0.0407695	0.96748	0.980764	T47D	niraparib	MIB2	FALSE
ENSG00000189409	2.62793	0.280683	1.34255	0.209067	0.834396	0.896586	T47D	niraparib	MMP23B	FALSE
ENSG00000248333	1535.06	0.399378	0.0557544	7.16316	7.88406e-13	7.98256e-12	T47D	niraparib	CDK11B	TRUE
ENSG00000272004	0.861552	-1.80059	2.41986	-0.744088	0.456823	NA	T47D	niraparib	NA	FALSE
ENSG00000189339	2301.18	-0.0946199	0.0515004	-1.83726	0.0661709	0.131543	T47D	niraparib	SLC35E2B	FALSE
ENSG00000269737	1.45664	-0.525301	1.52008	-0.345575	0.729662	NA	T47D	niraparib	NA	FALSE
ENSG00000008128	113.254	-0.0284158	0.268192	-0.105953	0.91562	0.948871	T47D	niraparib	CDK11A	FALSE
ENSG00000268575	66.4173	-0.481598	0.232076	-2.07518	0.03797	0.0824239	T47D	niraparib	NA	FALSE
ENSG00000227775	4.20242	-0.519812	0.944319	-0.550462	0.582003	0.708374	T47D	niraparib	NA	FALSE
ENSG00000215790	2258.12	-0.175608	0.0499249	-3.51744	0.000435728	0.0015011	T47D	niraparib	SLC35E2A	FALSE
ENSG00000008130	2198.67	-0.0585094	0.0444329	-1.3168	0.187905	0.307531	T47D	niraparib	NADK	FALSE
ENSG00000078369	14844	-0.168664	0.0410714	-4.10662	4.01493e-05	0.000164223	T47D	niraparib	GNB1	FALSE
ENSG00000231050	8.10183	0.392288	0.607957	0.645256	0.518761	0.655098	T47D	niraparib	NA	FALSE
ENSG00000169885	9.75889	0.123454	0.652325	0.189252	0.849896	0.907086	T47D	niraparib	CALML6	FALSE
ENSG00000178821	65.5593	0.232689	0.212579	1.0946	0.273693	0.409818	T47D	niraparib	TMEM52	FALSE
ENSG00000142609	15.7997	2.69531	0.589788	4.56995	4.87832e-06	2.29491e-05	T47D	niraparib	CFAP74	TRUE
ENSG00000187730	73.9818	0.873505	0.268003	3.25932	0.00111681	0.0035703	T47D	niraparib	GABRD	TRUE
ENSG00000226969	1.25771	-0.537797	1.72427	-0.311899	0.755118	NA	T47D	niraparib	NA	FALSE
ENSG00000067606	1661.08	-0.0629919	0.0669435	-0.940972	0.346719	0.489521	T47D	niraparib	PRKCZ	FALSE
ENSG00000271806	0.822248	0.827361	4.58118	0.1806	0.856681	NA	T47D	niraparib	NA	FALSE
ENSG00000182873	14.5365	-0.479271	0.510959	-0.937983	0.348253	0.49122	T47D	niraparib	PRKCZ-AS1	FALSE
ENSG00000162585	765.547	-0.0241065	0.0769713	-0.313188	0.754138	0.841238	T47D	niraparib	FAAP20	FALSE
ENSG00000157933	1653.84	0.105609	0.0581063	1.81751	0.0691397	0.136347	T47D	niraparib	SKI	FALSE
ENSG00000116151	380.128	0.353898	0.111371	3.17764	0.00148477	0.00463204	T47D	niraparib	MORN1	TRUE
ENSG00000272161	0.375645	-0.0981077	3.32705	-0.0294879	0.976476	NA	T47D	niraparib	NA	FALSE
ENSG00000269896	60.9939	1.06611	0.260949	4.08551	4.39807e-05	0.000178767	T47D	niraparib	NA	TRUE
ENSG00000272420	7.56674	0.359519	0.721646	0.498193	0.618348	0.738656	T47D	niraparib	NA	FALSE
ENSG00000157916	3899.87	-0.00960701	0.0449972	-0.213502	0.830935	0.894071	T47D	niraparib	RER1	FALSE
ENSG00000157911	975.601	0.046137	0.0849179	0.543313	0.586914	0.712346	T47D	niraparib	PEX10	FALSE
ENSG00000149527	9.52025	0.687956	0.551093	1.24835	0.211904	0.337651	T47D	niraparib	PLCH2	FALSE
ENSG00000157881	882.791	-0.258948	0.0774831	-3.34199	0.000831802	0.00272272	T47D	niraparib	PANK4	FALSE
ENSG00000197921	0.551236	-1.46819	3.00922	-0.487898	0.625622	NA	T47D	niraparib	HES5	FALSE
ENSG00000272449	54.6829	-0.942972	0.292476	-3.2241	0.00126371	0.00399587	T47D	niraparib	NA	TRUE
ENSG00000238164	2.44408	1.98832	1.24258	1.60015	0.109566	0.199715	T47D	niraparib	TNFRSF14-AS1	FALSE
ENSG00000157873	179.989	0.794998	0.230382	3.45079	0.000558954	0.00189015	T47D	niraparib	TNFRSF14	TRUE
ENSG00000225931	0.482979	0.863474	6.34272	0.136136	0.891714	NA	T47D	niraparib	NA	FALSE
ENSG00000228037	0.344269	1.81099	3.87743	0.46706	0.640457	NA	T47D	niraparib	NA	FALSE
ENSG00000157870	881.349	0.0367512	0.0672155	0.546766	0.584539	0.710502	T47D	niraparib	PRXL2B	FALSE
ENSG00000142606	183.031	0.272073	0.137177	1.98338	0.0473254	0.0992433	T47D	niraparib	MMEL1	FALSE
ENSG00000215912	12.3538	2.61464	0.600929	4.351	1.35517e-05	5.95392e-05	T47D	niraparib	TTC34	TRUE
ENSG00000142611	1.76208	0.00179155	1.53153	0.00116978	0.999067	NA	T47D	niraparib	PRDM16	FALSE
ENSG00000130762	1523.65	-0.0640602	0.0650515	-0.984761	0.324742	0.466299	T47D	niraparib	ARHGEF16	FALSE
ENSG00000272088	0.944913	0.0748569	2.06331	0.0362801	0.971059	NA	T47D	niraparib	NA	FALSE
ENSG00000162591	1240.67	-0.0427059	0.170901	-0.249886	0.802675	0.875072	T47D	niraparib	MEGF6	FALSE
ENSG00000238260	9.10539	-1.76097	0.657624	-2.67778	0.00741119	0.0196917	T47D	niraparib	NA	TRUE
ENSG00000158109	2241.4	-0.145483	0.0654687	-2.22218	0.0262709	0.0600502	T47D	niraparib	TPRG1L	FALSE
ENSG00000116213	819.574	-0.0891346	0.0718101	-1.24125	0.214512	0.340807	T47D	niraparib	WRAP73	FALSE
ENSG00000078900	743.405	0.16495	0.0847675	1.94591	0.0516657	0.106695	T47D	niraparib	TP73	FALSE
ENSG00000227372	1064.6	-0.0381616	0.0967674	-0.394365	0.693312	0.797309	T47D	niraparib	TP73-AS1	FALSE
ENSG00000235169	147.107	-0.594453	0.158176	-3.75817	0.00017116	0.000634542	T47D	niraparib	SMIM1	TRUE
ENSG00000130764	1989.02	-0.0784429	0.0467328	-1.67854	0.0932416	0.174852	T47D	niraparib	LRRC47	FALSE
ENSG00000266075	2.49284	-0.252202	1.1529	-0.218754	0.826842	0.891502	T47D	niraparib	RN7SL574P	FALSE
ENSG00000272153	5.03701	-0.804188	0.836261	-0.961646	0.336227	0.478224	T47D	niraparib	NA	FALSE
ENSG00000116198	1761.59	0.237851	0.0545133	4.36318	1.28188e-05	5.66067e-05	T47D	niraparib	CEP104	FALSE
ENSG00000169598	90.1788	-0.378942	0.213055	-1.77861	0.0753032	0.146416	T47D	niraparib	DFFB	FALSE
ENSG00000198912	788.238	0.166815	0.0701668	2.37741	0.0174348	0.0419901	T47D	niraparib	C1orf174	FALSE
ENSG00000236423	8.63153	-0.925685	0.624774	-1.48163	0.138438	0.240875	T47D	niraparib	LINC01134	FALSE
ENSG00000284668	3.27883	5.84645	1.50862	3.87537	0.000106463	0.000407132	T47D	niraparib	LINC02780	TRUE
ENSG00000131697	764.289	0.129703	0.0970113	1.33699	0.181225	0.299124	T47D	niraparib	NPHP4	FALSE
ENSG00000069424	446.616	0.247811	0.116013	2.13606	0.0326743	0.0725917	T47D	niraparib	KCNAB2	FALSE
ENSG00000116254	275.243	0.739157	0.14039	5.26504	1.40161e-07	8.07043e-07	T47D	niraparib	CHD5	TRUE
ENSG00000116251	3418.23	-0.297385	0.0677085	-4.39213	1.12243e-05	5.00237e-05	T47D	niraparib	RPL22	TRUE
ENSG00000226944	28.5763	-0.40337	0.3842	-1.0499	0.293766	0.432385	T47D	niraparib	RNF207-AS1	FALSE
ENSG00000158286	297.066	-0.670628	0.352098	-1.90466	0.0568241	0.115519	T47D	niraparib	RNF207	FALSE
ENSG00000116237	6489.39	-0.133608	0.049135	-2.71921	0.00654389	0.017638	T47D	niraparib	ICMT	FALSE
ENSG00000225077	33.0623	0.160512	0.314813	0.509865	0.610146	0.732245	T47D	niraparib	LINC00337	FALSE
ENSG00000158292	315.479	0.523466	0.136608	3.83189	0.000127163	0.000480619	T47D	niraparib	GPR153	TRUE
ENSG00000097021	1597.15	0.28975	0.0722472	4.01053	6.05817e-05	0.000240956	T47D	niraparib	ACOT7	TRUE
ENSG00000271746	7.20967	0.836738	0.724212	1.15538	0.247936	0.380611	T47D	niraparib	NA	FALSE
ENSG00000069812	129.763	-0.109212	0.15708	-0.695261	0.486892	0.62759	T47D	niraparib	HES2	FALSE
ENSG00000187017	1722.65	-0.288056	0.193326	-1.49	0.136224	0.237767	T47D	niraparib	ESPN	FALSE
ENSG00000215788	220.443	-0.816955	0.407459	-2.005	0.0449632	0.095068	T47D	niraparib	TNFRSF25	FALSE
ENSG00000171680	1024.67	-0.206347	0.16394	-1.25868	0.208146	0.332964	T47D	niraparib	PLEKHG5	FALSE
ENSG00000162408	776.844	0.44521	0.0691607	6.43733	1.21593e-10	9.86918e-10	T47D	niraparib	NOL9	TRUE
ENSG00000173662	1.1206	2.81778	1.94558	1.4483	0.147534	NA	T47D	niraparib	TAS1R1	FALSE
ENSG00000204859	669.584	0.517551	0.101113	5.11853	3.07925e-07	1.70126e-06	T47D	niraparib	ZBTB48	TRUE
ENSG00000162413	1443.31	-0.00276505	0.114711	-0.0241045	0.980769	0.988152	T47D	niraparib	KLHL21	FALSE
ENSG00000116273	2284.6	-0.43021	0.0516226	-8.33375	7.83204e-17	1.12212e-15	T47D	niraparib	PHF13	TRUE
ENSG00000041988	686.663	-0.19465	0.0831971	-2.33963	0.019303	0.0459348	T47D	niraparib	THAP3	FALSE
ENSG00000007923	2171.86	0.188174	0.0586761	3.20699	0.00134131	0.00422323	T47D	niraparib	DNAJC11	FALSE
ENSG00000237436	16.5748	-1.12203	0.573214	-1.95745	0.0502951	0.104269	T47D	niraparib	CAMTA1-DT	FALSE
ENSG00000171735	866.982	0.218283	0.0780584	2.79641	0.00516745	0.0142996	T47D	niraparib	CAMTA1	FALSE
ENSG00000227950	1.02345	-0.68657	1.7578	-0.390585	0.696104	NA	T47D	niraparib	NA	FALSE
ENSG00000237402	0.6597	-2.43208	2.88902	-0.841836	0.39988	NA	T47D	niraparib	CAMTA1-IT1	FALSE
ENSG00000225126	1.7421	-1.06188	1.30417	-0.814213	0.415523	NA	T47D	niraparib	CAMTA1-AS1	FALSE
ENSG00000270035	2.30318	2.04675	1.34988	1.51624	0.129457	0.22799	T47D	niraparib	NA	FALSE
ENSG00000269978	6.67693	1.94769	0.753697	2.58418	0.00976096	0.0251429	T47D	niraparib	NA	TRUE
ENSG00000049245	3893.36	-0.275048	0.0614851	-4.47341	7.69818e-06	3.50926e-05	T47D	niraparib	VAMP3	TRUE
ENSG00000269925	4.96186	0.0123436	0.962183	0.0128287	0.989764	0.993947	T47D	niraparib	NA	FALSE
ENSG00000049246	2794.61	-0.0375132	0.0624989	-0.600221	0.548359	0.680479	T47D	niraparib	PER3	FALSE
ENSG00000236266	0.638471	0	3.30793	0	1	NA	T47D	niraparib	NA	FALSE
ENSG00000049247	1.07153	-1.68102	2.07885	-0.80863	0.418728	NA	T47D	niraparib	UTS2	FALSE
ENSG00000049249	0.574922	2.00621	2.7164	0.738556	0.460177	NA	T47D	niraparib	TNFRSF9	FALSE
ENSG00000116288	7454.24	-0.0695093	0.0614878	-1.13046	0.258284	0.392333	T47D	niraparib	PARK7	FALSE
ENSG00000284747	5.13943	1.2995	0.852954	1.52353	0.127626	0.225358	T47D	niraparib	NA	FALSE
ENSG00000116285	2327.77	0.409962	0.0634857	6.45755	1.0641e-10	8.68384e-10	T47D	niraparib	ERRFI1	TRUE
ENSG00000238290	0.770582	3.14685	2.47441	1.27176	0.203459	NA	T47D	niraparib	NA	FALSE
ENSG00000232848	1.43875	-1.62266	1.7847	-0.909205	0.363242	NA	T47D	niraparib	NA	FALSE
ENSG00000162426	19.7459	3.43436	0.559994	6.13285	8.6316e-10	6.34779e-09	T47D	niraparib	SLC45A1	TRUE
ENSG00000142599	3855.8	0.0857798	0.0644027	1.33193	0.182883	0.301071	T47D	niraparib	RERE	FALSE
ENSG00000234619	3.06816	-0.312569	0.959398	-0.325797	0.744578	0.834297	T47D	niraparib	RPL7P11	FALSE
ENSG00000224315	1.2728	-1.69931	1.68833	-1.0065	0.314173	NA	T47D	niraparib	RPL7P7	FALSE
ENSG00000228423	2.11357	-0.727398	1.4088	-0.516325	0.605627	0.728917	T47D	niraparib	NA	FALSE
ENSG00000074800	40946.6	-0.0876165	0.0466333	-1.87884	0.0602666	0.121576	T47D	niraparib	ENO1	FALSE
ENSG00000230679	12.9838	0.36265	0.517442	0.700852	0.483395	0.624752	T47D	niraparib	ENO1-AS1	FALSE
ENSG00000238249	1.57086	-0.570743	1.21961	-0.46797	0.639806	NA	T47D	niraparib	HMGN2P17	FALSE
ENSG00000197241	1.0626	1.67272	2.19191	0.763134	0.445384	NA	T47D	niraparib	SLC2A7	FALSE
ENSG00000142583	0.900941	2.25579	2.07289	1.08823	0.276493	NA	T47D	niraparib	SLC2A5	FALSE
ENSG00000180758	1920.94	-0.218701	0.0753879	-2.90101	0.00371966	0.0106102	T47D	niraparib	GPR157	FALSE
ENSG00000228526	221.845	0.112064	0.387381	0.289286	0.772363	0.853855	T47D	niraparib	MIR34AHG	FALSE
ENSG00000234546	43.3658	0.82025	0.318092	2.57866	0.00991847	0.0254948	T47D	niraparib	LNCTAM34A	TRUE
ENSG00000049239	2743.74	-0.0340246	0.0505434	-0.673177	0.500835	0.639325	T47D	niraparib	H6PD	FALSE
ENSG00000171621	189.12	0.0830435	0.17715	0.468774	0.639231	0.755382	T47D	niraparib	SPSB1	FALSE
ENSG00000284652	1.59741	-3.91435	1.7124	-2.28589	0.0222609	NA	T47D	niraparib	NA	FALSE
ENSG00000284693	21.9532	-0.345375	0.416778	-0.828679	0.407286	0.550944	T47D	niraparib	LINC02606	FALSE
ENSG00000171612	613.531	-0.114448	0.0811185	-1.41087	0.158283	0.268411	T47D	niraparib	SLC25A33	FALSE
ENSG00000231181	4.54724	-0.698271	1.06577	-0.655183	0.51235	0.649152	T47D	niraparib	NA	FALSE
ENSG00000188807	442.856	0.502684	0.0944577	5.32179	1.02753e-07	6.00993e-07	T47D	niraparib	TMEM201	TRUE
ENSG00000171608	91.8587	0.440053	0.235676	1.86719	0.0618746	0.124276	T47D	niraparib	PIK3CD	FALSE
ENSG00000231789	3.08608	1.5587	1.10539	1.41009	0.158513	0.268775	T47D	niraparib	PIK3CD-AS2	FALSE
ENSG00000171603	8322.35	-0.0355132	0.0498841	-0.711913	0.476519	0.618252	T47D	niraparib	CLSTN1	FALSE
ENSG00000178585	2624.74	-0.168642	0.070467	-2.39321	0.0167019	0.0404314	T47D	niraparib	CTNNBIP1	FALSE
ENSG00000223989	0.511413	-1.05991	3.17618	-0.333706	0.738602	NA	T47D	niraparib	NA	FALSE
ENSG00000162441	1957.87	-0.302239	0.0655746	-4.60908	4.04452e-06	1.92272e-05	T47D	niraparib	LZIC	TRUE
ENSG00000228150	2.98467	0.896515	1.10977	0.807839	0.419183	0.562581	T47D	niraparib	NA	FALSE
ENSG00000173614	593.914	0.232274	0.108288	2.14496	0.0319558	0.0711936	T47D	niraparib	NMNAT1	FALSE
ENSG00000202415	3.15174	-0.026716	0.994083	-0.026875	0.978559	0.986981	T47D	niraparib	RN7SKP269	FALSE
ENSG00000162444	567.843	0.360393	0.0935001	3.85446	0.000115985	0.000441023	T47D	niraparib	RBP7	TRUE
ENSG00000130939	2658.51	-0.288772	0.0433612	-6.65968	2.74416e-11	2.38602e-10	T47D	niraparib	UBE4B	TRUE
ENSG00000233623	1.04155	-0.294369	2.26311	-0.130073	0.896509	NA	T47D	niraparib	PGAM1P11	FALSE
ENSG00000054523	3441.25	0.166597	0.0488488	3.41046	0.000648544	0.00216836	T47D	niraparib	KIF1B	FALSE
ENSG00000284735	0.502766	-2.34712	6.29722	-0.372724	0.709354	NA	T47D	niraparib	NA	FALSE
ENSG00000284642	4.44381	0.320428	0.847694	0.377999	0.705431	0.806329	T47D	niraparib	NA	FALSE
ENSG00000142657	8681.58	-0.0736118	0.0537252	-1.37015	0.170639	0.285215	T47D	niraparib	PGD	FALSE
ENSG00000271989	1.61214	1.06598	1.38647	0.768843	0.441987	NA	T47D	niraparib	NA	FALSE
ENSG00000175279	210.015	0.622948	0.134514	4.63112	3.637e-06	1.74015e-05	T47D	niraparib	CENPS	TRUE
ENSG00000241563	3.22046	0.552975	0.982477	0.562837	0.573546	0.701372	T47D	niraparib	CORT	FALSE
ENSG00000160049	2000.88	0.134015	0.0669144	2.00279	0.0452003	0.0954719	T47D	niraparib	DFFA	FALSE
ENSG00000142655	855.79	0.467127	0.0664963	7.02486	2.14278e-12	2.06475e-11	T47D	niraparib	PEX14	TRUE
ENSG00000130940	2038.05	0.382221	0.0754248	5.06757	4.02922e-07	2.19109e-06	T47D	niraparib	CASZ1	TRUE
ENSG00000272078	0.981261	-1.8731	1.92783	-0.971611	0.331244	NA	T47D	niraparib	NA	FALSE
ENSG00000175262	1.92322	2.83645	1.49659	1.89528	0.0580557	NA	T47D	niraparib	C1orf127	FALSE
ENSG00000120948	2665.73	-0.0994586	0.0535584	-1.85701	0.0633097	0.126815	T47D	niraparib	TARDBP	FALSE
ENSG00000009724	0.536338	-0.411834	2.81052	-0.146533	0.8835	NA	T47D	niraparib	MASP2	FALSE
ENSG00000271895	13.2249	-0.143539	0.531944	-0.269839	0.787284	0.864043	T47D	niraparib	NA	FALSE
ENSG00000116649	1161.43	0.514135	0.0819435	6.27427	3.51284e-10	2.71222e-09	T47D	niraparib	SRM	TRUE
ENSG00000171824	2808.44	-0.0455001	0.0610099	-0.745783	0.455799	0.597687	T47D	niraparib	EXOSC10	FALSE
ENSG00000226849	3.99565	-1.42805	0.926273	-1.54172	0.123143	0.218969	T47D	niraparib	NA	FALSE
ENSG00000230337	10.9683	0.803593	0.534211	1.50426	0.132514	0.232348	T47D	niraparib	EXOSC10-AS1	FALSE
ENSG00000198793	6599.42	0.0517673	0.0397351	1.30281	0.192639	0.313722	T47D	niraparib	MTOR	FALSE
ENSG00000120942	794.14	0.481746	0.0809118	5.95397	2.61719e-09	1.83433e-08	T47D	niraparib	UBIAD1	TRUE
ENSG00000238199	0.656029	-1.01626	2.48583	-0.408823	0.68267	NA	T47D	niraparib	UBE2V2P3	FALSE
ENSG00000204624	36.0788	0.153779	0.347745	0.442218	0.658331	0.770014	T47D	niraparib	DISP3	FALSE
ENSG00000116661	1118.94	-0.422493	0.0851548	-4.96147	6.99612e-07	3.67916e-06	T47D	niraparib	FBXO2	TRUE
ENSG00000132879	694.379	-0.158067	0.182045	-0.868282	0.38524	0.529074	T47D	niraparib	FBXO44	FALSE
ENSG00000116663	583.889	-0.101184	0.101189	-0.999949	0.317335	0.458361	T47D	niraparib	FBXO6	FALSE
ENSG00000116670	1857.18	0.498021	0.0592581	8.40426	4.30556e-17	6.28152e-16	T47D	niraparib	MAD2L2	TRUE
ENSG00000162490	69.1055	1.59525	0.253311	6.29762	3.02255e-10	2.3503e-09	T47D	niraparib	DRAXIN	TRUE
ENSG00000177674	1487.5	0.176719	0.0599071	2.94988	0.00317894	0.00923734	T47D	niraparib	AGTRAP	FALSE
ENSG00000215910	62.8766	-0.0766849	0.237251	-0.323223	0.746526	0.835803	T47D	niraparib	C1orf167	FALSE
ENSG00000177000	1675.35	-0.068278	0.0622969	-1.09601	0.273074	0.409128	T47D	niraparib	MTHFR	FALSE
ENSG00000011021	923.626	-0.521256	0.131259	-3.97119	7.15144e-05	0.000281579	T47D	niraparib	CLCN6	TRUE
ENSG00000224904	0.841889	-0.980356	2.2484	-0.436024	0.66282	NA	T47D	niraparib	SBF1P2	FALSE
ENSG00000285646	0.629548	-0.0981232	3.12806	-0.0313687	0.974976	NA	T47D	niraparib	NA	FALSE
ENSG00000116685	1896.3	-0.263261	0.0661266	-3.98116	6.85806e-05	0.000270541	T47D	niraparib	KIAA2013	TRUE
ENSG00000083444	4553.16	-0.0664907	0.0651822	-1.02007	0.307693	0.447519	T47D	niraparib	PLOD1	FALSE
ENSG00000116688	5874.48	0.117526	0.0371505	3.16352	0.00155875	0.00483884	T47D	niraparib	MFN2	FALSE
ENSG00000116691	788.142	-0.240851	0.0968921	-2.48577	0.0129272	0.0322808	T47D	niraparib	MIIP	FALSE
ENSG00000120949	0.555695	1.28656	2.75082	0.467702	0.639998	NA	T47D	niraparib	TNFRSF8	FALSE
ENSG00000028137	38.4739	2.23922	0.33665	6.65147	2.90185e-11	2.51891e-10	T47D	niraparib	TNFRSF1B	TRUE
ENSG00000048707	6936.03	-0.391515	0.0715396	-5.47271	4.43208e-08	2.71393e-07	T47D	niraparib	VPS13D	TRUE
ENSG00000239149	4.60981	-0.6347	0.99534	-0.637672	0.523687	0.659066	T47D	niraparib	SNORA59A	FALSE
ENSG00000162496	823.046	0.28084	0.0857328	3.27576	0.00105378	0.00338625	T47D	niraparib	DHRS3	TRUE
ENSG00000276830	0.483743	0	6.34272	0	1	NA	T47D	niraparib	MIR6730	FALSE
ENSG00000272482	1.49519	0.728482	1.90254	0.382899	0.701795	NA	T47D	niraparib	NA	FALSE
ENSG00000157330	1.86423	2.7802	1.51859	1.83078	0.067134	NA	T47D	niraparib	C1orf158	FALSE
ENSG00000179172	0.979273	2.49157	1.97997	1.25839	0.208252	NA	T47D	niraparib	HNRNPCL1	FALSE
ENSG00000275774	0.500225	0.537072	3.1871	0.168514	0.866179	NA	T47D	niraparib	HNRNPCL2	FALSE
ENSG00000162493	1.91339	1.86333	1.60291	1.16246	0.245048	NA	T47D	niraparib	PDPN	FALSE
ENSG00000116731	2308.41	0.315521	0.0485683	6.49644	8.22413e-11	6.79752e-10	T47D	niraparib	PRDM2	TRUE
ENSG00000189337	376.384	0.509581	0.105959	4.80924	1.51502e-06	7.59929e-06	T47D	niraparib	KAZN	TRUE
ENSG00000234593	2.09001	-0.772013	1.39519	-0.553338	0.580032	0.706774	T47D	niraparib	KAZN-AS1	FALSE
ENSG00000175147	8.39006	-0.191472	0.564051	-0.339459	0.734264	0.826984	T47D	niraparib	TMEM51-AS1	FALSE
ENSG00000171729	56.3475	0.804513	0.276898	2.90545	0.00366731	0.0104724	T47D	niraparib	TMEM51	TRUE
ENSG00000142621	7.1804	2.04238	0.694434	2.94108	0.00327074	0.00946371	T47D	niraparib	FHAD1	TRUE
ENSG00000228140	1.73534	1.33779	1.58187	0.845703	0.397719	NA	T47D	niraparib	NA	FALSE
ENSG00000142634	866.886	0.363368	0.0957196	3.79617	0.000146948	0.000549492	T47D	niraparib	EFHD2	TRUE
ENSG00000132906	584.16	0.063537	0.102285	0.621175	0.534484	0.668796	T47D	niraparib	CASP9	FALSE
ENSG00000116138	897.234	0.069952	0.08264	0.846467	0.397292	0.541468	T47D	niraparib	DNAJC16	FALSE
ENSG00000272510	0.502901	0	3.38804	0	1	NA	T47D	niraparib	NA	FALSE
ENSG00000116771	131.551	0.88617	0.175568	5.04744	4.47773e-07	2.41662e-06	T47D	niraparib	AGMAT	TRUE
ENSG00000237301	3.21349	0.292171	0.994401	0.293816	0.768899	0.851386	T47D	niraparib	NA	FALSE
ENSG00000235084	9.49282	0.133313	0.581289	0.22934	0.818604	0.88542	T47D	niraparib	CHCHD2P6	FALSE
ENSG00000197312	3351.62	0.0288223	0.0739087	0.389972	0.696557	0.799578	T47D	niraparib	DDI2	FALSE
ENSG00000116786	2290.6	0.430181	0.0481127	8.94111	3.85276e-19	6.56774e-18	T47D	niraparib	PLEKHM2	TRUE
ENSG00000162461	22.5019	-0.274131	0.424419	-0.645897	0.518346	0.654949	T47D	niraparib	SLC25A34	FALSE
ENSG00000162458	901.324	0.168147	0.0716397	2.34713	0.0189189	0.0451191	T47D	niraparib	FBLIM1	FALSE
ENSG00000233954	87.0489	-0.190749	0.180421	-1.05725	0.2904	0.428647	T47D	niraparib	UQCRHL	FALSE
ENSG00000178715	0.98917	-0.0758991	2.01774	-0.0376158	0.969994	NA	T47D	niraparib	NA	FALSE
ENSG00000179743	173.316	-0.729157	0.162995	-4.47349	7.69543e-06	3.50878e-05	T47D	niraparib	NA	TRUE
ENSG00000065526	2497.74	0.247845	0.104042	2.38216	0.0172116	0.0415296	T47D	niraparib	SPEN	FALSE
ENSG00000116809	1221.73	0.705532	0.0738695	9.55106	1.28372e-21	2.64995e-20	T47D	niraparib	ZBTB17	TRUE
ENSG00000183888	220.473	-0.390824	0.166327	-2.34973	0.0187871	0.0448357	T47D	niraparib	SRARP	TRUE
ENSG00000173641	0.383525	0.286422	3.67183	0.0780052	0.937824	NA	T47D	niraparib	HSPB7	FALSE
ENSG00000186510	23.7657	0.0300387	0.46561	0.0645146	0.94856	0.969974	T47D	niraparib	CLCNKA	FALSE
ENSG00000232456	3.07153	1.92047	1.35424	1.41812	0.156156	0.26557	T47D	niraparib	NA	FALSE
ENSG00000184908	13.0384	0.586158	0.589881	0.993688	0.320375	0.461658	T47D	niraparib	CLCNKB	FALSE
ENSG00000185519	45.6245	0.978041	0.279106	3.5042	0.000457987	0.00157152	T47D	niraparib	FAM131C	TRUE
ENSG00000142627	708.864	1.593	0.0945746	16.8438	1.16487e-63	1.75118e-61	T47D	niraparib	EPHA2	TRUE
ENSG00000227959	1.73484	1.65873	1.44955	1.14431	0.252495	NA	T47D	niraparib	NA	FALSE
ENSG00000224621	0.840151	1.13987	2.3995	0.475042	0.634757	NA	T47D	niraparib	NA	FALSE
ENSG00000142632	2262.6	-0.360304	0.0527474	-6.83075	8.44709e-12	7.68948e-11	T47D	niraparib	ARHGEF19	TRUE
ENSG00000237276	116.44	-0.559625	0.185924	-3.00996	0.0026128	0.00773256	T47D	niraparib	ANO7L1	TRUE
ENSG00000132881	424.526	0.24934	0.111122	2.24384	0.0248426	0.0572204	T47D	niraparib	CPLANE2	FALSE
ENSG00000233929	3.1177	0.56211	1.108	0.50732	0.61193	0.733586	T47D	niraparib	MT1XP1	FALSE
ENSG00000037637	1448.59	0.36692	0.0571716	6.41787	1.3819e-10	1.11726e-09	T47D	niraparib	FBXO42	TRUE
ENSG00000055070	5656.48	-0.0394769	0.0402866	-0.979901	0.327135	0.468795	T47D	niraparib	SZRD1	FALSE
ENSG00000187144	3.39411	-1.90795	1.08572	-1.7573	0.0788662	0.152073	T47D	niraparib	SPATA21	FALSE
ENSG00000157191	1714.52	-0.0118269	0.0589648	-0.200576	0.84103	0.901426	T47D	niraparib	NECAP2	FALSE
ENSG00000226029	8.56553	0.162924	0.612549	0.265977	0.790257	0.866431	T47D	niraparib	LINC01772	FALSE
ENSG00000080947	40.2177	-0.843253	0.325036	-2.59434	0.00947732	0.0244792	T47D	niraparib	CROCCP3	TRUE
ENSG00000219481	762.237	1.0149	0.084866	11.9588	5.83944e-33	2.37539e-31	T47D	niraparib	NBPF1	TRUE
ENSG00000271732	0.569703	2.28064	2.72543	0.836801	0.402705	NA	T47D	niraparib	NA	FALSE
ENSG00000215908	903.507	-0.0988536	0.16992	-0.581766	0.560724	0.690701	T47D	niraparib	CROCCP2	FALSE
ENSG00000186301	56.758	-0.325731	0.389772	-0.835696	0.403326	0.547032	T47D	niraparib	MST1P2	FALSE
ENSG00000236698	14.8395	-0.688972	0.516071	-1.33503	0.181865	0.299895	T47D	niraparib	EIF1AXP1	FALSE
ENSG00000268869	10.828	-1.06679	0.631442	-1.68944	0.0911344	0.171677	T47D	niraparib	ESPNP	FALSE
ENSG00000058453	1604.71	-0.0426841	0.169261	-0.25218	0.800902	0.874363	T47D	niraparib	CROCC	FALSE
ENSG00000186715	31.8433	-0.239193	0.46592	-0.513378	0.607687	0.73028	T47D	niraparib	MST1L	FALSE
ENSG00000228549	3.07964	-0.582253	1.33007	-0.437761	0.661559	0.77267	T47D	niraparib	NA	FALSE
ENSG00000238142	27.4688	1.29607	0.332591	3.89688	9.74417e-05	0.000374912	T47D	niraparib	NA	TRUE
ENSG00000235241	0.807067	-0.822153	2.1446	-0.38336	0.701453	NA	T47D	niraparib	NA	FALSE
ENSG00000272426	1.18765	1.57142	1.90805	0.823573	0.410182	NA	T47D	niraparib	NA	FALSE
ENSG00000117122	215.82	-0.0924483	0.139458	-0.662911	0.507388	0.64511	T47D	niraparib	MFAP2	FALSE
ENSG00000159363	2521.02	-0.45832	0.0557458	-8.22161	2.00797e-16	2.78271e-15	T47D	niraparib	ATP13A2	TRUE
ENSG00000117118	2875.41	-0.0653717	0.0538657	-1.2136	0.224899	0.353641	T47D	niraparib	SDHB	FALSE
ENSG00000117115	1198.02	0.130596	0.0678083	1.92597	0.0541087	0.110901	T47D	niraparib	PADI2	FALSE
ENSG00000142623	3.91673	2.83111	1.00136	2.82727	0.0046947	0.0130944	T47D	niraparib	PADI1	TRUE
ENSG00000142619	2200.77	-0.519407	0.08076	-6.43149	1.2636e-10	1.02481e-09	T47D	niraparib	PADI3	TRUE
ENSG00000266634	0.809574	1.22773	2.20582	0.556586	0.57781	NA	T47D	niraparib	MIR3972	FALSE
ENSG00000159339	0.811201	3.6537	2.07115	1.76409	0.077716	NA	T47D	niraparib	PADI4	FALSE
ENSG00000179051	9264.97	-0.20764	0.0342564	-6.06136	1.34977e-09	9.77053e-09	T47D	niraparib	RCC2	FALSE
ENSG00000227751	1.12929	-0.584727	1.73339	-0.337332	0.735867	NA	T47D	niraparib	RCC2-AS1	FALSE
ENSG00000074964	1466.47	-0.0341114	0.069657	-0.489706	0.624342	0.743175	T47D	niraparib	ARHGEF10L	FALSE
ENSG00000117148	1.9301	4.72795	1.67828	2.81714	0.00484538	NA	T47D	niraparib	ACTL8	FALSE
ENSG00000117154	2.56305	1.26482	1.29348	0.977836	0.328156	0.469803	T47D	niraparib	IGSF21	FALSE
ENSG00000179023	1471.51	0.399198	0.0738596	5.40482	6.48737e-08	3.9022e-07	T47D	niraparib	KLHDC7A	TRUE
ENSG00000009709	0.552367	1.07861	3.23881	0.333027	0.739114	NA	T47D	niraparib	PAX7	FALSE
ENSG00000159423	1627.2	-0.405049	0.0661383	-6.12428	9.10947e-10	6.685e-09	T47D	niraparib	ALDH4A1	TRUE
ENSG00000169991	658.888	0.219828	0.0752935	2.91961	0.00350465	0.0100619	T47D	niraparib	IFFO2	FALSE
ENSG00000272084	3.37433	1.31468	1.09457	1.2011	0.229713	0.359274	T47D	niraparib	NA	FALSE
ENSG00000127481	11461.4	0.367828	0.124953	2.94374	0.00324276	0.00939454	T47D	niraparib	UBR4	TRUE
ENSG00000230424	36.6369	-0.109632	0.288528	-0.379969	0.703968	0.805145	T47D	niraparib	EMC1-AS1	FALSE
ENSG00000127463	5027.67	0.0418717	0.0420498	0.995765	0.319364	0.460586	T47D	niraparib	EMC1	FALSE
ENSG00000053372	1447.92	0.477184	0.0609584	7.82803	4.95589e-15	6.11629e-14	T47D	niraparib	MRTO4	TRUE
ENSG00000286064	0.74499	0.863644	2.94089	0.293667	0.769012	NA	T47D	niraparib	NA	FALSE
ENSG00000211454	21.6656	-0.812547	0.488106	-1.66469	0.0959738	0.179182	T47D	niraparib	AKR7L	FALSE
ENSG00000162482	67.8393	-0.198233	0.245296	-0.808137	0.419012	0.562424	T47D	niraparib	AKR7A3	FALSE
ENSG00000270728	0.911415	1.52464	2.65998	0.573177	0.566525	NA	T47D	niraparib	NA	FALSE
ENSG00000053371	2425.23	-0.0636607	0.0665841	-0.956095	0.339024	0.481048	T47D	niraparib	AKR7A2	FALSE
ENSG00000200403	1.45999	-1.51927	1.60106	-0.948915	0.342664	NA	T47D	niraparib	RNU6-1099P	FALSE
ENSG00000040487	519.124	0.0910922	0.0839384	1.08523	0.277821	0.414862	T47D	niraparib	SLC66A1	FALSE
ENSG00000077549	8341.83	-0.241407	0.0580645	-4.15757	3.21648e-05	0.000133487	T47D	niraparib	CAPZB	FALSE
ENSG00000173436	482.833	0.262412	0.100304	2.61617	0.0088922	0.0231727	T47D	niraparib	MICOS10	FALSE
ENSG00000158747	2674.2	-0.16316	0.06415	-2.54342	0.0109772	0.0279394	T47D	niraparib	NBL1	FALSE
ENSG00000226396	147.967	-0.506951	0.161453	-3.13993	0.00168988	0.00520462	T47D	niraparib	NA	TRUE
ENSG00000158748	1.15825	-1.56526	2.2287	-0.702321	0.482479	NA	T47D	niraparib	HTR6	FALSE
ENSG00000162542	1147.49	0.393291	0.0733233	5.3638	8.14896e-08	4.82472e-07	T47D	niraparib	TMCO4	TRUE
ENSG00000169914	1065.85	0.237255	0.0808095	2.93598	0.00332499	0.00960058	T47D	niraparib	OTUD3	FALSE
ENSG00000187980	0.449288	0	3.84879	0	1	NA	T47D	niraparib	PLA2G2C	FALSE
ENSG00000225986	2.41747	-1.80336	1.29541	-1.39211	0.163889	0.276202	T47D	niraparib	NA	FALSE
ENSG00000162543	49.6433	0.947318	0.278487	3.40166	0.000669776	0.00223323	T47D	niraparib	UBXN10	TRUE
ENSG00000162545	1968.68	-0.259305	0.0656096	-3.95224	7.74231e-05	0.000302205	T47D	niraparib	CAMK2N1	FALSE
ENSG00000090432	1618.71	0.25849	0.0598075	4.32203	1.54603e-05	6.72491e-05	T47D	niraparib	MUL1	FALSE
ENSG00000158825	7.68117	1.74828	0.748704	2.33507	0.0195395	0.0464285	T47D	niraparib	CDA	TRUE
ENSG00000158828	1194.28	0.157977	0.0726409	2.17476	0.029648	0.0666751	T47D	niraparib	PINK1	FALSE
ENSG00000117242	120.516	-0.117213	0.210733	-0.556216	0.578063	0.705127	T47D	niraparib	PINK1-AS	FALSE
ENSG00000244038	10523.3	-0.243173	0.0627156	-3.87739	0.000105585	0.000404145	T47D	niraparib	DDOST	FALSE
ENSG00000117245	7.71838	0.561004	0.628848	0.892114	0.372332	0.51644	T47D	niraparib	KIF17	FALSE
ENSG00000189410	4.19603	1.07056	1.21226	0.883118	0.377173	0.521354	T47D	niraparib	SH2D5	FALSE
ENSG00000127483	7845.41	-0.500718	0.0341931	-14.6438	1.47523e-48	1.26992e-46	T47D	niraparib	HP1BP3	TRUE
ENSG00000075151	4275.07	0.524548	0.0444192	11.809	3.50614e-32	1.35706e-30	T47D	niraparib	EIF4G3	TRUE
ENSG00000117298	6416.37	-0.0921383	0.0408791	-2.25392	0.0242012	0.0559918	T47D	niraparib	ECE1	FALSE
ENSG00000231105	7.64204	0.768861	0.78602	0.97817	0.32799	0.469729	T47D	niraparib	ECE1-AS1	FALSE
ENSG00000236216	2.42506	1.77008	1.26334	1.40111	0.161182	0.272436	T47D	niraparib	PPP1R11P1	FALSE
ENSG00000227001	36.7749	0.0765954	0.314947	0.243201	0.80785	0.878112	T47D	niraparib	NBPF2P	FALSE
ENSG00000186543	3.87915	-0.684485	1.05972	-0.64591	0.518338	0.654949	T47D	niraparib	CROCCP5	FALSE
ENSG00000142794	510.137	0.153335	0.0779612	1.96681	0.0492052	0.102408	T47D	niraparib	NBPF3	FALSE
ENSG00000162551	9.28527	-0.688104	0.575585	-1.19549	0.231897	0.361861	T47D	niraparib	ALPL	FALSE
ENSG00000076864	426.1	0.300253	0.0908164	3.30616	0.000945855	0.00306509	T47D	niraparib	RAP1GAP	TRUE
ENSG00000090686	2405.1	-0.149809	0.0446839	-3.35264	0.00080044	0.00263127	T47D	niraparib	USP48	FALSE
ENSG00000187942	3.23215	-0.996499	1.27048	-0.784347	0.432836	0.57606	T47D	niraparib	LDLRAD2	FALSE
ENSG00000142798	6240.73	-0.134414	0.127939	-1.05061	0.293438	0.432116	T47D	niraparib	HSPG2	FALSE
ENSG00000232037	1.98531	-0.102645	1.45407	-0.0705914	0.943723	NA	T47D	niraparib	NA	FALSE
ENSG00000283234	1.47643	0.00527197	1.42056	0.00371118	0.997039	NA	T47D	niraparib	NA	FALSE
ENSG00000228397	2.31437	0.246033	1.18633	0.20739	0.835705	0.897807	T47D	niraparib	LINC01635	FALSE
ENSG00000218510	270.699	-0.0796356	0.1192	-0.668086	0.504078	0.642478	T47D	niraparib	LINC00339	FALSE
ENSG00000070831	6321.94	-0.354845	0.0678205	-5.23212	1.6758e-07	9.55639e-07	T47D	niraparib	CDC42	TRUE
ENSG00000285752	2.62559	0.149306	1.32408	0.112762	0.910219	0.945163	T47D	niraparib	CDC42-AS1	FALSE
ENSG00000230068	0.997181	-1.73175	1.90922	-0.907046	0.364383	NA	T47D	niraparib	CDC42-IT1	FALSE
ENSG00000162552	206.229	0.837522	0.131978	6.3459	2.21127e-10	1.74297e-09	T47D	niraparib	WNT4	TRUE
ENSG00000285873	5.73176	1.95094	0.764105	2.55324	0.0106726	0.0272477	T47D	niraparib	NA	TRUE
ENSG00000234397	7.21268	-1.0581	0.689439	-1.53473	0.124851	0.221438	T47D	niraparib	PPIAP34	FALSE
ENSG00000184677	4309.96	0.471269	0.0761477	6.18888	6.05946e-10	4.55634e-09	T47D	niraparib	ZBTB40	TRUE
ENSG00000237200	7.23961	-1.2742	0.774684	-1.6448	0.100011	0.185265	T47D	niraparib	ZBTB40-IT1	FALSE
ENSG00000070886	82.4076	-0.866625	0.286842	-3.02126	0.00251723	0.00747316	T47D	niraparib	EPHA8	TRUE
ENSG00000173372	0.991247	-0.630915	2.2483	-0.280619	0.779002	NA	T47D	niraparib	C1QA	FALSE
ENSG00000133216	65.8097	1.57283	0.250154	6.28744	3.22738e-10	2.50487e-09	T47D	niraparib	EPHB2	TRUE
ENSG00000227868	6.55992	-0.719603	0.634505	-1.13412	0.256746	0.390633	T47D	niraparib	TEX46	FALSE
ENSG00000004487	5054.78	0.150708	0.0367783	4.09774	4.17211e-05	0.000170149	T47D	niraparib	KDM1A	FALSE
ENSG00000169641	2167.59	0.568842	0.0555522	10.2398	1.31554e-24	3.29616e-23	T47D	niraparib	LUZP1	TRUE
ENSG00000179546	14.6424	2.70835	0.597037	4.53631	5.72461e-06	2.66763e-05	T47D	niraparib	HTR1D	TRUE
ENSG00000261326	48.9994	-1.70918	0.410703	-4.16158	3.16051e-05	0.000131293	T47D	niraparib	LINC01355	TRUE
ENSG00000125944	9250.7	-0.10209	0.0285386	-3.57726	0.000347209	0.00122212	T47D	niraparib	HNRNPR	FALSE
ENSG00000125945	867.541	0.396719	0.0887272	4.47122	7.77753e-06	3.5431e-05	T47D	niraparib	ZNF436	TRUE
ENSG00000249087	61.5655	-1.51905	0.291938	-5.20331	1.95769e-07	1.10816e-06	T47D	niraparib	ZNF436-AS1	TRUE
ENSG00000271420	7.85537	-0.350818	0.609821	-0.575281	0.565101	0.694496	T47D	niraparib	NA	FALSE
ENSG00000204219	2243.44	-0.126063	0.051704	-2.43816	0.0147622	0.0363192	T47D	niraparib	TCEA3	FALSE
ENSG00000088280	4009.87	-0.155164	0.0429041	-3.61653	0.000298582	0.00106323	T47D	niraparib	ASAP3	FALSE
ENSG00000007968	985.858	1.09744	0.084478	12.9908	1.3798e-38	7.24693e-37	T47D	niraparib	E2F2	TRUE
ENSG00000235052	28.2076	0.34495	0.340636	1.01267	0.31122	0.451413	T47D	niraparib	NA	FALSE
ENSG00000117318	3468.99	0.356732	0.050142	7.11443	1.12378e-12	1.12032e-11	T47D	niraparib	ID3	TRUE
ENSG00000285802	0.810697	0	3.08066	0	1	NA	T47D	niraparib	NA	FALSE
ENSG00000142676	21457.5	-0.0691996	0.0439117	-1.57588	0.115053	0.207394	T47D	niraparib	RPL11	FALSE
ENSG00000011007	2637.91	0.212274	0.0414043	5.12686	2.94618e-07	1.63208e-06	T47D	niraparib	ELOA	FALSE
ENSG00000236810	94.7852	0.359772	0.227533	1.58119	0.113835	0.205804	T47D	niraparib	ELOA-AS1	FALSE
ENSG00000057757	1997.02	0.222526	0.0670928	3.31669	0.000910907	0.00296109	T47D	niraparib	PITHD1	FALSE
ENSG00000011009	2003.56	-0.189993	0.06561	-2.89579	0.00378205	0.0107641	T47D	niraparib	LYPLA2	FALSE
ENSG00000117308	2056.6	0.0161539	0.0470443	0.343377	0.731315	0.825499	T47D	niraparib	GALE	FALSE
ENSG00000117305	2757.92	-0.0406919	0.0546692	-0.74433	0.456677	0.598529	T47D	niraparib	HMGCL	FALSE
ENSG00000179163	1267.15	-0.484252	0.0740083	-6.54321	6.02135e-11	5.05745e-10	T47D	niraparib	FUCA1	TRUE
ENSG00000188822	1.22889	0.34067	1.72993	0.196927	0.843885	NA	T47D	niraparib	CNR2	FALSE
ENSG00000229106	0.407855	0.863639	3.22408	0.267872	0.788798	NA	T47D	niraparib	BTBD6P1	FALSE
ENSG00000189266	2870.64	-0.42293	0.0471308	-8.97353	2.8715e-19	4.93147e-18	T47D	niraparib	PNRC2	TRUE
ENSG00000188529	4869.87	0.0314089	0.0927474	0.33865	0.734873	0.827326	T47D	niraparib	SRSF10	FALSE
ENSG00000225315	3.55382	-0.570654	1.21396	-0.470076	0.638301	0.754541	T47D	niraparib	NA	FALSE
ENSG00000142661	2.98785	-0.851412	1.25981	-0.675827	0.499151	0.638039	T47D	niraparib	MYOM3	FALSE
ENSG00000142677	114.324	0.439629	0.164285	2.67601	0.00745045	0.0197833	T47D	niraparib	IL22RA1	TRUE
ENSG00000185436	393.429	0.447488	0.113218	3.95244	7.73571e-05	0.000302118	T47D	niraparib	IFNLR1	TRUE
ENSG00000230023	0.485703	-1.02979	3.60169	-0.285919	0.77494	NA	T47D	niraparib	LINC02800	FALSE
ENSG00000232298	1.38232	-2.0484	1.55568	-1.31672	0.187931	NA	T47D	niraparib	GRHL3-AS1	FALSE
ENSG00000158055	428.685	0.611719	0.0910211	6.72063	1.80946e-11	1.60354e-10	T47D	niraparib	GRHL3	TRUE
ENSG00000001460	672.501	-0.345168	0.0753745	-4.57938	4.66361e-06	2.19939e-05	T47D	niraparib	STPG1	TRUE
ENSG00000001461	5997.36	-0.556968	0.0677763	-8.21774	2.07372e-16	2.87193e-15	T47D	niraparib	NIPAL3	TRUE
ENSG00000286061	22.0136	0.791429	0.412229	1.91988	0.0548731	0.112246	T47D	niraparib	RCAN3AS	FALSE
ENSG00000117602	1785.94	-0.0357471	0.0901703	-0.396439	0.691781	0.796078	T47D	niraparib	RCAN3	FALSE
ENSG00000264443	1.55108	0.177028	1.36837	0.129372	0.897063	NA	T47D	niraparib	NCMAP-DT	FALSE
ENSG00000184454	237.11	-0.826075	0.16612	-4.97277	6.60014e-07	3.4868e-06	T47D	niraparib	NCMAP	TRUE
ENSG00000227312	0.548257	-0.0981159	3.32789	-0.0294829	0.976479	NA	T47D	niraparib	NA	FALSE
ENSG00000133226	3996.5	0.047498	0.0508756	0.933611	0.350504	0.493657	T47D	niraparib	SRRM1	FALSE
ENSG00000169504	5896.37	0.34365	0.0630878	5.44717	5.11766e-08	3.11078e-07	T47D	niraparib	CLIC4	TRUE
ENSG00000117614	1784	0.0905225	0.0678712	1.33374	0.182289	0.300388	T47D	niraparib	SYF2	FALSE
ENSG00000284602	10.8358	-0.64648	0.58665	-1.10199	0.270468	0.406103	T47D	niraparib	NA	FALSE
ENSG00000284657	2.74972	-2.17561	1.22796	-1.77172	0.0764405	0.148209	T47D	niraparib	NA	FALSE
ENSG00000117616	1012.22	-0.441611	0.213774	-2.06579	0.0388488	0.0841027	T47D	niraparib	RSRP1	FALSE
ENSG00000272432	5.24655	-0.892055	0.902798	-0.9881	0.323104	0.464558	T47D	niraparib	NA	FALSE
ENSG00000261349	2.5099	-0.771294	1.39009	-0.554852	0.578996	0.705915	T47D	niraparib	NA	FALSE
ENSG00000187010	2.03986	0.89493	1.52202	0.587988	0.55654	0.687425	T47D	niraparib	RHD	FALSE
ENSG00000259984	0.816228	-0.492487	2.04062	-0.241342	0.80929	NA	T47D	niraparib	NA	FALSE
ENSG00000183726	2557.67	-0.138544	0.0647512	-2.13964	0.032384	0.0720239	T47D	niraparib	TMEM50A	FALSE
ENSG00000188672	18.3917	0.430082	0.455136	0.944952	0.344683	0.487377	T47D	niraparib	RHCE	FALSE
ENSG00000238084	1.94689	0.133818	1.26457	0.105821	0.915725	NA	T47D	niraparib	NA	FALSE
ENSG00000204178	642.386	0.0757869	0.0984555	0.769759	0.441443	0.58414	T47D	niraparib	MACO1	FALSE
ENSG00000157978	1550.93	0.160936	0.0620117	2.59526	0.00945205	0.0244291	T47D	niraparib	LDLRAP1	FALSE
ENSG00000225643	9.49452	-0.666974	0.641487	-1.03973	0.298465	0.437811	T47D	niraparib	NA	FALSE
ENSG00000117643	342.224	-0.0129786	0.118584	-0.109447	0.912848	0.947114	T47D	niraparib	MAN1C1	FALSE
ENSG00000162430	3754.83	-0.274707	0.0410083	-6.69881	2.10118e-11	1.8463e-10	T47D	niraparib	SELENON	TRUE
ENSG00000228172	31.9846	0.090072	0.305545	0.294792	0.768153	0.850878	T47D	niraparib	NA	FALSE
ENSG00000117640	1302.54	-0.24354	0.0545291	-4.46623	7.96107e-06	3.62194e-05	T47D	niraparib	MTFR1L	FALSE
ENSG00000127423	460.974	1.6462	0.0895806	18.3768	2.01665e-75	4.35806e-73	T47D	niraparib	AUNIP	TRUE
ENSG00000236528	3.84449	-0.0243994	1.09537	-0.0222751	0.982229	0.989046	T47D	niraparib	NA	FALSE
ENSG00000182749	903.229	-0.108577	0.0636151	-1.70678	0.0878626	0.166511	T47D	niraparib	PAQR7	FALSE
ENSG00000117632	12976.5	-0.277494	0.0481169	-5.76707	8.06617e-09	5.39287e-08	T47D	niraparib	STMN1	TRUE
ENSG00000158006	1194.84	-0.48385	0.0779115	-6.21025	5.28989e-10	4.00234e-09	T47D	niraparib	PAFAH2	TRUE
ENSG00000158008	118.891	-0.270446	0.192577	-1.40435	0.160215	0.271177	T47D	niraparib	EXTL1	FALSE
ENSG00000158014	1.22629	3.39336	1.83995	1.84427	0.0651435	NA	T47D	niraparib	SLC30A2	FALSE
ENSG00000158022	0.830179	-1.74789	2.53747	-0.68883	0.49093	NA	T47D	niraparib	TRIM63	FALSE
ENSG00000175087	675.89	-0.237918	0.0992503	-2.39715	0.0165232	0.0400502	T47D	niraparib	PDIK1L	FALSE
ENSG00000197245	2.74387	0.401511	1.11464	0.360217	0.718685	0.81644	T47D	niraparib	FAM110D	FALSE
ENSG00000236782	2.70609	-0.0504265	1.40764	-0.0358234	0.971423	0.983128	T47D	niraparib	ZNF593OS	FALSE
ENSG00000142684	535.431	0.728026	0.116716	6.23757	4.44417e-10	3.39091e-09	T47D	niraparib	ZNF593	TRUE
ENSG00000142675	1179.23	0.282617	0.0957533	2.95151	0.00316223	0.00920107	T47D	niraparib	CNKSR1	TRUE
ENSG00000188782	1.03241	-2.24678	2.70049	-0.83199	0.405414	NA	T47D	niraparib	CATSPER4	FALSE
ENSG00000130695	2251.37	-0.00377348	0.07828	-0.0482049	0.961553	0.977335	T47D	niraparib	CEP85	FALSE
ENSG00000142669	936.876	-0.239115	0.096524	-2.47726	0.0132396	0.0329656	T47D	niraparib	SH3BGRL3	FALSE
ENSG00000158062	656.801	0.488995	0.147198	3.32201	0.000893714	0.00290885	T47D	niraparib	UBXN11	TRUE
ENSG00000176092	1146.73	-0.212425	0.0677813	-3.13397	0.00172459	0.00530285	T47D	niraparib	CRYBG2	FALSE
ENSG00000131914	1909.49	-0.232039	0.0610495	-3.80083	0.00014421	0.000540031	T47D	niraparib	LIN28A	FALSE
ENSG00000117682	1859.63	-0.187886	0.0580078	-3.23897	0.00119961	0.00380768	T47D	niraparib	DHDDS	FALSE
ENSG00000225891	1.61866	-1.7042	1.41341	-1.20574	0.227919	NA	T47D	niraparib	DHDDS-AS1	FALSE
ENSG00000198830	7990.16	-0.59122	0.044275	-13.3533	1.1325e-40	6.43695e-39	T47D	niraparib	HMGN2	TRUE
ENSG00000117676	2581.88	-0.0720998	0.0449205	-1.60505	0.108482	0.198065	T47D	niraparib	RPS6KA1	FALSE
ENSG00000260063	16.1454	0.817436	0.529079	1.54502	0.122342	0.217805	T47D	niraparib	NA	FALSE
ENSG00000117713	2035.2	0.0864386	0.153615	0.562696	0.573642	0.701391	T47D	niraparib	ARID1A	FALSE
ENSG00000060642	1002.07	0.025294	0.0661377	0.382444	0.702132	0.80402	T47D	niraparib	PIGV	FALSE
ENSG00000204160	1346.87	-0.0293474	0.0617951	-0.474914	0.634848	0.751615	T47D	niraparib	ZDHHC18	FALSE
ENSG00000175793	2496.43	-5.48026e-05	0.0631054	-0.000868429	0.999307	0.999644	T47D	niraparib	SFN	FALSE
ENSG00000142751	1326.49	0.148555	0.0589014	2.5221	0.0116658	0.0294713	T47D	niraparib	GPN2	FALSE
ENSG00000198746	782.953	0.364133	0.0635829	5.72691	1.02279e-08	6.77049e-08	T47D	niraparib	GPATCH3	TRUE
ENSG00000090273	4509.49	0.209726	0.0452556	4.63425	3.58235e-06	1.7148e-05	T47D	niraparib	NUDC	FALSE
ENSG00000175707	758.848	0.34339	0.0651061	5.27431	1.33257e-07	7.69425e-07	T47D	niraparib	KDF1	TRUE
ENSG00000172746	1.98305	-0.45016	1.01903	-0.441754	0.658667	NA	T47D	niraparib	RPL12P13	FALSE
ENSG00000224064	2.07395	-1.89489	1.65358	-1.14593	0.251824	0.38523	T47D	niraparib	RPL32P6	FALSE
ENSG00000253368	70.9786	0.815808	0.211553	3.85628	0.000115125	0.000438155	T47D	niraparib	TRNP1	TRUE
ENSG00000158246	2599.01	-0.0263644	0.0584806	-0.450822	0.652118	0.765147	T47D	niraparib	TENT5B	FALSE
ENSG00000090020	2927.91	1.19345	0.0522182	22.855	1.30198e-115	7.94435e-113	T47D	niraparib	SLC9A1	TRUE
ENSG00000214973	1.64061	0.478175	1.21821	0.392524	0.694671	NA	T47D	niraparib	CHCHD3P3	FALSE
ENSG00000225159	8.34498	0.274079	0.696463	0.39353	0.693928	0.797736	T47D	niraparib	NPM1P39	FALSE
ENSG00000142784	3627.52	-0.0737063	0.0470383	-1.56694	0.117128	0.210475	T47D	niraparib	WDTC1	FALSE
ENSG00000243659	0.374343	1.43564	3.56645	0.402539	0.687287	NA	T47D	niraparib	NA	FALSE
ENSG00000186501	1488.82	0.189936	0.0632588	3.00253	0.00267745	0.00790245	T47D	niraparib	TMEM222	FALSE
ENSG00000206888	0.677538	2.52889	2.89642	0.87311	0.382603	NA	T47D	niraparib	RNU6-48P	FALSE
ENSG00000241547	8.21748	-0.613525	0.670913	-0.914463	0.360474	0.504155	T47D	niraparib	ACTG1P20	FALSE
ENSG00000142765	2553.98	-0.293882	0.145673	-2.01741	0.0436523	0.0927689	T47D	niraparib	SYTL1	FALSE
ENSG00000142733	520.483	-0.173851	0.0883838	-1.967	0.049183	0.102373	T47D	niraparib	MAP3K6	FALSE
ENSG00000142748	1.93893	-0.382443	1.83053	-0.208925	0.834507	NA	T47D	niraparib	FCN3	FALSE
ENSG00000174950	104.382	-0.165394	0.178244	-0.927909	0.353455	0.496867	T47D	niraparib	CD164L2	FALSE
ENSG00000181773	14.5059	0.805629	0.498847	1.61498	0.106314	0.19472	T47D	niraparib	GPR3	FALSE
ENSG00000158195	7086.83	0.0193335	0.0443346	0.436082	0.662777	0.773503	T47D	niraparib	WASF2	FALSE
ENSG00000126705	1194.13	0.211053	0.0885108	2.38449	0.0171029	0.0412913	T47D	niraparib	AHDC1	FALSE
ENSG00000000938	0.590833	-1.18711	2.72722	-0.435281	0.663358	NA	T47D	niraparib	FGR	FALSE
ENSG00000235912	11.2836	0.940408	0.592441	1.58735	0.112434	0.203789	T47D	niraparib	NA	FALSE
ENSG00000126709	660.779	0.20442	0.133505	1.53117	0.125727	0.22263	T47D	niraparib	IFI6	FALSE
ENSG00000009780	560.106	0.423435	0.0952662	4.44476	8.79915e-06	3.97854e-05	T47D	niraparib	FAM76A	TRUE
ENSG00000231344	2.02348	1.23206	1.38374	0.890385	0.373259	0.517415	T47D	niraparib	NA	FALSE
ENSG00000230833	0.553998	0.863473	5.57045	0.15501	0.876814	NA	T47D	niraparib	RPEP3	FALSE
ENSG00000117758	1168.76	0.317157	0.0804376	3.9429	8.05023e-05	0.000313457	T47D	niraparib	STX12	TRUE
ENSG00000269971	1.35328	-1.01349	1.41548	-0.716005	0.473988	NA	T47D	niraparib	NA	FALSE
ENSG00000270031	1.77548	-0.408375	1.23426	-0.330868	0.740744	NA	T47D	niraparib	NA	FALSE
ENSG00000117751	2282.46	0.817626	0.0528931	15.4581	6.65575e-54	7.00915e-52	T47D	niraparib	PPP1R8	TRUE
ENSG00000252947	0.406112	0	3.81722	0	1	NA	T47D	niraparib	SCARNA1	FALSE
ENSG00000130775	38.2936	0.554462	0.302314	1.83406	0.0666453	0.13231	T47D	niraparib	THEMIS2	FALSE
ENSG00000117748	1512.74	0.569439	0.0690098	8.25157	1.56329e-16	2.18397e-15	T47D	niraparib	RPA2	TRUE
ENSG00000130768	1203.02	-0.133645	0.0666724	-2.0045	0.0450162	0.0951586	T47D	niraparib	SMPDL3B	FALSE
ENSG00000227050	0.661781	-1.24962	2.56371	-0.487427	0.625956	NA	T47D	niraparib	NA	FALSE
ENSG00000158156	281.636	0.00763486	0.132415	0.0576587	0.95402	0.973381	T47D	niraparib	XKR8	FALSE
ENSG00000158161	922.425	-0.139608	0.0907703	-1.53804	0.124039	0.220261	T47D	niraparib	EYA3	FALSE
ENSG00000240750	0.899547	-0.350728	1.85402	-0.189172	0.849958	NA	T47D	niraparib	RN7SL559P	FALSE
ENSG00000228589	17.2907	0.408135	0.437718	0.932416	0.351121	0.494425	T47D	niraparib	SPCS2P4	FALSE
ENSG00000214812	0.480767	0.797862	2.88767	0.2763	0.782318	NA	T47D	niraparib	NA	FALSE
ENSG00000169403	29.9101	2.30227	0.40868	5.63344	1.76654e-08	1.13218e-07	T47D	niraparib	PTAFR	TRUE
ENSG00000126698	5045.42	-0.0975266	0.0521308	-1.87081	0.0613721	0.123458	T47D	niraparib	DNAJC8	FALSE
ENSG00000130770	6085.39	-0.358837	0.0574338	-6.24785	4.16142e-10	3.18689e-09	T47D	niraparib	ATP5IF1	TRUE
ENSG00000270605	472.953	-1.00677	0.114994	-8.75497	2.04159e-18	3.32195e-17	T47D	niraparib	NA	TRUE
ENSG00000271398	0.822547	-2.44287	2.25536	-1.08314	0.278746	NA	T47D	niraparib	NA	FALSE
ENSG00000130766	2708.7	0.769793	0.0853909	9.01493	1.96991e-19	3.4285e-18	T47D	niraparib	SESN2	TRUE
ENSG00000130772	860.297	0.435689	0.0948319	4.59433	4.34139e-06	2.05584e-05	T47D	niraparib	MED18	TRUE
ENSG00000204138	3841.75	-0.243003	0.0511194	-4.75364	1.99785e-06	9.87315e-06	T47D	niraparib	PHACTR4	FALSE
ENSG00000229820	1.19746	-0.287873	1.61306	-0.178464	0.858359	NA	T47D	niraparib	NA	FALSE
ENSG00000221216	0.522876	0	3.68078	0	1	NA	T47D	niraparib	RNU6ATAC27P	FALSE
ENSG00000180198	2664.02	0.241646	0.0457801	5.27841	1.30313e-07	7.53268e-07	T47D	niraparib	RCC1	FALSE
ENSG00000242125	929.659	-0.656628	0.179544	-3.65719	0.000254993	0.000918896	T47D	niraparib	SNHG3	TRUE
ENSG00000200087	18.8461	0.244166	0.423795	0.576141	0.56452	0.694017	T47D	niraparib	SNORA73B	FALSE
ENSG00000231468	0.462144	-1.94243	2.8868	-0.672868	0.501031	NA	T47D	niraparib	PRDX3P2	FALSE
ENSG00000279443	36.0507	0.236635	0.332826	0.710988	0.477092	0.618725	T47D	niraparib	NA	FALSE
ENSG00000180098	763.452	-0.0798891	0.0879538	-0.908307	0.363716	0.50768	T47D	niraparib	TRNAU1AP	FALSE
ENSG00000197989	514.909	1.96826	0.163335	12.0504	1.9293e-33	8.02107e-32	T47D	niraparib	SNHG12	TRUE
ENSG00000221539	6.92273	0.786033	0.822473	0.955695	0.339227	0.481203	T47D	niraparib	SNORD99	FALSE
ENSG00000120656	1031.96	0.0277416	0.0749052	0.370356	0.711117	0.810774	T47D	niraparib	TAF12	FALSE
ENSG00000188060	3.64578	0.105582	1.07584	0.0981394	0.921822	0.952681	T47D	niraparib	RAB42	FALSE
ENSG00000229388	5.59174	1.12933	1.04161	1.08421	0.278271	0.415444	T47D	niraparib	LINC01715	FALSE
ENSG00000162419	700.968	0.00346945	0.0844128	0.041101	0.967215	0.980613	T47D	niraparib	GMEB1	FALSE
ENSG00000198492	3489.24	0.314688	0.0468436	6.71784	1.84441e-11	1.63312e-10	T47D	niraparib	YTHDF2	TRUE
ENSG00000116329	9.88718	0.685788	0.670557	1.02271	0.306444	0.44617	T47D	niraparib	OPRD1	FALSE
ENSG00000159023	2012.01	0.370845	0.0523195	7.08808	1.35989e-12	1.34089e-11	T47D	niraparib	EPB41	TRUE
ENSG00000225616	0.479074	0.863628	3.20597	0.269381	0.787637	NA	T47D	niraparib	NA	FALSE
ENSG00000253304	10.5955	1.44007	0.578145	2.49084	0.0127441	0.0318887	T47D	niraparib	TMEM200B	TRUE
ENSG00000116350	5468.46	-0.262964	0.0673063	-3.90697	9.34612e-05	0.000360801	T47D	niraparib	SRSF4	FALSE
ENSG00000116353	704.137	-0.0847677	0.0716224	-1.18354	0.236597	0.36726	T47D	niraparib	MECR	FALSE
ENSG00000060656	1167.35	-0.432778	0.0669426	-6.46492	1.01353e-10	8.29786e-10	T47D	niraparib	PTPRU	TRUE
ENSG00000162510	0.733639	-0.0981214	2.83272	-0.0346386	0.972368	NA	T47D	niraparib	MATN1	FALSE
ENSG00000186056	90.8346	0.696517	0.279693	2.49029	0.0127638	0.0319225	T47D	niraparib	MATN1-AS1	TRUE
ENSG00000162511	7.70382	0.732778	0.669677	1.09423	0.273856	0.410003	T47D	niraparib	LAPTM5	FALSE
ENSG00000223382	6.32334	1.84381	0.814663	2.26327	0.0236188	0.0548708	T47D	niraparib	LINC01778	FALSE
ENSG00000162512	699.337	0.667832	0.116477	5.73362	9.83123e-09	6.51833e-08	T47D	niraparib	SDC3	TRUE
ENSG00000134644	5516.6	0.505602	0.0496549	10.1823	2.37827e-24	5.839e-23	T47D	niraparib	PUM1	TRUE
ENSG00000084628	369.276	-0.581947	0.100511	-5.78988	7.04366e-09	4.74287e-08	T47D	niraparib	NKAIN1	TRUE
ENSG00000060688	1623.02	-0.01488	0.0543479	-0.273792	0.784244	0.861436	T47D	niraparib	SNRNP40	FALSE
ENSG00000229447	5.85544	-1.14095	0.753355	-1.5145	0.1299	0.228634	T47D	niraparib	NA	FALSE
ENSG00000121766	1349.31	-0.123053	0.0842271	-1.46097	0.144024	0.248332	T47D	niraparib	ZCCHC17	FALSE
ENSG00000168528	6029.08	-0.116761	0.0487362	-2.39578	0.016585	0.0401765	T47D	niraparib	SERINC2	FALSE
ENSG00000215899	0.863265	-0.0981254	2.28445	-0.0429537	0.965738	NA	T47D	niraparib	NA	FALSE
ENSG00000284543	1.10527	4.22229	1.88734	2.23716	0.025276	NA	T47D	niraparib	LINC01226	FALSE
ENSG00000229167	1.25459	1.47823	2.0346	0.726548	0.467503	NA	T47D	niraparib	NA	FALSE
ENSG00000142910	1062.42	-0.20309	0.0639369	-3.17641	0.00149108	0.00465034	T47D	niraparib	TINAGL1	FALSE
ENSG00000162517	1772.06	0.247569	0.057015	4.34218	1.41075e-05	6.18371e-05	T47D	niraparib	PEF1	FALSE
ENSG00000235790	1.68452	-0.234893	1.27968	-0.183556	0.854361	NA	T47D	niraparib	PEF1-AS1	FALSE
ENSG00000264078	0.320541	-0.0980988	4.54257	-0.0215955	0.982771	NA	T47D	niraparib	NA	FALSE
ENSG00000084636	107.286	1.07614	0.2106	5.10988	3.22365e-07	1.77725e-06	T47D	niraparib	COL16A1	TRUE
ENSG00000121753	3640.96	-0.129415	0.0491591	-2.63259	0.00847377	0.0221966	T47D	niraparib	ADGRB2	FALSE
ENSG00000254545	0.70945	0.532574	3.31897	0.160464	0.872516	NA	T47D	niraparib	NA	FALSE
ENSG00000134668	2041.3	-0.0550705	0.0711419	-0.774093	0.438876	0.581479	T47D	niraparib	SPOCD1	FALSE
ENSG00000203620	1.70568	-0.363634	1.29275	-0.281288	0.77849	NA	T47D	niraparib	NA	FALSE
ENSG00000269967	9.36712	-1.221	0.734981	-1.66127	0.0966596	0.180252	T47D	niraparib	NA	FALSE
ENSG00000184007	20900.1	-0.2979	0.0589579	-5.05276	4.35473e-07	2.35453e-06	T47D	niraparib	PTP4A2	TRUE
ENSG00000121774	9494.68	-0.255012	0.0380211	-6.70713	1.98487e-11	1.75226e-10	T47D	niraparib	KHDRBS1	FALSE
ENSG00000121775	544.51	0.652956	0.0947903	6.88843	5.64131e-12	5.22476e-11	T47D	niraparib	TMEM39B	TRUE
ENSG00000025800	4333.22	0.0778683	0.0521655	1.49272	0.135512	0.236803	T47D	niraparib	KPNA6	FALSE
ENSG00000084652	4418.69	0.111608	0.0409784	2.72359	0.00645774	0.0174443	T47D	niraparib	TXLNA	FALSE
ENSG00000160050	156.398	-0.113358	0.155844	-0.727381	0.466992	0.608978	T47D	niraparib	CCDC28B	FALSE
ENSG00000224066	11.6404	-1.0594	0.648316	-1.63409	0.102241	0.188591	T47D	niraparib	NA	FALSE
ENSG00000160051	374.691	0.164637	0.0945723	1.74086	0.0817076	0.15665	T47D	niraparib	IQCC	FALSE
ENSG00000222046	1.10285	-2.43651	1.94613	-1.25198	0.210578	NA	T47D	niraparib	DCDC2B	FALSE
ENSG00000160055	205.614	0.197583	0.17914	1.10296	0.270046	0.405733	T47D	niraparib	TMEM234	FALSE
ENSG00000084623	5807.02	0.0337118	0.0663107	0.508392	0.611179	0.733047	T47D	niraparib	EIF3I	FALSE
ENSG00000220785	80.8707	0.714429	0.285033	2.50648	0.012194	0.030649	T47D	niraparib	MTMR9LP	TRUE
ENSG00000183615	30.6445	-0.617929	0.392993	-1.57237	0.115866	0.208586	T47D	niraparib	FAM167B	FALSE
ENSG00000182866	32.4606	1.20077	0.336702	3.56628	0.000362084	0.00126803	T47D	niraparib	LCK	TRUE
ENSG00000116478	6933.17	-0.3886	0.0470892	-8.25241	1.5523e-16	2.17009e-15	T47D	niraparib	HDAC1	TRUE
ENSG00000175130	2269.79	-0.0152381	0.0804105	-0.189504	0.849698	0.906921	T47D	niraparib	MARCKSL1	FALSE
ENSG00000233775	0.667597	-1.38911	2.55906	-0.542822	0.587252	NA	T47D	niraparib	NA	FALSE
ENSG00000162526	7.636	0.203692	0.735448	0.276963	0.781808	0.860141	T47D	niraparib	TSSK3	FALSE
ENSG00000225828	327.585	-0.701522	0.193176	-3.63152	0.000281753	0.00100832	T47D	niraparib	FAM229A	TRUE
ENSG00000160058	3398.19	0.226691	0.0423949	5.34712	8.93658e-08	5.26224e-07	T47D	niraparib	BSDC1	FALSE
ENSG00000229259	0.392388	0	6.34272	0	1	NA	T47D	niraparib	LRRC37A12P	FALSE
ENSG00000160062	346.537	0.574883	0.11299	5.08792	3.62015e-07	1.97797e-06	T47D	niraparib	ZBTB8A	TRUE
ENSG00000176261	748.301	0.120325	0.0808057	1.48907	0.13647	0.238077	T47D	niraparib	ZBTB8OS	FALSE
ENSG00000162521	6173.11	-0.151515	0.0507723	-2.98421	0.00284314	0.00834402	T47D	niraparib	RBBP4	FALSE
ENSG00000162520	227.463	0.0563442	0.140851	0.400028	0.689136	0.793915	T47D	niraparib	SYNC	FALSE
ENSG00000162522	15088.1	-0.227207	0.0421874	-5.38564	7.21861e-08	4.30956e-07	T47D	niraparib	KIAA1522	FALSE
ENSG00000134684	7152.88	0.55079	0.0413586	13.3174	1.83269e-40	1.03599e-38	T47D	niraparib	YARS1	TRUE
ENSG00000116497	1783.35	0.177112	0.0693343	2.55447	0.0106349	0.0271648	T47D	niraparib	S100PBP	FALSE
ENSG00000160097	33.1309	1.71709	0.330118	5.20146	1.97733e-07	1.11722e-06	T47D	niraparib	FNDC5	TRUE
ENSG00000121905	1.74219	-1.46631	1.53131	-0.957554	0.338288	NA	T47D	niraparib	HPCA	FALSE
ENSG00000121900	2171.4	-0.393379	0.0663395	-5.92979	3.03327e-09	2.11808e-08	T47D	niraparib	TMEM54	TRUE
ENSG00000116514	1010.12	0.315118	0.0822587	3.83082	0.000127719	0.000482459	T47D	niraparib	RNF19B	TRUE
ENSG00000004455	3876.35	-0.0538502	0.0409649	-1.31454	0.188663	0.308457	T47D	niraparib	AK2	FALSE
ENSG00000276645	0.666376	-1.81123	2.93071	-0.618017	0.536564	NA	T47D	niraparib	NA	FALSE
ENSG00000142920	119.732	-1.06482	0.181732	-5.85929	4.64856e-09	3.18491e-08	T47D	niraparib	AZIN2	TRUE
ENSG00000278997	24.3695	-1.39212	0.411557	-3.38257	0.000718117	0.0023795	T47D	niraparib	NA	TRUE
ENSG00000116525	692.588	-0.163548	0.0803902	-2.03443	0.0419084	0.0896507	T47D	niraparib	TRIM62	FALSE
ENSG00000279179	1.0157	-0.962111	1.87704	-0.512569	0.608253	NA	T47D	niraparib	NA	FALSE
ENSG00000160094	484.59	0.0060221	0.0847138	0.0710876	0.943328	0.966529	T47D	niraparib	ZNF362	FALSE
ENSG00000270115	3.04308	-2.7775	1.38966	-1.9987	0.0456413	0.096227	T47D	niraparib	NA	FALSE
ENSG00000184389	0.469702	0.863616	3.47638	0.248424	0.803806	NA	T47D	niraparib	A3GALT2	FALSE
ENSG00000134686	1898.14	0.324978	0.0751995	4.32154	1.54943e-05	6.73605e-05	T47D	niraparib	PHC2	TRUE
ENSG00000284154	0.484987	1.48501	3.66104	0.405626	0.685018	NA	T47D	niraparib	MIR3605	FALSE
ENSG00000222112	1.24641	-3.73423	2.18659	-1.70779	0.0876759	NA	T47D	niraparib	RN7SKP16	FALSE
ENSG00000233246	2.22658	0.136592	1.08303	0.12612	0.899637	0.938827	T47D	niraparib	PHC2-AS1	FALSE
ENSG00000121903	167.642	0.600161	0.135389	4.43286	9.29924e-06	4.1894e-05	T47D	niraparib	ZSCAN20	TRUE
ENSG00000121904	1.9132	-0.686593	1.59706	-0.429911	0.667261	NA	T47D	niraparib	CSMD2	FALSE
ENSG00000163866	915.176	-0.0672539	0.0768945	-0.874626	0.381778	0.525711	T47D	niraparib	SMIM12	FALSE
ENSG00000189280	50.3149	0.699139	0.273691	2.55448	0.0106346	0.0271648	T47D	niraparib	GJB5	TRUE
ENSG00000189433	0.827641	3.71766	2.63313	1.41188	0.157986	NA	T47D	niraparib	GJB4	FALSE
ENSG00000255811	0.777566	-0.533338	2.33961	-0.22796	0.819677	NA	T47D	niraparib	NA	FALSE
ENSG00000188910	25.1063	0.823656	0.444442	1.85324	0.0638486	0.127746	T47D	niraparib	GJB3	FALSE
ENSG00000116544	18.2658	1.5307	0.456123	3.35589	0.00079109	0.00260218	T47D	niraparib	DLGAP3	TRUE
ENSG00000284773	13.8641	-1.29445	0.525087	-2.46521	0.0136933	0.0339931	T47D	niraparib	NA	TRUE
ENSG00000241014	3.33026	-0.813921	1.29556	-0.628237	0.529849	0.664585	T47D	niraparib	GPR199P	FALSE
ENSG00000163867	423.149	0.275095	0.101889	2.69994	0.00693522	0.0185649	T47D	niraparib	ZMYM6	TRUE
ENSG00000197056	937.994	-0.646121	0.0666176	-9.69895	3.04613e-22	6.50155e-21	T47D	niraparib	ZMYM1	TRUE
ENSG00000228348	1.89327	-0.292715	1.41267	-0.207207	0.835848	NA	T47D	niraparib	EFCAB14P1	FALSE
ENSG00000116560	8597.16	-0.130054	0.105936	-1.22766	0.219574	0.34691	T47D	niraparib	SFPQ	FALSE
ENSG00000146463	2574.79	0.48456	0.0427601	11.3321	9.10387e-30	3.06108e-28	T47D	niraparib	ZMYM4	TRUE
ENSG00000229994	6.6918	0.619394	0.774533	0.7997	0.423885	0.56706	T47D	niraparib	RPL5P4	FALSE
ENSG00000227409	1.40053	0.724368	2.01785	0.35898	0.71961	NA	T47D	niraparib	ZMYM4-AS1	FALSE
ENSG00000278702	2.34176	0.231511	1.16018	0.199548	0.841834	0.902149	T47D	niraparib	NA	FALSE
ENSG00000142687	4638.09	0.0286888	0.0468688	0.612109	0.540465	0.673868	T47D	niraparib	KIAA0319L	FALSE
ENSG00000020129	1287.26	0.39177	0.0688215	5.69256	1.25151e-08	8.19564e-08	T47D	niraparib	NCDN	TRUE
ENSG00000239636	3.24364	-0.445362	1.11329	-0.40004	0.689127	0.793915	T47D	niraparib	TFAP2E-AS1	FALSE
ENSG00000116819	56.4453	0.0290402	0.254906	0.113925	0.909297	0.944725	T47D	niraparib	TFAP2E	FALSE
ENSG00000126067	3613.64	0.0313573	0.0536329	0.584665	0.558773	0.688952	T47D	niraparib	PSMB2	FALSE
ENSG00000142686	637.346	-0.378042	0.102296	-3.69559	0.000219376	0.000799012	T47D	niraparib	C1orf216	TRUE
ENSG00000092853	1113.33	1.08395	0.0845172	12.8252	1.18475e-37	5.93694e-36	T47D	niraparib	CLSPN	TRUE
ENSG00000232335	2.19412	2.2922	1.39067	1.64827	0.0992972	0.184193	T47D	niraparib	NA	FALSE
ENSG00000134698	868.719	-0.0558627	0.0864604	-0.646107	0.51821	0.654857	T47D	niraparib	AGO4	FALSE
ENSG00000092847	1665.64	-0.358244	0.0620988	-5.76893	7.97753e-09	5.33533e-08	T47D	niraparib	AGO1	TRUE
ENSG00000271914	1.62559	-1.74908	1.4898	-1.17404	0.24038	NA	T47D	niraparib	NA	FALSE
ENSG00000126070	1075.25	0.439029	0.0927688	4.73251	2.2176e-06	1.09227e-05	T47D	niraparib	AGO3	TRUE
ENSG00000092850	2.10038	0.240157	1.37832	0.17424	0.861677	0.914677	T47D	niraparib	TEKT2	FALSE
ENSG00000116863	1301.59	0.155398	0.0628113	2.47404	0.0133594	0.0332239	T47D	niraparib	ADPRS	FALSE
ENSG00000171812	7.2641	0.444894	0.676634	0.65751	0.510853	0.647888	T47D	niraparib	COL8A2	FALSE
ENSG00000054116	1862.55	0.13032	0.0490887	2.65479	0.00793574	0.0209246	T47D	niraparib	TRAPPC3	FALSE
ENSG00000116871	3663.31	0.455279	0.0520975	8.73897	2.35242e-18	3.81275e-17	T47D	niraparib	MAP7D1	TRUE
ENSG00000054118	8403.19	0.206529	0.0412688	5.0045	5.60086e-07	2.98473e-06	T47D	niraparib	THRAP3	FALSE
ENSG00000214193	74.1182	-0.603087	0.514996	-1.17105	0.241578	0.373122	T47D	niraparib	SH3D21	FALSE
ENSG00000116883	47.9958	-0.719641	0.333118	-2.16032	0.0307479	0.0688351	T47D	niraparib	NA	FALSE
ENSG00000196182	2207.13	0.136079	0.0731612	1.85999	0.0628873	0.126103	T47D	niraparib	STK40	FALSE
ENSG00000181817	667.162	0.608418	0.0977978	6.22118	4.93418e-10	3.74413e-09	T47D	niraparib	LSM10	TRUE
ENSG00000116885	244.517	0.68455	0.145061	4.71906	2.36936e-06	1.16232e-05	T47D	niraparib	OSCP1	TRUE
ENSG00000116898	2221.09	0.167806	0.0681517	2.46225	0.0138068	0.03423	T47D	niraparib	MRPS15	FALSE
ENSG00000119535	1.82031	0.385189	1.68742	0.228271	0.819435	NA	T47D	niraparib	CSF3R	FALSE
ENSG00000163873	2488.17	-0.200292	0.0558055	-3.58911	0.000331811	0.0011737	T47D	niraparib	GRIK3	FALSE
ENSG00000284650	3.78076	-0.653243	1.02016	-0.640332	0.521957	0.657629	T47D	niraparib	NA	FALSE
ENSG00000233621	260.27	-0.181145	0.113511	-1.59584	0.110525	0.201012	T47D	niraparib	LINC01137	FALSE
ENSG00000163874	466.548	-0.233879	0.237318	-0.98551	0.324374	0.465868	T47D	niraparib	ZC3H12A	FALSE
ENSG00000163875	2659.01	0.0825846	0.0809669	1.01998	0.307738	0.447552	T47D	niraparib	MEAF6	FALSE
ENSG00000263675	1.40159	3.73942	1.96932	1.89883	0.0575865	NA	T47D	niraparib	MIR5581	FALSE
ENSG00000163877	1201.24	0.41985	0.0744263	5.64115	1.68919e-08	1.08731e-07	T47D	niraparib	SNIP1	TRUE
ENSG00000237749	1.0597	-1.07568	1.76611	-0.609068	0.54248	NA	T47D	niraparib	NA	FALSE
ENSG00000163879	2717.97	0.0821985	0.0512126	1.60504	0.108484	0.198065	T47D	niraparib	DNALI1	FALSE
ENSG00000134697	2833.62	0.901329	0.049779	18.1066	2.82654e-73	5.42957e-71	T47D	niraparib	GNL2	TRUE
ENSG00000284748	1.1992	-1.25527	1.85189	-0.677828	0.497881	NA	T47D	niraparib	NA	FALSE
ENSG00000169218	3.05209	3.39831	1.18584	2.86574	0.00416033	0.0117253	T47D	niraparib	RSPO1	TRUE
ENSG00000116922	940.98	0.597708	0.0696191	8.58541	9.05133e-18	1.40029e-16	T47D	niraparib	C1orf109	TRUE
ENSG00000134690	4022	-1.2647	0.0557677	-22.678	7.38178e-114	4.25396e-111	T47D	niraparib	CDCA8	TRUE
ENSG00000183317	120.51	0.261429	0.20808	1.25639	0.208976	0.334084	T47D	niraparib	EPHA10	FALSE
ENSG00000185090	959.916	-0.190126	0.0894423	-2.12568	0.0335301	0.074199	T47D	niraparib	MANEAL	FALSE
ENSG00000233728	0.442283	-0.0326084	3.4353	-0.00949216	0.992426	NA	T47D	niraparib	NA	FALSE
ENSG00000196449	767.704	0.343217	0.0706905	4.8552	1.20264e-06	6.11671e-06	T47D	niraparib	YRDC	TRUE
ENSG00000197982	1833.49	0.337549	0.0640269	5.27199	1.34952e-07	7.78347e-07	T47D	niraparib	C1orf122	TRUE
ENSG00000188786	1481.67	0.186019	0.080364	2.31471	0.020629	0.0487326	T47D	niraparib	MTF1	FALSE
ENSG00000230955	0.646478	-0.098114	2.82993	-0.0346701	0.972343	NA	T47D	niraparib	NA	FALSE
ENSG00000204084	596.918	-0.181001	0.0780965	-2.31766	0.0204678	0.0484012	T47D	niraparib	INPP5B	FALSE
ENSG00000183431	3644.7	0.334211	0.0474237	7.04735	1.82362e-12	1.77619e-11	T47D	niraparib	SF3A3	TRUE
ENSG00000183386	206.429	1.31891	0.138841	9.4994	2.11097e-21	4.28096e-20	T47D	niraparib	FHL3	TRUE
ENSG00000183520	1516.2	0.370023	0.0684443	5.4062	6.43776e-08	3.87573e-07	T47D	niraparib	UTP11	TRUE
ENSG00000185668	1.01986	0.909171	2.12371	0.428105	0.668575	NA	T47D	niraparib	POU3F1	FALSE
ENSG00000224592	0.703066	0.203644	2.50027	0.0814489	0.935085	NA	T47D	niraparib	MIR3659HG	FALSE
ENSG00000215895	49.3969	-0.968281	0.31208	-3.10267	0.00191782	0.00584761	T47D	niraparib	HSPA5P1	TRUE
ENSG00000116954	827.469	0.363358	0.0793914	4.5768	4.7214e-06	2.22462e-05	T47D	niraparib	RRAGC	TRUE
ENSG00000228436	17.6176	-0.9015	0.480845	-1.87482	0.0608169	0.122544	T47D	niraparib	NA	FALSE
ENSG00000214114	698.178	-0.222522	0.099424	-2.23811	0.0252137	0.0579847	T47D	niraparib	MYCBP	FALSE
ENSG00000274944	0.552812	0.700396	2.46753	0.283845	0.776529	NA	T47D	niraparib	NA	FALSE
ENSG00000158315	367.515	0.0478948	0.109444	0.43762	0.661662	0.77267	T47D	niraparib	RHBDL2	FALSE
ENSG00000174574	2629.33	0.405976	0.0541638	7.49533	6.61295e-14	7.36011e-13	T47D	niraparib	AKIRIN1	TRUE
ENSG00000168653	3384.68	-0.416883	0.0621911	-6.70326	2.0382e-11	1.79476e-10	T47D	niraparib	NDUFS5	TRUE
ENSG00000127603	3058.05	0.46076	0.0730458	6.30782	2.82987e-10	2.20792e-09	T47D	niraparib	MACF1	TRUE
ENSG00000183682	24.9242	1.30049	0.372436	3.49186	0.000479676	0.00164024	T47D	niraparib	BMP8A	TRUE
ENSG00000237624	2.14439	0.691891	1.45508	0.4755	0.63443	0.751292	T47D	niraparib	OXCT2P1	FALSE
ENSG00000243970	357.681	-0.37913	0.277642	-1.36554	0.172084	0.287052	T47D	niraparib	PPIEL	FALSE
ENSG00000090621	8336.37	0.0174684	0.0395946	0.441181	0.659082	0.770513	T47D	niraparib	PABPC4	FALSE
ENSG00000228060	2.68342	1.0742	1.23308	0.871155	0.383669	0.527364	T47D	niraparib	PABPC4-AS1	FALSE
ENSG00000201457	3.9811	-0.217185	0.989131	-0.219571	0.826205	0.891015	T47D	niraparib	SNORA55	FALSE
ENSG00000116981	0.317383	0.863561	5.07946	0.17001	0.865002	NA	T47D	niraparib	NT5C1A	FALSE
ENSG00000116983	2.73611	2.21217	1.03481	2.13775	0.0325374	0.0723262	T47D	niraparib	HPCAL4	FALSE
ENSG00000084072	2160.26	-0.117517	0.055076	-2.13373	0.0328647	0.07296	T47D	niraparib	PPIE	FALSE
ENSG00000116985	368.625	0.714306	0.0963242	7.41564	1.21037e-13	1.31467e-12	T47D	niraparib	BMP8B	TRUE
ENSG00000198754	8.3047	-0.0242378	0.692383	-0.0350064	0.972075	0.983356	T47D	niraparib	OXCT2	FALSE
ENSG00000261798	12.8181	-1.1602	0.575277	-2.01677	0.0437197	0.0928933	T47D	niraparib	NA	FALSE
ENSG00000284719	10.9334	2.24253	0.650873	3.44541	0.000570185	0.00192311	T47D	niraparib	NA	TRUE
ENSG00000043514	808.066	0.506681	0.0713442	7.10192	1.23035e-12	1.2207e-11	T47D	niraparib	TRIT1	TRUE
ENSG00000116990	598.181	0.535348	0.119973	4.46223	8.11115e-06	3.68618e-05	T47D	niraparib	MYCL	TRUE
ENSG00000236546	0.294989	-2.59237	5.09061	-0.509246	0.61058	NA	T47D	niraparib	MYCL-AS1	FALSE
ENSG00000168389	59.2957	1.3255	0.263889	5.02293	5.08899e-07	2.72877e-06	T47D	niraparib	MFSD2A	TRUE
ENSG00000228477	1.03505	-1.29866	1.73794	-0.747239	0.454919	NA	T47D	niraparib	NA	FALSE
ENSG00000131236	7701.25	-0.116624	0.0552504	-2.11082	0.0347878	0.0765576	T47D	niraparib	CAP1	FALSE
ENSG00000131238	8548.87	-0.0941907	0.0632825	-1.48842	0.136641	0.238315	T47D	niraparib	PPT1	FALSE
ENSG00000117000	1404.96	0.505	0.0619696	8.14917	3.66446e-16	4.97206e-15	T47D	niraparib	RLF	TRUE
ENSG00000188800	0.414539	0.540702	2.86038	0.189031	0.850068	NA	T47D	niraparib	TMCO2	FALSE
ENSG00000259943	315.797	-0.565896	0.105242	-5.37708	7.5705e-08	4.5028e-07	T47D	niraparib	NA	TRUE
ENSG00000084073	3092.9	0.151524	0.0674374	2.24689	0.0246472	0.0568335	T47D	niraparib	ZMPSTE24	FALSE
ENSG00000049089	1095.41	-0.213839	0.106778	-2.00265	0.0452152	0.0954839	T47D	niraparib	COL9A2	FALSE
ENSG00000227311	0.474681	0.843916	2.89735	0.291271	0.770844	NA	T47D	niraparib	NA	FALSE
ENSG00000084070	1641.95	0.226786	0.0543992	4.16892	3.06048e-05	0.000127367	T47D	niraparib	SMAP2	FALSE
ENSG00000284677	0.385469	-1.05989	4.28334	-0.247446	0.804563	NA	T47D	niraparib	NA	FALSE
ENSG00000187801	125.131	0.239337	0.159481	1.50072	0.133428	0.233733	T47D	niraparib	ZFP69B	FALSE
ENSG00000260920	84.4456	0.0598483	0.193713	0.308954	0.757357	0.843529	T47D	niraparib	NA	FALSE
ENSG00000238287	7.70747	-0.525542	0.606201	-0.866943	0.385973	0.529835	T47D	niraparib	NA	FALSE
ENSG00000164002	479.723	0.715534	0.0867903	8.2444	1.65991e-16	2.30962e-15	T47D	niraparib	EXO5	TRUE
ENSG00000238186	0.394404	-0.0981145	3.61559	-0.0271365	0.978351	NA	T47D	niraparib	NA	FALSE
ENSG00000117010	241.278	0.972537	0.111164	8.74864	2.1594e-18	3.5054e-17	T47D	niraparib	ZNF684	TRUE
ENSG00000117016	179.859	-0.226787	0.136095	-1.66639	0.0956359	0.178664	T47D	niraparib	RIMS3	FALSE
ENSG00000237899	5.44401	0.607387	0.97234	0.624665	0.532191	0.666596	T47D	niraparib	NA	FALSE
ENSG00000272145	51.6593	-0.870193	0.357083	-2.43695	0.0148117	0.0364124	T47D	niraparib	NFYC-AS1	TRUE
ENSG00000066136	1487.97	0.564602	0.0614638	9.18594	4.07955e-20	7.56339e-19	T47D	niraparib	NFYC	TRUE
ENSG00000117013	194.478	0.933996	0.166345	5.61481	1.96784e-08	1.25692e-07	T47D	niraparib	KCNQ4	TRUE
ENSG00000179862	2697.37	0.107721	0.0556114	1.93704	0.0527409	0.10858	T47D	niraparib	CITED4	FALSE
ENSG00000171793	1566.36	0.382002	0.0764049	4.99971	5.74174e-07	3.05588e-06	T47D	niraparib	CTPS1	TRUE
ENSG00000281207	27.4276	-0.730945	0.502215	-1.45544	0.145547	0.250645	T47D	niraparib	SLFNL1-AS1	FALSE
ENSG00000171790	5.31472	-1.23937	0.830394	-1.49251	0.135566	0.236878	T47D	niraparib	SLFNL1	FALSE
ENSG00000010803	1604.81	-0.123382	0.0681373	-1.81079	0.0701732	0.137966	T47D	niraparib	SCMH1	FALSE
ENSG00000235358	6.69831	0.913992	0.780104	1.17163	0.241347	0.372904	T47D	niraparib	NA	FALSE
ENSG00000204060	378.583	0.1909	0.108848	1.75382	0.0794614	0.153022	T47D	niraparib	FOXO6	FALSE
ENSG00000127129	22.1994	0.987827	0.436724	2.2619	0.0237036	0.0550246	T47D	niraparib	EDN2	FALSE
ENSG00000127124	566.604	0.251957	0.0944759	2.66689	0.00765557	0.0202657	T47D	niraparib	HIVEP3	FALSE
ENSG00000198815	2601.13	0.0508533	0.0560948	0.90656	0.36464	0.508627	T47D	niraparib	FOXJ3	FALSE
ENSG00000177181	17.1716	1.29814	0.463457	2.80099	0.00509453	0.014111	T47D	niraparib	RIMKLA	TRUE
ENSG00000066185	5.83471	2.01235	0.897028	2.24335	0.0248742	0.0572806	T47D	niraparib	ZMYND12	FALSE
ENSG00000127125	1739.94	0.303771	0.0731991	4.14993	3.32576e-05	0.000137497	T47D	niraparib	PPCS	TRUE
ENSG00000186409	91.6282	0.162533	0.204477	0.79487	0.426689	0.569962	T47D	niraparib	CCDC30	FALSE
ENSG00000236876	0.846812	-2.0236	2.09953	-0.963835	0.335128	NA	T47D	niraparib	TMSB4XP1	FALSE
ENSG00000171960	1089.03	0.0700468	0.0700083	1.00055	0.317044	0.458013	T47D	niraparib	PPIH	FALSE
ENSG00000285728	2.16863	-2.11388	1.50673	-1.40296	0.160629	0.271713	T47D	niraparib	NA	FALSE
ENSG00000234917	1.86487	1.39901	1.36169	1.02741	0.304228	NA	T47D	niraparib	NA	FALSE
ENSG00000065978	12954	0.219737	0.0399585	5.49913	3.81665e-08	2.35866e-07	T47D	niraparib	YBX1	FALSE
ENSG00000117385	496.184	-0.400103	0.104295	-3.83627	0.000124918	0.000472738	T47D	niraparib	P3H1	TRUE
ENSG00000164008	158.329	0.195538	0.172987	1.13037	0.258322	0.392348	T47D	niraparib	C1orf50	FALSE
ENSG00000274386	30.7032	-0.312473	0.337996	-0.924489	0.355232	0.498893	T47D	niraparib	TMEM269	FALSE
ENSG00000177868	221.929	-0.191827	0.116632	-1.64473	0.100026	0.185265	T47D	niraparib	SVBP	FALSE
ENSG00000164010	789.621	-0.17844	0.0750279	-2.37832	0.0173917	0.0419107	T47D	niraparib	ERMAP	FALSE
ENSG00000228192	29.054	0.303955	0.310967	0.977451	0.328346	0.469904	T47D	niraparib	NA	FALSE
ENSG00000164011	313.995	0.222769	0.119892	1.85808	0.0631583	0.126561	T47D	niraparib	ZNF691	FALSE
ENSG00000233708	0.550665	-2.17096	2.76941	-0.783908	0.433094	NA	T47D	niraparib	NA	FALSE
ENSG00000225099	10.5099	0.335213	0.632023	0.530382	0.595847	0.72049	T47D	niraparib	ATP6V1E1P1	FALSE
ENSG00000117394	1043.15	0.48043	0.0695834	6.90438	5.04242e-12	4.70792e-11	T47D	niraparib	SLC2A1	TRUE
ENSG00000284138	0.542191	0.530296	3.39338	0.156273	0.875817	NA	T47D	niraparib	ATP6V0CP4	FALSE
ENSG00000227533	44.2998	-0.328235	0.30686	-1.06966	0.284774	0.422447	T47D	niraparib	SLC2A1-AS1	FALSE
ENSG00000186973	45.2961	-0.640073	0.284634	-2.24876	0.0245281	0.0566201	T47D	niraparib	FAM183A	FALSE
ENSG00000117395	2247.81	0.268576	0.0615132	4.36616	1.26449e-05	5.59102e-05	T47D	niraparib	EBNA1BP2	TRUE
ENSG00000243710	23.4832	-0.180045	0.35275	-0.510405	0.609768	0.731951	T47D	niraparib	CFAP57	FALSE
ENSG00000179178	1996.31	-0.271736	0.0584016	-4.65289	3.27322e-06	1.57445e-05	T47D	niraparib	TMEM125	TRUE
ENSG00000253313	776.329	-0.0588759	0.0758666	-0.776044	0.437723	0.580404	T47D	niraparib	C1orf210	FALSE
ENSG00000066056	1.16265	2.44808	2.14092	1.14347	0.252844	NA	T47D	niraparib	TIE1	FALSE
ENSG00000117400	2.51396	3.50477	1.57303	2.22804	0.0258779	0.0593022	T47D	niraparib	MPL	FALSE
ENSG00000234694	183.855	-0.39227	0.141982	-2.76282	0.00573039	0.0156631	T47D	niraparib	NA	TRUE
ENSG00000117399	5197.34	-1.58575	0.0498293	-31.8237	3.04803e-222	1.05391e-218	T47D	niraparib	CDC20	TRUE
ENSG00000066322	4344.16	-0.338267	0.0562509	-6.01353	1.81523e-09	1.29768e-08	T47D	niraparib	ELOVL1	TRUE
ENSG00000159479	1578.15	0.391827	0.0656638	5.96717	2.41398e-09	1.69994e-08	T47D	niraparib	MED8	TRUE
ENSG00000229431	0.629738	-1.84051	2.76771	-0.664992	0.506056	NA	T47D	niraparib	MED8-AS1	FALSE
ENSG00000198198	1686.99	-0.116271	0.196584	-0.591456	0.554215	0.685287	T47D	niraparib	SZT2	FALSE
ENSG00000229372	1.68614	-1.21911	1.22412	-0.995912	0.319293	NA	T47D	niraparib	SZT2-AS1	FALSE
ENSG00000178922	267.057	-0.204254	0.14324	-1.42596	0.153879	0.262387	T47D	niraparib	HYI	FALSE
ENSG00000229348	0.564826	-3.22929	2.82041	-1.14497	0.25222	NA	T47D	niraparib	HYI-AS1	FALSE
ENSG00000142949	26526.2	-0.622885	0.0465931	-13.3686	9.22595e-41	5.28733e-39	T47D	niraparib	PTPRF	TRUE
ENSG00000066135	1740.7	-0.221095	0.0581871	-3.79973	0.000144851	0.000542238	T47D	niraparib	KDM4A	FALSE
ENSG00000236200	15.1288	0.548089	0.487097	1.12522	0.260497	0.394905	T47D	niraparib	KDM4A-AS1	FALSE
ENSG00000126091	52.5977	-0.776866	0.301017	-2.58081	0.009857	0.0253493	T47D	niraparib	ST3GAL3	TRUE
ENSG00000233674	1.36352	-0.878914	1.72765	-0.508735	0.610938	NA	T47D	niraparib	NA	FALSE
ENSG00000224751	1.19819	-3.2807	1.93473	-1.69569	0.0899451	NA	T47D	niraparib	SHMT1P1	FALSE
ENSG00000117407	562.535	0.373908	0.141472	2.64299	0.00821775	0.0215941	T47D	niraparib	ARTN	TRUE
ENSG00000237950	9.90507	0.806847	0.607391	1.32838	0.184052	0.302539	T47D	niraparib	NA	FALSE
ENSG00000117408	2464.55	0.115211	0.0511374	2.25296	0.0242614	0.056106	T47D	niraparib	IPO13	FALSE
ENSG00000285649	9.34942	0.406337	0.599057	0.678293	0.497586	0.636588	T47D	niraparib	NA	FALSE
ENSG00000132768	770.261	0.300838	0.0838901	3.58609	0.00033567	0.00118533	T47D	niraparib	DPH2	TRUE
ENSG00000117410	4623.01	0.0636017	0.0492657	1.29099	0.196706	0.318569	T47D	niraparib	ATP6V0B	FALSE
ENSG00000117411	1677.66	0.0320064	0.0647831	0.494056	0.621267	0.741103	T47D	niraparib	B4GALT2	FALSE
ENSG00000159214	426.069	0.287994	0.115739	2.48831	0.0128352	0.0320663	T47D	niraparib	CCDC24	TRUE
ENSG00000196517	840.929	0.0237217	0.0714523	0.331994	0.739894	0.831159	T47D	niraparib	SLC6A9	FALSE
ENSG00000230615	66.5581	-0.488139	0.221676	-2.20204	0.0276627	0.0628163	T47D	niraparib	NA	FALSE
ENSG00000271647	1.37872	-1.43648	1.54703	-0.928541	0.353127	NA	T47D	niraparib	KRT8P47	FALSE
ENSG00000171872	3.62827	-1.73702	1.1789	-1.47343	0.140636	0.243868	T47D	niraparib	KLF17	FALSE
ENSG00000233514	5.74126	-0.806319	0.823803	-0.978777	0.32769	0.469363	T47D	niraparib	NA	FALSE
ENSG00000178028	1288.06	0.0176161	0.107552	0.163791	0.869896	0.919819	T47D	niraparib	DMAP1	FALSE
ENSG00000117419	1640.04	-0.0237971	0.0719841	-0.330589	0.740955	0.8319	T47D	niraparib	ERI3	FALSE
ENSG00000233602	1.02188	2.0642	2.15336	0.958595	0.337763	NA	T47D	niraparib	ERI3-IT1	FALSE
ENSG00000187147	1635.71	0.357616	0.0507402	7.04799	1.81525e-12	1.76887e-11	T47D	niraparib	RNF220	TRUE
ENSG00000126106	231.479	-0.396872	0.121223	-3.2739	0.00106074	0.003406	T47D	niraparib	TMEM53	TRUE
ENSG00000198520	25.9347	0.132627	0.410946	0.322736	0.746895	0.836045	T47D	niraparib	ARMH1	FALSE
ENSG00000142945	5685.33	-0.613907	0.0673119	-9.12034	7.48893e-20	1.35218e-18	T47D	niraparib	KIF2C	TRUE
ENSG00000225721	2.63783	-0.131836	1.26925	-0.103869	0.917273	0.95005	T47D	niraparib	NA	FALSE
ENSG00000142937	21884.6	-0.0823274	0.0470075	-1.75137	0.0798827	0.153705	T47D	niraparib	RPS8	FALSE
ENSG00000200913	4.82136	-1.57286	0.853261	-1.84335	0.0652783	0.130143	T47D	niraparib	SNORD46	FALSE
ENSG00000202031	3.17641	-0.512766	1.02554	-0.499997	0.617077	0.73752	T47D	niraparib	SNORD38A	FALSE
ENSG00000234093	1.27728	0.504828	1.90317	0.265257	0.790811	NA	T47D	niraparib	RPS15AP11	FALSE
ENSG00000142959	3.71018	-0.987042	0.97378	-1.01362	0.310765	0.451069	T47D	niraparib	BEST4	FALSE
ENSG00000173846	63.7964	2.03958	0.266763	7.64566	2.07879e-14	2.41606e-13	T47D	niraparib	PLK3	TRUE
ENSG00000188396	0.993156	-0.688587	1.70399	-0.404103	0.686137	NA	T47D	niraparib	DYNLT4	FALSE
ENSG00000222009	2.68454	0.862552	1.14175	0.755467	0.449969	0.591725	T47D	niraparib	BTBD19	FALSE
ENSG00000117425	5.66564	0.520242	0.841504	0.618229	0.536425	0.670442	T47D	niraparib	PTCH2	FALSE
ENSG00000226499	0.418069	1.48859	3.51672	0.423289	0.672084	NA	T47D	niraparib	NA	FALSE
ENSG00000070785	1091.55	0.259919	0.0790248	3.28908	0.00100517	0.00324412	T47D	niraparib	EIF2B3	FALSE
ENSG00000126107	1625.39	-0.0365498	0.0522487	-0.699535	0.484218	0.625284	T47D	niraparib	HECTD3	FALSE
ENSG00000126088	1833.34	-0.0894263	0.0716146	-1.24872	0.211769	0.337561	T47D	niraparib	UROD	FALSE
ENSG00000162415	82.6459	1.00122	0.215128	4.65407	3.25441e-06	1.56686e-05	T47D	niraparib	ZSWIM5	TRUE
ENSG00000234315	1.16654	-0.336589	1.61934	-0.207856	0.835342	NA	T47D	niraparib	OSTCP5	FALSE
ENSG00000281912	28.506	-0.0207555	0.396234	-0.0523819	0.958224	0.97572	T47D	niraparib	LINC01144	FALSE
ENSG00000132781	393.39	0.764445	0.119694	6.38667	1.69536e-10	1.35433e-09	T47D	niraparib	MUTYH	TRUE
ENSG00000132773	307.475	0.925591	0.11946	7.7481	9.32798e-15	1.1199e-13	T47D	niraparib	TOE1	TRUE
ENSG00000070759	834.274	-0.0390259	0.0774606	-0.503816	0.614391	0.735198	T47D	niraparib	TESK2	FALSE
ENSG00000236872	0.797529	-2.29528	2.59274	-0.885272	0.37601	NA	T47D	niraparib	PPIAP36	FALSE
ENSG00000280670	181.394	-1.02094	0.146649	-6.96181	3.35918e-12	3.17927e-11	T47D	niraparib	CCDC163	TRUE
ENSG00000132763	399.538	0.166996	0.10527	1.58636	0.112657	0.204104	T47D	niraparib	MMACHC	FALSE
ENSG00000117450	15933.5	-0.748116	0.0793713	-9.42553	4.27943e-21	8.50393e-20	T47D	niraparib	PRDX1	TRUE
ENSG00000117448	2711.27	-0.467846	0.0639908	-7.31114	2.64876e-13	2.80078e-12	T47D	niraparib	AKR1A1	TRUE
ENSG00000281133	0.5414	-1.0599	2.87343	-0.368864	0.712229	NA	T47D	niraparib	NA	FALSE
ENSG00000280836	2.63019	-0.0820019	1.21274	-0.067617	0.946091	0.968208	T47D	niraparib	NA	FALSE
ENSG00000132780	4617.28	0.11955	0.0485787	2.46095	0.0138571	0.0343403	T47D	niraparib	NASP	FALSE
ENSG00000159588	29.3519	-0.174224	0.451246	-0.386095	0.699426	0.801718	T47D	niraparib	CCDC17	FALSE
ENSG00000159592	4382.23	-0.516269	0.0565578	-9.12817	6.96661e-20	1.26116e-18	T47D	niraparib	GPBP1L1	TRUE
ENSG00000225447	2.62874	-0.94735	1.37246	-0.690255	0.490034	0.630387	T47D	niraparib	RPS15AP10	FALSE
ENSG00000234329	4.93275	-0.617966	0.766509	-0.806208	0.420123	0.563478	T47D	niraparib	NA	FALSE
ENSG00000159596	1036.04	0.235122	0.0741524	3.1708	0.00152019	0.00473329	T47D	niraparib	TMEM69	FALSE
ENSG00000197429	1216.22	0.4949	0.0701909	7.05077	1.77931e-12	1.73466e-11	T47D	niraparib	IPP	TRUE
ENSG00000230896	76.1509	0.035168	0.220411	0.159556	0.873231	0.922217	T47D	niraparib	NA	FALSE
ENSG00000236111	1.0924	1.46471	1.72939	0.846949	0.397023	NA	T47D	niraparib	NA	FALSE
ENSG00000086015	4447.72	-0.0443361	0.0453543	-0.977548	0.328298	0.469904	T47D	niraparib	MAST2	FALSE
ENSG00000232467	0.809199	-0.920726	1.6601	-0.554619	0.579155	NA	T47D	niraparib	TMA16P2	FALSE
ENSG00000117461	1527.22	0.284072	0.0729191	3.89571	9.79128e-05	0.000376585	T47D	niraparib	PIK3R3	TRUE
ENSG00000227857	27.6011	0.378052	0.352267	1.0732	0.283182	0.420718	T47D	niraparib	NA	FALSE
ENSG00000117472	428.723	0.174105	0.157773	1.10352	0.269803	0.405486	T47D	niraparib	TSPAN1	FALSE
ENSG00000085998	3175.61	-0.29887	0.0602382	-4.96147	6.99619e-07	3.67916e-06	T47D	niraparib	POMGNT1	TRUE
ENSG00000171357	100.389	0.41277	0.212439	1.94301	0.0520151	0.10731	T47D	niraparib	LURAP1	FALSE
ENSG00000085999	1219.64	-0.154693	0.0724133	-2.13625	0.0326588	0.0725651	T47D	niraparib	RAD54L	FALSE
ENSG00000132128	3135.09	-0.127954	0.0490865	-2.6067	0.00914204	0.0237058	T47D	niraparib	LRRC41	FALSE
ENSG00000173660	4655.26	-0.191338	0.0603947	-3.16813	0.00153422	0.00477194	T47D	niraparib	UQCRH	FALSE
ENSG00000117481	1659.5	0.429997	0.0684097	6.28561	3.26568e-10	2.5327e-09	T47D	niraparib	NSUN4	TRUE
ENSG00000117480	588.223	0.159037	0.0942394	1.68759	0.0914901	0.172206	T47D	niraparib	FAAH	FALSE
ENSG00000232022	40.053	0.253599	0.266329	0.952201	0.340995	0.483084	T47D	niraparib	FAAHP1	FALSE
ENSG00000197587	324.783	0.0830733	0.129071	0.643626	0.519818	0.65593	T47D	niraparib	DMBX1	FALSE
ENSG00000079277	1044.64	0.254012	0.0903012	2.81294	0.0049091	0.0136374	T47D	niraparib	MKNK1	FALSE
ENSG00000142961	406.434	-0.0328124	0.100466	-0.326601	0.74397	0.83386	T47D	niraparib	MOB3C	FALSE
ENSG00000123472	2669.22	0.10175	0.0545743	1.86442	0.0622623	0.124958	T47D	niraparib	ATPAF1	FALSE
ENSG00000186118	2.11198	-0.119527	1.37559	-0.0868916	0.930758	0.958288	T47D	niraparib	TEX38	FALSE
ENSG00000159658	4919.73	-0.142689	0.0473314	-3.01469	0.00257244	0.00762398	T47D	niraparib	EFCAB14	FALSE
ENSG00000142973	7.61989	0.225531	0.735126	0.306793	0.759001	0.84471	T47D	niraparib	CYP4B1	FALSE
ENSG00000154198	26.2947	0.594153	0.37617	1.57948	0.114225	0.206332	T47D	niraparib	CYP4Z2P	FALSE
ENSG00000187048	0.674124	-1.94369	2.43497	-0.798243	0.42473	NA	T47D	niraparib	CYP4A11	FALSE
ENSG00000186377	348.403	-0.3047	0.155841	-1.95519	0.0505605	0.104694	T47D	niraparib	CYP4X1	FALSE
ENSG00000186160	2.88322	0.91738	1.1503	0.797512	0.425154	0.568168	T47D	niraparib	CYP4Z1	FALSE
ENSG00000225506	12.3672	0.534443	0.520083	1.02761	0.304133	0.443771	T47D	niraparib	CYP4A22-AS1	FALSE
ENSG00000224805	34.6177	-0.260797	0.308044	-0.846624	0.397205	0.541385	T47D	niraparib	LINC00853	FALSE
ENSG00000162366	9.52191	1.16386	0.657563	1.76996	0.0767343	0.148687	T47D	niraparib	PDZK1IP1	FALSE
ENSG00000123473	1618.04	-0.0713744	0.0563614	-1.26637	0.205381	0.329479	T47D	niraparib	STIL	FALSE
ENSG00000162368	3001.11	0.0918266	0.0615412	1.49212	0.135669	0.236997	T47D	niraparib	CMPK1	FALSE
ENSG00000225762	38.98	-0.57725	0.315088	-1.83203	0.0669473	0.132845	T47D	niraparib	LINC01389	FALSE
ENSG00000186790	0.42628	1.45723	6.33029	0.230199	0.817937	NA	T47D	niraparib	FOXE3	FALSE
ENSG00000237424	111.495	-1.41112	0.193837	-7.27994	3.33972e-13	3.49929e-12	T47D	niraparib	FOXD2-AS1	TRUE
ENSG00000186564	458.401	-0.265849	0.0967062	-2.74903	0.00597712	0.016271	T47D	niraparib	FOXD2	TRUE
ENSG00000227947	0.885181	-1.57361	2.0313	-0.774682	0.438527	NA	T47D	niraparib	LINC01738	FALSE
ENSG00000269113	4.86904	1.22817	0.815898	1.5053	0.132248	0.231939	T47D	niraparib	TRABD2B	FALSE
ENSG00000223720	0.51437	2.58957	6.28014	0.412343	0.680088	NA	T47D	niraparib	NA	FALSE
ENSG00000132122	219.431	0.0447885	0.129263	0.34649	0.728974	0.823664	T47D	niraparib	SPATA6	FALSE
ENSG00000224986	1.03187	-1.01856	1.89285	-0.538106	0.590504	NA	T47D	niraparib	PPP1R8P1	FALSE
ENSG00000235105	1.62789	-0.30475	1.48133	-0.205728	0.837003	NA	T47D	niraparib	NA	FALSE
ENSG00000186094	2.71722	0.650934	1.18115	0.5511	0.581565	0.708007	T47D	niraparib	AGBL4	FALSE
ENSG00000225671	0.689855	-0.705088	2.11149	-0.333928	0.738434	NA	T47D	niraparib	FCF1P6	FALSE
ENSG00000185104	2883.71	-0.138742	0.0475764	-2.91619	0.00354335	0.0101646	T47D	niraparib	FAF1	FALSE
ENSG00000123080	2198.85	-1.19498	0.0653599	-18.283	1.12938e-74	2.34301e-72	T47D	niraparib	CDKN2C	TRUE
ENSG00000213478	1.52878	0.290492	1.64849	0.176218	0.860123	NA	T47D	niraparib	CFL1P2	FALSE
ENSG00000203356	1.91134	1.83426	1.8527	0.990042	0.322154	NA	T47D	niraparib	LINC01562	FALSE
ENSG00000123091	4178.88	0.108963	0.0622867	1.74938	0.0802249	0.154206	T47D	niraparib	RNF11	FALSE
ENSG00000233406	2.66171	-1.68301	1.27367	-1.32139	0.186372	0.305626	T47D	niraparib	NA	FALSE
ENSG00000236434	1.90608	-2.00024	1.48616	-1.34591	0.178331	NA	T47D	niraparib	NA	FALSE
ENSG00000085831	8534.69	-0.235583	0.0463974	-5.0775	3.82429e-07	2.08348e-06	T47D	niraparib	TTC39A	FALSE
ENSG00000261664	64.2108	0.598008	0.245127	2.43958	0.0147043	0.0361868	T47D	niraparib	TTC39A-AS1	TRUE
ENSG00000085832	2922.41	-0.259951	0.0559657	-4.64484	3.40347e-06	1.6337e-05	T47D	niraparib	EPS15	FALSE
ENSG00000227070	5.52854	-0.47793	0.716358	-0.667167	0.504665	0.643028	T47D	niraparib	EPS15-AS1	FALSE
ENSG00000227742	4.75764	3.16529	1.14345	2.7682	0.00563664	0.0154353	T47D	niraparib	CALR4P	TRUE
ENSG00000117859	4720.44	-0.240599	0.0458556	-5.24689	1.5469e-07	8.84565e-07	T47D	niraparib	OSBPL9	FALSE
ENSG00000078618	9315.36	-0.123419	0.0325968	-3.78624	0.000152945	0.000570581	T47D	niraparib	NRDC	FALSE
ENSG00000266993	5.01334	0.180239	0.802629	0.224561	0.822321	0.888304	T47D	niraparib	NA	FALSE
ENSG00000272175	0.481193	-1.05991	2.95247	-0.35899	0.719602	NA	T47D	niraparib	NA	FALSE
ENSG00000169213	67.3847	1.21864	0.245188	4.97023	6.68752e-07	3.53026e-06	T47D	niraparib	RAB3B	TRUE
ENSG00000117862	390.65	-0.336001	0.125341	-2.68069	0.00734708	0.0195464	T47D	niraparib	TXNDC12	TRUE
ENSG00000198841	78.9689	0.150947	0.221299	0.682094	0.49518	0.634645	T47D	niraparib	KTI12	FALSE
ENSG00000223390	1.14041	-0.428497	1.78212	-0.240443	0.809987	NA	T47D	niraparib	NA	FALSE
ENSG00000134717	2167.43	0.0519596	0.065094	0.798224	0.42474	0.567798	T47D	niraparib	BTF3L4	FALSE
ENSG00000157077	1419.55	-0.199617	0.0679853	-2.93618	0.00332276	0.00959549	T47D	niraparib	ZFYVE9	FALSE
ENSG00000228407	0.441219	-0.0981154	3.25878	-0.030108	0.975981	NA	T47D	niraparib	NA	FALSE
ENSG00000213735	0.881528	-2.39085	2.02194	-1.18245	0.237026	NA	T47D	niraparib	ANAPC10P1	FALSE
ENSG00000154222	1068.62	0.144132	0.0975764	1.47711	0.139645	0.242514	T47D	niraparib	CC2D1B	FALSE
ENSG00000272100	0.559637	0.863641	2.85922	0.302054	0.762611	NA	T47D	niraparib	NA	FALSE
ENSG00000224680	1.27236	0.730001	1.88402	0.38747	0.698409	NA	T47D	niraparib	PLA2G12AP1	FALSE
ENSG00000085840	576.37	0.665369	0.078466	8.47971	2.2575e-17	3.39624e-16	T47D	niraparib	ORC1	TRUE
ENSG00000134748	2398.63	0.19508	0.042326	4.609	4.0461e-06	1.92303e-05	T47D	niraparib	PRPF38A	FALSE
ENSG00000134744	2401.71	0.0670375	0.0520096	1.28894	0.197417	0.319297	T47D	niraparib	TUT4	FALSE
ENSG00000272371	0.682106	2.76754	2.84175	0.973883	0.330115	NA	T47D	niraparib	NA	FALSE
ENSG00000162377	1998.73	0.471419	0.0531993	8.86138	7.90321e-19	1.31801e-17	T47D	niraparib	COA7	TRUE
ENSG00000162378	2793.86	-0.264969	0.0634922	-4.17326	3.00276e-05	0.000125166	T47D	niraparib	ZYG11B	TRUE
ENSG00000252018	0.707433	-0.227285	2.26811	-0.100209	0.920178	NA	T47D	niraparib	RNU2-30P	FALSE
ENSG00000228929	208.714	0.00455968	0.150862	0.0302241	0.975888	0.985964	T47D	niraparib	RPS13P2	FALSE
ENSG00000203995	923.079	-0.121629	0.0729013	-1.66841	0.0952352	0.178028	T47D	niraparib	ZYG11A	FALSE
ENSG00000121310	892.391	-0.42619	0.130899	-3.25585	0.00113051	0.00360937	T47D	niraparib	ECHDC2	TRUE
ENSG00000230953	0.521044	1.19815	2.79946	0.427993	0.668656	NA	T47D	niraparib	NA	FALSE
ENSG00000116171	4786.25	-0.38452	0.0840354	-4.57569	4.74662e-06	2.23549e-05	T47D	niraparib	SCP2	TRUE
ENSG00000264834	0.543996	-0.658972	3.27188	-0.201405	0.840382	NA	T47D	niraparib	NA	FALSE
ENSG00000236360	2.63343	0.551246	1.11583	0.494025	0.621289	0.741103	T47D	niraparib	RRAS2P1	FALSE
ENSG00000157184	1917.63	-0.0133849	0.0581509	-0.230175	0.817956	0.884988	T47D	niraparib	CPT2	FALSE
ENSG00000236723	7.60844	0.23698	0.70747	0.334968	0.737649	0.829266	T47D	niraparib	NA	FALSE
ENSG00000162384	1030.85	0.106749	0.0611996	1.74428	0.0811107	0.155649	T47D	niraparib	CZIB	FALSE
ENSG00000259818	2.43226	0.364047	1.14729	0.317309	0.751009	0.838852	T47D	niraparib	NA	FALSE
ENSG00000162385	1229.91	0.381176	0.0581782	6.55188	5.68176e-11	4.79162e-10	T47D	niraparib	MAGOH	TRUE
ENSG00000226754	23.8628	0.448473	0.404276	1.10932	0.267291	0.402878	T47D	niraparib	NA	FALSE
ENSG00000157193	839.062	-0.883838	0.0757388	-11.6695	1.82386e-31	6.73271e-30	T47D	niraparib	LRP8	TRUE
ENSG00000234578	0.397678	2.27154	4.1703	0.544693	0.585965	NA	T47D	niraparib	NA	FALSE
ENSG00000225675	4.52605	-1.08167	0.918417	-1.17776	0.238893	0.369911	T47D	niraparib	LINC01771	FALSE
ENSG00000174332	0.596695	1.75769	2.74199	0.641029	0.521504	NA	T47D	niraparib	GLIS1	FALSE
ENSG00000058804	4367.96	-0.312907	0.0460666	-6.79249	1.10217e-11	9.92866e-11	T47D	niraparib	NDC1	TRUE
ENSG00000201003	0.674397	0.981266	2.55166	0.38456	0.700563	NA	T47D	niraparib	NA	FALSE
ENSG00000058799	1209.26	-0.540919	0.0651944	-8.29701	1.0676e-16	1.51184e-15	T47D	niraparib	YIPF1	TRUE
ENSG00000211452	44.5357	0.310676	0.294745	1.05405	0.29186	0.430465	T47D	niraparib	DIO1	FALSE
ENSG00000081870	1566.63	-0.174103	0.0753438	-2.31078	0.0208449	0.049181	T47D	niraparib	HSPB11	FALSE
ENSG00000116212	1572.3	-0.417056	0.0752312	-5.54366	2.9622e-08	1.85269e-07	T47D	niraparib	LRRC42	TRUE
ENSG00000219102	3.79805	2.074	1.19966	1.72883	0.083839	0.160129	T47D	niraparib	HNRNPA3P12	FALSE
ENSG00000203985	33.2168	-0.495898	0.323092	-1.53485	0.124821	0.221408	T47D	niraparib	LDLRAD1	FALSE
ENSG00000116209	7595.45	-0.088579	0.0782998	-1.13128	0.257937	0.39194	T47D	niraparib	TMEM59	FALSE
ENSG00000280378	4.82198	-1.15161	0.932021	-1.2356	0.216607	0.343295	T47D	niraparib	NA	FALSE
ENSG00000116205	1045.82	-0.0548616	0.0798183	-0.687332	0.491874	0.631738	T47D	niraparib	TCEANC2	FALSE
ENSG00000256407	0.376838	-2.71315	4.28135	-0.633715	0.526267	NA	T47D	niraparib	NA	FALSE
ENSG00000215883	547.34	-0.0555858	0.0823756	-0.674785	0.499812	0.63861	T47D	niraparib	CYB5RL	FALSE
ENSG00000116221	3725.6	0.330034	0.0486198	6.78805	1.13657e-11	1.02208e-10	T47D	niraparib	MRPL37	TRUE
ENSG00000157216	1135.06	-0.0187921	0.0843185	-0.22287	0.823637	0.889258	T47D	niraparib	SSBP3	FALSE
ENSG00000198711	5.1486	0.654217	1.08663	0.602058	0.547136	0.679652	T47D	niraparib	SSBP3-AS1	FALSE
ENSG00000162390	19.0561	1.55396	0.52261	2.97346	0.00294466	0.00861756	T47D	niraparib	ACOT11	TRUE
ENSG00000243725	22.1041	0.128774	0.411524	0.31292	0.754341	0.841303	T47D	niraparib	TTC4	FALSE
ENSG00000162396	325.386	0.0213456	0.102294	0.208668	0.834707	0.896827	T47D	niraparib	PARS2	FALSE
ENSG00000006555	9.24881	0.691584	0.635675	1.08795	0.276616	0.41345	T47D	niraparib	TTC22	FALSE
ENSG00000162398	0.816774	-1.91283	2.12677	-0.899406	0.368436	NA	T47D	niraparib	LEXM	FALSE
ENSG00000116133	34565.2	-0.831069	0.0606216	-13.7091	8.95409e-43	5.69821e-41	T47D	niraparib	DHCR24	TRUE
ENSG00000242396	14.7336	-0.796245	0.4879	-1.63198	0.102683	0.189306	T47D	niraparib	NA	FALSE
ENSG00000233203	7.78074	-0.589493	0.805616	-0.73173	0.464333	0.606272	T47D	niraparib	DHCR24-DT	FALSE
ENSG00000284601	0.762309	2.74031	2.78966	0.982312	0.325946	NA	T47D	niraparib	NA	FALSE
ENSG00000143001	134.526	0.323169	0.176932	1.82651	0.0677735	0.134203	T47D	niraparib	TMEM61	FALSE
ENSG00000162399	7.93629	-0.299112	0.60417	-0.495079	0.620544	0.740512	T47D	niraparib	BSND	FALSE
ENSG00000162402	4295.16	-0.27165	0.0634508	-4.28127	1.85832e-05	7.98855e-05	T47D	niraparib	USP24	TRUE
ENSG00000231095	0.335563	0.863629	3.63847	0.237361	0.812377	NA	T47D	niraparib	GYG1P3	FALSE
ENSG00000284686	1.29475	-1.34263	1.8248	-0.735769	0.461871	NA	T47D	niraparib	NA	FALSE
ENSG00000223956	0.402445	-2.17451	6.30539	-0.344866	0.730195	NA	T47D	niraparib	LINC01767	FALSE
ENSG00000162407	275.321	0.647429	0.162408	3.98644	6.70733e-05	0.000264897	T47D	niraparib	PLPP3	TRUE
ENSG00000225475	5.97643	0.0975773	0.652349	0.149578	0.881097	0.927127	T47D	niraparib	NA	FALSE
ENSG00000162409	892.25	0.361107	0.0727561	4.96325	6.93237e-07	3.65023e-06	T47D	niraparib	PRKAA2	TRUE
ENSG00000187889	59.8447	0.519031	0.254516	2.03929	0.0414213	0.0887863	T47D	niraparib	FYB2	FALSE
ENSG00000223416	0.37263	-1.05989	3.95342	-0.268096	0.788625	NA	T47D	niraparib	RPS26P15	FALSE
ENSG00000162600	657.367	-0.50566	0.0867893	-5.8263	5.66695e-09	3.84707e-08	T47D	niraparib	OMA1	TRUE
ENSG00000184292	12297.3	-0.331152	0.0710267	-4.66236	3.12611e-06	1.50894e-05	T47D	niraparib	TACSTD2	TRUE
ENSG00000185839	13.8251	-0.39932	0.500323	-0.798125	0.424798	0.567836	T47D	niraparib	NA	FALSE
ENSG00000162601	1230.08	-0.0817355	0.112703	-0.725226	0.468313	0.61023	T47D	niraparib	MYSM1	FALSE
ENSG00000177606	9492.79	0.818632	0.11421	7.16779	7.62191e-13	7.72846e-12	T47D	niraparib	JUN	TRUE
ENSG00000234807	16.147	0.182041	0.486875	0.373897	0.708481	0.808666	T47D	niraparib	LINC01135	FALSE
ENSG00000272226	1.11402	-1.6924	2.20211	-0.768535	0.442169	NA	T47D	niraparib	NA	FALSE
ENSG00000232453	10.4968	-0.209829	0.614913	-0.341233	0.732928	0.826286	T47D	niraparib	LINC02777	FALSE
ENSG00000224609	1.56637	1.30002	2.03113	0.640047	0.522142	NA	T47D	niraparib	FGGY-DT	FALSE
ENSG00000172456	238.839	-0.278072	0.126136	-2.20455	0.027486	0.0624698	T47D	niraparib	FGGY	FALSE
ENSG00000134709	3336.59	0.164843	0.0507563	3.24772	0.00116332	0.00370384	T47D	niraparib	HOOK1	FALSE
ENSG00000134716	212.694	0.702343	0.133687	5.25364	1.4912e-07	8.55069e-07	T47D	niraparib	CYP2J2	TRUE
ENSG00000229332	0.35724	-0.363239	3.96905	-0.0915179	0.927081	NA	T47D	niraparib	PGBD4P8	FALSE
ENSG00000226476	2.9164	0.559602	1.21507	0.460552	0.64512	0.760133	T47D	niraparib	LINC01748	FALSE
ENSG00000162599	3121.69	-0.103133	0.0686304	-1.50274	0.132907	0.232919	T47D	niraparib	NFIA	FALSE
ENSG00000270742	1.54998	-0.734093	2.24993	-0.326274	0.744217	NA	T47D	niraparib	NA	FALSE
ENSG00000162604	1133.12	-0.250186	0.0715303	-3.49763	0.000469416	0.00160808	T47D	niraparib	TM2D1	FALSE
ENSG00000271200	5.94605	-2.30975	1.00527	-2.29764	0.0215821	0.0507127	T47D	niraparib	PATJ-DT	FALSE
ENSG00000132849	5989.33	-0.581329	0.0487057	-11.9356	7.72466e-33	3.10573e-31	T47D	niraparib	PATJ	TRUE
ENSG00000200575	0.29285	-1.02981	5.10091	-0.201888	0.840005	NA	T47D	niraparib	RNU6-414P	FALSE
ENSG00000212360	0.416627	-2.51635	6.2901	-0.400049	0.68912	NA	T47D	niraparib	RNU6-1177P	FALSE
ENSG00000236646	0.4426	-3.32686	6.26542	-0.530987	0.595427	NA	T47D	niraparib	LAMTOR5P1	FALSE
ENSG00000162607	3770.52	0.0179503	0.0425933	0.421434	0.673438	0.781384	T47D	niraparib	USP1	FALSE
ENSG00000116641	1293.92	0.138582	0.0657031	2.10921	0.0349262	0.0768295	T47D	niraparib	DOCK7	FALSE
ENSG00000235545	1.1983	-0.712461	1.91219	-0.372589	0.709455	NA	T47D	niraparib	NA	FALSE
ENSG00000125703	570.591	-0.0412363	0.0971497	-0.424462	0.671229	0.780062	T47D	niraparib	ATG4C	FALSE
ENSG00000234318	0.511802	-0.0981154	2.94028	-0.0333694	0.97338	NA	T47D	niraparib	NA	FALSE
ENSG00000224209	4.10467	0.731628	0.994836	0.735426	0.46208	0.603876	T47D	niraparib	LINC00466	FALSE
ENSG00000230798	107.638	0.930108	0.198358	4.68904	2.74484e-06	1.33767e-05	T47D	niraparib	FOXD3-AS1	TRUE
ENSG00000187140	25.6572	2.78565	0.477775	5.83047	5.5273e-09	3.75842e-08	T47D	niraparib	FOXD3	TRUE
ENSG00000236674	0.451283	-1.14083	2.73356	-0.417342	0.676429	NA	T47D	niraparib	NA	FALSE
ENSG00000088035	578.925	-0.226362	0.0903762	-2.50467	0.0122567	0.0307976	T47D	niraparib	ALG6	FALSE
ENSG00000142856	771.296	0.0389633	0.0866898	0.449456	0.653103	0.765755	T47D	niraparib	ITGB3BP	FALSE
ENSG00000203965	334.362	0.194713	0.111733	1.74266	0.0813925	0.156118	T47D	niraparib	EFCAB7	FALSE
ENSG00000116652	9.5021	0.124007	0.68086	0.182133	0.855479	0.910515	T47D	niraparib	DLEU2L	FALSE
ENSG00000079739	2525.1	-0.00528875	0.0630452	-0.0838882	0.933145	0.959746	T47D	niraparib	PGM1	FALSE
ENSG00000244256	3.29564	-1.13432	1.14307	-0.992343	0.32103	0.4623	T47D	niraparib	RN7SL130P	FALSE
ENSG00000158966	164.757	0.374479	0.152311	2.45864	0.0139466	0.034531	T47D	niraparib	CACHD1	TRUE
ENSG00000162437	1610.79	-0.305141	0.0603572	-5.05558	4.29082e-07	2.32239e-06	T47D	niraparib	RAVER2	TRUE
ENSG00000162434	18500.8	-0.481664	0.0371346	-12.9708	1.79186e-38	9.27033e-37	T47D	niraparib	JAK1	TRUE
ENSG00000226891	23.4853	-2.21541	0.514911	-4.30251	1.68873e-05	7.2994e-05	T47D	niraparib	LINC01359	TRUE
ENSG00000185031	4.31359	-1.73363	1.44982	-1.19575	0.231792	0.361764	T47D	niraparib	SLC2A3P2	FALSE
ENSG00000272506	0.91161	-1.76664	2.2064	-0.800687	0.423313	NA	T47D	niraparib	NA	FALSE
ENSG00000265996	1.22384	-2.43677	1.84264	-1.32243	0.186025	NA	T47D	niraparib	MIR3671	FALSE
ENSG00000231485	0.799513	0.774022	2.09373	0.369686	0.711616	NA	T47D	niraparib	NA	FALSE
ENSG00000162433	2037.68	-0.224954	0.0566891	-3.9682	7.24162e-05	0.000284697	T47D	niraparib	AK4	FALSE
ENSG00000116675	1081.61	0.847649	0.0709099	11.9539	6.19576e-33	2.5138e-31	T47D	niraparib	DNAJC6	TRUE
ENSG00000213625	1950.12	-0.21437	0.0904645	-2.36965	0.0178048	0.042762	T47D	niraparib	LEPROT	FALSE
ENSG00000116678	1316.41	-1.278	0.0932101	-13.711	8.72647e-43	5.57044e-41	T47D	niraparib	LEPR	TRUE
ENSG00000237852	2.29116	-2.40841	1.29622	-1.85802	0.0631659	0.126564	T47D	niraparib	NA	FALSE
ENSG00000184588	1.26401	1.53414	1.77505	0.864281	0.387434	NA	T47D	niraparib	PDE4B	FALSE
ENSG00000152763	20.7679	-1.12724	0.454594	-2.47967	0.0131506	0.0327793	T47D	niraparib	DNAI4	TRUE
ENSG00000198160	1835.4	0.227634	0.0560876	4.05855	4.93785e-05	0.000199456	T47D	niraparib	MIER1	FALSE
ENSG00000116704	1141.98	0.229667	0.067471	3.40394	0.00066421	0.00221574	T47D	niraparib	SLC35D1	FALSE
ENSG00000142864	6937.23	0.0457035	0.037633	1.21445	0.224574	0.353277	T47D	niraparib	SERBP1	FALSE
ENSG00000116717	644.328	1.39759	0.135313	10.3286	5.23113e-25	1.33652e-23	T47D	niraparib	GADD45A	TRUE
ENSG00000172380	3097.38	0.250731	0.0743638	3.37169	0.000747097	0.00247	T47D	niraparib	GNG12	FALSE
ENSG00000232284	1.37979	-0.0540646	1.5898	-0.0340072	0.972871	NA	T47D	niraparib	GNG12-AS1	FALSE
ENSG00000162595	5.69341	1.2297	0.880745	1.3962	0.162654	0.274544	T47D	niraparib	DIRAS3	FALSE
ENSG00000116729	122.711	0.844742	0.195653	4.31755	1.57772e-05	6.849e-05	T47D	niraparib	WLS	TRUE
ENSG00000234383	0.888542	-0.0981247	2.34275	-0.0418844	0.966591	NA	T47D	niraparib	CTBP2P8	FALSE
ENSG00000024526	2669.52	-1.48996	0.0717842	-20.7562	1.07857e-95	4.22187e-93	T47D	niraparib	DEPDC1	TRUE
ENSG00000233589	0.63949	-2.15886	2.28441	-0.945041	0.344638	NA	T47D	niraparib	NA	FALSE
ENSG00000234264	3.98838	-0.0482309	0.974136	-0.0495115	0.960512	0.976861	T47D	niraparib	DEPDC1-AS1	FALSE
ENSG00000285407	22.0951	-0.145835	0.406472	-0.358783	0.719757	0.817352	T47D	niraparib	NA	FALSE
ENSG00000033122	0.552035	1.43824	6.28681	0.228771	0.819047	NA	T47D	niraparib	LRRC7	FALSE
ENSG00000066557	995.291	0.179266	0.0724657	2.4738	0.0133683	0.0332421	T47D	niraparib	LRRC40	FALSE
ENSG00000116754	5201.83	-0.181836	0.0923636	-1.9687	0.0489873	0.102047	T47D	niraparib	SRSF11	FALSE
ENSG00000118454	1519.1	-0.140498	0.0591322	-2.37599	0.0175019	0.0421321	T47D	niraparib	ANKRD13C	FALSE
ENSG00000197568	146.645	0.467287	0.169008	2.76488	0.00569432	0.0155727	T47D	niraparib	HHLA3	TRUE
ENSG00000116761	143.016	0.206102	0.15551	1.32533	0.18506	0.303835	T47D	niraparib	CTH	FALSE
ENSG00000271992	1.9583	0.0228597	1.41549	0.0161497	0.987115	NA	T47D	niraparib	NA	FALSE
ENSG00000050628	4917.85	0.0624883	0.069721	0.896262	0.370113	0.514391	T47D	niraparib	PTGER3	FALSE
ENSG00000269933	39.7078	-0.464421	0.271677	-1.70946	0.0873652	0.165811	T47D	niraparib	NA	FALSE
ENSG00000235079	15.0623	0.32756	0.488438	0.670627	0.502458	0.640925	T47D	niraparib	ZRANB2-AS1	FALSE
ENSG00000132485	3670.99	0.0318587	0.0446953	0.712798	0.475971	0.617657	T47D	niraparib	ZRANB2	FALSE
ENSG00000207721	5.40381	-0.728289	0.744387	-0.978374	0.32789	0.469617	T47D	niraparib	MIR186	FALSE
ENSG00000229956	13.0861	0.13678	0.512177	0.267055	0.789426	0.865804	T47D	niraparib	ZRANB2-AS2	FALSE
ENSG00000172260	0.728375	0.683063	2.16215	0.315918	0.752064	NA	T47D	niraparib	NEGR1	FALSE
ENSG00000233994	13.4122	0.389683	0.574277	0.678562	0.497416	0.636449	T47D	niraparib	GDI2P2	FALSE
ENSG00000225087	0.577878	1.56985	2.8089	0.558884	0.576241	NA	T47D	niraparib	NA	FALSE
ENSG00000229636	0.385313	-1.0599	3.59156	-0.295108	0.767911	NA	T47D	niraparib	KRT8P21	FALSE
ENSG00000162620	54.0082	0.327884	0.255431	1.28365	0.199264	0.321556	T47D	niraparib	LRRIQ3	FALSE
ENSG00000254685	619.674	-0.226843	0.0946803	-2.39589	0.0165801	0.0401694	T47D	niraparib	FPGT	FALSE
ENSG00000259030	1.42757	-3.4588	1.9116	-1.80937	0.0703933	NA	T47D	niraparib	FPGT-TNNI3K	FALSE
ENSG00000178965	4.10003	-1.04547	0.874603	-1.19537	0.231944	0.361906	T47D	niraparib	ERICH3	FALSE
ENSG00000272864	1.29509	-2.5048	1.62058	-1.54561	0.122198	NA	T47D	niraparib	NA	FALSE
ENSG00000116791	2121.02	-0.450541	0.0822963	-5.47462	4.3845e-08	2.68638e-07	T47D	niraparib	CRYZ	TRUE
ENSG00000162623	1184.34	-0.22563	0.0595911	-3.7863	0.000152907	0.000570543	T47D	niraparib	TYW3	FALSE
ENSG00000162624	19.0034	0.894306	0.413405	2.16327	0.0305205	0.0683705	T47D	niraparib	LHX8	FALSE
ENSG00000137968	21.2116	-0.110727	0.401193	-0.275994	0.782553	0.860443	T47D	niraparib	SLC44A5	FALSE
ENSG00000230863	2.58771	-2.3999	1.30422	-1.84011	0.0657528	0.130875	T47D	niraparib	NA	FALSE
ENSG00000117054	1371.14	0.0768208	0.0801034	0.95902	0.337549	0.47961	T47D	niraparib	ACADM	FALSE
ENSG00000181227	7.71081	1.09763	0.661618	1.659	0.0971148	0.180889	T47D	niraparib	DLSTP1	FALSE
ENSG00000137955	1767.57	0.484668	0.079076	6.12914	8.83578e-10	6.49335e-09	T47D	niraparib	RABGGTB	TRUE
ENSG00000057468	0.435643	0.863618	3.75595	0.229933	0.818144	NA	T47D	niraparib	MSH4	FALSE
ENSG00000226415	22.6372	0.427029	0.42603	1.00234	0.316177	0.457102	T47D	niraparib	TPI1P1	FALSE
ENSG00000117069	1.59351	-0.758139	1.47858	-0.512747	0.608128	NA	T47D	niraparib	ST6GALNAC5	FALSE
ENSG00000142892	1723.5	0.0501509	0.0964827	0.519791	0.603209	0.726512	T47D	niraparib	PIGK	FALSE
ENSG00000226084	17.6633	0.192479	0.481111	0.400072	0.689104	0.793915	T47D	niraparib	NA	FALSE
ENSG00000228187	0.887403	-0.298834	2.30991	-0.12937	0.897065	NA	T47D	niraparib	NA	FALSE
ENSG00000036549	1613	0.198238	0.0591447	3.35175	0.000803036	0.00263896	T47D	niraparib	ZZZ3	FALSE
ENSG00000077254	2271.13	-0.0521123	0.0544163	-0.957661	0.338234	0.480254	T47D	niraparib	USP33	FALSE
ENSG00000232672	0.769507	0.470019	2.35742	0.199378	0.841967	NA	T47D	niraparib	ACTG1P21	FALSE
ENSG00000180488	946.906	-0.0365833	0.0769114	-0.475655	0.63432	0.751204	T47D	niraparib	MIGA1	FALSE
ENSG00000219201	12.7577	-0.200211	0.513856	-0.389626	0.696813	0.799695	T47D	niraparib	NA	FALSE
ENSG00000235613	1.92837	0.11445	1.52004	0.0752939	0.939981	NA	T47D	niraparib	NSRP1P1	FALSE
ENSG00000162614	1.32751	1.61098	1.7372	0.927347	0.353747	NA	T47D	niraparib	NEXN	FALSE
ENSG00000162613	4285.46	-0.00439162	0.0512103	-0.0857566	0.93166	0.95881	T47D	niraparib	FUBP1	FALSE
ENSG00000162616	489.905	0.103114	0.13772	0.748721	0.454026	0.595927	T47D	niraparib	DNAJB4	FALSE
ENSG00000137960	0.498153	-3.16769	3.2366	-0.978711	0.327723	NA	T47D	niraparib	GIPC2	FALSE
ENSG00000213560	4.48423	0.262506	0.736439	0.356453	0.721502	0.818609	T47D	niraparib	NA	FALSE
ENSG00000137959	0.694844	-1.59544	2.40553	-0.663239	0.507178	NA	T47D	niraparib	IFI44L	FALSE
ENSG00000137965	10.9603	-0.139067	0.650207	-0.21388	0.83064	0.893939	T47D	niraparib	IFI44	FALSE
ENSG00000235400	4.85749	0.378595	0.775048	0.488479	0.625211	0.743899	T47D	niraparib	NA	FALSE
ENSG00000230787	0.711882	0.102702	2.08513	0.0492544	0.960717	NA	T47D	niraparib	PSAT1P3	FALSE
ENSG00000225598	0.714162	-1.27574	2.53096	-0.504055	0.614223	NA	T47D	niraparib	NA	FALSE
ENSG00000213559	0.321374	0	4.99588	0	1	NA	T47D	niraparib	HNRNPA1P64	FALSE
ENSG00000224326	0.393165	1.81133	3.87435	0.467518	0.640129	NA	T47D	niraparib	NA	FALSE
ENSG00000117114	40.2012	1.98126	0.32984	6.00671	1.89326e-09	1.35067e-08	T47D	niraparib	ADGRL2	TRUE
ENSG00000224494	0.391988	0	6.34272	0	1	NA	T47D	niraparib	HNRNPA3P14	FALSE
ENSG00000227288	1.00903	1.1564	1.82335	0.634218	0.525939	NA	T47D	niraparib	ARID3BP1	FALSE
ENSG00000234683	10.1815	-0.426844	0.621019	-0.687328	0.491876	0.631738	T47D	niraparib	NA	FALSE
ENSG00000236268	2.14684	1.30306	1.34259	0.970554	0.331771	0.473641	T47D	niraparib	LINC01361	FALSE
ENSG00000233008	9.24087	1.24988	0.593042	2.10757	0.0350679	0.0770676	T47D	niraparib	LINC01725	FALSE
ENSG00000137941	948.808	0.326048	0.0649596	5.01924	5.18756e-07	2.77589e-06	T47D	niraparib	TTLL7	TRUE
ENSG00000233061	1.46589	3.60391	1.78399	2.02013	0.0433695	NA	T47D	niraparib	TTLL7-IT1	FALSE
ENSG00000271576	9.2711	-0.471264	0.718668	-0.655747	0.511987	0.648865	T47D	niraparib	PRKACB-DT	FALSE
ENSG00000142875	979.723	0.347584	0.0749583	4.63703	3.53457e-06	1.69349e-05	T47D	niraparib	PRKACB	TRUE
ENSG00000213540	0.584937	0.863633	3.04052	0.284041	0.776379	NA	T47D	niraparib	TXN2P1	FALSE
ENSG00000226970	1.91583	-0.580158	1.70185	-0.340898	0.73318	NA	T47D	niraparib	NEDD8P1	FALSE
ENSG00000203943	31.3324	-1.16543	0.364586	-3.19659	0.00139061	0.00435992	T47D	niraparib	SAMD13	TRUE
ENSG00000117133	1175.1	0.169423	0.0715732	2.36713	0.0179265	0.0430194	T47D	niraparib	RPF1	FALSE
ENSG00000174021	74.8532	0.706461	0.230586	3.06376	0.00218572	0.00657269	T47D	niraparib	GNG5	TRUE
ENSG00000285851	5.43708	-0.75439	0.8272	-0.91198	0.361779	0.505521	T47D	niraparib	NA	FALSE
ENSG00000122432	19.9753	-1.46248	0.462311	-3.16341	0.00155932	0.00483914	T47D	niraparib	SPATA1	TRUE
ENSG00000117151	969.292	-0.323965	0.0887832	-3.64894	0.000263323	0.000946939	T47D	niraparib	CTBS	TRUE
ENSG00000284882	8.88591	0.0702917	0.598023	0.11754	0.906432	0.942977	T47D	niraparib	NA	FALSE
ENSG00000117155	1257.72	0.00841437	0.0681284	0.123508	0.901705	0.940233	T47D	niraparib	SSX2IP	FALSE
ENSG00000171517	1.39503	1.50871	1.90487	0.792028	0.428345	NA	T47D	niraparib	LPAR3	FALSE
ENSG00000153898	194.976	-0.070511	0.148423	-0.475068	0.634739	0.751529	T47D	niraparib	MCOLN2	FALSE
ENSG00000162643	1.8701	1.28761	1.55889	0.825981	0.408815	NA	T47D	niraparib	DNAI3	FALSE
ENSG00000055732	486.879	0.218528	0.0956168	2.28546	0.0222858	0.0521536	T47D	niraparib	MCOLN3	FALSE
ENSG00000280099	54.1928	-0.212238	0.319133	-0.665044	0.506022	0.643887	T47D	niraparib	NA	FALSE
ENSG00000097096	668.658	-0.0203577	0.106994	-0.190269	0.849098	0.906542	T47D	niraparib	SYDE2	FALSE
ENSG00000162642	599.754	-0.0403672	0.0990023	-0.40774	0.683465	0.789266	T47D	niraparib	C1orf52	FALSE
ENSG00000142867	774.593	0.47503	0.0816078	5.82089	5.85349e-09	3.96592e-08	T47D	niraparib	BCL10	TRUE
ENSG00000223653	0.647146	-0.188344	2.46288	-0.076473	0.939043	NA	T47D	niraparib	NA	FALSE
ENSG00000153904	3316.01	-0.114519	0.0494416	-2.31624	0.0205452	0.0485566	T47D	niraparib	DDAH1	FALSE
ENSG00000273264	2.81064	-1.66203	1.34519	-1.23554	0.216631	0.343306	T47D	niraparib	NA	FALSE
ENSG00000282057	20.4116	0.0919872	0.430355	0.213747	0.830744	0.894005	T47D	niraparib	NA	FALSE
ENSG00000272691	1.2055	0.888441	1.82569	0.486634	0.626518	NA	T47D	niraparib	NA	FALSE
ENSG00000142871	10068.6	0.0611918	0.0734131	0.833526	0.404548	0.548168	T47D	niraparib	CCN1	FALSE
ENSG00000117174	1925.69	0.513608	0.051044	10.0621	8.12713e-24	1.96053e-22	T47D	niraparib	ZNHIT6	TRUE
ENSG00000171502	17.3278	-0.889667	0.452349	-1.96677	0.0492097	0.102408	T47D	niraparib	COL24A1	FALSE
ENSG00000285210	0.56923	-1.16657	3.50984	-0.332371	0.739609	NA	T47D	niraparib	LINC02795	FALSE
ENSG00000122417	471.138	0.431573	0.081366	5.3041	1.13233e-07	6.5913e-07	T47D	niraparib	ODF2L	TRUE
ENSG00000137975	11.9954	0.595702	0.609821	0.976847	0.328645	0.470146	T47D	niraparib	CLCA2	FALSE
ENSG00000261737	7.75659	1.20382	0.746652	1.61229	0.106898	0.195565	T47D	niraparib	NA	FALSE
ENSG00000097033	2892.69	-0.0262966	0.0613281	-0.428786	0.668079	0.777558	T47D	niraparib	SH3GLB1	FALSE
ENSG00000230721	1.48538	-0.459871	1.37092	-0.335446	0.737288	NA	T47D	niraparib	NA	FALSE
ENSG00000183291	3909.59	-0.114868	0.0799247	-1.4372	0.15066	0.257973	T47D	niraparib	SELENOF	FALSE
ENSG00000153936	2591.18	0.0615916	0.0624199	0.986729	0.323775	0.465266	T47D	niraparib	HS2ST1	FALSE
ENSG00000235251	0.69152	-0.781953	2.1823	-0.358316	0.720107	NA	T47D	niraparib	NA	FALSE
ENSG00000225568	1.49308	0.382442	1.5562	0.245754	0.805873	NA	T47D	niraparib	NA	FALSE
ENSG00000267272	3.02332	-1.2392	1.17701	-1.05283	0.292418	0.430922	T47D	niraparib	LINC01140	FALSE
ENSG00000143013	2060.78	-0.122655	0.0618747	-1.98231	0.0474448	0.099403	T47D	niraparib	LMO4	FALSE
ENSG00000237505	1.64916	-1.04819	1.35007	-0.776398	0.437514	NA	T47D	niraparib	PKN2-AS1	FALSE
ENSG00000065243	3090.45	0.118823	0.0529316	2.24485	0.0247779	0.0570968	T47D	niraparib	PKN2	FALSE
ENSG00000241975	10.1322	-0.730212	0.705242	-1.03541	0.300479	0.439522	T47D	niraparib	ELOCP19	FALSE
ENSG00000137947	682.174	0.728109	0.0974833	7.46907	8.07657e-14	8.90784e-13	T47D	niraparib	GTF2B	TRUE
ENSG00000137944	1699.07	-0.236011	0.0806531	-2.92625	0.0034308	0.00987587	T47D	niraparib	KYAT3	FALSE
ENSG00000213516	759.569	0.0680559	0.079705	0.853847	0.39319	0.53736	T47D	niraparib	RBMXL1	FALSE
ENSG00000117226	13.0337	0.566799	0.491122	1.15409	0.248463	0.381161	T47D	niraparib	GBP3	FALSE
ENSG00000117228	75.9676	0.438799	0.230146	1.90661	0.0565705	0.115128	T47D	niraparib	GBP1	FALSE
ENSG00000234518	294.838	-0.761606	0.119998	-6.34681	2.19831e-10	1.73473e-09	T47D	niraparib	PTGES3P1	TRUE
ENSG00000162645	69.4492	0.330327	0.336834	0.980682	0.32675	0.468469	T47D	niraparib	GBP2	FALSE
ENSG00000162654	42.0847	-0.496697	0.323415	-1.53579	0.12459	0.221075	T47D	niraparib	GBP4	FALSE
ENSG00000154451	0.546107	0.863639	2.76755	0.31206	0.754995	NA	T47D	niraparib	GBP5	FALSE
ENSG00000238081	2.36716	0.411043	1.40984	0.291552	0.770629	0.852847	T47D	niraparib	NA	FALSE
ENSG00000197147	1814.57	-0.29021	0.0551758	-5.25973	1.44268e-07	8.29544e-07	T47D	niraparib	LRRC8B	TRUE
ENSG00000231999	0.482996	-3.10188	3.60393	-0.860695	0.389406	NA	T47D	niraparib	LRRC8C-DT	FALSE
ENSG00000171488	13.2199	-0.313703	0.513848	-0.610499	0.541531	0.674749	T47D	niraparib	LRRC8C	FALSE
ENSG00000272931	13.5816	-0.55284	0.482523	-1.14573	0.251908	0.385244	T47D	niraparib	LRRC8D-DT	FALSE
ENSG00000171492	1040.53	0.122875	0.0653577	1.88004	0.0601029	0.121281	T47D	niraparib	LRRC8D	FALSE
ENSG00000228175	36.781	0.778093	0.293477	2.65129	0.00801845	0.0211185	T47D	niraparib	GEMIN8P4	TRUE
ENSG00000162664	505.895	0.700027	0.114647	6.10593	1.02205e-09	7.47918e-09	T47D	niraparib	ZNF326	TRUE
ENSG00000233593	2.40786	0.211901	1.09964	0.192699	0.847194	0.905339	T47D	niraparib	LINC02609	FALSE
ENSG00000232882	1.04009	1.88034	2.29974	0.81763	0.413568	NA	T47D	niraparib	PHKA1P1	FALSE
ENSG00000122482	1740.91	0.490961	0.0567553	8.65048	5.12815e-18	8.04755e-17	T47D	niraparib	ZNF644	TRUE
ENSG00000215873	0.587727	0.186205	2.9646	0.0628094	0.949918	NA	T47D	niraparib	FEN1P1	FALSE
ENSG00000097046	397.646	0.605449	0.112295	5.39159	6.98378e-08	4.1814e-07	T47D	niraparib	CDC7	TRUE
ENSG00000241318	0.978329	1.79898	1.79459	1.00244	0.31613	NA	T47D	niraparib	WDR82P2	FALSE
ENSG00000203914	13.1333	0.182167	0.487213	0.373896	0.708482	0.808666	T47D	niraparib	HSP90B3P	FALSE
ENSG00000069702	310.516	-0.810651	0.133077	-6.09158	1.11801e-09	8.14407e-09	T47D	niraparib	TGFBR3	TRUE
ENSG00000137948	0.496705	0.863603	3.77219	0.228939	0.818916	NA	T47D	niraparib	BRDT	FALSE
ENSG00000230667	11.0261	0.365658	0.564609	0.647631	0.517224	0.653889	T47D	niraparib	SETSIP	FALSE
ENSG00000189195	302.778	-0.481679	0.105768	-4.5541	5.26101e-06	2.46488e-05	T47D	niraparib	BTBD8	TRUE
ENSG00000233401	6.12416	0.752671	0.80722	0.932423	0.351118	0.494425	T47D	niraparib	PRKAR1AP1	FALSE
ENSG00000273487	1.91721	-2.97035	1.58877	-1.8696	0.0615398	NA	T47D	niraparib	NA	FALSE
ENSG00000174842	270.923	0.0129829	0.121502	0.106853	0.914906	0.948339	T47D	niraparib	GLMN	FALSE
ENSG00000122484	457.803	0.0959045	0.0852714	1.1247	0.260717	0.395114	T47D	niraparib	RPAP2	FALSE
ENSG00000162676	4.85825	-0.10751	0.811121	-0.132545	0.894553	0.935875	T47D	niraparib	GFI1	FALSE
ENSG00000067208	631.996	-0.212848	0.0816631	-2.60642	0.00914947	0.0237209	T47D	niraparib	EVI5	FALSE
ENSG00000223787	0.953383	-0.962499	2.42372	-0.397116	0.691282	NA	T47D	niraparib	NA	FALSE
ENSG00000229992	0.327972	-1.0599	4.54664	-0.233116	0.815671	NA	T47D	niraparib	HMGB3P9	FALSE
ENSG00000122406	21419.6	0.00464653	0.055901	0.0831207	0.933756	0.960181	T47D	niraparib	RPL5	FALSE
ENSG00000154511	220.506	0.290867	0.144946	2.00673	0.0447785	0.0947553	T47D	niraparib	DIPK1A	FALSE
ENSG00000207523	3.39403	0.394083	1.15484	0.341245	0.732919	0.826286	T47D	niraparib	SNORA66	FALSE
ENSG00000143033	1634.77	0.298491	0.0571252	5.22521	1.73953e-07	9.89262e-07	T47D	niraparib	MTF2	TRUE
ENSG00000117500	3633.1	0.145447	0.0629076	2.31207	0.0207736	0.0490239	T47D	niraparib	TMED5	FALSE
ENSG00000122483	379.754	-0.847315	0.101322	-8.36258	6.13609e-17	8.86486e-16	T47D	niraparib	CCDC18	TRUE
ENSG00000223745	555.386	-0.564772	0.284727	-1.98356	0.047305	0.0992104	T47D	niraparib	CCDC18-AS1	FALSE
ENSG00000117505	3836.18	0.271992	0.0558192	4.87273	1.10069e-06	5.62989e-06	T47D	niraparib	DR1	TRUE
ENSG00000137942	4256.02	0.453924	0.0499127	9.09437	9.51366e-20	1.70736e-18	T47D	niraparib	FNBP1L	TRUE
ENSG00000137936	2237.52	-0.03665	0.0472792	-0.775181	0.438233	0.580932	T47D	niraparib	BCAR3	FALSE
ENSG00000224093	4.65031	0.19144	0.839184	0.228126	0.819548	0.886093	T47D	niraparib	BCAR3-AS1	FALSE
ENSG00000260464	9.27469	-0.674729	0.615273	-1.09663	0.272801	0.408867	T47D	niraparib	NA	FALSE
ENSG00000067334	2600.93	0.0692222	0.0669428	1.03405	0.301113	0.440286	T47D	niraparib	DNTTIP2	FALSE
ENSG00000023909	690.116	-0.510114	0.0883102	-5.77639	7.63202e-09	5.12076e-08	T47D	niraparib	GCLM	TRUE
ENSG00000198691	20.9137	0.852847	0.421884	2.02152	0.043226	0.092061	T47D	niraparib	ABCA4	FALSE
ENSG00000137962	3727.2	1.33843	0.0575954	23.2385	1.85946e-119	1.20551e-116	T47D	niraparib	ARHGAP29	TRUE
ENSG00000226835	4.04475	1.99838	1.11273	1.79594	0.0725047	0.141664	T47D	niraparib	ARHGAP29-AS1	FALSE
ENSG00000236098	2.86792	2.54164	1.16284	2.18572	0.0288363	0.0651107	T47D	niraparib	NA	FALSE
ENSG00000117528	2642.3	0.115364	0.0500043	2.30707	0.0210507	0.0496158	T47D	niraparib	ABCD3	FALSE
ENSG00000117525	64.4401	1.24186	0.23501	5.28431	1.26178e-07	7.30181e-07	T47D	niraparib	F3	TRUE
ENSG00000224081	66.4992	0.0765003	0.231583	0.330336	0.741146	0.831935	T47D	niraparib	SLC44A3-AS1	FALSE
ENSG00000143036	331.25	-0.828779	0.111829	-7.41112	1.25236e-13	1.35886e-12	T47D	niraparib	SLC44A3	TRUE
ENSG00000117519	9980.24	0.174714	0.0708452	2.46613	0.0136581	0.033922	T47D	niraparib	CNN3	FALSE
ENSG00000235501	41.667	0.108931	0.323292	0.336944	0.736159	0.828238	T47D	niraparib	CNN3-DT	FALSE
ENSG00000172339	214.428	-0.566976	0.13098	-4.32874	1.49965e-05	6.54432e-05	T47D	niraparib	ALG14	TRUE
ENSG00000152078	1808.24	0.0714728	0.0681419	1.04888	0.294233	0.43298	T47D	niraparib	TLCD4	FALSE
ENSG00000271092	10.9221	0.616231	0.533051	1.15604	0.247663	0.38034	T47D	niraparib	TLCD4-RWDD3	FALSE
ENSG00000231992	1.62507	1.51391	1.50898	1.00327	0.315731	NA	T47D	niraparib	NA	FALSE
ENSG00000226026	13.5959	-0.104196	0.514251	-0.202616	0.839435	0.900461	T47D	niraparib	NA	FALSE
ENSG00000122481	94.5511	-0.206531	0.17541	-1.17742	0.239029	0.370067	T47D	niraparib	RWDD3	FALSE
ENSG00000234422	0.362616	-0.865908	3.57337	-0.242322	0.80853	NA	T47D	niraparib	UBE2WP1	FALSE
ENSG00000228502	29.4377	0.0221709	0.347566	0.063789	0.949138	0.970278	T47D	niraparib	EEF1A1P11	FALSE
ENSG00000137970	35.9979	-0.418108	0.320655	-1.30392	0.192261	0.31327	T47D	niraparib	RPL7P9	FALSE
ENSG00000117569	249.942	0.133458	0.150805	0.884971	0.376172	0.520361	T47D	niraparib	PTBP2	FALSE
ENSG00000188641	3.49145	1.44956	0.932319	1.55479	0.119997	0.214312	T47D	niraparib	DPYD	FALSE
ENSG00000228057	8.09794	-0.829667	0.608473	-1.36352	0.172718	0.2879	T47D	niraparib	SEC63P1	FALSE
ENSG00000162627	0.470241	0.863622	3.46733	0.249074	0.803304	NA	T47D	niraparib	SNX7	FALSE
ENSG00000227034	0.549286	-0.194447	2.98074	-0.0652345	0.947987	NA	T47D	niraparib	NA	FALSE
ENSG00000117600	0.77339	4.39439	6.24611	0.70354	0.481719	NA	T47D	niraparib	PLPPR4	FALSE
ENSG00000099260	75.007	-0.332239	0.218144	-1.52302	0.127753	0.225543	T47D	niraparib	PALMD	FALSE
ENSG00000156869	536.3	-0.43999	0.0912253	-4.82312	1.41333e-06	7.115e-06	T47D	niraparib	FRRS1	TRUE
ENSG00000162688	2039.11	-0.0162334	0.0566176	-0.28672	0.774327	0.8553	T47D	niraparib	AGL	FALSE
ENSG00000228084	38.6228	-0.816624	0.281357	-2.90245	0.00370259	0.010563	T47D	niraparib	NA	TRUE
ENSG00000117620	1300.09	-0.525232	0.0663637	-7.91445	2.48345e-15	3.13583e-14	T47D	niraparib	SLC35A3	TRUE
ENSG00000283761	4.98872	-1.02365	0.880279	-1.16287	0.244882	0.376795	T47D	niraparib	NA	FALSE
ENSG00000156875	26.1275	-0.105976	0.392892	-0.269732	0.787366	0.864087	T47D	niraparib	MFSD14A	FALSE
ENSG00000156876	744.316	0.0563729	0.0834098	0.675855	0.499133	0.638039	T47D	niraparib	SASS6	FALSE
ENSG00000122435	336.308	-0.148967	0.156257	-0.953345	0.340415	0.482609	T47D	niraparib	TRMT13	FALSE
ENSG00000122477	6.52878	-1.48045	0.918206	-1.61233	0.106891	0.195565	T47D	niraparib	LRRC39	FALSE
ENSG00000137992	2324.66	-0.194618	0.0734324	-2.65031	0.0080419	0.0211749	T47D	niraparib	DBT	FALSE
ENSG00000224616	17.8117	-0.471992	0.47991	-0.983502	0.325361	0.466929	T47D	niraparib	RTCA-AS1	FALSE
ENSG00000137996	529.69	0.154567	0.0876162	1.76413	0.0777097	0.150262	T47D	niraparib	RTCA	FALSE
ENSG00000207750	0.59437	0.794368	2.63649	0.301297	0.763188	NA	T47D	niraparib	MIR553	FALSE
ENSG00000079335	278.871	0.041421	0.11151	0.371455	0.710299	0.809974	T47D	niraparib	CDC14A	FALSE
ENSG00000234332	0.911443	-0.828519	2.0937	-0.395721	0.692311	NA	T47D	niraparib	BCAS2P2	FALSE
ENSG00000162694	642.793	-0.583318	0.0825138	-7.06933	1.55679e-12	1.52489e-11	T47D	niraparib	EXTL2	TRUE
ENSG00000273204	13.2823	0.0453099	0.519946	0.0871436	0.930557	0.958177	T47D	niraparib	NA	FALSE
ENSG00000162695	1051.44	-0.223196	0.0790998	-2.8217	0.00477696	0.0133077	T47D	niraparib	SLC30A7	FALSE
ENSG00000117543	857.261	-0.0501449	0.0839511	-0.597311	0.5503	0.682194	T47D	niraparib	DPH5	FALSE
ENSG00000235795	2.04763	3.22357	1.76196	1.82954	0.0673184	0.133464	T47D	niraparib	NA	FALSE
ENSG00000233184	109.101	0.665907	0.184733	3.6047	0.000312508	0.00110977	T47D	niraparib	NA	TRUE
ENSG00000228399	6.02832	-1.03336	0.761458	-1.35708	0.174757	0.290878	T47D	niraparib	NA	FALSE
ENSG00000183298	17.258	-0.248731	0.420038	-0.592164	0.553741	0.684945	T47D	niraparib	RPSAP19	FALSE
ENSG00000118733	0.602462	-2.34713	6.29722	-0.372725	0.709353	NA	T47D	niraparib	OLFM3	FALSE
ENSG00000233359	1.62579	0.0258635	1.46664	0.0176344	0.98593	NA	T47D	niraparib	NA	FALSE
ENSG00000185946	303.505	-0.521422	0.178716	-2.9176	0.00352738	0.0101209	T47D	niraparib	RNPC3	TRUE
ENSG00000240038	0.978191	-0.702915	2.06278	-0.340761	0.733284	NA	T47D	niraparib	AMY2B	FALSE
ENSG00000215869	7.83667	-0.741519	0.653958	-1.13389	0.256839	0.39073	T47D	niraparib	NA	FALSE
ENSG00000227850	3.37343	0.160647	1.05292	0.152574	0.878734	0.925459	T47D	niraparib	SEPTIN2P1	FALSE
ENSG00000237897	1.37996	1.29571	2.17723	0.595116	0.551766	NA	T47D	niraparib	NA	FALSE
ENSG00000232952	2.27041	0.954777	1.16696	0.818175	0.413257	0.556789	T47D	niraparib	NA	FALSE
ENSG00000230932	0.567502	-2.19365	2.56409	-0.855528	0.392259	NA	T47D	niraparib	NA	FALSE
ENSG00000198890	1124.58	0.416409	0.0892476	4.66577	3.07459e-06	1.48649e-05	T47D	niraparib	PRMT6	TRUE
ENSG00000162631	11.9379	-0.457875	0.528895	-0.865719	0.386644	0.530468	T47D	niraparib	NTNG1	FALSE
ENSG00000224550	14.7962	-0.149049	0.455531	-0.327199	0.743517	0.833649	T47D	niraparib	NDUFA4P1	FALSE
ENSG00000134215	6514.81	-0.0675983	0.0702849	-0.961775	0.336163	0.478179	T47D	niraparib	VAV3	FALSE
ENSG00000230489	0.399456	0	6.34272	0	1	NA	T47D	niraparib	VAV3-AS1	FALSE
ENSG00000085491	3169.88	-0.409429	0.0602006	-6.80107	1.03843e-11	9.39115e-11	T47D	niraparib	SLC25A24	TRUE
ENSG00000260879	1.27997	-0.269325	1.83946	-0.146415	0.883594	NA	T47D	niraparib	NA	FALSE
ENSG00000280186	1.17172	1.03766	1.94693	0.532972	0.594053	NA	T47D	niraparib	NA	FALSE
ENSG00000196427	1.86642	1.10147	1.51529	0.726901	0.467286	NA	T47D	niraparib	NBPF4	FALSE
ENSG00000241361	27.4056	0.268003	0.314058	0.853356	0.393462	0.53766	T47D	niraparib	SLC25A24P1	FALSE
ENSG00000238118	6.87852	1.97588	0.731236	2.70211	0.00689007	0.0184655	T47D	niraparib	SLC25A24P2	TRUE
ENSG00000186086	0.731259	0.863652	2.55291	0.338301	0.735136	NA	T47D	niraparib	NBPF6	FALSE
ENSG00000162636	1558.11	-1.63728	0.0840125	-19.4886	1.37244e-84	3.7464e-82	T47D	niraparib	FAM102B	TRUE
ENSG00000134186	2371.73	0.617789	0.0680133	9.08335	1.05283e-19	1.88132e-18	T47D	niraparib	PRPF38B	TRUE
ENSG00000116266	1491.97	0.0545226	0.0571808	0.953512	0.340331	0.482538	T47D	niraparib	STXBP3	FALSE
ENSG00000162641	4.82294	0.998919	0.871417	1.14632	0.251665	0.385089	T47D	niraparib	AKNAD1	FALSE
ENSG00000121957	3317.31	-1.26624	0.0662839	-19.1032	2.37275e-81	6.23103e-79	T47D	niraparib	GPSM2	TRUE
ENSG00000121940	1026.84	0.466989	0.0636808	7.33329	2.24576e-13	2.38926e-12	T47D	niraparib	CLCC1	TRUE
ENSG00000085433	566.325	0.730344	0.0847046	8.62225	6.56521e-18	1.02484e-16	T47D	niraparib	WDR47	TRUE
ENSG00000244716	0.454208	-1.0599	3.18326	-0.332961	0.739164	NA	T47D	niraparib	NA	FALSE
ENSG00000228665	5.07495	0.196277	0.821905	0.238808	0.811255	0.880347	T47D	niraparib	NA	FALSE
ENSG00000197780	912.727	0.594386	0.065514	9.07265	1.16152e-19	2.06133e-18	T47D	niraparib	TAF13	TRUE
ENSG00000273382	65.2563	0.349265	0.303567	1.15054	0.249922	0.382903	T47D	niraparib	TMEM167B-DT	FALSE
ENSG00000215717	2862.37	-0.131483	0.059119	-2.22405	0.0261451	0.0597826	T47D	niraparib	TMEM167B	FALSE
ENSG00000179902	7.29135	0.410042	0.660974	0.620361	0.53502	0.66913	T47D	niraparib	C1orf194	FALSE
ENSG00000116299	11147	-0.39938	0.0569269	-7.01566	2.28864e-12	2.20057e-11	T47D	niraparib	ELAPOR1	TRUE
ENSG00000031698	8912.54	0.942504	0.0408084	23.0958	5.09956e-118	3.20592e-115	T47D	niraparib	SARS1	TRUE
ENSG00000143126	4628.86	-0.366045	0.0576588	-6.34846	2.17483e-10	1.71686e-09	T47D	niraparib	CELSR2	TRUE
ENSG00000134222	1051.14	-2.00654	0.0803703	-24.9661	1.42694e-137	1.13859e-134	T47D	niraparib	PSRC1	TRUE
ENSG00000221986	0.412968	0	6.34272	0	1	NA	T47D	niraparib	MYBPHL	FALSE
ENSG00000134243	11399.6	-0.230602	0.0494143	-4.66671	3.06054e-06	1.48074e-05	T47D	niraparib	SORT1	FALSE
ENSG00000143106	3847.12	-0.160144	0.0661406	-2.42127	0.0154663	0.0377888	T47D	niraparib	PSMA5	FALSE
ENSG00000143028	29.7777	1.16797	0.349015	3.34648	0.000818434	0.00268319	T47D	niraparib	SYPL2	TRUE
ENSG00000162650	202.695	0.138455	0.152792	0.906171	0.364845	0.508846	T47D	niraparib	ATXN7L2	FALSE
ENSG00000174151	638.32	-0.186726	0.0906815	-2.05914	0.039481	0.0853024	T47D	niraparib	CYB561D1	FALSE
ENSG00000181754	376.379	1.01329	0.124998	8.10646	5.21148e-16	6.98884e-15	T47D	niraparib	AMIGO1	TRUE
ENSG00000065135	4363.08	0.125892	0.0609386	2.06588	0.0388399	0.0840923	T47D	niraparib	GNAI3	FALSE
ENSG00000134183	4.53913	0.355533	1.16091	0.306254	0.759411	0.845072	T47D	niraparib	GNAT2	FALSE
ENSG00000116337	1407.61	-0.166723	0.0643442	-2.5911	0.00956685	0.0246797	T47D	niraparib	AMPD2	FALSE
ENSG00000235045	0.599457	-0.275834	2.37018	-0.116377	0.907354	NA	T47D	niraparib	RPL7P8	FALSE
ENSG00000168765	923.677	-0.646001	0.0743357	-8.69031	3.61438e-18	5.768e-17	T47D	niraparib	GSTM4	TRUE
ENSG00000213366	605.582	-0.623002	0.336236	-1.85287	0.0639011	0.127827	T47D	niraparib	GSTM2	FALSE
ENSG00000134184	14.4932	-0.633128	0.518771	-1.22044	0.222298	0.350308	T47D	niraparib	GSTM1	FALSE
ENSG00000134201	4.18979	-0.752267	0.979696	-0.767858	0.442572	0.585038	T47D	niraparib	GSTM5	FALSE
ENSG00000241720	9.08772	0.487016	0.703696	0.692082	0.488886	0.629472	T47D	niraparib	NA	FALSE
ENSG00000134202	15653.9	-0.368204	0.0623539	-5.90506	3.5251e-09	2.44261e-08	T47D	niraparib	GSTM3	TRUE
ENSG00000228420	5.23993	-1.31327	1.00841	-1.30232	0.192808	0.313947	T47D	niraparib	LINC01768	FALSE
ENSG00000184371	230.183	0.457729	0.123723	3.69963	0.000215915	0.000787236	T47D	niraparib	CSF1	TRUE
ENSG00000168710	11195.8	-0.132609	0.0451771	-2.93532	0.00333206	0.00961968	T47D	niraparib	AHCYL1	FALSE
ENSG00000143093	1133.84	0.0278775	0.0785338	0.354974	0.722609	0.819422	T47D	niraparib	STRIP1	FALSE
ENSG00000258634	484.915	-0.328524	0.114605	-2.86659	0.00414924	0.0116973	T47D	niraparib	NA	TRUE
ENSG00000258673	4.71967	-1.09015	0.873767	-1.24764	0.212162	0.338005	T47D	niraparib	LINC01397	FALSE
ENSG00000186150	3.94741	-1.58439	1.06971	-1.48115	0.138567	0.241047	T47D	niraparib	UBL4B	FALSE
ENSG00000197106	240.143	0.00803168	0.116712	0.0688162	0.945136	0.967754	T47D	niraparib	SLC6A17	FALSE
ENSG00000224965	1.19699	1.26423	1.76068	0.718039	0.472733	NA	T47D	niraparib	LINC02586	FALSE
ENSG00000116396	203.128	-0.544225	0.166427	-3.27005	0.00107528	0.00344734	T47D	niraparib	KCNC4	TRUE
ENSG00000227963	5.68278	-0.0369246	0.666151	-0.0554297	0.955796	0.97408	T47D	niraparib	RBM15-AS1	FALSE
ENSG00000162775	1410.64	-0.0253892	0.0932033	-0.272407	0.785309	0.86224	T47D	niraparib	RBM15	FALSE
ENSG00000224699	116.731	-0.673455	0.163483	-4.11943	3.79812e-05	0.000155754	T47D	niraparib	LAMTOR5-AS1	TRUE
ENSG00000168679	195.375	-0.123051	0.223614	-0.550284	0.582124	0.708418	T47D	niraparib	SLC16A4	FALSE
ENSG00000273373	51.1482	-2.21761	0.336344	-6.59329	4.30198e-11	3.67128e-10	T47D	niraparib	NA	TRUE
ENSG00000134248	2290.54	-0.330776	0.0594692	-5.56214	2.66488e-08	1.67684e-07	T47D	niraparib	LAMTOR5	TRUE
ENSG00000177301	0.773393	-0.723594	2.35522	-0.307229	0.758669	NA	T47D	niraparib	KCNA2	FALSE
ENSG00000143119	0.426482	2.4584	3.27977	0.749563	0.453518	NA	T47D	niraparib	CD53	FALSE
ENSG00000261654	81.0077	0.286839	0.219035	1.30955	0.190347	0.310768	T47D	niraparib	NA	FALSE
ENSG00000232811	0.494451	0.18568	2.99143	0.0620708	0.950506	NA	T47D	niraparib	NA	FALSE
ENSG00000121931	1757.58	0.303176	0.0671627	4.51406	6.35992e-06	2.93206e-05	T47D	niraparib	LRIF1	TRUE
ENSG00000273010	17.1482	-0.639196	0.400145	-1.59741	0.110174	0.200515	T47D	niraparib	NA	FALSE
ENSG00000156171	2311.18	-0.635201	0.0752649	-8.43954	3.18596e-17	4.69766e-16	T47D	niraparib	DRAM2	TRUE
ENSG00000134255	1955.89	-0.253091	0.0558196	-4.53408	5.7856e-06	2.69363e-05	T47D	niraparib	CEPT1	FALSE
ENSG00000272982	4.23729	-0.185753	0.93837	-0.197953	0.843082	0.902833	T47D	niraparib	NA	FALSE
ENSG00000273221	53.4847	-0.138624	0.280719	-0.493818	0.621435	0.741149	T47D	niraparib	NA	FALSE
ENSG00000162777	1963.58	0.0719783	0.0573163	1.25581	0.209185	0.334368	T47D	niraparib	DENND2D	FALSE
ENSG00000064886	1.03918	-1.00934	1.96366	-0.514011	0.607244	NA	T47D	niraparib	CHI3L2	FALSE
ENSG00000173947	376.385	0.707022	0.110345	6.40736	1.48064e-10	1.19244e-09	T47D	niraparib	PIFO	TRUE
ENSG00000085465	80.3005	0.960356	0.196359	4.89081	1.00421e-06	5.16277e-06	T47D	niraparib	OVGP1	TRUE
ENSG00000260948	40.923	-0.731104	0.301898	-2.42169	0.0154484	0.0377539	T47D	niraparib	NA	TRUE
ENSG00000243960	5.66751	0.486392	0.777257	0.62578	0.531459	0.665962	T47D	niraparib	NA	FALSE
ENSG00000116455	1015.04	0.174624	0.0775963	2.25042	0.0244223	0.0564151	T47D	niraparib	WDR77	FALSE
ENSG00000116459	5429.55	-0.136198	0.0620007	-2.19672	0.0280407	0.0635704	T47D	niraparib	ATP5PB	FALSE
ENSG00000143110	7.04619	-0.753466	0.771782	-0.976268	0.328932	0.470361	T47D	niraparib	C1orf162	FALSE
ENSG00000116473	1788.76	-0.00157747	0.0753654	-0.020931	0.983301	0.989614	T47D	niraparib	RAP1A	FALSE
ENSG00000231346	2.25407	0.528712	1.45527	0.363309	0.716374	0.814797	T47D	niraparib	LINC01160	FALSE
ENSG00000197852	570.69	0.98077	0.0873082	11.2334	2.79453e-29	9.08704e-28	T47D	niraparib	INKA2	TRUE
ENSG00000227811	71.914	0.389505	0.240027	1.62275	0.104642	0.192222	T47D	niraparib	INKA2-AS1	FALSE
ENSG00000284830	3.37163	-0.705149	1.19129	-0.591919	0.553905	0.685022	T47D	niraparib	NA	FALSE
ENSG00000064703	1222.45	0.624772	0.054869	11.3866	4.87574e-30	1.65012e-28	T47D	niraparib	DDX20	TRUE
ENSG00000171385	1.43678	0.450456	1.62456	0.277278	0.781566	NA	T47D	niraparib	KCND3	FALSE
ENSG00000143079	779.747	0.466389	0.0807482	5.77584	7.65724e-09	5.13602e-08	T47D	niraparib	CTTNBP2NL	TRUE
ENSG00000134245	13.1411	-0.813205	0.46347	-1.7546	0.0793274	0.152778	T47D	niraparib	WNT2B	FALSE
ENSG00000273483	1.23423	-0.0911228	1.89222	-0.0481565	0.961591	NA	T47D	niraparib	NA	FALSE
ENSG00000007341	309.467	0.13037	0.12244	1.06477	0.28698	0.424809	T47D	niraparib	ST7L	FALSE
ENSG00000116489	6492.56	-0.33887	0.067281	-5.03664	4.73781e-07	2.55035e-06	T47D	niraparib	CAPZA1	TRUE
ENSG00000155363	1809.01	-0.0147714	0.0948317	-0.155764	0.876219	0.924056	T47D	niraparib	MOV10	FALSE
ENSG00000225075	1.05019	-1.50767	1.8968	-0.794849	0.426701	NA	T47D	niraparib	NA	FALSE
ENSG00000155366	7142.2	-0.152498	0.0700666	-2.17647	0.0295202	0.0664454	T47D	niraparib	RHOC	FALSE
ENSG00000271810	1.34156	-0.0283214	1.95426	-0.0144921	0.988437	NA	T47D	niraparib	NA	FALSE
ENSG00000155367	569.449	-0.505874	0.0962155	-5.25772	1.45853e-07	8.3796e-07	T47D	niraparib	PPM1J	TRUE
ENSG00000261595	0.730476	-3.32019	2.63312	-1.26093	0.207332	NA	T47D	niraparib	PPM1J-DT	FALSE
ENSG00000184599	1.62325	2.69418	1.73458	1.55322	0.120371	NA	T47D	niraparib	TAFA3	FALSE
ENSG00000234790	0.493013	3.18984	3.04109	1.04891	0.294218	NA	T47D	niraparib	NUTF2P4	FALSE
ENSG00000215866	1.93482	0.375883	1.25552	0.299385	0.764646	NA	T47D	niraparib	LINC01356	FALSE
ENSG00000224167	6.90345	0.951941	0.723091	1.31649	0.18801	0.307656	T47D	niraparib	LINC01357	FALSE
ENSG00000155380	478.459	0.481849	0.0971294	4.9609	7.01673e-07	3.68716e-06	T47D	niraparib	SLC16A1	TRUE
ENSG00000226419	26.6047	1.02956	0.357302	2.88149	0.00395806	0.011207	T47D	niraparib	SLC16A1-AS1	TRUE
ENSG00000238198	2.63659	0.130674	1.31796	0.0991491	0.92102	0.952184	T47D	niraparib	LRIG2-DT	FALSE
ENSG00000198799	696.387	0.324399	0.0962166	3.37154	0.000747481	0.00247088	T47D	niraparib	LRIG2	TRUE
ENSG00000237278	0.498152	-1.34942	3.71197	-0.363532	0.716208	NA	T47D	niraparib	RLIMP2	FALSE
ENSG00000236887	0.383151	-1.82782	3.56267	-0.513046	0.607919	NA	T47D	niraparib	NA	FALSE
ENSG00000081026	1936.23	-0.509731	0.0539449	-9.44911	3.4174e-21	6.83677e-20	T47D	niraparib	MAGI3	TRUE
ENSG00000232499	5.13822	-0.287586	0.734066	-0.39177	0.695228	0.798803	T47D	niraparib	NA	FALSE
ENSG00000116793	432.461	-0.0137002	0.0993234	-0.137935	0.890291	0.933187	T47D	niraparib	PHTF1	FALSE
ENSG00000232450	10.8157	0.344839	0.5659	0.609364	0.542283	0.675161	T47D	niraparib	NA	FALSE
ENSG00000081019	558.824	-0.509783	0.114144	-4.46614	7.96425e-06	3.62259e-05	T47D	niraparib	RSBN1	TRUE
ENSG00000134242	6.49189	0.192361	0.673484	0.28562	0.775169	0.856045	T47D	niraparib	PTPN22	FALSE
ENSG00000188761	1.7145	-1.77944	1.4772	-1.20461	0.228355	NA	T47D	niraparib	BCL2L15	FALSE
ENSG00000134262	335.533	-0.0471697	0.110942	-0.425172	0.670711	0.77975	T47D	niraparib	AP4B1	FALSE
ENSG00000118655	697.05	0.288478	0.092212	3.12842	0.00175748	0.00539221	T47D	niraparib	DCLRE1B	TRUE
ENSG00000235527	31.5959	-0.69633	0.384084	-1.81296	0.0698378	0.137423	T47D	niraparib	HIPK1-AS1	FALSE
ENSG00000163349	5113.67	0.101229	0.0555255	1.82311	0.0682863	0.135011	T47D	niraparib	HIPK1	FALSE
ENSG00000116774	6381.62	-0.489785	0.122612	-3.99459	6.4806e-05	0.000256528	T47D	niraparib	OLFML3	TRUE
ENSG00000134207	0.594402	-1.38018	5.55228	-0.248578	0.803687	NA	T47D	niraparib	SYT6	FALSE
ENSG00000197323	2585.58	0.375945	0.051187	7.34455	2.06456e-13	2.20552e-12	T47D	niraparib	TRIM33	TRUE
ENSG00000236480	6.38991	0.624851	0.753381	0.829395	0.406881	0.550593	T47D	niraparib	PKMP1	FALSE
ENSG00000116752	1570.8	0.541741	0.0837667	6.46727	9.97909e-11	8.17316e-10	T47D	niraparib	BCAS2	TRUE
ENSG00000175984	294.116	0.711346	0.127105	5.59652	2.187e-08	1.38836e-07	T47D	niraparib	DENND2C	TRUE
ENSG00000213281	3355.18	-0.0663707	0.0560074	-1.18503	0.236004	0.366588	T47D	niraparib	NRAS	FALSE
ENSG00000009307	23395.9	-0.205999	0.0476333	-4.32468	1.52754e-05	6.65484e-05	T47D	niraparib	CSDE1	FALSE
ENSG00000052723	1979.43	0.0566222	0.0619658	0.913766	0.36084	0.50448	T47D	niraparib	SIKE1	FALSE
ENSG00000134198	1.04827	0.733667	1.92003	0.382112	0.702378	NA	T47D	niraparib	TSPAN2	FALSE
ENSG00000134259	0.427853	1.4361	3.76374	0.381563	0.702786	NA	T47D	niraparib	NGF	FALSE
ENSG00000173218	1841.21	-0.784828	0.0751039	-10.4499	1.46689e-25	3.86684e-24	T47D	niraparib	VANGL1	TRUE
ENSG00000118729	35.4796	-0.47869	0.300977	-1.59045	0.111732	0.202658	T47D	niraparib	CASQ2	FALSE
ENSG00000177551	0.47828	3.18526	3.56803	0.892723	0.372006	NA	T47D	niraparib	NHLH2	FALSE
ENSG00000214204	0.609487	1.91125	2.78493	0.686281	0.492536	NA	T47D	niraparib	HNRNPA1P43	FALSE
ENSG00000163393	70.0364	0.555912	0.205176	2.70944	0.00673965	0.0180974	T47D	niraparib	SLC22A15	TRUE
ENSG00000163399	16136.2	-0.15286	0.0421426	-3.62721	0.000286496	0.00102343	T47D	niraparib	ATP1A1	FALSE
ENSG00000203865	41.8517	0.218014	0.284828	0.765421	0.444021	0.586456	T47D	niraparib	ATP1A1-AS1	FALSE
ENSG00000212385	1.43181	-0.248584	1.77779	-0.139827	0.888796	NA	T47D	niraparib	RNU6-817P	FALSE
ENSG00000224950	1.0454	-0.871897	1.9584	-0.445209	0.656169	NA	T47D	niraparib	NA	FALSE
ENSG00000116815	197.882	0.47546	0.189848	2.50443	0.0122649	0.0308086	T47D	niraparib	CD58	TRUE
ENSG00000177173	8.9187	0.170832	0.571945	0.298686	0.765179	0.848854	T47D	niraparib	NAP1L4P1	FALSE
ENSG00000143061	4621.43	-0.145211	0.0750961	-1.93367	0.0531535	0.10931	T47D	niraparib	IGSF3	FALSE
ENSG00000272715	2.81618	-1.20439	1.09348	-1.10143	0.270708	0.406377	T47D	niraparib	NA	FALSE
ENSG00000134247	12978.1	-0.194976	0.0558661	-3.49006	0.000482919	0.00165106	T47D	niraparib	PTGFRN	FALSE
ENSG00000134256	59.314	0.289021	0.22389	1.29091	0.196735	0.318591	T47D	niraparib	CD101	FALSE
ENSG00000236137	34.7296	-0.541806	0.376843	-1.43775	0.150505	0.257729	T47D	niraparib	NA	FALSE
ENSG00000116830	2220.12	-0.24884	0.0474652	-5.24257	1.58352e-07	9.05007e-07	T47D	niraparib	TTF2	FALSE
ENSG00000134253	599.721	-0.0986254	0.0786575	-1.25386	0.209894	0.335293	T47D	niraparib	TRIM45	FALSE
ENSG00000134258	439.241	0.18416	0.141815	1.2986	0.194083	0.315403	T47D	niraparib	VTCN1	FALSE
ENSG00000271427	5.95115	1.62051	1.04104	1.55662	0.119561	0.213756	T47D	niraparib	NA	FALSE
ENSG00000198162	3461.87	-0.265575	0.0570095	-4.65844	3.18615e-06	1.53578e-05	T47D	niraparib	MAN1A2	TRUE
ENSG00000279513	4.50036	1.29156	0.915085	1.4114	0.158125	0.268209	T47D	niraparib	NA	FALSE
ENSG00000226755	0.522622	-1.93864	2.90318	-0.667765	0.504284	NA	T47D	niraparib	VPS25P1	FALSE
ENSG00000183508	728.198	-0.579909	0.0933192	-6.21425	5.15714e-10	3.90474e-09	T47D	niraparib	TENT5C	TRUE
ENSG00000228217	0.468829	0.798794	2.96681	0.269244	0.787742	NA	T47D	niraparib	PNRC2P1	FALSE
ENSG00000196505	953.968	-0.162167	0.08132	-1.99418	0.0461319	0.0970936	T47D	niraparib	GDAP2	FALSE
ENSG00000065183	1470.66	0.437153	0.0603753	7.2406	4.46719e-13	4.62457e-12	T47D	niraparib	WDR3	TRUE
ENSG00000155761	10.787	0.464096	0.56211	0.825632	0.409013	0.552506	T47D	niraparib	SPAG17	FALSE
ENSG00000226126	0.686521	-1.05991	2.37274	-0.446702	0.65509	NA	T47D	niraparib	PSMC1P12	FALSE
ENSG00000092607	1.24472	0.965631	1.68997	0.571389	0.567736	NA	T47D	niraparib	TBX15	FALSE
ENSG00000116874	485.368	-0.435896	0.0892346	-4.88483	1.0352e-06	5.31195e-06	T47D	niraparib	WARS2	TRUE
ENSG00000231365	123.961	0.831606	0.201854	4.11984	3.79144e-05	0.00015551	T47D	niraparib	WARS2-AS1	TRUE
ENSG00000260941	0.938225	1.40179	1.88681	0.742939	0.457519	NA	T47D	niraparib	LINC00622	FALSE
ENSG00000143067	226.249	0.471811	0.137664	3.42727	0.000609683	0.00204767	T47D	niraparib	ZNF697	TRUE
ENSG00000092621	9982.8	-0.107411	0.0298398	-3.59957	0.00031874	0.00113074	T47D	niraparib	PHGDH	FALSE
ENSG00000134240	71.3596	0.114102	0.295391	0.386274	0.699294	0.801655	T47D	niraparib	HMGCS2	FALSE
ENSG00000134193	1.06198	0.389231	1.67391	0.232528	0.816128	NA	T47D	niraparib	REG4	FALSE
ENSG00000227205	1.88998	3.24777	1.55217	2.09241	0.0364023	NA	T47D	niraparib	PFN1P9	FALSE
ENSG00000134250	15256.1	-0.565885	0.0669453	-8.45294	2.84064e-17	4.21544e-16	T47D	niraparib	NOTCH2	TRUE
ENSG00000265808	1436.12	0.00735094	0.0752214	0.097724	0.922151	0.952957	T47D	niraparib	SEC22B	FALSE
ENSG00000274642	1.19251	-1.02761	1.85334	-0.554464	0.579261	NA	T47D	niraparib	NA	FALSE
ENSG00000223804	65.1128	-0.612476	0.218705	-2.80047	0.00510284	0.0141321	T47D	niraparib	NA	TRUE
ENSG00000270231	179.864	-0.188787	0.169719	-1.11235	0.265988	0.401382	T47D	niraparib	NBPF8	FALSE
ENSG00000270392	0.589814	-3.44514	5.33704	-0.645515	0.518594	NA	T47D	niraparib	PFN1P2	FALSE
ENSG00000275131	121.113	-0.627527	0.209301	-2.9982	0.00271577	0.00800189	T47D	niraparib	PDE4DIPP2	TRUE
ENSG00000273136	16.972	-0.340224	0.402239	-0.845826	0.39765	0.541884	T47D	niraparib	NBPF26	FALSE
ENSG00000263353	0.818285	3.2747	2.58041	1.26906	0.20442	NA	T47D	niraparib	PPIAL4A	FALSE
ENSG00000226067	56.7724	-0.302452	0.282004	-1.07251	0.283491	0.420996	T47D	niraparib	LINC00623	FALSE
ENSG00000277610	0.918535	-0.763035	2.23464	-0.341457	0.73276	NA	T47D	niraparib	RNVU1-4	FALSE
ENSG00000285215	1.61342	-2.29822	1.70473	-1.34814	0.177613	NA	T47D	niraparib	NA	FALSE
ENSG00000234998	1.3321	1.4456	1.83486	0.787856	0.430781	NA	T47D	niraparib	NA	FALSE
ENSG00000233029	18.0947	0.372061	0.454736	0.81819	0.413249	0.556789	T47D	niraparib	NA	FALSE
ENSG00000223345	0.442894	0.863451	6.34272	0.136133	0.891716	NA	T47D	niraparib	H2BP1	FALSE
ENSG00000188610	326.975	-1.90327	0.129894	-14.6525	1.29866e-48	1.12258e-46	T47D	niraparib	FAM72B	TRUE
ENSG00000171943	430.659	-0.0219345	0.112855	-0.19436	0.845894	0.904583	T47D	niraparib	SRGAP2C	FALSE
ENSG00000227082	0.686851	0.00849893	2.1496	0.00395373	0.996845	NA	T47D	niraparib	LINC02798	FALSE
ENSG00000233432	4.6971	-0.04869	0.91581	-0.0531661	0.9576	0.97518	T47D	niraparib	MTIF2P1	FALSE
ENSG00000231752	1.36728	0.78865	1.3988	0.563804	0.572888	NA	T47D	niraparib	EMBP1	FALSE
ENSG00000179571	14.9184	-0.591103	0.447082	-1.32213	0.186124	0.305315	T47D	niraparib	NBPF17P	FALSE
ENSG00000223779	1.40934	-2.4152	1.65155	-1.46238	0.143637	NA	T47D	niraparib	NA	FALSE
ENSG00000242352	0.576016	2.60533	2.7632	0.942866	0.34575	NA	T47D	niraparib	FAM91A3P	FALSE
ENSG00000234571	2.35614	-0.12287	1.03856	-0.118308	0.905823	0.94258	T47D	niraparib	H2BP2	FALSE
ENSG00000263513	117.736	-2.18742	0.201638	-10.8482	2.03303e-27	5.96565e-26	T47D	niraparib	FAM72C	TRUE
ENSG00000270872	15.49	-0.288667	0.479779	-0.601666	0.547397	0.679895	T47D	niraparib	SRGAP2D	FALSE
ENSG00000232527	0.396728	2.77608	6.27437	0.442447	0.658166	NA	T47D	niraparib	LINC02802	FALSE
ENSG00000207205	0.349447	-1.0599	4.02034	-0.263633	0.792062	NA	T47D	niraparib	RNVU1-15	FALSE
ENSG00000237343	0.414989	-1.35518	3.71331	-0.364952	0.715147	NA	T47D	niraparib	NA	FALSE
ENSG00000233586	0.466415	2.39742	3.58393	0.668935	0.503537	NA	T47D	niraparib	NA	FALSE
ENSG00000266338	852.566	-0.300582	0.100557	-2.98916	0.00279744	0.00822385	T47D	niraparib	NBPF15	TRUE
ENSG00000196369	263.429	0.451822	0.147314	3.06706	0.00216176	0.00650817	T47D	niraparib	SRGAP2B	TRUE
ENSG00000215784	173.929	-2.25175	0.173553	-12.9744	1.70974e-38	8.86754e-37	T47D	niraparib	FAM72D	TRUE
ENSG00000272419	61.9564	-0.371396	0.218418	-1.70039	0.0890578	0.168392	T47D	niraparib	LINC01145	FALSE
ENSG00000281571	17.6063	0.29887	0.449648	0.664675	0.506258	0.644069	T47D	niraparib	NA	FALSE
ENSG00000223612	2.28534	0.671574	1.08457	0.619208	0.535779	0.669876	T47D	niraparib	NA	FALSE
ENSG00000276216	1.88429	0.684403	1.38669	0.493553	0.621622	NA	T47D	niraparib	NA	FALSE
ENSG00000236140	1.59245	-1.93083	1.82246	-1.05946	0.289388	NA	T47D	niraparib	NA	FALSE
ENSG00000162825	108.14	-0.370506	0.221072	-1.67595	0.0937478	0.175627	T47D	niraparib	NBPF20	FALSE
ENSG00000270722	0.58329	-0.909301	2.66263	-0.341505	0.732723	NA	T47D	niraparib	RNVU1-31	FALSE
ENSG00000275064	1.06048	-1.22917	2.03026	-0.605426	0.544896	NA	T47D	niraparib	PDE4DIPP5	FALSE
ENSG00000272150	47.2231	0.653641	0.242827	2.69179	0.00710693	0.0189756	T47D	niraparib	NBPF25P	TRUE
ENSG00000117262	179.747	-0.0351856	0.148921	-0.23627	0.813223	0.881874	T47D	niraparib	GPR89A	FALSE
ENSG00000174827	2243.31	-0.653681	0.0539309	-12.1207	8.20445e-34	3.46659e-32	T47D	niraparib	PDZK1	TRUE
ENSG00000117281	2.56852	2.01629	1.40626	1.4338	0.151629	0.259247	T47D	niraparib	CD160	FALSE
ENSG00000265491	2680.32	0.591357	0.0483768	12.224	2.31451e-34	9.92082e-33	T47D	niraparib	RNF115	TRUE
ENSG00000186141	1706.9	1.50136	0.0549082	27.3431	1.30356e-164	1.42335e-161	T47D	niraparib	POLR3C	TRUE
ENSG00000186364	604.189	0.681955	0.0818204	8.33478	7.76417e-17	1.11317e-15	T47D	niraparib	NUDT17	TRUE
ENSG00000131788	4659.16	-0.635108	0.0436094	-14.5635	4.79073e-48	3.9597e-46	T47D	niraparib	PIAS3	TRUE
ENSG00000198483	16.218	-0.613563	0.518896	-1.18244	0.237031	0.36766	T47D	niraparib	ANKRD35	FALSE
ENSG00000143127	357.338	-0.901097	0.156127	-5.77155	7.85477e-09	5.26341e-08	T47D	niraparib	ITGA10	TRUE
ENSG00000244619	2.47321	1.94497	1.4243	1.36557	0.172075	0.287052	T47D	niraparib	NA	FALSE
ENSG00000131779	2450.62	-0.132821	0.0668625	-1.98648	0.0469804	0.0986394	T47D	niraparib	PEX11B	FALSE
ENSG00000265241	6795.67	0.123445	0.0462286	2.67031	0.00757819	0.0200901	T47D	niraparib	RBM8A	FALSE
ENSG00000211451	143.269	-1.05111	0.202774	-5.18365	2.17587e-07	1.22432e-06	T47D	niraparib	GNRHR2	TRUE
ENSG00000234222	16.9854	0.0116756	0.435294	0.0268224	0.978601	0.986981	T47D	niraparib	LIX1L-AS1	FALSE
ENSG00000271601	409.979	-0.568914	0.122059	-4.66097	3.14724e-06	1.51808e-05	T47D	niraparib	LIX1L	TRUE
ENSG00000272031	356.54	-0.493555	0.0966907	-5.10447	3.3173e-07	1.82355e-06	T47D	niraparib	ANKRD34A	TRUE
ENSG00000121851	837.091	-0.614637	0.0818559	-7.50876	5.96901e-14	6.69007e-13	T47D	niraparib	POLR3GL	TRUE
ENSG00000265972	6060.36	1.23712	0.135184	9.15141	5.61965e-20	1.029e-18	T47D	niraparib	TXNIP	TRUE
ENSG00000201558	0.61549	-0.208505	2.53052	-0.0823961	0.934332	NA	T47D	niraparib	RNVU1-6	FALSE
ENSG00000233396	45.4982	0.219379	0.287854	0.762122	0.445987	0.588204	T47D	niraparib	LINC01719	FALSE
ENSG00000271425	237.679	-0.211925	0.154304	-1.37343	0.16962	0.283923	T47D	niraparib	NBPF10	FALSE
ENSG00000264343	3.84572	-0.880208	1.04678	-0.840872	0.40042	0.544229	T47D	niraparib	NOTCH2NLA	FALSE
ENSG00000276509	0.412852	-2.13395	3.80625	-0.560644	0.57504	NA	T47D	niraparib	NA	FALSE
ENSG00000277406	9.64114	0.259594	0.597774	0.434267	0.664094	0.774484	T47D	niraparib	SEC22B4P	FALSE
ENSG00000273768	0.605862	-1.05991	6.34272	-0.167107	0.867286	NA	T47D	niraparib	RNVU1-29	FALSE
ENSG00000276975	1.43357	3.15681	1.63663	1.92884	0.0537504	NA	T47D	niraparib	HYDIN2	FALSE
ENSG00000268043	304.41	-0.218461	0.157382	-1.3881	0.165107	0.277781	T47D	niraparib	NBPF12	FALSE
ENSG00000230832	9.94344	-1.0001	0.59752	-1.67375	0.0941803	0.176326	T47D	niraparib	SSBL4P	FALSE
ENSG00000286172	0.476271	2.36435	2.81691	0.83934	0.401278	NA	T47D	niraparib	RNVU1-8	FALSE
ENSG00000283342	7.97692	1.23491	0.732358	1.68621	0.0917548	0.172626	T47D	niraparib	NBPF13P	FALSE
ENSG00000131791	1428.27	-0.0708611	0.0783043	-0.904945	0.365494	0.509545	T47D	niraparib	PRKAB2	FALSE
ENSG00000180867	432.917	-0.450906	0.106833	-4.22065	2.43604e-05	0.000102678	T47D	niraparib	PDIA3P1	TRUE
ENSG00000237188	1.09379	1.12213	1.67554	0.669711	0.503042	NA	T47D	niraparib	NA	FALSE
ENSG00000131781	441.717	-0.564771	0.106531	-5.30148	1.14867e-07	6.68077e-07	T47D	niraparib	FMO5	TRUE
ENSG00000226015	40.3915	-0.48077	0.278126	-1.72861	0.0838796	0.160192	T47D	niraparib	CCT8P1	FALSE
ENSG00000131778	13.5192	-0.377502	0.56382	-0.669542	0.50315	0.641491	T47D	niraparib	CHD1L	FALSE
ENSG00000278811	2.15752	2.72999	1.42905	1.91036	0.0560873	0.114335	T47D	niraparib	LINC00624	FALSE
ENSG00000213226	1.68966	-1.90378	1.63538	-1.16413	0.244373	NA	T47D	niraparib	NA	FALSE
ENSG00000272443	1.67737	2.50978	1.66104	1.51097	0.130797	NA	T47D	niraparib	OR13Z2P	FALSE
ENSG00000116128	1866.58	0.0555339	0.0572233	0.970476	0.331809	0.473641	T47D	niraparib	BCL9	FALSE
ENSG00000162836	529.781	0.154434	0.105352	1.46589	0.142677	0.246604	T47D	niraparib	ACP6	FALSE
ENSG00000265107	35.8121	0.30732	0.28475	1.07926	0.28047	0.417945	T47D	niraparib	GJA5	FALSE
ENSG00000188092	133.077	-0.116781	0.151509	-0.770784	0.440835	0.583524	T47D	niraparib	GPR89B	FALSE
ENSG00000215859	1.54429	-2.12096	1.79993	-1.17836	0.238653	NA	T47D	niraparib	PDZK1P1	FALSE
ENSG00000273059	2.37557	-0.0593371	1.09149	-0.0543632	0.956646	0.974543	T47D	niraparib	NA	FALSE
ENSG00000274372	4.39938	-0.0768448	0.849469	-0.0904621	0.92792	0.956458	T47D	niraparib	LINC02804	FALSE
ENSG00000206585	0.700899	0.0495633	2.42034	0.0204778	0.983662	NA	T47D	niraparib	RNVU1-7	FALSE
ENSG00000229828	1.13213	2.50272	1.7623	1.42014	0.155566	NA	T47D	niraparib	PDE4DIPP1	FALSE
ENSG00000263956	309.218	-0.395084	0.131481	-3.00487	0.00265695	0.00785089	T47D	niraparib	NBPF11	TRUE
ENSG00000198658	0.747661	1.11104	2.3435	0.474093	0.635434	NA	T47D	niraparib	ABHD17AP1	FALSE
ENSG00000227733	3.44177	-1.66918	1.15097	-1.45023	0.146994	0.25273	T47D	niraparib	NA	FALSE
ENSG00000199879	1.88908	-0.643147	1.56518	-0.410911	0.681138	NA	T47D	niraparib	RNVU1-22	FALSE
ENSG00000274020	160.992	-0.261104	0.170698	-1.52962	0.12611	0.223136	T47D	niraparib	LINC01138	FALSE
ENSG00000224481	1.8591	-1.43711	1.49986	-0.958161	0.337982	NA	T47D	niraparib	NA	FALSE
ENSG00000283676	0.431544	-3.6468	3.58491	-1.01727	0.309027	NA	T47D	niraparib	MIR5087	FALSE
ENSG00000272824	0.648809	-2.87087	2.53871	-1.13084	0.258123	NA	T47D	niraparib	NA	FALSE
ENSG00000207340	0.591872	-0.0981131	3.29923	-0.0297382	0.976276	NA	T47D	niraparib	RNVU1-1	FALSE
ENSG00000231551	6.48688	1.57283	0.708301	2.22057	0.02638	0.0602598	T47D	niraparib	PDE4DIPP6	FALSE
ENSG00000201183	0.520869	3.32133	6.2612	0.530462	0.595792	NA	T47D	niraparib	RNVU1-3	FALSE
ENSG00000225871	1.16536	-1.26408	1.7525	-0.7213	0.470725	NA	T47D	niraparib	NA	FALSE
ENSG00000280649	29.1731	0.580884	0.296398	1.95981	0.0500181	0.103778	T47D	niraparib	NA	FALSE
ENSG00000274210	1.85392	0.75691	1.46618	0.516246	0.605683	NA	T47D	niraparib	RNVU1-27	FALSE
ENSG00000270629	784.49	-0.467576	0.105497	-4.43212	9.33104e-06	4.20282e-05	T47D	niraparib	NBPF14	TRUE
ENSG00000178104	3963.7	-0.339583	0.0551378	-6.1588	7.3298e-10	5.44642e-09	T47D	niraparib	PDE4DIP	TRUE
ENSG00000269713	615.815	-0.0458856	0.0979562	-0.46843	0.639477	0.755587	T47D	niraparib	NBPF9	FALSE
ENSG00000274265	70.7656	-0.169439	0.221713	-0.764226	0.444732	0.587062	T47D	niraparib	NA	FALSE
ENSG00000215861	32.3185	1.58696	0.346671	4.57772	4.70064e-06	2.21534e-05	T47D	niraparib	NA	TRUE
ENSG00000272755	2.01619	-1.65457	1.12464	-1.47119	0.141239	0.244648	T47D	niraparib	NA	FALSE
ENSG00000286219	34.0338	0.461455	0.346373	1.33225	0.182778	0.30097	T47D	niraparib	NOTCH2NLC	FALSE
ENSG00000271383	8.09866	-0.207513	0.628856	-0.329984	0.741412	0.832143	T47D	niraparib	NBPF19	FALSE
ENSG00000277147	124.492	0.121248	0.154391	0.785327	0.432262	0.575665	T47D	niraparib	LINC00869	FALSE
ENSG00000203814	32.0495	-0.908857	0.377484	-2.40767	0.0160548	0.0390288	T47D	niraparib	H2BC18	TRUE
ENSG00000233030	31.9355	0.313799	0.327553	0.958008	0.338059	0.480105	T47D	niraparib	NA	FALSE
ENSG00000183598	1.29166	-0.00142265	2.02115	-0.000703881	0.999438	NA	T47D	niraparib	H3C13	FALSE
ENSG00000270882	13.3158	0.936311	0.533443	1.75522	0.079221	0.152644	T47D	niraparib	H4C14	FALSE
ENSG00000220323	398.464	-0.767113	0.117447	-6.53156	6.50872e-11	5.43599e-10	T47D	niraparib	H2BC19P	TRUE
ENSG00000261716	464.353	-0.736248	0.0978331	-7.52555	5.24971e-14	5.92549e-13	T47D	niraparib	H2BC20P	TRUE
ENSG00000184678	1243.77	-1.25403	0.0745122	-16.8299	1.47315e-63	2.1987e-61	T47D	niraparib	H2BC21	TRUE
ENSG00000184260	5.96814	-0.110613	0.848923	-0.130298	0.896331	0.937026	T47D	niraparib	H2AC20	FALSE
ENSG00000184270	2.91	-0.461447	1.15593	-0.3992	0.689746	0.794486	T47D	niraparib	H2AC21	FALSE
ENSG00000178096	1079.64	-0.0260836	0.0660256	-0.395052	0.692804	0.79699	T47D	niraparib	BOLA1	FALSE
ENSG00000159164	4.69616	-1.61622	0.901722	-1.79237	0.0730739	0.142614	T47D	niraparib	SV2A	FALSE
ENSG00000143368	4845.01	0.293065	0.0455408	6.43522	1.23292e-10	1.00032e-09	T47D	niraparib	SF3B4	TRUE
ENSG00000014914	908.875	0.0609262	0.174279	0.34959	0.726647	0.822288	T47D	niraparib	MTMR11	FALSE
ENSG00000264522	3005.54	0.542089	0.0550633	9.84484	7.21525e-23	1.61824e-21	T47D	niraparib	OTUD7B	TRUE
ENSG00000285184	418.364	0.333561	0.103917	3.2099	0.00132783	0.0041827	T47D	niraparib	NA	TRUE
ENSG00000136631	3772.1	0.0603844	0.0449888	1.34221	0.179528	0.297032	T47D	niraparib	VPS45	FALSE
ENSG00000023902	73.3318	-0.0243068	0.246	-0.0988081	0.921291	0.952324	T47D	niraparib	PLEKHO1	FALSE
ENSG00000143401	8100.93	-0.77743	0.043069	-18.0508	7.77396e-73	1.46617e-70	T47D	niraparib	ANP32E	TRUE
ENSG00000222222	0.545875	-1.05991	3.15836	-0.335589	0.737181	NA	T47D	niraparib	RNU2-17P	FALSE
ENSG00000276110	1.27375	0.615181	2.12449	0.289566	0.772148	NA	T47D	niraparib	NA	FALSE
ENSG00000118298	47.7265	-0.397189	0.273197	-1.45385	0.145987	0.251277	T47D	niraparib	CA14	FALSE
ENSG00000117362	12025.3	-0.0121831	0.0311256	-0.391416	0.69549	0.798931	T47D	niraparib	APH1A	FALSE
ENSG00000118292	42.2122	0.53768	0.294242	1.82734	0.0676486	0.134018	T47D	niraparib	C1orf54	FALSE
ENSG00000159208	1128.22	0.627238	0.11706	5.35825	8.40327e-08	4.9682e-07	T47D	niraparib	CIART	TRUE
ENSG00000266472	2309.62	0.184569	0.0514357	3.58835	0.000332784	0.00117654	T47D	niraparib	MRPS21	FALSE
ENSG00000117360	3050.86	0.183591	0.0848449	2.16384	0.0304767	0.0682943	T47D	niraparib	PRPF3	FALSE
ENSG00000163125	4645.97	0.102181	0.0425065	2.40389	0.0162219	0.0393935	T47D	niraparib	RPRD2	FALSE
ENSG00000143374	3541.45	0.0441468	0.0434487	1.01607	0.309597	0.449759	T47D	niraparib	TARS2	FALSE
ENSG00000143369	29.1005	-0.31718	0.40616	-0.780925	0.434847	0.577698	T47D	niraparib	ECM1	FALSE
ENSG00000228126	15.3213	-2.25767	0.574818	-3.92762	8.57904e-05	0.00033336	T47D	niraparib	FALEC	TRUE
ENSG00000237781	8.31674	-0.829445	0.69873	-1.18707	0.235198	0.365722	T47D	niraparib	ADAMTSL4-AS2	FALSE
ENSG00000143382	1108.8	0.246966	0.120524	2.0491	0.0404524	0.0870295	T47D	niraparib	ADAMTSL4	FALSE
ENSG00000264553	1.08822	-0.0393049	1.91028	-0.0205755	0.983584	NA	T47D	niraparib	MIR4257	FALSE
ENSG00000203804	22.8728	-0.68612	0.569716	-1.20432	0.228466	0.357988	T47D	niraparib	ADAMTSL4-AS1	FALSE
ENSG00000277452	3.53234	-2.24827	1.30372	-1.72451	0.0846163	0.161361	T47D	niraparib	RN7SL473P	FALSE
ENSG00000274963	3.43999	-0.431132	1.19888	-0.359612	0.719137	0.81682	T47D	niraparib	RN7SL600P	FALSE
ENSG00000143384	15815.3	0.153992	0.0492869	3.12441	0.00178163	0.00546044	T47D	niraparib	MCL1	FALSE
ENSG00000253047	6.38594	-0.932189	0.689054	-1.35285	0.176102	0.292577	T47D	niraparib	NA	FALSE
ENSG00000143420	14218.8	0.119813	0.055762	2.14865	0.0316621	0.0706303	T47D	niraparib	ENSA	FALSE
ENSG00000276103	5.35165	-1.44795	0.889437	-1.62794	0.103537	0.190589	T47D	niraparib	NA	FALSE
ENSG00000143457	2456.79	0.246313	0.0801125	3.07458	0.00210796	0.00636169	T47D	niraparib	GOLPH3L	FALSE
ENSG00000163131	56.6447	-0.0591406	0.285756	-0.206962	0.83604	0.898073	T47D	niraparib	CTSS	FALSE
ENSG00000143387	202.946	-0.496192	0.178582	-2.77851	0.00546096	0.0150176	T47D	niraparib	CTSK	TRUE
ENSG00000143437	4729	0.171408	0.043884	3.90592	9.38657e-05	0.000362161	T47D	niraparib	ARNT	FALSE
ENSG00000224800	1.45208	-0.936398	1.81793	-0.515089	0.606491	NA	T47D	niraparib	RPS27AP6	FALSE
ENSG00000283324	0.373161	0	4.81171	0	1	NA	T47D	niraparib	CTXND2	FALSE
ENSG00000143379	4473.61	0.247508	0.0490233	5.04879	4.44628e-07	2.4009e-06	T47D	niraparib	SETDB1	FALSE
ENSG00000143418	18993.6	-0.253222	0.0447641	-5.65681	1.54216e-08	9.98866e-08	T47D	niraparib	CERS2	FALSE
ENSG00000259357	13.7441	-1.51803	0.514591	-2.94997	0.00317807	0.00923679	T47D	niraparib	NA	TRUE
ENSG00000231073	2.35655	0.294565	1.51411	0.194546	0.845748	0.904583	T47D	niraparib	NA	FALSE
ENSG00000143412	2464.11	-0.443775	0.083171	-5.33569	9.5182e-08	5.5844e-07	T47D	niraparib	ANXA9	TRUE
ENSG00000143409	2604.54	-0.0828547	0.0594865	-1.39283	0.163671	0.275991	T47D	niraparib	MINDY1	FALSE
ENSG00000143363	3124.59	-0.114885	0.0470066	-2.44401	0.0145252	0.0358055	T47D	niraparib	PRUNE1	FALSE
ENSG00000163141	5093.87	-0.105266	0.0449218	-2.34332	0.0191129	0.0455243	T47D	niraparib	BNIPL	FALSE
ENSG00000143443	347.573	0.919467	0.108502	8.47422	2.3665e-17	3.54993e-16	T47D	niraparib	C1orf56	TRUE
ENSG00000197622	12305.7	-0.283839	0.0382586	-7.41898	1.18027e-13	1.284e-12	T47D	niraparib	CDC42SE1	TRUE
ENSG00000213190	786.589	0.317408	0.0821078	3.86575	0.000110749	0.000422431	T47D	niraparib	MLLT11	TRUE
ENSG00000143458	1201.13	0.370551	0.0741782	4.99542	5.87088e-07	3.12061e-06	T47D	niraparib	GABPB2	TRUE
ENSG00000261168	2.63205	0.921034	1.32122	0.697107	0.485736	0.626489	T47D	niraparib	NA	FALSE
ENSG00000143434	158.941	0.223661	0.220364	1.01496	0.310124	0.450256	T47D	niraparib	SEMA6C	FALSE
ENSG00000163156	1946.23	0.691518	0.0615752	11.2305	2.88953e-29	9.38126e-28	T47D	niraparib	SCNM1	TRUE
ENSG00000163155	1073.18	0.0583118	0.0836015	0.697497	0.485492	0.626369	T47D	niraparib	LYSMD1	FALSE
ENSG00000163159	3615.45	0.438948	0.0422182	10.3971	2.55495e-25	6.67569e-24	T47D	niraparib	VPS72	TRUE
ENSG00000143398	8714.69	0.273782	0.0535659	5.11113	3.20243e-07	1.76743e-06	T47D	niraparib	PIP5K1A	TRUE
ENSG00000159352	8858.78	0.250498	0.0401354	6.24132	4.33881e-10	3.31661e-09	T47D	niraparib	PSMD4	FALSE
ENSG00000232671	68.3856	0.10336	0.223869	0.461699	0.644298	0.759434	T47D	niraparib	ZNF687-AS1	FALSE
ENSG00000143373	4769.59	0.343164	0.045714	7.50675	6.06128e-14	6.78615e-13	T47D	niraparib	ZNF687	TRUE
ENSG00000143393	6595	0.0476882	0.0452809	1.05316	0.292266	0.43085	T47D	niraparib	PI4KB	FALSE
ENSG00000265753	1.67292	-1.31902	1.34161	-0.983162	0.325528	NA	T47D	niraparib	RN7SL444P	FALSE
ENSG00000273481	1.51428	0.408683	1.64604	0.248283	0.803916	NA	T47D	niraparib	NA	FALSE
ENSG00000143390	5554.14	-0.819591	0.0597581	-13.7151	8.23983e-43	5.29237e-41	T47D	niraparib	RFX5	TRUE
ENSG00000224645	1.24415	1.67421	2.16099	0.774739	0.438494	NA	T47D	niraparib	NA	FALSE
ENSG00000237976	6.69603	-0.515908	0.78054	-0.660963	0.508636	0.646262	T47D	niraparib	RFX5-AS1	FALSE
ENSG00000143416	2989.55	-0.55163	0.088262	-6.24991	4.10679e-10	3.14854e-09	T47D	niraparib	SELENBP1	TRUE
ENSG00000159377	10634.8	-0.015116	0.055826	-0.270769	0.786569	0.863416	T47D	niraparib	PSMB4	FALSE
ENSG00000143442	5614.22	0.304435	0.0700417	4.34649	1.38334e-05	6.07125e-05	T47D	niraparib	POGZ	TRUE
ENSG00000143375	10091	0.0745676	0.0620346	1.20203	0.229351	0.358994	T47D	niraparib	CGN	FALSE
ENSG00000143367	5412.31	0.612193	0.0553182	11.0668	1.8187e-28	5.59805e-27	T47D	niraparib	TUFT1	TRUE
ENSG00000232536	14.6168	0.272004	0.683647	0.397872	0.690725	0.795259	T47D	niraparib	NA	FALSE
ENSG00000207606	1.45678	-0.0981247	2.03396	-0.0482431	0.961522	NA	T47D	niraparib	MIR554	FALSE
ENSG00000223861	6.71966	-0.0160404	0.828171	-0.0193685	0.984547	0.990419	T47D	niraparib	NA	FALSE
ENSG00000143376	3593.22	0.0559348	0.0699881	0.799205	0.424171	0.567367	T47D	niraparib	SNX27	FALSE
ENSG00000250734	0.660663	-1.0599	2.71489	-0.390405	0.696237	NA	T47D	niraparib	NA	FALSE
ENSG00000227045	0.618227	-0.980436	2.95142	-0.332192	0.739745	NA	T47D	niraparib	NA	FALSE
ENSG00000159409	13.2546	1.60087	0.453082	3.5333	0.00041041	0.00142048	T47D	niraparib	CELF3	TRUE
ENSG00000178796	3.01335	0.365691	1.50088	0.243652	0.807501	0.877963	T47D	niraparib	RIIAD1	FALSE
ENSG00000269621	0.973016	2.12646	1.93061	1.10144	0.270703	NA	T47D	niraparib	NA	FALSE
ENSG00000143436	4736.17	-0.258426	0.0469908	-5.4995	3.80879e-08	2.3545e-07	T47D	niraparib	MRPL9	FALSE
ENSG00000143450	183.416	-0.272395	0.160413	-1.69808	0.0894919	0.169105	T47D	niraparib	OAZ3	FALSE
ENSG00000249602	56.2343	-0.0382125	0.22871	-0.167079	0.867308	0.918359	T47D	niraparib	NA	FALSE
ENSG00000268288	17.4015	-1.01132	0.447457	-2.26015	0.0238116	0.0552321	T47D	niraparib	NA	FALSE
ENSG00000182134	2720.04	-0.178751	0.0601336	-2.97257	0.00295315	0.0086412	T47D	niraparib	TDRKH	FALSE
ENSG00000203288	193.95	0.153962	0.157261	0.979021	0.32757	0.469223	T47D	niraparib	TDRKH-AS1	FALSE
ENSG00000269489	3.43597	-0.578193	1.19122	-0.48538	0.627407	0.745614	T47D	niraparib	NA	FALSE
ENSG00000213171	36.2395	0.449445	0.292906	1.53443	0.124923	0.221517	T47D	niraparib	LINGO4	FALSE
ENSG00000143365	3599.46	0.120814	0.0766969	1.57521	0.115208	0.207583	T47D	niraparib	RORC	FALSE
ENSG00000225556	51.4698	0.438911	0.269409	1.62916	0.103278	0.190235	T47D	niraparib	C2CD4D	FALSE
ENSG00000201134	0.445331	0	3.47619	0	1	NA	T47D	niraparib	NA	FALSE
ENSG00000234614	73.8689	0.177532	0.228837	0.775802	0.437866	0.580519	T47D	niraparib	C2CD4D-AS1	FALSE
ENSG00000196407	1.08831	0.907953	2.19202	0.414208	0.678721	NA	T47D	niraparib	THEM5	FALSE
ENSG00000159445	837.707	0.065652	0.0813494	0.807037	0.419645	0.562983	T47D	niraparib	THEM4	FALSE
ENSG00000285651	0.917434	-0.39146	2.00487	-0.195254	0.845194	NA	T47D	niraparib	NA	FALSE
ENSG00000197747	13616.2	-0.371889	0.063541	-5.85274	4.83554e-09	3.30755e-08	T47D	niraparib	S100A10	TRUE
ENSG00000229021	10.6258	-0.0951036	0.528466	-0.179962	0.857183	0.911861	T47D	niraparib	NA	FALSE
ENSG00000163191	11853.2	-0.199756	0.0677457	-2.94861	0.00319204	0.00926962	T47D	niraparib	S100A11	FALSE
ENSG00000182898	1.63757	1.1557	1.90782	0.605771	0.544667	NA	T47D	niraparib	TCHHL1	FALSE
ENSG00000159450	21.7885	0.583027	0.483797	1.20511	0.228162	0.357671	T47D	niraparib	TCHH	FALSE
ENSG00000237975	1.32294	0.404161	1.86673	0.216508	0.828592	NA	T47D	niraparib	FLG-AS1	FALSE
ENSG00000236427	0.408448	1.83054	3.42598	0.534312	0.593126	NA	T47D	niraparib	NA	FALSE
ENSG00000183586	0.644576	-2.35146	2.92457	-0.804038	0.421375	NA	T47D	niraparib	HMGN3P1	FALSE
ENSG00000226947	0.373135	-1.05989	4.83175	-0.219359	0.82637	NA	T47D	niraparib	LCEP4	FALSE
ENSG00000203786	3.2098	2.5903	1.14579	2.2607	0.0237778	0.0551723	T47D	niraparib	KPRP	FALSE
ENSG00000196734	1.27906	5.03009	2.07664	2.42222	0.0154258	NA	T47D	niraparib	LCE1B	FALSE
ENSG00000163206	0.287656	0.863535	5.87644	0.146949	0.883172	NA	T47D	niraparib	SMCP	FALSE
ENSG00000163207	326.599	0.61643	0.152049	4.05414	5.03186e-05	0.000203174	T47D	niraparib	IVL	TRUE
ENSG00000169474	15.629	3.79593	0.59929	6.33405	2.38801e-10	1.87658e-09	T47D	niraparib	SPRR1A	TRUE
ENSG00000163209	1.56939	3.41891	1.78847	1.91164	0.0559228	NA	T47D	niraparib	SPRR3	FALSE
ENSG00000169469	0.32184	0	4.48074	0	1	NA	T47D	niraparib	SPRR1B	FALSE
ENSG00000163216	0.458441	-1.33647	3.36236	-0.397479	0.691014	NA	T47D	niraparib	SPRR2D	FALSE
ENSG00000163218	0.855261	2.34489	2.05837	1.1392	0.254621	NA	T47D	niraparib	PGLYRP4	FALSE
ENSG00000163220	109.287	-0.189385	0.203659	-0.929914	0.352416	0.49581	T47D	niraparib	S100A9	FALSE
ENSG00000143546	6.0762	1.20847	0.7368	1.64016	0.100971	0.186665	T47D	niraparib	S100A8	FALSE
ENSG00000238279	1.09604	2.94543	2.15518	1.36667	0.171727	NA	T47D	niraparib	NA	FALSE
ENSG00000197956	7284.48	-0.0938876	0.0651616	-1.44084	0.149629	0.256503	T47D	niraparib	S100A6	FALSE
ENSG00000196420	0.861577	1.10257	2.42359	0.454934	0.649157	NA	T47D	niraparib	S100A5	FALSE
ENSG00000196154	697.209	-0.421997	0.0927697	-4.54887	5.39359e-06	2.5213e-05	T47D	niraparib	S100A4	TRUE
ENSG00000188015	1.57083	3.1983	1.67167	1.91323	0.0557183	NA	T47D	niraparib	S100A3	FALSE
ENSG00000196754	108.382	0.354166	0.179174	1.97666	0.0480798	0.10048	T47D	niraparib	S100A2	FALSE
ENSG00000285867	74.7828	-0.693911	0.213982	-3.24284	0.00118343	0.00376267	T47D	niraparib	NA	TRUE
ENSG00000188643	9729.46	-0.066838	0.0536406	-1.24603	0.212752	0.338634	T47D	niraparib	S100A16	FALSE
ENSG00000189334	81.0304	0.555428	0.225816	2.45965	0.0139073	0.0344502	T47D	niraparib	S100A14	TRUE
ENSG00000189171	1171.35	-0.116091	0.0814041	-1.42611	0.153837	0.262352	T47D	niraparib	S100A13	FALSE
ENSG00000160678	620.295	-0.680496	0.117958	-5.76898	7.97532e-09	5.33533e-08	T47D	niraparib	S100A1	TRUE
ENSG00000272030	51.9418	-0.307719	0.269436	-1.14208	0.25342	0.386833	T47D	niraparib	NA	FALSE
ENSG00000160679	5613.1	0.188023	0.0419542	4.48163	7.40739e-06	3.38712e-05	T47D	niraparib	CHTOP	FALSE
ENSG00000143553	2151.53	0.108913	0.0638251	1.70643	0.0879272	0.166588	T47D	niraparib	SNAPIN	FALSE
ENSG00000143621	14718.9	-0.439283	0.0443051	-9.91495	3.58422e-23	8.22547e-22	T47D	niraparib	ILF2	TRUE
ENSG00000169418	10.3357	0.951428	0.543666	1.75002	0.0801145	0.154065	T47D	niraparib	NPR1	FALSE
ENSG00000143624	4279.6	-0.085155	0.0791326	-1.07611	0.28188	0.419278	T47D	niraparib	INTS3	FALSE
ENSG00000143554	279.944	-0.504603	0.418327	-1.20624	0.227725	0.357098	T47D	niraparib	SLC27A3	FALSE
ENSG00000143614	5497.44	0.34067	0.0686484	4.96253	6.95791e-07	3.66274e-06	T47D	niraparib	GATAD2B	TRUE
ENSG00000223599	8.37409	-0.507679	0.783197	-0.648214	0.516847	0.653572	T47D	niraparib	NA	FALSE
ENSG00000284738	5.03529	1.01442	0.733141	1.38366	0.166463	0.279667	T47D	niraparib	NA	FALSE
ENSG00000198837	4026.5	0.234711	0.0977705	2.40063	0.0163669	0.039707	T47D	niraparib	DENND4B	FALSE
ENSG00000160741	2272.09	-0.121677	0.0676919	-1.79752	0.0722536	0.141319	T47D	niraparib	CRTC2	FALSE
ENSG00000143570	112.391	0.0233122	0.193072	0.120744	0.903894	0.941357	T47D	niraparib	SLC39A1	FALSE
ENSG00000282386	79.5511	0.363296	0.198544	1.8298	0.0672801	0.133403	T47D	niraparib	NA	FALSE
ENSG00000273026	20.2485	0.252481	0.54708	0.461507	0.644435	0.759498	T47D	niraparib	NA	FALSE
ENSG00000143578	3327.63	-0.525778	0.0514696	-10.2153	1.69324e-24	4.21199e-23	T47D	niraparib	CREB3L4	TRUE
ENSG00000143543	1306.52	0.0770919	0.0671286	1.14842	0.250794	0.384012	T47D	niraparib	JTB	FALSE
ENSG00000285641	10.7667	-0.316125	0.540267	-0.585127	0.558462	0.688733	T47D	niraparib	NA	FALSE
ENSG00000272654	189.071	-0.373646	0.157105	-2.37832	0.0173916	0.0419107	T47D	niraparib	NA	TRUE
ENSG00000143545	1462.91	-0.438059	0.0686068	-6.38506	1.71334e-10	1.36678e-09	T47D	niraparib	RAB13	TRUE
ENSG00000177954	11318.9	0.132833	0.0527611	2.51763	0.0118148	0.0298259	T47D	niraparib	RPS27	FALSE
ENSG00000143552	0.771514	-0.679197	2.14245	-0.317018	0.75123	NA	T47D	niraparib	NUP210L	FALSE
ENSG00000143549	19736	-0.0568484	0.0496173	-1.14574	0.251904	0.385244	T47D	niraparib	TPM3	FALSE
ENSG00000163263	2.45706	0.294185	1.01482	0.289888	0.771902	0.853709	T47D	niraparib	C1orf189	FALSE
ENSG00000143612	20335.3	0.169726	0.0524872	3.23366	0.00122215	0.00387509	T47D	niraparib	C1orf43	FALSE
ENSG00000143569	12619.7	-0.0969429	0.0389761	-2.48724	0.0128738	0.0321551	T47D	niraparib	UBAP2L	FALSE
ENSG00000143575	6290.69	0.399386	0.0407749	9.7949	1.1842e-22	2.608e-21	T47D	niraparib	HAX1	TRUE
ENSG00000143515	3171.66	-0.307208	0.0480069	-6.39924	1.5615e-10	1.25367e-09	T47D	niraparib	ATP8B2	TRUE
ENSG00000238365	1.23296	-1.21964	1.70138	-0.716855	0.473464	NA	T47D	niraparib	RNU7-57P	FALSE
ENSG00000226855	4.00528	-1.01862	0.929026	-1.09644	0.272888	0.408965	T47D	niraparib	RPSAP17	FALSE
ENSG00000228013	6.02414	0.751779	0.768778	0.977889	0.328129	0.469803	T47D	niraparib	IL6R-AS1	FALSE
ENSG00000160712	1015.68	0.0643281	0.0904238	0.711407	0.476832	0.618543	T47D	niraparib	IL6R	FALSE
ENSG00000228264	1.01167	0.597706	1.99733	0.299252	0.764748	NA	T47D	niraparib	PSMD8P1	FALSE
ENSG00000169291	1.6187	-2.94839	1.75411	-1.68085	0.0927925	NA	T47D	niraparib	SHE	FALSE
ENSG00000273110	0.4428	-1.05987	6.34272	-0.167101	0.867291	NA	T47D	niraparib	NA	FALSE
ENSG00000163239	0.474216	0.753694	3.26272	0.231002	0.817313	NA	T47D	niraparib	TDRD10	FALSE
ENSG00000160714	5246.79	0.132234	0.0385396	3.43112	0.000601104	0.00202049	T47D	niraparib	UBE2Q1	FALSE
ENSG00000160716	10.285	0.980647	0.619514	1.58293	0.113438	0.205213	T47D	niraparib	CHRNB2	FALSE
ENSG00000233875	0.568043	-0.321446	2.61419	-0.122962	0.902137	NA	T47D	niraparib	NA	FALSE
ENSG00000160710	21533.4	0.0403913	0.0367005	1.10057	0.271086	0.40682	T47D	niraparib	ADAR	FALSE
ENSG00000143603	5.1874	-0.307789	0.777619	-0.395809	0.692246	0.79648	T47D	niraparib	KCNN3	FALSE
ENSG00000163344	4013.47	0.0265986	0.0424063	0.627231	0.530508	0.665211	T47D	niraparib	PMVK	FALSE
ENSG00000270361	2.82765	-0.79708	1.1579	-0.688385	0.49121	0.631298	T47D	niraparib	NA	FALSE
ENSG00000163346	6049.01	-0.455001	0.0940229	-4.83925	1.30327e-06	6.60099e-06	T47D	niraparib	PBXIP1	TRUE
ENSG00000268154	1.35787	-1.95301	1.72134	-1.13459	0.256547	NA	T47D	niraparib	NA	FALSE
ENSG00000163348	5568.33	-0.0506544	0.0434656	-1.16539	0.243861	0.375543	T47D	niraparib	PYGO2	FALSE
ENSG00000271380	56.2736	0.305656	0.28089	1.08817	0.276519	0.413335	T47D	niraparib	NA	FALSE
ENSG00000160691	10653.9	-0.431023	0.0423828	-10.1698	2.70529e-24	6.61839e-23	T47D	niraparib	SHC1	TRUE
ENSG00000173207	2430.02	-0.136737	0.0601398	-2.27365	0.0229873	0.0536077	T47D	niraparib	CKS1B	FALSE
ENSG00000264349	4.2301	-1.28585	0.86845	-1.48063	0.138706	0.241187	T47D	niraparib	MIR4258	FALSE
ENSG00000160688	2910.39	0.08888	0.0431617	2.05923	0.0394719	0.0852915	T47D	niraparib	FLAD1	FALSE
ENSG00000163352	0.963931	0.0236258	2.51483	0.0093946	0.992504	NA	T47D	niraparib	LENEP	FALSE
ENSG00000160685	5740.62	-0.153101	0.0590287	-2.59366	0.00949591	0.0245211	T47D	niraparib	ZBTB7B	FALSE
ENSG00000163354	139.289	-0.582564	0.402884	-1.44598	0.148182	0.254515	T47D	niraparib	DCST2	FALSE
ENSG00000163357	8.24097	-0.914342	0.635639	-1.43846	0.150303	0.257467	T47D	niraparib	DCST1	FALSE
ENSG00000232093	264.916	0.253899	0.110517	2.29738	0.0215973	0.0507426	T47D	niraparib	DCST1-AS1	FALSE
ENSG00000143537	19611.3	-0.390211	0.0379382	-10.2854	8.19713e-25	2.07641e-23	T47D	niraparib	ADAM15	TRUE
ENSG00000243364	654.731	0.494899	0.0887482	5.57644	2.45497e-08	1.55182e-07	T47D	niraparib	EFNA4	TRUE
ENSG00000143590	1112.63	-0.538579	0.0765544	-7.03524	1.98915e-12	1.92566e-11	T47D	niraparib	EFNA3	TRUE
ENSG00000169242	2744.59	0.143479	0.0854981	1.67816	0.0933164	0.174977	T47D	niraparib	EFNA1	FALSE
ENSG00000169241	6631.41	-0.142577	0.0528136	-2.69963	0.00694164	0.0185773	T47D	niraparib	SLC50A1	FALSE
ENSG00000179085	1191.99	-0.36971	0.0889418	-4.15676	3.22792e-05	0.000133879	T47D	niraparib	DPM3	TRUE
ENSG00000163463	210.937	-0.572093	0.368365	-1.55306	0.120409	0.214919	T47D	niraparib	KRTCAP2	FALSE
ENSG00000163462	198.801	-0.416461	0.228245	-1.82463	0.0680572	0.134665	T47D	niraparib	TRIM46	FALSE
ENSG00000185499	18321.6	-0.770431	0.0526739	-14.6264	1.90528e-48	1.60678e-46	T47D	niraparib	MUC1	TRUE
ENSG00000231064	42.0718	-0.322699	0.323733	-0.996808	0.318858	0.46006	T47D	niraparib	THBS3-AS1	FALSE
ENSG00000169231	1625.33	-0.363019	0.218632	-1.66042	0.0968309	0.180464	T47D	niraparib	THBS3	FALSE
ENSG00000173171	970.286	0.103103	0.0644355	1.6001	0.109576	0.199715	T47D	niraparib	MTX1	FALSE
ENSG00000236263	15.0409	0.290777	0.444505	0.654158	0.51301	0.64975	T47D	niraparib	NA	FALSE
ENSG00000160766	196.407	0.754951	0.148941	5.06879	4.00362e-07	2.17774e-06	T47D	niraparib	GBAP1	TRUE
ENSG00000236675	1.68523	-0.0285806	1.76448	-0.0161977	0.987077	NA	T47D	niraparib	MTX1P1	FALSE
ENSG00000177628	4243.79	0.251023	0.0613062	4.09458	4.22926e-05	0.00017231	T47D	niraparib	GBA	FALSE
ENSG00000160767	3966.89	-0.283407	0.0468767	-6.04579	1.48679e-09	1.06862e-08	T47D	niraparib	FAM189B	TRUE
ENSG00000116521	5198.86	0.0614804	0.0399767	1.53791	0.124072	0.220281	T47D	niraparib	SCAMP3	FALSE
ENSG00000176444	2366.4	-0.45793	0.146892	-3.11746	0.00182417	0.00558422	T47D	niraparib	CLK2	TRUE
ENSG00000143630	443.953	0.463235	0.226123	2.0486	0.0405013	0.0871166	T47D	niraparib	HCN3	FALSE
ENSG00000143627	0.689773	0.243205	2.17748	0.111691	0.911069	NA	T47D	niraparib	PKLR	FALSE
ENSG00000160752	6220.2	-0.210801	0.0332622	-6.33755	2.33446e-10	1.83589e-09	T47D	niraparib	FDPS	FALSE
ENSG00000225855	136.816	-0.682309	0.285658	-2.38855	0.0169151	0.0408761	T47D	niraparib	RUSC1-AS1	TRUE
ENSG00000160753	4210.07	-0.0863506	0.044367	-1.94628	0.051621	0.106624	T47D	niraparib	RUSC1	FALSE
ENSG00000116539	8107.3	0.28426	0.0727207	3.90893	9.27075e-05	0.000358158	T47D	niraparib	ASH1L	TRUE
ENSG00000227773	1.28437	1.57842	1.67211	0.943969	0.345186	NA	T47D	niraparib	ASH1L-IT1	FALSE
ENSG00000235919	164.717	-0.637817	0.175389	-3.63658	0.000276286	0.000990979	T47D	niraparib	ASH1L-AS1	TRUE
ENSG00000225082	0.993684	-1.65192	2.03113	-0.813302	0.416045	NA	T47D	niraparib	DAP3P1	FALSE
ENSG00000232519	3.49321	-0.0739174	0.958809	-0.0770929	0.93855	0.963191	T47D	niraparib	NA	FALSE
ENSG00000125459	507.195	0.0192422	0.119077	0.161595	0.871625	0.921225	T47D	niraparib	MSTO1	FALSE
ENSG00000246203	18.3751	-0.28143	0.506125	-0.556047	0.578179	0.705171	T47D	niraparib	NA	FALSE
ENSG00000163374	3718.17	0.298984	0.0458484	6.52115	6.97725e-11	5.81559e-10	T47D	niraparib	YY1AP1	TRUE
ENSG00000132676	7082.81	0.010119	0.0356864	0.283553	0.776753	0.857337	T47D	niraparib	DAP3	FALSE
ENSG00000203761	130.576	-0.549238	0.287831	-1.90819	0.0563664	0.114814	T47D	niraparib	MSTO2P	FALSE
ENSG00000116580	3433.55	0.0290878	0.0637777	0.456081	0.648331	0.762696	T47D	niraparib	GON4L	FALSE
ENSG00000132718	8.4831	1.36451	0.671594	2.03176	0.0421783	0.0901351	T47D	niraparib	SYT11	FALSE
ENSG00000143622	3712.16	0.0794524	0.0634451	1.2523	0.21046	0.336042	T47D	niraparib	RIT1	FALSE
ENSG00000132680	3379.4	-0.364275	0.170637	-2.1348	0.0327777	0.0727747	T47D	niraparib	KHDC4	FALSE
ENSG00000207475	2.2577	-0.101073	1.2977	-0.0778863	0.937919	0.962746	T47D	niraparib	SNORA80E	FALSE
ENSG00000173080	6.51996	0.188369	0.680164	0.276946	0.781822	0.860141	T47D	niraparib	RXFP4	FALSE
ENSG00000116584	8421.8	0.269182	0.0455191	5.9136	3.34709e-09	2.32392e-08	T47D	niraparib	ARHGEF2	TRUE
ENSG00000273002	54.5113	-1.29047	0.32052	-4.02618	5.669e-05	0.000226563	T47D	niraparib	ARHGEF2-AS2	TRUE
ENSG00000224276	0.751606	0.379501	2.19825	0.172638	0.862936	NA	T47D	niraparib	ARHGEF2-AS1	FALSE
ENSG00000285677	4.08876	-0.408747	0.979544	-0.417283	0.676471	0.784095	T47D	niraparib	NA	FALSE
ENSG00000163479	11147.7	-0.442148	0.067974	-6.50467	7.78661e-11	6.45132e-10	T47D	niraparib	SSR2	TRUE
ENSG00000160803	4229.67	-0.0326191	0.0386723	-0.843472	0.398964	0.542926	T47D	niraparib	UBQLN4	FALSE
ENSG00000116586	3050.25	-0.20497	0.0604252	-3.39213	0.000693526	0.00230538	T47D	niraparib	LAMTOR2	FALSE
ENSG00000132698	6849	-0.104733	0.0684922	-1.52912	0.126235	0.22332	T47D	niraparib	RAB25	FALSE
ENSG00000254726	2208.8	0.0508798	0.0422262	1.20493	0.228229	0.357672	T47D	niraparib	MEX3A	FALSE
ENSG00000160789	26913.2	-0.271443	0.0313589	-8.65601	4.88571e-18	7.69036e-17	T47D	niraparib	LMNA	TRUE
ENSG00000196189	1955.42	0.422206	0.0497787	8.48167	2.21991e-17	3.34696e-16	T47D	niraparib	SEMA4A	TRUE
ENSG00000160785	3093.88	-0.0102489	0.0408957	-0.25061	0.802115	0.874767	T47D	niraparib	SLC25A44	FALSE
ENSG00000160783	1135.65	0.0990578	0.0578637	1.71192	0.086912	0.165056	T47D	niraparib	PMF1	FALSE
ENSG00000242252	3.44773	0.628546	1.03041	0.609995	0.541865	0.674883	T47D	niraparib	BGLAP	FALSE
ENSG00000160781	1106.32	-0.508195	0.306596	-1.65754	0.0974105	0.181342	T47D	niraparib	PAQR6	FALSE
ENSG00000198952	8495.12	0.0185023	0.0719106	0.257296	0.79695	0.871011	T47D	niraparib	SMG5	FALSE
ENSG00000163472	1948.82	0.0600592	0.0630969	0.951857	0.34117	0.483265	T47D	niraparib	TMEM79	FALSE
ENSG00000198715	1730.89	-0.170316	0.0626915	-2.71673	0.00659299	0.0177427	T47D	niraparib	GLMP	FALSE
ENSG00000189030	0.79937	-0.191424	2.16446	-0.0884394	0.929527	NA	T47D	niraparib	VHLL	FALSE
ENSG00000163468	18732	0.201895	0.0494793	4.0804	4.49585e-05	0.000182598	T47D	niraparib	CCT3	FALSE
ENSG00000163467	11.9402	0.197211	0.467221	0.422094	0.672957	0.781044	T47D	niraparib	TSACC	FALSE
ENSG00000132677	37.9566	0.913199	0.322009	2.83594	0.00456905	0.0127732	T47D	niraparib	RHBG	TRUE
ENSG00000125462	3.48857	1.14019	1.23668	0.921975	0.356542	0.500122	T47D	niraparib	MIR9-1HG	FALSE
ENSG00000236947	12.9318	1.06204	0.512718	2.07139	0.0383224	0.0830934	T47D	niraparib	NA	FALSE
ENSG00000116604	3008.09	0.340764	0.0799869	4.26024	2.04205e-05	8.72593e-05	T47D	niraparib	MEF2D	TRUE
ENSG00000206651	0.897984	-0.784094	2.2662	-0.345995	0.729346	NA	T47D	niraparib	NA	FALSE
ENSG00000183856	6853.7	-0.295403	0.150566	-1.96195	0.049768	0.103383	T47D	niraparib	IQGAP3	FALSE
ENSG00000163382	5376.84	0.257435	0.0615884	4.17993	2.91602e-05	0.000121673	T47D	niraparib	NAXE	FALSE
ENSG00000160818	1732.5	1.21115	0.0770715	15.7146	1.20145e-55	1.37709e-53	T47D	niraparib	GPATCH4	TRUE
ENSG00000272971	0.479391	-1.83002	3.372	-0.54271	0.587329	NA	T47D	niraparib	NA	FALSE
ENSG00000132702	9.1898	-1.09073	0.739422	-1.47511	0.140182	0.243243	T47D	niraparib	HAPLN2	FALSE
ENSG00000272068	13.0711	0.347535	0.498782	0.696767	0.485949	0.626671	T47D	niraparib	BCAN-AS1	FALSE
ENSG00000132692	8.37667	-0.233166	0.679537	-0.343125	0.731505	0.825567	T47D	niraparib	BCAN	FALSE
ENSG00000272405	19.7101	1.20683	0.434566	2.77708	0.005485	0.0150778	T47D	niraparib	NA	TRUE
ENSG00000229953	3.38959	0.784095	0.848579	0.924009	0.355481	0.499175	T47D	niraparib	NA	FALSE
ENSG00000132688	118.82	0.963268	0.215314	4.47378	7.68505e-06	3.50481e-05	T47D	niraparib	NES	TRUE
ENSG00000237588	18.4019	-2.28639	0.59682	-3.83095	0.00012765	0.000482286	T47D	niraparib	NA	TRUE
ENSG00000285570	4.73649	-0.57852	0.959915	-0.602679	0.546722	0.679221	T47D	niraparib	NA	FALSE
ENSG00000143320	37593.8	-0.519604	0.0687838	-7.55417	4.21526e-14	4.80757e-13	T47D	niraparib	CRABP2	TRUE
ENSG00000223356	3.47043	-0.272014	0.86367	-0.314951	0.752799	0.840196	T47D	niraparib	NA	FALSE
ENSG00000143319	3606.9	0.160259	0.0364487	4.39685	1.09832e-05	4.90226e-05	T47D	niraparib	ISG20L2	FALSE
ENSG00000143303	3338.61	0.234172	0.042128	5.55859	2.71961e-08	1.70973e-07	T47D	niraparib	RRNAD1	FALSE
ENSG00000143314	3125.15	-0.0466817	0.0555771	-0.839945	0.400939	0.544685	T47D	niraparib	MRPL24	FALSE
ENSG00000143321	27904.8	-0.429786	0.0312119	-13.7699	3.86602e-43	2.53011e-41	T47D	niraparib	HDGF	TRUE
ENSG00000143294	4984.5	0.349883	0.0372444	9.39424	5.76337e-21	1.13119e-19	T47D	niraparib	PRCC	TRUE
ENSG00000027869	12.3589	2.52001	0.625484	4.0289	5.60375e-05	0.000224172	T47D	niraparib	SH2D2A	TRUE
ENSG00000198400	1.57485	-3.0355	1.61411	-1.88061	0.0600253	NA	T47D	niraparib	NTRK1	FALSE
ENSG00000027644	0.529233	0	6.34272	0	1	NA	T47D	niraparib	INSRR	FALSE
ENSG00000187800	272.401	1.13909	0.221208	5.1494	2.61327e-07	1.45582e-06	T47D	niraparib	PEAR1	TRUE
ENSG00000160838	0.359008	0.510048	4.42249	0.11533	0.908183	NA	T47D	niraparib	LRRC71	FALSE
ENSG00000132694	3817.68	0.227733	0.0476726	4.77702	1.77908e-06	8.84892e-06	T47D	niraparib	ARHGEF11	FALSE
ENSG00000211581	0.606185	-0.705322	3.28885	-0.214459	0.830189	NA	T47D	niraparib	MIR765	FALSE
ENSG00000237842	14.4043	-0.280868	0.450467	-0.623504	0.532953	0.667374	T47D	niraparib	SMU1P1	FALSE
ENSG00000224520	99.3266	-0.412963	0.193749	-2.13143	0.0330536	0.0732853	T47D	niraparib	KRT8P45	FALSE
ENSG00000117036	2633.03	0.365855	0.0659703	5.54575	2.92699e-08	1.83233e-07	T47D	niraparib	ETV3	TRUE
ENSG00000286073	0.409657	0	6.34272	0	1	NA	T47D	niraparib	NA	FALSE
ENSG00000160856	0.373496	3.16426	4.22202	0.749466	0.453577	NA	T47D	niraparib	FCRL3	FALSE
ENSG00000231700	0.831745	-1.21985	2.02339	-0.602874	0.546592	NA	T47D	niraparib	NA	FALSE
ENSG00000183853	1141.06	0.735001	0.0650833	11.2932	1.41718e-29	4.71166e-28	T47D	niraparib	KIRREL1	TRUE
ENSG00000226520	0.757899	2.39427	2.88043	0.831221	0.405849	NA	T47D	niraparib	KIRREL1-IT1	FALSE
ENSG00000227295	1.03496	2.28919	1.97054	1.16171	0.245354	NA	T47D	niraparib	ELL2P1	FALSE
ENSG00000158473	1.60319	4.58294	1.62708	2.81666	0.00485257	NA	T47D	niraparib	CD1D	FALSE
ENSG00000236257	41.266	0.0298357	0.28696	0.103972	0.917192	0.950026	T47D	niraparib	EI24P2	FALSE
ENSG00000231434	5.51079	-0.227145	0.923521	-0.245956	0.805716	0.876627	T47D	niraparib	HSP90AA3P	FALSE
ENSG00000163554	0.367512	0	3.63831	0	1	NA	T47D	niraparib	SPTA1	FALSE
ENSG00000163564	4.46993	0.71854	1.04363	0.688499	0.491139	0.631298	T47D	niraparib	PYHIN1	FALSE
ENSG00000163565	9.31248	2.67767	0.643569	4.16067	3.1732e-05	0.000131794	T47D	niraparib	IFI16	TRUE
ENSG00000162706	1.81829	5.13192	1.85781	2.76235	0.00573865	NA	T47D	niraparib	CADM3	FALSE
ENSG00000132703	0.280071	2.4983	5.79023	0.431468	0.666128	NA	T47D	niraparib	APCS	FALSE
ENSG00000158716	768.504	-0.254633	0.0720069	-3.53623	0.000405879	0.00140738	T47D	niraparib	DUSP23	FALSE
ENSG00000181036	0.662887	-0.302781	6.19063	-0.0489096	0.960991	NA	T47D	niraparib	FCRL6	FALSE
ENSG00000256029	30.1261	-1.49217	0.48321	-3.08803	0.00201491	0.0061122	T47D	niraparib	NA	TRUE
ENSG00000243284	1.54639	-1.31336	1.50533	-0.872473	0.382951	NA	T47D	niraparib	VSIG8	FALSE
ENSG00000272668	114.313	-0.208349	0.210751	-0.988602	0.322858	0.464301	T47D	niraparib	NA	FALSE
ENSG00000213085	289.576	-0.43282	0.124965	-3.46354	0.000533114	0.00180926	T47D	niraparib	CFAP45	TRUE
ENSG00000279430	2.77599	-2.54406	1.29485	-1.96475	0.0494435	0.102812	T47D	niraparib	NA	FALSE
ENSG00000158710	16845.9	-0.0974531	0.0440689	-2.21138	0.0270096	0.0615083	T47D	niraparib	TAGLN2	FALSE
ENSG00000085552	1197.24	-0.0046562	0.0931541	-0.0499838	0.960135	0.976747	T47D	niraparib	IGSF9	FALSE
ENSG00000162723	18.4983	-0.364333	0.461027	-0.790264	0.429374	0.572738	T47D	niraparib	SLAMF9	FALSE
ENSG00000224259	2.44753	1.36884	1.13111	1.21017	0.226213	0.355127	T47D	niraparib	LINC01133	FALSE
ENSG00000177807	3.17823	-1.79216	1.09972	-1.62965	0.103176	0.190079	T47D	niraparib	KCNJ10	FALSE
ENSG00000143315	2094.51	-0.186461	0.0662	-2.81664	0.00485296	0.0135068	T47D	niraparib	PIGM	FALSE
ENSG00000225279	0.401393	-2.20361	3.82417	-0.576231	0.564459	NA	T47D	niraparib	NA	FALSE
ENSG00000162728	0.889445	-1.05991	2.5043	-0.423237	0.672123	NA	T47D	niraparib	KCNJ9	FALSE
ENSG00000162729	3954.13	-0.513526	0.0680107	-7.55068	4.33003e-14	4.93305e-13	T47D	niraparib	IGSF8	TRUE
ENSG00000018625	2.61058	1.64623	1.30559	1.26091	0.207341	0.332136	T47D	niraparib	ATP1A2	FALSE
ENSG00000132681	5.05434	0.761568	0.812853	0.936907	0.348806	0.491766	T47D	niraparib	ATP1A4	FALSE
ENSG00000143318	0.977325	1.89029	2.21968	0.851608	0.394432	NA	T47D	niraparib	CASQ1	FALSE
ENSG00000227741	12.5804	-1.30393	0.489423	-2.66423	0.00771645	0.0203983	T47D	niraparib	NA	TRUE
ENSG00000162734	9339.82	0.291255	0.0466596	6.24211	4.31696e-10	3.30113e-09	T47D	niraparib	PEA15	TRUE
ENSG00000132716	2336.28	-0.227707	0.0966742	-2.3554	0.0185025	0.0442789	T47D	niraparib	DCAF8	FALSE
ENSG00000228606	3.26798	0.289376	0.887153	0.326185	0.744285	0.834059	T47D	niraparib	NA	FALSE
ENSG00000224261	1.7738	-3.04871	1.44033	-2.11667	0.0342882	NA	T47D	niraparib	RPSAP18	FALSE
ENSG00000162735	3838.06	-0.149867	0.0623413	-2.40398	0.0162176	0.0393878	T47D	niraparib	PEX19	FALSE
ENSG00000122218	24120.8	0.122732	0.0399485	3.07225	0.00212453	0.00640445	T47D	niraparib	COPA	FALSE
ENSG00000235082	6.70522	0.114635	0.688025	0.166615	0.867673	0.918385	T47D	niraparib	SUMO1P3	FALSE
ENSG00000202078	0.65032	2.28257	2.48788	0.917474	0.358894	NA	T47D	niraparib	NA	FALSE
ENSG00000162736	9276.62	-0.20721	0.05524	-3.75108	0.000176074	0.000651711	T47D	niraparib	NCSTN	FALSE
ENSG00000171786	12.3851	-1.55122	0.547498	-2.8333	0.00460707	0.0128708	T47D	niraparib	NHLH1	TRUE
ENSG00000162738	1.44654	2.47577	1.725	1.43523	0.151221	NA	T47D	niraparib	VANGL2	FALSE
ENSG00000026751	0.706866	0.161036	2.60145	0.0619023	0.950641	NA	T47D	niraparib	SLAMF7	FALSE
ENSG00000122223	0.945319	1.6251	1.97738	0.821846	0.411165	NA	T47D	niraparib	CD244	FALSE
ENSG00000213080	42.5019	-0.452064	0.303645	-1.48879	0.136542	0.238182	T47D	niraparib	NA	FALSE
ENSG00000158769	11554.4	-0.320721	0.0649816	-4.93557	7.99186e-07	4.17e-06	T47D	niraparib	F11R	TRUE
ENSG00000270149	29.0347	-0.661745	0.357037	-1.85344	0.0638199	0.127711	T47D	niraparib	NA	FALSE
ENSG00000215845	3106.82	-0.111309	0.0578033	-1.92565	0.0541487	0.110961	T47D	niraparib	TSTD1	FALSE
ENSG00000158773	2392.79	-0.181969	0.0461276	-3.94491	7.98312e-05	0.000311078	T47D	niraparib	USF1	FALSE
ENSG00000186517	87.2034	-0.851228	0.28601	-2.97621	0.00291832	0.00854411	T47D	niraparib	ARHGAP30	TRUE
ENSG00000143217	6716.35	0.0795062	0.0789566	1.00696	0.313954	0.454616	T47D	niraparib	NECTIN4	FALSE
ENSG00000228917	2.56759	2.75162	1.17882	2.33422	0.0195844	0.0465138	T47D	niraparib	NECTIN4-AS1	TRUE
ENSG00000162755	644.472	0.191685	0.0909976	2.10649	0.0351619	0.0772496	T47D	niraparib	KLHDC9	FALSE
ENSG00000143256	3050.59	0.291709	0.0566168	5.15234	2.57258e-07	1.43547e-06	T47D	niraparib	PFDN2	TRUE
ENSG00000158793	2142.45	0.312697	0.0506502	6.17365	6.67319e-10	4.9871e-09	T47D	niraparib	NIT1	TRUE
ENSG00000158796	2256.6	-0.195781	0.0509536	-3.84234	0.000121865	0.000461859	T47D	niraparib	DEDD	FALSE
ENSG00000143222	3127.06	-0.140332	0.0695079	-2.01893	0.0434944	0.0924998	T47D	niraparib	UFC1	FALSE
ENSG00000224985	25.4597	-0.31885	0.375559	-0.849001	0.395881	0.540141	T47D	niraparib	NA	FALSE
ENSG00000143258	2773.46	-0.219489	0.0665201	-3.29958	0.000968287	0.00313435	T47D	niraparib	USP21	FALSE
ENSG00000143224	1351.9	-0.171826	0.0588934	-2.91758	0.00352763	0.0101209	T47D	niraparib	PPOX	FALSE
ENSG00000158850	4045.45	-0.23686	0.0364386	-6.50025	8.01857e-11	6.63555e-10	T47D	niraparib	B4GALT3	FALSE
ENSG00000158859	71.9052	-0.929884	0.289449	-3.2126	0.0013154	0.00414793	T47D	niraparib	ADAMTS4	TRUE
ENSG00000158864	11975.5	-0.182583	0.0437542	-4.17294	3.00697e-05	0.000125291	T47D	niraparib	NDUFS2	FALSE
ENSG00000158869	4.35856	-1.15562	0.927229	-1.24631	0.21265	0.338523	T47D	niraparib	FCER1G	FALSE
ENSG00000158874	1.08543	1.39172	2.12021	0.656407	0.511562	NA	T47D	niraparib	APOA2	FALSE
ENSG00000158882	1547.46	0.241854	0.0629868	3.83975	0.00012316	0.000466425	T47D	niraparib	TOMM40L	FALSE
ENSG00000284035	0.374283	0	4.86247	0	1	NA	T47D	niraparib	MIR5187	FALSE
ENSG00000143257	0.891121	2.18715	1.93446	1.13063	0.258213	NA	T47D	niraparib	NR1I3	FALSE
ENSG00000248485	711.067	0.517381	0.11723	4.41337	1.01772e-05	4.56213e-05	T47D	niraparib	PCP4L1	TRUE
ENSG00000158887	1.04935	1.1128	1.82805	0.608736	0.5427	NA	T47D	niraparib	MPZ	FALSE
ENSG00000143252	7195.01	-0.413672	0.0577631	-7.16154	7.97786e-13	8.07359e-12	T47D	niraparib	SDHC	TRUE
ENSG00000188931	9.90493	-0.645068	0.567141	-1.1374	0.25537	0.388951	T47D	niraparib	CFAP126	FALSE
ENSG00000283696	13.6621	-0.915137	0.48152	-1.90052	0.0573652	0.116471	T47D	niraparib	NA	FALSE
ENSG00000206921	3.29534	-2.74515	1.32296	-2.07501	0.0379855	0.0824403	T47D	niraparib	RNU6-481P	FALSE
ENSG00000215840	6.18976	-0.509991	0.863049	-0.590917	0.554576	0.685692	T47D	niraparib	NA	FALSE
ENSG00000143226	1.47433	0.836254	1.59682	0.523698	0.600488	NA	T47D	niraparib	FCGR2A	FALSE
ENSG00000173110	28.0085	1.0918	0.348583	3.13212	0.00173549	0.00533004	T47D	niraparib	HSPA6	TRUE
ENSG00000244682	0.411853	-2.33669	2.89568	-0.806956	0.419692	NA	T47D	niraparib	FCGR2C	FALSE
ENSG00000225217	0.620178	2.24907	2.67845	0.839693	0.40108	NA	T47D	niraparib	HSPA7	FALSE
ENSG00000213075	0.556791	-1.05991	2.92691	-0.362126	0.717258	NA	T47D	niraparib	RPL31P11	FALSE
ENSG00000132185	1.00023	1.95943	1.77627	1.10312	0.269977	NA	T47D	niraparib	FCRLA	FALSE
ENSG00000162746	12.8599	-1.28577	0.585631	-2.19552	0.028126	0.0637358	T47D	niraparib	FCRLB	FALSE
ENSG00000081721	1071.47	1.02167	0.0767261	13.3158	1.87418e-40	1.05657e-38	T47D	niraparib	DUSP12	TRUE
ENSG00000226889	1.15439	-2.39647	1.90711	-1.2566	0.208899	NA	T47D	niraparib	NA	FALSE
ENSG00000118217	4750.28	-0.127526	0.0609133	-2.09357	0.0362984	0.0793683	T47D	niraparib	ATF6	FALSE
ENSG00000229808	13.7095	0.62086	0.576152	1.0776	0.281213	0.418751	T47D	niraparib	NA	FALSE
ENSG00000162745	3.09147	-1.00415	1.19949	-0.837146	0.402511	0.546176	T47D	niraparib	OLFML2B	FALSE
ENSG00000198929	223.248	0.67338	0.113663	5.92435	3.13529e-09	2.18418e-08	T47D	niraparib	NOS1AP	TRUE
ENSG00000239887	559.971	0.292551	0.0836935	3.49551	0.000473161	0.0016201	T47D	niraparib	C1orf226	TRUE
ENSG00000152332	12852.1	-0.0882897	0.0516313	-1.71	0.0872655	0.165637	T47D	niraparib	UHMK1	FALSE
ENSG00000117143	2791.47	-0.320362	0.0511563	-6.26242	3.79049e-10	2.91466e-09	T47D	niraparib	UAP1	TRUE
ENSG00000272574	2.94668	0.407427	1.36833	0.297754	0.765891	0.849279	T47D	niraparib	NA	FALSE
ENSG00000162733	64.0906	1.00418	0.220223	4.55981	5.12003e-06	2.40154e-05	T47D	niraparib	DDR2	TRUE
ENSG00000132196	278.817	-0.274542	0.109148	-2.51533	0.0118922	0.0299884	T47D	niraparib	HSD17B7	TRUE
ENSG00000143248	9.25104	-1.25266	0.650241	-1.92645	0.0540477	0.110798	T47D	niraparib	RGS5	FALSE
ENSG00000232995	42.0525	0.0695189	0.29862	0.232801	0.815916	0.883671	T47D	niraparib	NA	FALSE
ENSG00000143228	2808.5	-0.788431	0.0513198	-15.3631	2.89371e-53	3.03197e-51	T47D	niraparib	NUF2	TRUE
ENSG00000213070	1.83936	-0.085447	1.33692	-0.0639136	0.949039	NA	T47D	niraparib	HMGB3P6	FALSE
ENSG00000185630	9992.15	-0.872001	0.0600141	-14.5299	7.82881e-48	6.41962e-46	T47D	niraparib	PBX1	TRUE
ENSG00000269887	70.9628	-0.63407	0.25456	-2.49084	0.012744	0.0318887	T47D	niraparib	NA	TRUE
ENSG00000271917	1.37566	0.31113	1.71786	0.181115	0.856278	NA	T47D	niraparib	NA	FALSE
ENSG00000162761	0.5617	-3.41523	3.43301	-0.994821	0.319823	NA	T47D	niraparib	LMX1A	FALSE
ENSG00000143171	0.534581	2.43716	3.25597	0.748522	0.454145	NA	T47D	niraparib	RXRG	FALSE
ENSG00000143198	2594.82	-0.239342	0.0569172	-4.20508	2.60986e-05	0.000109581	T47D	niraparib	MGST3	FALSE
ENSG00000143149	6874.61	-0.2445	0.0593321	-4.12088	3.77431e-05	0.000154869	T47D	niraparib	ALDH9A1	FALSE
ENSG00000215838	2.67592	1.36727	1.0856	1.25946	0.207862	0.332639	T47D	niraparib	NA	FALSE
ENSG00000273365	0.445581	-2.69698	3.71296	-0.726369	0.467612	NA	T47D	niraparib	NA	FALSE
ENSG00000143183	6237.28	-0.00726389	0.0764453	-0.0950208	0.924298	0.954147	T47D	niraparib	TMCO1	FALSE
ENSG00000224358	17.9171	-0.229493	0.47617	-0.481956	0.629837	0.747602	T47D	niraparib	TMCO1-AS1	FALSE
ENSG00000143179	3296.58	0.178834	0.0430633	4.15282	3.28405e-05	0.00013599	T47D	niraparib	UCK2	FALSE
ENSG00000236364	0.648142	-1.05991	2.96405	-0.357588	0.720652	NA	T47D	niraparib	NA	FALSE
ENSG00000188859	10.7626	-0.438969	0.602893	-0.728104	0.46655	0.608516	T47D	niraparib	FAM78B	FALSE
ENSG00000215835	5.98454	0.476528	0.670865	0.710319	0.477506	0.619108	T47D	niraparib	NA	FALSE
ENSG00000215834	0.786107	1.86569	2.40235	0.77661	0.437389	NA	T47D	niraparib	FMO9P	FALSE
ENSG00000232341	1.07244	-3.00431	1.81811	-1.65244	0.0984444	NA	T47D	niraparib	RPL4P2	FALSE
ENSG00000143157	7562.13	-0.364495	0.0416244	-8.75675	2.00952e-18	3.27748e-17	T47D	niraparib	POGK	TRUE
ENSG00000152382	1311.76	-0.311343	0.0572258	-5.4406	5.31026e-08	3.22219e-07	T47D	niraparib	TADA1	TRUE
ENSG00000225171	10.3392	-1.58661	0.69834	-2.27197	0.023088	0.0538245	T47D	niraparib	DUTP6	FALSE
ENSG00000143195	1.11018	2.39734	1.91322	1.25304	0.210191	NA	T47D	niraparib	ILDR2	FALSE
ENSG00000143194	1.20459	0.0565343	1.74673	0.0323658	0.97418	NA	T47D	niraparib	MAEL	FALSE
ENSG00000143167	0.390386	3.63454	6.25559	0.581007	0.561236	NA	T47D	niraparib	GPA33	FALSE
ENSG00000231605	0.665824	-3.63714	2.57708	-1.41134	0.158144	NA	T47D	niraparib	LINC01363	FALSE
ENSG00000272205	4.80032	-1.24498	0.980629	-1.26957	0.204238	0.328108	T47D	niraparib	POU2F1-DT	FALSE
ENSG00000143190	1888.84	0.320961	0.0772666	4.15394	3.26794e-05	0.000135377	T47D	niraparib	POU2F1	TRUE
ENSG00000272033	2.06953	-1.57096	1.37922	-1.13902	0.254695	0.388315	T47D	niraparib	NA	FALSE
ENSG00000198821	1.12391	1.13297	2.00292	0.56566	0.571625	NA	T47D	niraparib	CD247	FALSE
ENSG00000143162	6925.56	-0.254855	0.0729581	-3.49317	0.000477316	0.00163244	T47D	niraparib	CREG1	FALSE
ENSG00000198771	0.802749	-0.171273	2.32083	-0.0737981	0.941171	NA	T47D	niraparib	RCSD1	FALSE
ENSG00000197965	3980.94	0.235265	0.0624266	3.76867	0.000164121	0.000609971	T47D	niraparib	MPZL1	FALSE
ENSG00000143199	8.36804	-0.0750433	0.700184	-0.107176	0.914649	0.948291	T47D	niraparib	ADCY10	FALSE
ENSG00000250762	2.38664	-0.611063	1.28394	-0.47593	0.634124	0.751059	T47D	niraparib	NA	FALSE
ENSG00000232194	2.07881	-0.500674	1.45932	-0.343086	0.731534	0.825567	T47D	niraparib	NA	FALSE
ENSG00000143158	3792.45	0.00888567	0.0582648	0.152505	0.878789	0.925459	T47D	niraparib	MPC2	FALSE
ENSG00000143164	3915.89	-0.4496	0.0708536	-6.34548	2.21733e-10	1.74708e-09	T47D	niraparib	DCAF6	TRUE
ENSG00000224837	2.62382	-0.0653566	0.94918	-0.0688559	0.945104	0.967754	T47D	niraparib	GCSHP5	FALSE
ENSG00000143147	633.243	0.410217	0.0955539	4.29305	1.76239e-05	7.59976e-05	T47D	niraparib	GPR161	TRUE
ENSG00000143155	4860.68	0.156277	0.0539674	2.89576	0.00378244	0.0107641	T47D	niraparib	TIPRL	FALSE
ENSG00000213064	2460.05	-0.25125	0.0898144	-2.79744	0.00515091	0.0142594	T47D	niraparib	SFT2D2	FALSE
ENSG00000214262	0.798002	0.790547	2.24834	0.351614	0.725128	NA	T47D	niraparib	ANKRD36BP1	FALSE
ENSG00000143178	26.2722	-0.761483	0.363625	-2.09414	0.0362474	0.0792735	T47D	niraparib	TBX19	FALSE
ENSG00000215833	0.410359	-1.93831	3.10314	-0.624629	0.532215	NA	T47D	niraparib	QRSL1P1	FALSE
ENSG00000143153	4991.83	-0.526713	0.05419	-9.71975	2.48386e-22	5.351e-21	T47D	niraparib	ATP1B1	TRUE
ENSG00000143156	809.698	-0.144192	0.101018	-1.4274	0.153466	0.261891	T47D	niraparib	NME7	FALSE
ENSG00000117475	2129.45	0.189981	0.0699203	2.71711	0.00658547	0.0177293	T47D	niraparib	BLZF1	FALSE
ENSG00000117477	0.44011	2.37393	6.28779	0.377545	0.705768	NA	T47D	niraparib	CCDC181	FALSE
ENSG00000117479	979.802	0.601418	0.0950477	6.32754	2.49104e-10	1.95606e-09	T47D	niraparib	SLC19A2	TRUE
ENSG00000234604	2.81899	-0.327156	0.956014	-0.342208	0.732194	0.825938	T47D	niraparib	NA	FALSE
ENSG00000213062	13.6291	0.261821	0.498855	0.524845	0.599691	0.723703	T47D	niraparib	NA	FALSE
ENSG00000198734	0.408817	2.69825	3.10458	0.869119	0.384782	NA	T47D	niraparib	F5	FALSE
ENSG00000000460	823.352	0.267105	0.0785169	3.40189	0.000669226	0.00223176	T47D	niraparib	C1orf112	TRUE
ENSG00000188404	3.58551	0.0256663	0.936913	0.0273946	0.978145	0.986802	T47D	niraparib	SELL	FALSE
ENSG00000007908	1.07758	-2.15159	1.99935	-1.07614	0.281862	NA	T47D	niraparib	SELE	FALSE
ENSG00000171806	591.647	0.157926	0.0823594	1.91752	0.0551721	0.11278	T47D	niraparib	METTL18	FALSE
ENSG00000000457	1047.81	-0.12076	0.062635	-1.928	0.0538553	0.110491	T47D	niraparib	SCYL3	FALSE
ENSG00000239494	1.15966	-4.21187	1.94986	-2.16009	0.0307657	NA	T47D	niraparib	RN7SL333P	FALSE
ENSG00000075945	1657.49	-0.0371751	0.0762847	-0.48732	0.626031	0.744576	T47D	niraparib	KIFAP3	FALSE
ENSG00000231407	1.10247	1.28175	1.99815	0.641471	0.521217	NA	T47D	niraparib	GORAB-AS1	FALSE
ENSG00000120370	420.142	0.252362	0.0888749	2.83952	0.00451817	0.0126548	T47D	niraparib	GORAB	FALSE
ENSG00000116132	0.700918	3.5831	2.48613	1.44124	0.149517	NA	T47D	niraparib	PRRX1	FALSE
ENSG00000007933	26.4927	-0.241362	0.375627	-0.642559	0.520511	0.656413	T47D	niraparib	FMO3	FALSE
ENSG00000225243	0.49594	-1.0599	3.72299	-0.284691	0.775881	NA	T47D	niraparib	NA	FALSE
ENSG00000231424	0.581092	-0.98003	3.07857	-0.31834	0.750227	NA	T47D	niraparib	NA	FALSE
ENSG00000230547	3.03299	0.631375	1.03891	0.607727	0.543369	0.676188	T47D	niraparib	HMGB1P11	FALSE
ENSG00000076258	121.064	-0.216453	0.163524	-1.32367	0.185611	0.304639	T47D	niraparib	FMO4	FALSE
ENSG00000285665	8.773	-0.152517	0.606667	-0.251401	0.801504	0.874474	T47D	niraparib	TOP1P1	FALSE
ENSG00000117523	18249	-0.0512114	0.0654913	-0.781957	0.43424	0.577187	T47D	niraparib	PRRC2C	FALSE
ENSG00000233328	100.03	-0.319529	0.218596	-1.46173	0.143814	0.248072	T47D	niraparib	PFN1P1	FALSE
ENSG00000230364	7.68682	0.111206	0.630902	0.176265	0.860086	0.913872	T47D	niraparib	RPL4P3	FALSE
ENSG00000117533	973.809	-0.191932	0.0780404	-2.45939	0.0139172	0.0344707	T47D	niraparib	VAMP4	FALSE
ENSG00000010165	4465.84	-0.174195	0.0408485	-4.26441	2.00431e-05	8.57349e-05	T47D	niraparib	EEF1AKNMT	FALSE
ENSG00000213060	1.29326	-3.60294	1.84577	-1.952	0.0509385	NA	T47D	niraparib	NA	FALSE
ENSG00000197959	5.09662	-1.99151	0.845958	-2.35415	0.0185653	0.0443983	T47D	niraparib	DNM3	TRUE
ENSG00000233540	0.361098	2.81472	4.83647	0.581977	0.560582	NA	T47D	niraparib	DNM3-IT1	FALSE
ENSG00000135845	1037.02	0.308979	0.0805943	3.83376	0.0001262	0.000477328	T47D	niraparib	PIGC	TRUE
ENSG00000094975	4832.5	-0.0838015	0.0569518	-1.47145	0.14117	0.24457	T47D	niraparib	SUCO	FALSE
ENSG00000229785	1.12494	1.86313	1.69332	1.10028	0.271209	NA	T47D	niraparib	SLC25A38P1	FALSE
ENSG00000230849	1.38184	-0.852858	1.46832	-0.580839	0.561349	NA	T47D	niraparib	GOT2P2	FALSE
[truncated: 52,080 more rows]
