# Supplementary material for: Synergistic Effects of PARP Inhibition and Cholesterol Biosynthesis Pathway Modulation
Source: Cancer Res Commun. 2024 Sep 16;4(9):2427–43. doi: 10.1158/2767-9764.CRC-23-0549 (PMC11403291; doi:10.1158/2767-9764.CRC-23-0549)
Supplement: Table S9 — Expression proteomic signature [file crc-23-0549_table_s9_suppst9.xlsx]

## Sheet: Info
Table S9: Expression proteomics signature
Column	Description
UniprotAccession	The Uniprot accession of the protein
GeneSymbol	The HGNC gene symbol of the protein
cell_line	The cell line name
timepoint	The time point of the drug treatment
contrast	The comparison used to calculate the fold-change and p value
logFC	The log2 fold-change for the contrast
P.Value	The (raw) p value for the contrast
adj.P.Val	The BH adjusted p value
significance	If the protein was significant according to following criteria: adj. p value < 0.05 and |log2 fc| > log2(1.5)

## Sheet: expression proteomics results
UniprotAccession	GeneSymbol	cell_line	timepoint	contrast	logFC	P.Value	adj.P.Val	significance
O95235	KIF20A	UWB1.289	48h	Niraparib_vs_DMSO	0.993488	1.61016e-22	9.79355e-19	regulated
Q6PL18	ATAD2	UWB1.289	48h	Niraparib_vs_DMSO	-1.01548	2.77989e-22	9.79355e-19	regulated
P39060	COL18A1	UWB1.289	48h	Niraparib_vs_DMSO	1.27725	9.89672e-22	2.32441e-18	regulated
P53350	PLK1	UWB1.289	48h	Niraparib_vs_DMSO	0.916784	1.83621e-21	2.48452e-18	regulated
Q9Y6A5	TACC3	UWB1.289	48h	Niraparib_vs_DMSO	0.941978	2.08528e-21	2.48452e-18	regulated
P52732	KIF11	UWB1.289	48h	Niraparib_vs_DMSO	0.902766	2.11569e-21	2.48452e-18	regulated
O75330	HMMR	UWB1.289	48h	Niraparib_vs_DMSO	1.37265	8.01772e-21	6.81852e-18	regulated
P16402	HIST1H1D	UWB1.289	48h	Niraparib_vs_DMSO	-1.86288	8.82066e-21	6.81852e-18	regulated
Q9NQW6	ANLN	UWB1.289	48h	Niraparib_vs_DMSO	0.940547	9.61616e-21	6.81852e-18	regulated
Q8WWK9	CKAP2	UWB1.289	48h	Niraparib_vs_DMSO	1.30386	1.06337e-20	6.81852e-18	regulated
Q53HL2	CDCA8	UWB1.289	48h	Niraparib_vs_DMSO	1.00337	1.06449e-20	6.81852e-18	regulated
P14635	CCNB1	UWB1.289	48h	Niraparib_vs_DMSO	1.5188	1.88189e-20	1.10498e-17	regulated
Q9NQS7	INCENP	UWB1.289	48h	Niraparib_vs_DMSO	0.938445	2.18073e-20	1.18195e-17	regulated
Q12834	CDC20	UWB1.289	48h	Niraparib_vs_DMSO	1.16809	2.80744e-20	1.41295e-17	regulated
O60566	BUB1B	UWB1.289	48h	Niraparib_vs_DMSO	0.747494	3.30242e-20	1.55126e-17	regulated
O43683	BUB1	UWB1.289	48h	Niraparib_vs_DMSO	0.843807	4.54373e-20	2.00095e-17	regulated
Q9BXS6	NUSAP1	UWB1.289	48h	Niraparib_vs_DMSO	0.846202	9.96243e-20	4.07693e-17	regulated
P11388	TOP2A	UWB1.289	48h	Niraparib_vs_DMSO	0.850479	1.04151e-19	4.07693e-17	regulated
Q6UVJ0	SASS6	UWB1.289	48h	Niraparib_vs_DMSO	0.741724	1.43108e-19	5.30704e-17	regulated
Q92522	H1FX	UWB1.289	48h	Niraparib_vs_DMSO	-1.27635	2.15584e-19	7.59503e-17	regulated
Q9UNY4	TTF2	UWB1.289	48h	Niraparib_vs_DMSO	0.63479	2.35267e-19	7.89376e-17	regulated
Q9ULW0	TPX2	UWB1.289	48h	Niraparib_vs_DMSO	0.908816	2.9918e-19	9.58192e-17	regulated
Q14493	SLBP	UWB1.289	48h	Niraparib_vs_DMSO	-1.03621	3.92798e-19	1.20333e-16	regulated
Q9NYZ3	GTSE1	UWB1.289	48h	Niraparib_vs_DMSO	1.02447	1.04986e-18	3.0822e-16	regulated
Q8NEM2	SHCBP1	UWB1.289	48h	Niraparib_vs_DMSO	0.766212	1.30263e-18	3.57973e-16	regulated
O43663	PRC1	UWB1.289	48h	Niraparib_vs_DMSO	0.895119	1.32093e-18	3.57973e-16	regulated
Q8IYA6	CKAP2L	UWB1.289	48h	Niraparib_vs_DMSO	1.09356	2.7681e-18	7.22372e-16	regulated
Q02224	CENPE	UWB1.289	48h	Niraparib_vs_DMSO	1.00245	3.03104e-18	7.6274e-16	regulated
P13051	UNG	UWB1.289	48h	Niraparib_vs_DMSO	-0.862663	4.70152e-18	1.14231e-15	regulated
P04183	TK1	UWB1.289	48h	Niraparib_vs_DMSO	0.974176	6.02557e-18	1.41521e-15	regulated
Q99715	COL12A1	UWB1.289	48h	Niraparib_vs_DMSO	1.05463	8.93081e-18	2.01049e-15	regulated
O14965	AURKA	UWB1.289	48h	Niraparib_vs_DMSO	1.13317	9.13081e-18	2.01049e-15	regulated
Q562F6	SGO2	UWB1.289	48h	Niraparib_vs_DMSO	1.03832	1.02481e-17	2.18813e-15	regulated
Q9H8V3	ECT2	UWB1.289	48h	Niraparib_vs_DMSO	0.695836	1.48836e-17	3.08442e-15	regulated
Q14008	CKAP5	UWB1.289	48h	Niraparib_vs_DMSO	0.693602	1.88309e-17	3.70729e-15	regulated
Q15398	DLGAP5	UWB1.289	48h	Niraparib_vs_DMSO	0.74994	1.89416e-17	3.70729e-15	regulated
P24821	TNC	UWB1.289	48h	Niraparib_vs_DMSO	1.94523	2.49401e-17	4.7494e-15	regulated
Q8IZT6	ASPM	UWB1.289	48h	Niraparib_vs_DMSO	0.928291	2.67793e-17	4.96544e-15	regulated
P52292	KPNA2	UWB1.289	48h	Niraparib_vs_DMSO	0.911684	3.73491e-17	6.74774e-15	regulated
Q9H4H8	FAM83D	UWB1.289	48h	Niraparib_vs_DMSO	1.22615	3.85606e-17	6.79244e-15	regulated
P07305	H1F0	UWB1.289	48h	Niraparib_vs_DMSO	-0.828994	4.22441e-17	7.2598e-15	regulated
Q9NZC9	SMARCAL1	UWB1.289	48h	Niraparib_vs_DMSO	-0.837196	4.49566e-17	7.542e-15	regulated
P49454	CENPF	UWB1.289	48h	Niraparib_vs_DMSO	0.803563	4.74857e-17	7.78103e-15	regulated
Q9NRZ9	HELLS	UWB1.289	48h	Niraparib_vs_DMSO	-0.5402	9.65576e-17	1.54624e-14	not regulated
O00339	MATN2	UWB1.289	48h	Niraparib_vs_DMSO	1.58223	1.44493e-16	2.26244e-14	regulated
Q7Z5L9	IRF2BP2	UWB1.289	48h	Niraparib_vs_DMSO	-0.511256	1.54865e-16	2.37213e-14	not regulated
P06493	CDK1	UWB1.289	48h	Niraparib_vs_DMSO	0.440285	1.93317e-16	2.89811e-14	not regulated
Q96HE9	PRR11	UWB1.289	48h	Niraparib_vs_DMSO	0.99478	2.94131e-16	4.3176e-14	regulated
Q6SJ93	FAM111B	UWB1.289	48h	Niraparib_vs_DMSO	-0.643945	4.05669e-16	5.83335e-14	regulated
Q8NCD3	HJURP	UWB1.289	48h	Niraparib_vs_DMSO	0.742564	8.21664e-16	1.15789e-13	regulated
Q96GD4	AURKB	UWB1.289	48h	Niraparib_vs_DMSO	0.65576	1.17708e-15	1.62622e-13	regulated
Q16850	CYP51A1	UWB1.289	48h	Niraparib_vs_DMSO	-1.1263	1.33813e-15	1.81317e-13	regulated
O15392	BIRC5	UWB1.289	48h	Niraparib_vs_DMSO	1.00251	1.6611e-15	2.20833e-13	regulated
P33981	TTK	UWB1.289	48h	Niraparib_vs_DMSO	0.512908	2.46687e-15	3.21881e-13	not regulated
Q96Q89	KIF20B	UWB1.289	48h	Niraparib_vs_DMSO	0.45806	2.78599e-15	3.5691e-13	not regulated
Q69YH5	CDCA2	UWB1.289	48h	Niraparib_vs_DMSO	0.591627	6.07488e-15	7.6435e-13	regulated
Q8IZW8	TNS4	UWB1.289	48h	Niraparib_vs_DMSO	0.807713	6.96398e-15	8.47146e-13	regulated
Q9NSV4	DIAPH3	UWB1.289	48h	Niraparib_vs_DMSO	0.449265	6.97339e-15	8.47146e-13	not regulated
Q9Y618	NCOR2	UWB1.289	48h	Niraparib_vs_DMSO	-0.356153	7.61976e-15	9.09981e-13	not regulated
O95067	CCNB2	UWB1.289	48h	Niraparib_vs_DMSO	0.995325	1.29002e-14	1.51492e-12	regulated
P07996	THBS1	UWB1.289	48h	Niraparib_vs_DMSO	0.80736	1.43508e-14	1.65764e-12	regulated
Q9BW19	KIFC1	UWB1.289	48h	Niraparib_vs_DMSO	0.530096	1.54444e-14	1.75518e-12	not regulated
O96028	NSD2	UWB1.289	48h	Niraparib_vs_DMSO	-0.442232	1.78036e-14	1.99117e-12	not regulated
Q96R06	SPAG5	UWB1.289	48h	Niraparib_vs_DMSO	0.559117	4.78787e-14	5.27114e-12	not regulated
Q96JB6	LOXL4	UWB1.289	48h	Niraparib_vs_DMSO	0.731874	4.98552e-14	5.4043e-12	regulated
Q99661	KIF2C	UWB1.289	48h	Niraparib_vs_DMSO	0.46126	5.07155e-14	5.41427e-12	not regulated
P20248	CCNA2	UWB1.289	48h	Niraparib_vs_DMSO	0.894407	5.64101e-14	5.93232e-12	regulated
Q92626	PXDN	UWB1.289	48h	Niraparib_vs_DMSO	1.10589	6.78401e-14	7.02627e-12	regulated
Q5FBB7	SGO1	UWB1.289	48h	Niraparib_vs_DMSO	0.955251	6.88068e-14	7.02627e-12	regulated
Q01581	HMGCS1	UWB1.289	48h	Niraparib_vs_DMSO	-0.45115	8.05196e-14	8.10487e-12	not regulated
P35555	FBN1	UWB1.289	48h	Niraparib_vs_DMSO	0.99739	8.32936e-14	8.26601e-12	regulated
P16403	HIST1H1C	UWB1.289	48h	Niraparib_vs_DMSO	-2.06996	9.25726e-14	9.05926e-12	regulated
P56559	ARL4C	UWB1.289	48h	Niraparib_vs_DMSO	-0.458455	1.24651e-13	1.20313e-11	not regulated
P10412	HIST1H1E	UWB1.289	48h	Niraparib_vs_DMSO	-1.03133	1.3058e-13	1.24333e-11	regulated
P24385	CCND1	UWB1.289	48h	Niraparib_vs_DMSO	-1.19055	1.9636e-13	1.84473e-11	regulated
P98160	HSPG2	UWB1.289	48h	Niraparib_vs_DMSO	0.693452	2.55755e-13	2.37112e-11	regulated
P16401	HIST1H1B	UWB1.289	48h	Niraparib_vs_DMSO	-0.562864	3.10283e-13	2.83929e-11	not regulated
Q86U38	NOP9	UWB1.289	48h	Niraparib_vs_DMSO	-0.348919	3.85367e-13	3.48115e-11	not regulated
Q92817	EVPL	UWB1.289	48h	Niraparib_vs_DMSO	0.281389	3.91945e-13	3.49575e-11	not regulated
Q02241	KIF23	UWB1.289	48h	Niraparib_vs_DMSO	0.667482	6.75781e-13	5.95194e-11	regulated
Q96GQ7	DDX27	UWB1.289	48h	Niraparib_vs_DMSO	-0.35397	7.00454e-13	6.09309e-11	not regulated
Q56NI9	ESCO2	UWB1.289	48h	Niraparib_vs_DMSO	-0.742742	7.11503e-13	6.11372e-11	regulated
P17480	UBTF	UWB1.289	48h	Niraparib_vs_DMSO	-0.258406	7.2804e-13	6.18044e-11	not regulated
Q9HBL8	NMRAL1	UWB1.289	48h	Niraparib_vs_DMSO	0.427261	9.83619e-13	8.25069e-11	not regulated
P56270	MAZ	UWB1.289	48h	Niraparib_vs_DMSO	-0.70659	1.10894e-12	9.19247e-11	regulated
O14578	CIT	UWB1.289	48h	Niraparib_vs_DMSO	0.400211	1.30778e-12	1.07147e-10	not regulated
Q92841	DDX17	UWB1.289	48h	Niraparib_vs_DMSO	-0.235553	1.35671e-12	1.09878e-10	not regulated
Q9Y448	KNSTRN	UWB1.289	48h	Niraparib_vs_DMSO	0.730087	1.48944e-12	1.1902e-10	regulated
Q9H2P0	ADNP	UWB1.289	48h	Niraparib_vs_DMSO	-0.295529	1.50337e-12	1.1902e-10	not regulated
Q96EA4	SPDL1	UWB1.289	48h	Niraparib_vs_DMSO	0.375176	1.67578e-12	1.31195e-10	not regulated
Q14512	FGFBP1	UWB1.289	48h	Niraparib_vs_DMSO	-0.677323	1.84009e-12	1.42476e-10	regulated
O95251	KAT7	UWB1.289	48h	Niraparib_vs_DMSO	-0.537457	1.88463e-12	1.44338e-10	not regulated
Q8NI77	KIF18A	UWB1.289	48h	Niraparib_vs_DMSO	0.841696	2.60061e-12	1.97031e-10	regulated
Q5HYJ3	FAM76B	UWB1.289	48h	Niraparib_vs_DMSO	-0.367893	2.85606e-12	2.14083e-10	not regulated
Q96JP5	ZFP91	UWB1.289	48h	Niraparib_vs_DMSO	-0.373807	3.02973e-12	2.24711e-10	not regulated
P17026	ZNF22	UWB1.289	48h	Niraparib_vs_DMSO	-0.73463	3.21558e-12	2.3601e-10	regulated
Q14674	ESPL1	UWB1.289	48h	Niraparib_vs_DMSO	0.816968	3.2847e-12	2.38598e-10	regulated
Q9H6F5	CCDC86	UWB1.289	48h	Niraparib_vs_DMSO	-0.470007	3.50851e-12	2.52255e-10	not regulated
Q86XJ1	GAS2L3	UWB1.289	48h	Niraparib_vs_DMSO	0.579276	4.4578e-12	3.17269e-10	not regulated
Q07352	ZFP36L1	UWB1.289	48h	Niraparib_vs_DMSO	-0.403014	4.57098e-12	3.22071e-10	not regulated
Q96ME7	ZNF512	UWB1.289	48h	Niraparib_vs_DMSO	-0.298848	5.2098e-12	3.60384e-10	not regulated
P25205	MCM3	UWB1.289	48h	Niraparib_vs_DMSO	-0.268714	5.21703e-12	3.60384e-10	not regulated
O75683	SURF6	UWB1.289	48h	Niraparib_vs_DMSO	-0.385505	6.14301e-12	4.2023e-10	not regulated
Q15058	KIF14	UWB1.289	48h	Niraparib_vs_DMSO	0.460844	7.23592e-12	4.88249e-10	not regulated
Q9BVP2	GNL3	UWB1.289	48h	Niraparib_vs_DMSO	-0.25267	7.27593e-12	4.88249e-10	not regulated
Q12815	TROAP	UWB1.289	48h	Niraparib_vs_DMSO	0.836146	7.3835e-12	4.90794e-10	regulated
Q9UMY1	NOL7	UWB1.289	48h	Niraparib_vs_DMSO	-0.311528	8.02767e-12	5.28626e-10	not regulated
Q9C0D6	FHDC1	UWB1.289	48h	Niraparib_vs_DMSO	-0.764543	9.5004e-12	6.19813e-10	regulated
Q9H0H5	RACGAP1	UWB1.289	48h	Niraparib_vs_DMSO	0.77915	1.07537e-11	6.95145e-10	regulated
P49711	CTCF	UWB1.289	48h	Niraparib_vs_DMSO	-0.33808	1.15149e-11	7.37579e-10	not regulated
Q14566	MCM6	UWB1.289	48h	Niraparib_vs_DMSO	-0.260621	1.1823e-11	7.50494e-10	not regulated
Q14191	WRN	UWB1.289	48h	Niraparib_vs_DMSO	-0.370089	1.29566e-11	8.15109e-10	not regulated
Q92922	SMARCC1	UWB1.289	48h	Niraparib_vs_DMSO	-0.261571	1.40729e-11	8.77498e-10	not regulated
Q9NS15	LTBP3	UWB1.289	48h	Niraparib_vs_DMSO	0.451603	1.49511e-11	9.24083e-10	not regulated
O75054	IGSF3	UWB1.289	48h	Niraparib_vs_DMSO	0.378702	1.67987e-11	1.02707e-09	not regulated
Q9H5H4	ZNF768	UWB1.289	48h	Niraparib_vs_DMSO	-0.568956	1.69089e-11	1.02707e-09	not regulated
P46013	MKI67	UWB1.289	48h	Niraparib_vs_DMSO	0.236574	1.88778e-11	1.13686e-09	not regulated
Q14978	NOLC1	UWB1.289	48h	Niraparib_vs_DMSO	-0.366458	2.61987e-11	1.56437e-09	not regulated
Q92503	SEC14L1	UWB1.289	48h	Niraparib_vs_DMSO	-0.482586	3.1363e-11	1.85701e-09	not regulated
Q8IUC4	RHPN2	UWB1.289	48h	Niraparib_vs_DMSO	0.318121	3.4549e-11	2.02861e-09	not regulated
O94782	USP1	UWB1.289	48h	Niraparib_vs_DMSO	-0.360168	4.22851e-11	2.45127e-09	not regulated
Q96EU6	RRP36	UWB1.289	48h	Niraparib_vs_DMSO	-0.604323	4.24433e-11	2.45127e-09	regulated
P33991	MCM4	UWB1.289	48h	Niraparib_vs_DMSO	-0.263205	4.46527e-11	2.55791e-09	not regulated
Q8N806	UBR7	UWB1.289	48h	Niraparib_vs_DMSO	-0.282767	4.96236e-11	2.81974e-09	not regulated
Q6NUQ4	TMEM214	UWB1.289	48h	Niraparib_vs_DMSO	0.299228	5.49368e-11	3.09668e-09	not regulated
Q86UU0	BCL9L	UWB1.289	48h	Niraparib_vs_DMSO	-0.301647	5.74664e-11	3.21356e-09	not regulated
O95239	KIF4A	UWB1.289	48h	Niraparib_vs_DMSO	0.254018	6.0076e-11	3.33304e-09	not regulated
Q5QJE6	DNTTIP2	UWB1.289	48h	Niraparib_vs_DMSO	-0.278854	6.19756e-11	3.41156e-09	not regulated
O95072	REC8	UWB1.289	48h	Niraparib_vs_DMSO	-0.516997	6.38527e-11	3.48764e-09	not regulated
Q9GZR7	DDX24	UWB1.289	48h	Niraparib_vs_DMSO	-0.228246	6.69757e-11	3.63008e-09	not regulated
Q02447	SP3	UWB1.289	48h	Niraparib_vs_DMSO	-0.506544	6.92325e-11	3.72376e-09	not regulated
P15104	GLUL	UWB1.289	48h	Niraparib_vs_DMSO	0.314305	7.1956e-11	3.84092e-09	not regulated
P08572	COL4A2	UWB1.289	48h	Niraparib_vs_DMSO	0.435549	1.20223e-10	6.00774e-09	not regulated
O95997	PTTG1	UWB1.289	48h	Niraparib_vs_DMSO	0.758045	1.21733e-10	6.04036e-09	regulated
Q8IUH3	RBM45	UWB1.289	48h	Niraparib_vs_DMSO	-0.373298	7.80561e-11	4.13521e-09	not regulated
P54132	BLM	UWB1.289	48h	Niraparib_vs_DMSO	0.283635	8.14282e-11	4.27626e-09	not regulated
Q8IVF2	AHNAK2	UWB1.289	48h	Niraparib_vs_DMSO	-0.300937	8.19324e-11	4.27626e-09	not regulated
P10588	NR2F6	UWB1.289	48h	Niraparib_vs_DMSO	-0.606046	8.30074e-11	4.30052e-09	regulated
Q02539	HIST1H1A	UWB1.289	48h	Niraparib_vs_DMSO	-1.14022	2.76241e-10	1.24769e-08	regulated
P61024	CKS1B	UWB1.289	48h	Niraparib_vs_DMSO	0.407242	8.47105e-11	4.35672e-09	not regulated
Q9Y3A2	UTP11	UWB1.289	48h	Niraparib_vs_DMSO	-0.393593	9.14553e-11	4.66952e-09	not regulated
Q969P0	IGSF8	UWB1.289	48h	Niraparib_vs_DMSO	-0.453581	1.00291e-10	5.08381e-09	not regulated
P30260	CDC27	UWB1.289	48h	Niraparib_vs_DMSO	0.395856	1.04639e-10	5.26631e-09	not regulated
Q3L8U1	CHD9	UWB1.289	48h	Niraparib_vs_DMSO	-0.378552	1.27544e-10	6.28444e-09	not regulated
Q02487	DSC2	UWB1.289	48h	Niraparib_vs_DMSO	-0.462645	1.28654e-10	6.29068e-09	not regulated
Q14680	MELK	UWB1.289	48h	Niraparib_vs_DMSO	0.410587	1.29456e-10	6.29068e-09	not regulated
O75525	KHDRBS3	UWB1.289	48h	Niraparib_vs_DMSO	-0.312313	1.35542e-10	6.5413e-09	not regulated
P08047	SP1	UWB1.289	48h	Niraparib_vs_DMSO	-0.502658	1.48653e-10	7.12523e-09	not regulated
P29372	MPG	UWB1.289	48h	Niraparib_vs_DMSO	-0.35489	1.65747e-10	7.8909e-09	not regulated
Q9UIG0	BAZ1B	UWB1.289	48h	Niraparib_vs_DMSO	-0.240349	1.81447e-10	8.58037e-09	not regulated
Q13569	TDG	UWB1.289	48h	Niraparib_vs_DMSO	0.471839	2.04503e-10	9.60618e-09	not regulated
Q8TDD1	DDX54	UWB1.289	48h	Niraparib_vs_DMSO	-0.223912	2.11899e-10	9.88766e-09	not regulated
O14777	NDC80	UWB1.289	48h	Niraparib_vs_DMSO	0.240396	2.21956e-10	1.02888e-08	not regulated
Q9H1E3	NUCKS1	UWB1.289	48h	Niraparib_vs_DMSO	-0.469897	2.46837e-10	1.13086e-08	not regulated
Q9BWE0	REPIN1	UWB1.289	48h	Niraparib_vs_DMSO	-0.424542	2.47165e-10	1.13086e-08	not regulated
O00257	CBX4	UWB1.289	48h	Niraparib_vs_DMSO	-0.419761	2.65526e-10	1.20703e-08	not regulated
Q92466	DDB2	UWB1.289	48h	Niraparib_vs_DMSO	0.304897	3.04497e-10	1.36655e-08	not regulated
P09486	SPARC	UWB1.289	48h	Niraparib_vs_DMSO	0.329469	3.10161e-10	1.38316e-08	not regulated
Q9UKA9	PTBP2	UWB1.289	48h	Niraparib_vs_DMSO	-0.375436	3.1577e-10	1.39932e-08	not regulated
Q9BY42	RTFDC1	UWB1.289	48h	Niraparib_vs_DMSO	-0.322021	3.54804e-10	1.56247e-08	not regulated
Q5TB30	DEPDC1	UWB1.289	48h	Niraparib_vs_DMSO	0.620593	6.49652e-10	2.6699e-08	regulated
Q9UHF7	TRPS1	UWB1.289	48h	Niraparib_vs_DMSO	-0.259552	4.11758e-10	1.80202e-08	not regulated
P53814	SMTN	UWB1.289	48h	Niraparib_vs_DMSO	0.717686	4.35808e-10	1.8955e-08	regulated
Q8TD19	NEK9	UWB1.289	48h	Niraparib_vs_DMSO	0.343866	4.40132e-10	1.90256e-08	not regulated
Q13263	TRIM28	UWB1.289	48h	Niraparib_vs_DMSO	-0.195073	4.54181e-10	1.95131e-08	not regulated
Q9NRX1	PNO1	UWB1.289	48h	Niraparib_vs_DMSO	-0.415005	4.85437e-10	2.07296e-08	not regulated
Q86VI3	IQGAP3	UWB1.289	48h	Niraparib_vs_DMSO	0.324616	4.88859e-10	2.075e-08	not regulated
Q9H6R4	NOL6	UWB1.289	48h	Niraparib_vs_DMSO	-0.195755	5.07308e-10	2.13019e-08	not regulated
Q9BUJ2	HNRNPUL1	UWB1.289	48h	Niraparib_vs_DMSO	-0.176746	5.07909e-10	2.13019e-08	not regulated
Q14767	LTBP2	UWB1.289	48h	Niraparib_vs_DMSO	0.687502	8.29327e-10	3.26449e-08	regulated
Q99574	SERPINI1	UWB1.289	48h	Niraparib_vs_DMSO	0.44582	8.61484e-10	3.37223e-08	not regulated
Q9HAW4	CLSPN	UWB1.289	48h	Niraparib_vs_DMSO	-0.470372	6.25079e-10	2.6061e-08	not regulated
O60437	PPL	UWB1.289	48h	Niraparib_vs_DMSO	0.185094	6.34396e-10	2.62939e-08	not regulated
Q9NNX1	TUFT1	UWB1.289	48h	Niraparib_vs_DMSO	0.344015	6.51749e-10	2.6699e-08	not regulated
Q96EY4	TMA16	UWB1.289	48h	Niraparib_vs_DMSO	-0.382	6.96324e-10	2.83601e-08	not regulated
Q9Y5N6	ORC6	UWB1.289	48h	Niraparib_vs_DMSO	-0.372436	7.10025e-10	2.87519e-08	not regulated
O00762	UBE2C	UWB1.289	48h	Niraparib_vs_DMSO	0.829316	7.55409e-10	3.04149e-08	regulated
Q02880	TOP2B	UWB1.289	48h	Niraparib_vs_DMSO	-0.229906	7.63639e-10	3.05716e-08	not regulated
Q9P270	SLAIN2	UWB1.289	48h	Niraparib_vs_DMSO	-0.273876	7.73448e-10	3.07893e-08	not regulated
O75147	OBSL1	UWB1.289	48h	Niraparib_vs_DMSO	0.406949	8.29222e-10	3.26449e-08	not regulated
Q06587	RING1	UWB1.289	48h	Niraparib_vs_DMSO	-0.425371	9.61868e-10	3.74438e-08	not regulated
O15213	WDR46	UWB1.289	48h	Niraparib_vs_DMSO	-0.293246	1.05029e-09	4.06611e-08	not regulated
Q5VT52	RPRD2	UWB1.289	48h	Niraparib_vs_DMSO	-0.193671	1.06169e-09	4.0878e-08	not regulated
Q9UPN6	SCAF8	UWB1.289	48h	Niraparib_vs_DMSO	-0.22124	1.09269e-09	4.18428e-08	not regulated
Q8WUB8	PHF10	UWB1.289	48h	Niraparib_vs_DMSO	-0.3254	1.17144e-09	4.46161e-08	not regulated
Q9UHR6	ZNHIT2	UWB1.289	48h	Niraparib_vs_DMSO	-0.303771	1.2114e-09	4.58898e-08	not regulated
Q9UIF9	BAZ2A	UWB1.289	48h	Niraparib_vs_DMSO	-0.268569	1.32616e-09	4.99343e-08	not regulated
Q9NSY1	BMP2K	UWB1.289	48h	Niraparib_vs_DMSO	0.320475	1.33234e-09	4.99343e-08	not regulated
Q86U86	PBRM1	UWB1.289	48h	Niraparib_vs_DMSO	-0.225067	1.35615e-09	5.05578e-08	not regulated
Q9P016	THYN1	UWB1.289	48h	Niraparib_vs_DMSO	-0.179784	1.36893e-09	5.07657e-08	not regulated
Q15147	PLCB4	UWB1.289	48h	Niraparib_vs_DMSO	-0.282529	2.21965e-09	8.08709e-08	not regulated
Q9UFW8	CGGBP1	UWB1.289	48h	Niraparib_vs_DMSO	-0.435424	1.43167e-09	5.28144e-08	not regulated
Q06710	PAX8	UWB1.289	48h	Niraparib_vs_DMSO	-0.345728	1.9532e-09	7.16782e-08	not regulated
P09429	HMGB1	UWB1.289	48h	Niraparib_vs_DMSO	-0.26779	2.22665e-09	8.08709e-08	not regulated
P81274	GPSM2	UWB1.289	48h	Niraparib_vs_DMSO	0.541325	3.63896e-09	1.22096e-07	not regulated
Q9NV06	DCAF13	UWB1.289	48h	Niraparib_vs_DMSO	-0.221576	2.43458e-09	8.79694e-08	not regulated
Q6P0N0	MIS18BP1	UWB1.289	48h	Niraparib_vs_DMSO	0.368344	2.54905e-09	9.16357e-08	not regulated
Q76M96	CCDC80	UWB1.289	48h	Niraparib_vs_DMSO	0.628601	4.04745e-09	1.32643e-07	regulated
Q6P4F7	ARHGAP11A	UWB1.289	48h	Niraparib_vs_DMSO	0.30556	2.71262e-09	9.70211e-08	not regulated
Q9HAU0	PLEKHA5	UWB1.289	48h	Niraparib_vs_DMSO	-0.219843	2.74637e-09	9.77321e-08	not regulated
P43243	MATR3	UWB1.289	48h	Niraparib_vs_DMSO	-0.18401	2.92259e-09	1.0348e-07	not regulated
P15923	TCF3	UWB1.289	48h	Niraparib_vs_DMSO	-0.52185	2.94877e-09	1.03885e-07	not regulated
Q2T9J0	TYSND1	UWB1.289	48h	Niraparib_vs_DMSO	-0.3993	3.01708e-09	1.05763e-07	not regulated
Q9HCH0	NCKAP5L	UWB1.289	48h	Niraparib_vs_DMSO	0.393637	4.72117e-09	1.52593e-07	not regulated
P57735	RAB25	UWB1.289	48h	Niraparib_vs_DMSO	0.24148	3.10546e-09	1.08322e-07	not regulated
Q03112	MECOM	UWB1.289	48h	Niraparib_vs_DMSO	-0.550656	4.78595e-09	1.53981e-07	not regulated
O75362	ZNF217	UWB1.289	48h	Niraparib_vs_DMSO	-0.219923	3.23424e-09	1.12258e-07	not regulated
Q15828	CST6	UWB1.289	48h	Niraparib_vs_DMSO	0.471017	3.29794e-09	1.13908e-07	not regulated
O43278	SPINT1	UWB1.289	48h	Niraparib_vs_DMSO	0.189799	3.31984e-09	1.14105e-07	not regulated
Q13137	CALCOCO2	UWB1.289	48h	Niraparib_vs_DMSO	0.293181	3.50276e-09	1.19808e-07	not regulated
Q9UKD1	GMEB2	UWB1.289	48h	Niraparib_vs_DMSO	-0.36601	3.54553e-09	1.20685e-07	not regulated
Q7L3B6	CDC37L1	UWB1.289	48h	Niraparib_vs_DMSO	-0.202322	3.57377e-09	1.21061e-07	not regulated
Q96SI9	STRBP	UWB1.289	48h	Niraparib_vs_DMSO	-0.377113	3.6241e-09	1.22096e-07	not regulated
A8MW92	PHF20L1	UWB1.289	48h	Niraparib_vs_DMSO	-0.274976	3.71794e-09	1.24154e-07	not regulated
Q8IU81	IRF2BP1	UWB1.289	48h	Niraparib_vs_DMSO	-0.280078	3.94259e-09	1.31035e-07	not regulated
P49736	MCM2	UWB1.289	48h	Niraparib_vs_DMSO	-0.237643	3.97507e-09	1.31168e-07	not regulated
Q9BRU9	UTP23	UWB1.289	48h	Niraparib_vs_DMSO	-0.199659	3.98382e-09	1.31168e-07	not regulated
Q96MF7	NSMCE2	UWB1.289	48h	Niraparib_vs_DMSO	-0.313832	4.1902e-09	1.36686e-07	not regulated
P78316	NOP14	UWB1.289	48h	Niraparib_vs_DMSO	-0.164144	4.63118e-09	1.50375e-07	not regulated
Q9UID6	ZNF639	UWB1.289	48h	Niraparib_vs_DMSO	-0.384675	4.85466e-09	1.55481e-07	not regulated
Q32P28	P3H1	UWB1.289	48h	Niraparib_vs_DMSO	0.230665	4.93737e-09	1.56937e-07	not regulated
Q9Y6Y0	IVNS1ABP	UWB1.289	48h	Niraparib_vs_DMSO	-0.405038	4.96502e-09	1.56937e-07	not regulated
Q12955	ANK3	UWB1.289	48h	Niraparib_vs_DMSO	0.19472	4.96693e-09	1.56937e-07	not regulated
Q6AWC2	WWC2	UWB1.289	48h	Niraparib_vs_DMSO	-0.239504	5.07901e-09	1.59134e-07	not regulated
Q8N9N8	EIF1AD	UWB1.289	48h	Niraparib_vs_DMSO	0.438	5.10084e-09	1.59134e-07	not regulated
Q96F45	ZNF503	UWB1.289	48h	Niraparib_vs_DMSO	-0.374729	5.1202e-09	1.59134e-07	not regulated
P24941	CDK2	UWB1.289	48h	Niraparib_vs_DMSO	0.283703	5.12679e-09	1.59134e-07	not regulated
Q15326	ZMYND11	UWB1.289	48h	Niraparib_vs_DMSO	0.385364	5.22075e-09	1.6134e-07	not regulated
O43294	TGFB1I1	UWB1.289	48h	Niraparib_vs_DMSO	-0.426263	8.53215e-09	2.5366e-07	not regulated
Q8NG31	KNL1	UWB1.289	48h	Niraparib_vs_DMSO	0.234433	5.90141e-09	1.81578e-07	not regulated
Q96L73	NSD1	UWB1.289	48h	Niraparib_vs_DMSO	-0.410313	6.38331e-09	1.95551e-07	not regulated
O14530	TXNDC9	UWB1.289	48h	Niraparib_vs_DMSO	0.317576	6.58372e-09	2.00818e-07	not regulated
Q9H1A3	METTL9	UWB1.289	48h	Niraparib_vs_DMSO	-0.235281	6.72947e-09	2.04379e-07	not regulated
O94880	PHF14	UWB1.289	48h	Niraparib_vs_DMSO	-0.245063	6.88724e-09	2.08272e-07	not regulated
Q8TCB0	IFI44	UWB1.289	48h	Niraparib_vs_DMSO	-0.53248	1.06414e-08	2.97537e-07	not regulated
O95503	CBX6	UWB1.289	48h	Niraparib_vs_DMSO	-0.60254	1.07334e-08	2.98923e-07	regulated
Q13823	GNL2	UWB1.289	48h	Niraparib_vs_DMSO	-0.263387	7.71668e-09	2.32358e-07	not regulated
P61978	HNRNPK	UWB1.289	48h	Niraparib_vs_DMSO	-0.160162	8.11748e-09	2.42485e-07	not regulated
Q6PK04	CCDC137	UWB1.289	48h	Niraparib_vs_DMSO	-0.242028	8.12182e-09	2.42485e-07	not regulated
P49419	ALDH7A1	UWB1.289	48h	Niraparib_vs_DMSO	0.16432	8.59694e-09	2.54513e-07	not regulated
Q9ULW3	ABT1	UWB1.289	48h	Niraparib_vs_DMSO	-0.263078	8.89108e-09	2.6212e-07	not regulated
Q8NEU8	APPL2	UWB1.289	48h	Niraparib_vs_DMSO	0.222262	9.04334e-09	2.65128e-07	not regulated
P51532	SMARCA4	UWB1.289	48h	Niraparib_vs_DMSO	-0.229026	9.06838e-09	2.65128e-07	not regulated
Q9BRK5	SDF4	UWB1.289	48h	Niraparib_vs_DMSO	0.227582	9.31167e-09	2.70482e-07	not regulated
Q9HD67	MYO10	UWB1.289	48h	Niraparib_vs_DMSO	0.368097	9.36566e-09	2.70482e-07	not regulated
Q15468	STIL	UWB1.289	48h	Niraparib_vs_DMSO	0.395809	9.36669e-09	2.70482e-07	not regulated
Q9NTW7	ZFP64	UWB1.289	48h	Niraparib_vs_DMSO	-0.303965	9.57375e-09	2.75333e-07	not regulated
Q9NZM5	NOP53	UWB1.289	48h	Niraparib_vs_DMSO	-0.293505	9.83419e-09	2.81674e-07	not regulated
P12109	COL6A1	UWB1.289	48h	Niraparib_vs_DMSO	0.318398	1.01255e-08	2.88845e-07	not regulated
Q9Y2D8	SSX2IP	UWB1.289	48h	Niraparib_vs_DMSO	-0.357216	1.02647e-08	2.91633e-07	not regulated
Q14966	ZNF638	UWB1.289	48h	Niraparib_vs_DMSO	-0.16303	1.03331e-08	2.92398e-07	not regulated
Q8WXA3	RUFY2	UWB1.289	48h	Niraparib_vs_DMSO	-0.200401	1.042e-08	2.93678e-07	not regulated
Q8NHU6	TDRD7	UWB1.289	48h	Niraparib_vs_DMSO	0.284857	1.05247e-08	2.95446e-07	not regulated
Q9BZL6	PRKD2	UWB1.289	48h	Niraparib_vs_DMSO	-0.150971	1.08372e-08	3.00626e-07	not regulated
Q9UBU8	MORF4L1	UWB1.289	48h	Niraparib_vs_DMSO	-0.294011	1.09801e-08	3.03394e-07	not regulated
Q13206	DDX10	UWB1.289	48h	Niraparib_vs_DMSO	-0.176893	1.11974e-08	3.08006e-07	not regulated
Q7Z7A1	CNTRL	UWB1.289	48h	Niraparib_vs_DMSO	0.399793	1.12344e-08	3.08006e-07	not regulated
P50238	CRIP1	UWB1.289	48h	Niraparib_vs_DMSO	0.420539	1.14823e-08	3.13582e-07	not regulated
P19532	TFE3	UWB1.289	48h	Niraparib_vs_DMSO	-0.380932	1.18516e-08	3.22417e-07	not regulated
Q9Y3C1	NOP16	UWB1.289	48h	Niraparib_vs_DMSO	-0.262439	1.19065e-08	3.22667e-07	not regulated
Q7Z7F0	KHDC4	UWB1.289	48h	Niraparib_vs_DMSO	-0.307363	1.19756e-08	3.23296e-07	not regulated
Q96T60	PNKP	UWB1.289	48h	Niraparib_vs_DMSO	-0.179654	1.21907e-08	3.27846e-07	not regulated
Q96EV2	RBM33	UWB1.289	48h	Niraparib_vs_DMSO	-0.235124	1.23052e-08	3.29667e-07	not regulated
Q13330	MTA1	UWB1.289	48h	Niraparib_vs_DMSO	-0.185011	1.27254e-08	3.39633e-07	not regulated
P82970	HMGN5	UWB1.289	48h	Niraparib_vs_DMSO	-0.277597	1.29022e-08	3.43052e-07	not regulated
P42166	TMPO	UWB1.289	48h	Niraparib_vs_DMSO	-0.20936	1.3344e-08	3.53466e-07	not regulated
Q8N3E9	PLCD3	UWB1.289	48h	Niraparib_vs_DMSO	-0.306781	1.4101e-08	3.7212e-07	not regulated
Q9BYW2	SETD2	UWB1.289	48h	Niraparib_vs_DMSO	-0.254621	1.48453e-08	3.90298e-07	not regulated
O60333	KIF1B	UWB1.289	48h	Niraparib_vs_DMSO	0.162441	1.50626e-08	3.9454e-07	not regulated
Q9P021	CRIPT	UWB1.289	48h	Niraparib_vs_DMSO	-0.5332	1.52341e-08	3.97554e-07	not regulated
O43896	KIF1C	UWB1.289	48h	Niraparib_vs_DMSO	-0.225386	1.53093e-08	3.98042e-07	not regulated
Q6P996	PDXDC1	UWB1.289	48h	Niraparib_vs_DMSO	0.188162	1.56847e-08	4.06302e-07	not regulated
Q9BRT6	LLPH	UWB1.289	48h	Niraparib_vs_DMSO	-0.205606	1.65922e-08	4.28236e-07	not regulated
Q14249	ENDOG	UWB1.289	48h	Niraparib_vs_DMSO	-0.263891	1.67155e-08	4.29845e-07	not regulated
P33993	MCM7	UWB1.289	48h	Niraparib_vs_DMSO	-0.187751	1.87027e-08	4.78553e-07	not regulated
Q9UGU0	TCF20	UWB1.289	48h	Niraparib_vs_DMSO	-0.223341	1.87455e-08	4.78553e-07	not regulated
Q8IY63	AMOTL1	UWB1.289	48h	Niraparib_vs_DMSO	0.25185	1.88722e-08	4.8005e-07	not regulated
O00515	LAD1	UWB1.289	48h	Niraparib_vs_DMSO	-0.213947	1.93946e-08	4.91562e-07	not regulated
P33992	MCM5	UWB1.289	48h	Niraparib_vs_DMSO	-0.165948	2.001e-08	5.05343e-07	not regulated
Q9NTX7	RNF146	UWB1.289	48h	Niraparib_vs_DMSO	0.507125	2.05988e-08	5.17925e-07	not regulated
Q96EI5	TCEAL4	UWB1.289	48h	Niraparib_vs_DMSO	-0.338782	2.06552e-08	5.17925e-07	not regulated
Q8IXK0	PHC2	UWB1.289	48h	Niraparib_vs_DMSO	-0.338233	2.13441e-08	5.333e-07	not regulated
P78357	CNTNAP1	UWB1.289	48h	Niraparib_vs_DMSO	0.453901	3.20505e-08	7.33374e-07	not regulated
O14757	CHEK1	UWB1.289	48h	Niraparib_vs_DMSO	0.219141	2.1648e-08	5.38982e-07	not regulated
P32004	L1CAM	UWB1.289	48h	Niraparib_vs_DMSO	-0.553665	3.30664e-08	7.51566e-07	not regulated
Q9NUY8	TBC1D23	UWB1.289	48h	Niraparib_vs_DMSO	0.254654	2.23477e-08	5.54443e-07	not regulated
Q9Y2H6	FNDC3A	UWB1.289	48h	Niraparib_vs_DMSO	-0.190988	2.2797e-08	5.614e-07	not regulated
Q9UKM9	RALY	UWB1.289	48h	Niraparib_vs_DMSO	-0.218785	2.28678e-08	5.614e-07	not regulated
Q9H939	PSTPIP2	UWB1.289	48h	Niraparib_vs_DMSO	0.277754	2.2868e-08	5.614e-07	not regulated
Q05D32	CTDSPL2	UWB1.289	48h	Niraparib_vs_DMSO	-0.254144	2.29468e-08	5.614e-07	not regulated
O15156	ZBTB7B	UWB1.289	48h	Niraparib_vs_DMSO	-0.234875	2.32104e-08	5.65883e-07	not regulated
Q8N1G0	ZNF687	UWB1.289	48h	Niraparib_vs_DMSO	-0.269813	2.33468e-08	5.67246e-07	not regulated
Q9BVJ6	UTP14A	UWB1.289	48h	Niraparib_vs_DMSO	-0.187719	2.37394e-08	5.74803e-07	not regulated
Q9NPI1	BRD7	UWB1.289	48h	Niraparib_vs_DMSO	-0.253627	2.54074e-08	6.12387e-07	not regulated
Q9NYP9	MIS18A	UWB1.289	48h	Niraparib_vs_DMSO	0.184894	2.54654e-08	6.12387e-07	not regulated
P29279	CTGF	UWB1.289	48h	Niraparib_vs_DMSO	-0.391834	2.59916e-08	6.22914e-07	not regulated
O00267	SUPT5H	UWB1.289	48h	Niraparib_vs_DMSO	0.207051	2.62266e-08	6.26415e-07	not regulated
P07339	CTSD	UWB1.289	48h	Niraparib_vs_DMSO	0.237772	2.74985e-08	6.54576e-07	not regulated
P49790	NUP153	UWB1.289	48h	Niraparib_vs_DMSO	-0.190432	2.76835e-08	6.56762e-07	not regulated
Q86UP3	ZFHX4	UWB1.289	48h	Niraparib_vs_DMSO	-0.231556	2.82297e-08	6.67471e-07	not regulated
Q86XA9	HEATR5A	UWB1.289	48h	Niraparib_vs_DMSO	0.292836	2.85935e-08	6.73812e-07	not regulated
Q9HBE1	PATZ1	UWB1.289	48h	Niraparib_vs_DMSO	-0.592828	2.92912e-08	6.86231e-07	regulated
Q9NRX5	SERINC1	UWB1.289	48h	Niraparib_vs_DMSO	0.401599	2.93153e-08	6.86231e-07	not regulated
Q9UGN5	PARP2	UWB1.289	48h	Niraparib_vs_DMSO	-0.191407	2.96236e-08	6.91151e-07	not regulated
P18858	LIG1	UWB1.289	48h	Niraparib_vs_DMSO	0.178042	3.01232e-08	7.00027e-07	not regulated
Q08431	MFGE8	UWB1.289	48h	Niraparib_vs_DMSO	0.393348	3.02027e-08	7.00027e-07	not regulated
Q96QE3	ATAD5	UWB1.289	48h	Niraparib_vs_DMSO	-0.325423	3.04744e-08	7.04008e-07	not regulated
Q14C86	GAPVD1	UWB1.289	48h	Niraparib_vs_DMSO	0.17318	3.20507e-08	7.33374e-07	not regulated
Q9BTC0	DIDO1	UWB1.289	48h	Niraparib_vs_DMSO	-0.216246	3.20578e-08	7.33374e-07	not regulated
Q5T8D3	ACBD5	UWB1.289	48h	Niraparib_vs_DMSO	-0.302071	3.22272e-08	7.34864e-07	not regulated
Q9UKA4	AKAP11	UWB1.289	48h	Niraparib_vs_DMSO	-0.280225	3.39576e-08	7.69341e-07	not regulated
Q14693	LPIN1	UWB1.289	48h	Niraparib_vs_DMSO	0.398788	3.44595e-08	7.7821e-07	not regulated
Q9ULL5	PRR12	UWB1.289	48h	Niraparib_vs_DMSO	-0.278085	3.54061e-08	7.97034e-07	not regulated
Q9NW13	RBM28	UWB1.289	48h	Niraparib_vs_DMSO	-0.183802	3.55501e-08	7.97725e-07	not regulated
Q12841	FSTL1	UWB1.289	48h	Niraparib_vs_DMSO	0.294893	3.63429e-08	8.1203e-07	not regulated
P15151	PVR	UWB1.289	48h	Niraparib_vs_DMSO	-0.385033	3.6418e-08	8.1203e-07	not regulated
Q9P0K7	RAI14	UWB1.289	48h	Niraparib_vs_DMSO	-0.195673	3.76194e-08	8.36171e-07	not regulated
P27658	COL8A1	UWB1.289	48h	Niraparib_vs_DMSO	0.40037	5.63861e-08	1.18951e-06	not regulated
P26358	DNMT1	UWB1.289	48h	Niraparib_vs_DMSO	-0.143885	4.05897e-08	8.99356e-07	not regulated
P14866	HNRNPL	UWB1.289	48h	Niraparib_vs_DMSO	-0.164842	4.14784e-08	9.16166e-07	not regulated
P54760	EPHB4	UWB1.289	48h	Niraparib_vs_DMSO	-0.329619	4.48274e-08	9.87043e-07	not regulated
Q9UHX1	PUF60	UWB1.289	48h	Niraparib_vs_DMSO	-0.164171	4.49681e-08	9.87057e-07	not regulated
Q8WX93	PALLD	UWB1.289	48h	Niraparib_vs_DMSO	0.178694	4.51938e-08	9.88931e-07	not regulated
O14672	ADAM10	UWB1.289	48h	Niraparib_vs_DMSO	0.205407	4.68063e-08	1.02058e-06	not regulated
P35611	ADD1	UWB1.289	48h	Niraparib_vs_DMSO	-0.187432	4.693e-08	1.02058e-06	not regulated
Q8IVL5	P3H2	UWB1.289	48h	Niraparib_vs_DMSO	0.256398	4.71144e-08	1.02144e-06	not regulated
P05067	APP	UWB1.289	48h	Niraparib_vs_DMSO	-0.219136	4.77134e-08	1.03125e-06	not regulated
Q15050	RRS1	UWB1.289	48h	Niraparib_vs_DMSO	-0.245842	4.83038e-08	1.04059e-06	not regulated
O60828	PQBP1	UWB1.289	48h	Niraparib_vs_DMSO	-0.167692	4.84409e-08	1.04059e-06	not regulated
Q96RU3	FNBP1	UWB1.289	48h	Niraparib_vs_DMSO	0.225853	4.87226e-08	1.04346e-06	not regulated
Q92794	KAT6A	UWB1.289	48h	Niraparib_vs_DMSO	-0.332634	4.90565e-08	1.04743e-06	not regulated
P15559	NQO1	UWB1.289	48h	Niraparib_vs_DMSO	-0.327457	5.26162e-08	1.12004e-06	not regulated
Q8IWE2	FAM114A1	UWB1.289	48h	Niraparib_vs_DMSO	0.243178	5.38287e-08	1.1424e-06	not regulated
Q9UL63	MKLN1	UWB1.289	48h	Niraparib_vs_DMSO	-0.219458	5.48913e-08	1.16145e-06	not regulated
P49407	ARRB1	UWB1.289	48h	Niraparib_vs_DMSO	0.279279	5.74603e-08	1.20855e-06	not regulated
P03973	SLPI	UWB1.289	48h	Niraparib_vs_DMSO	0.729393	6.01818e-08	1.26203e-06	regulated
Q99618	CDCA3	UWB1.289	48h	Niraparib_vs_DMSO	0.956635	6.04122e-08	1.2631e-06	regulated
Q14CB8	ARHGAP19	UWB1.289	48h	Niraparib_vs_DMSO	0.609783	1.96093e-07	3.33738e-06	regulated
Q9Y324	FCF1	UWB1.289	48h	Niraparib_vs_DMSO	-0.293492	6.41821e-08	1.33795e-06	not regulated
Q9BTD8	RBM42	UWB1.289	48h	Niraparib_vs_DMSO	-0.281738	6.49684e-08	1.35035e-06	not regulated
O75503	CLN5	UWB1.289	48h	Niraparib_vs_DMSO	0.363027	6.5706e-08	1.36166e-06	not regulated
Q9Y597	KCTD3	UWB1.289	48h	Niraparib_vs_DMSO	-0.289292	6.60199e-08	1.36415e-06	not regulated
Q01780	EXOSC10	UWB1.289	48h	Niraparib_vs_DMSO	-0.173325	6.65732e-08	1.37156e-06	not regulated
Q8N3J9	ZNF664	UWB1.289	48h	Niraparib_vs_DMSO	-0.484674	9.98816e-08	1.97133e-06	not regulated
Q9NYS0	NKIRAS1	UWB1.289	48h	Niraparib_vs_DMSO	0.245666	6.87557e-08	1.4124e-06	not regulated
Q14690	PDCD11	UWB1.289	48h	Niraparib_vs_DMSO	-0.166639	6.96353e-08	1.42631e-06	not regulated
Q99081	TCF12	UWB1.289	48h	Niraparib_vs_DMSO	-0.322886	7.08297e-08	1.44657e-06	not regulated
Q674X7	KAZN	UWB1.289	48h	Niraparib_vs_DMSO	-0.257748	7.18474e-08	1.46311e-06	not regulated
Q9NUQ6	SPATS2L	UWB1.289	48h	Niraparib_vs_DMSO	-0.171423	7.23305e-08	1.46871e-06	not regulated
Q01664	TFAP4	UWB1.289	48h	Niraparib_vs_DMSO	-0.380157	7.76451e-08	1.57209e-06	not regulated
O95631	NTN1	UWB1.289	48h	Niraparib_vs_DMSO	0.341118	1.12988e-07	2.15694e-06	not regulated
O00418	EEF2K	UWB1.289	48h	Niraparib_vs_DMSO	0.29377	7.95544e-08	1.60613e-06	not regulated
Q9NR30	DDX21	UWB1.289	48h	Niraparib_vs_DMSO	-0.160375	8.08916e-08	1.62846e-06	not regulated
Q969S3	ZNF622	UWB1.289	48h	Niraparib_vs_DMSO	-0.179327	8.13585e-08	1.6332e-06	not regulated
Q9GZS1	POLR1E	UWB1.289	48h	Niraparib_vs_DMSO	-0.171579	8.2807e-08	1.65755e-06	not regulated
Q96BD8	SKA1	UWB1.289	48h	Niraparib_vs_DMSO	0.287218	8.44415e-08	1.68548e-06	not regulated
Q9HBR0	SLC38A10	UWB1.289	48h	Niraparib_vs_DMSO	0.363961	8.51205e-08	1.69423e-06	not regulated
Q9UBW7	ZMYM2	UWB1.289	48h	Niraparib_vs_DMSO	-0.172703	8.78226e-08	1.74309e-06	not regulated
Q15583	TGIF1	UWB1.289	48h	Niraparib_vs_DMSO	-0.229406	8.87967e-08	1.75748e-06	not regulated
Q13151	HNRNPA0	UWB1.289	48h	Niraparib_vs_DMSO	-0.165918	1.02048e-07	2.00415e-06	not regulated
Q9BZE4	GTPBP4	UWB1.289	48h	Niraparib_vs_DMSO	-0.168016	1.02113e-07	2.00415e-06	not regulated
O43657	TSPAN6	UWB1.289	48h	Niraparib_vs_DMSO	0.354179	1.02506e-07	2.00627e-06	not regulated
P21127	CDK11B	UWB1.289	48h	Niraparib_vs_DMSO	-0.311875	1.06457e-07	2.07783e-06	not regulated
O75691	UTP20	UWB1.289	48h	Niraparib_vs_DMSO	-0.268889	1.0771e-07	2.08875e-06	not regulated
P62633	CNBP	UWB1.289	48h	Niraparib_vs_DMSO	-0.27337	1.07793e-07	2.08875e-06	not regulated
O94762	RECQL5	UWB1.289	48h	Niraparib_vs_DMSO	0.181003	1.07906e-07	2.08875e-06	not regulated
Q8NFC6	BOD1L1	UWB1.289	48h	Niraparib_vs_DMSO	-0.192276	1.08801e-07	2.10031e-06	not regulated
O14841	OPLAH	UWB1.289	48h	Niraparib_vs_DMSO	0.239223	1.09482e-07	2.10217e-06	not regulated
Q8WTV0	SCARB1	UWB1.289	48h	Niraparib_vs_DMSO	0.412499	1.09494e-07	2.10217e-06	not regulated
Q8NC42	RNF149	UWB1.289	48h	Niraparib_vs_DMSO	0.650474	1.11326e-07	2.13154e-06	regulated
Q9P2G3	KLHL14	UWB1.289	48h	Niraparib_vs_DMSO	-0.383354	1.13265e-07	2.15694e-06	not regulated
Q68CP9	ARID2	UWB1.289	48h	Niraparib_vs_DMSO	-0.217761	1.14068e-07	2.16638e-06	not regulated
Q9HCU8	POLD4	UWB1.289	48h	Niraparib_vs_DMSO	0.785185	1.18641e-07	2.24716e-06	regulated
Q96JY6	PDLIM2	UWB1.289	48h	Niraparib_vs_DMSO	-0.173188	1.20162e-07	2.26988e-06	not regulated
Q9NZJ0	DTL	UWB1.289	48h	Niraparib_vs_DMSO	-0.356489	1.74631e-07	3.08383e-06	not regulated
P16144	ITGB4	UWB1.289	48h	Niraparib_vs_DMSO	-0.221104	1.22655e-07	2.31077e-06	not regulated
O60507	TPST1	UWB1.289	48h	Niraparib_vs_DMSO	0.37513	1.79829e-07	3.13633e-06	not regulated
Q6PJF5	RHBDF2	UWB1.289	48h	Niraparib_vs_DMSO	0.2278	1.25489e-07	2.35785e-06	not regulated
O75063	FAM20B	UWB1.289	48h	Niraparib_vs_DMSO	-0.251898	1.29959e-07	2.43536e-06	not regulated
Q01844	EWSR1	UWB1.289	48h	Niraparib_vs_DMSO	-0.226678	1.33792e-07	2.50054e-06	not regulated
Q2TAZ0	ATG2A	UWB1.289	48h	Niraparib_vs_DMSO	0.238622	1.40561e-07	2.62008e-06	not regulated
Q92664	GTF3A	UWB1.289	48h	Niraparib_vs_DMSO	-0.351701	2.0474e-07	3.4512e-06	not regulated
Q9H501	ESF1	UWB1.289	48h	Niraparib_vs_DMSO	-0.144928	1.44531e-07	2.68655e-06	not regulated
P50851	LRBA	UWB1.289	48h	Niraparib_vs_DMSO	0.158618	1.44896e-07	2.68655e-06	not regulated
Q8IWX8	CHERP	UWB1.289	48h	Niraparib_vs_DMSO	-0.129766	1.45276e-07	2.68655e-06	not regulated
Q9Y2P8	RCL1	UWB1.289	48h	Niraparib_vs_DMSO	-0.266748	1.45652e-07	2.68655e-06	not regulated
Q9NQX7	ITM2C	UWB1.289	48h	Niraparib_vs_DMSO	0.317426	1.46203e-07	2.68968e-06	not regulated
Q15397	PUM3	UWB1.289	48h	Niraparib_vs_DMSO	-0.196429	1.47061e-07	2.69843e-06	not regulated
O94887	FARP2	UWB1.289	48h	Niraparib_vs_DMSO	0.276276	1.49414e-07	2.73447e-06	not regulated
Q12830	BPTF	UWB1.289	48h	Niraparib_vs_DMSO	-0.126685	1.50683e-07	2.75056e-06	not regulated
Q9Y4C8	RBM19	UWB1.289	48h	Niraparib_vs_DMSO	-0.168753	1.51187e-07	2.75262e-06	not regulated
Q9BQ39	DDX50	UWB1.289	48h	Niraparib_vs_DMSO	-0.165566	1.52335e-07	2.76637e-06	not regulated
Q9NP66	HMG20A	UWB1.289	48h	Niraparib_vs_DMSO	-0.190984	1.52988e-07	2.77109e-06	not regulated
O15226	NKRF	UWB1.289	48h	Niraparib_vs_DMSO	-0.172776	1.55735e-07	2.81362e-06	not regulated
Q8IY37	DHX37	UWB1.289	48h	Niraparib_vs_DMSO	-0.202238	1.57978e-07	2.84683e-06	not regulated
Q7LBC6	KDM3B	UWB1.289	48h	Niraparib_vs_DMSO	-0.162243	1.59028e-07	2.85845e-06	not regulated
Q8IUF8	RIOX2	UWB1.289	48h	Niraparib_vs_DMSO	-0.227547	1.59777e-07	2.86461e-06	not regulated
Q8WUI4	HDAC7	UWB1.289	48h	Niraparib_vs_DMSO	-0.185388	1.62388e-07	2.89855e-06	not regulated
O75676	RPS6KA4	UWB1.289	48h	Niraparib_vs_DMSO	-0.208466	1.62493e-07	2.89855e-06	not regulated
Q9NZ72	STMN3	UWB1.289	48h	Niraparib_vs_DMSO	-0.349035	4.89991e-07	7.10387e-06	not regulated
Q13029	PRDM2	UWB1.289	48h	Niraparib_vs_DMSO	-0.299195	2.34908e-07	3.84921e-06	not regulated
Q01196	RUNX1	UWB1.289	48h	Niraparib_vs_DMSO	-0.217674	1.67589e-07	2.98191e-06	not regulated
Q9NZI5	GRHL1	UWB1.289	48h	Niraparib_vs_DMSO	0.251561	1.68224e-07	2.98565e-06	not regulated
Q96RQ9	IL4I1	UWB1.289	48h	Niraparib_vs_DMSO	0.433127	2.40889e-07	3.91085e-06	not regulated
O94923	GLCE	UWB1.289	48h	Niraparib_vs_DMSO	0.265579	1.69035e-07	2.99252e-06	not regulated
Q9NUL3	STAU2	UWB1.289	48h	Niraparib_vs_DMSO	0.167416	1.75476e-07	3.09101e-06	not regulated
P35249	RFC4	UWB1.289	48h	Niraparib_vs_DMSO	-0.155046	1.76783e-07	3.09506e-06	not regulated
Q9Y3P9	RABGAP1	UWB1.289	48h	Niraparib_vs_DMSO	0.176149	1.76825e-07	3.09506e-06	not regulated
Q9Y6X8	ZHX2	UWB1.289	48h	Niraparib_vs_DMSO	-0.210695	1.77024e-07	3.09506e-06	not regulated
Q9Y371	SH3GLB1	UWB1.289	48h	Niraparib_vs_DMSO	-0.198007	1.81728e-07	3.16162e-06	not regulated
Q99985	SEMA3C	UWB1.289	48h	Niraparib_vs_DMSO	0.406784	2.61875e-07	4.22236e-06	not regulated
P00749	PLAU	UWB1.289	48h	Niraparib_vs_DMSO	0.354498	1.84634e-07	3.20426e-06	not regulated
P30530	AXL	UWB1.289	48h	Niraparib_vs_DMSO	-0.278071	1.85878e-07	3.21694e-06	not regulated
P04062	GBA	UWB1.289	48h	Niraparib_vs_DMSO	0.204741	1.86277e-07	3.21694e-06	not regulated
Q9NVN8	GNL3L	UWB1.289	48h	Niraparib_vs_DMSO	-0.162846	1.86844e-07	3.21883e-06	not regulated
Q07617	SPAG1	UWB1.289	48h	Niraparib_vs_DMSO	0.173655	1.90026e-07	3.26404e-06	not regulated
Q6DD87	ZNF787	UWB1.289	48h	Niraparib_vs_DMSO	-0.374312	1.90394e-07	3.26404e-06	not regulated
P29084	GTF2E2	UWB1.289	48h	Niraparib_vs_DMSO	-0.151196	1.94572e-07	3.32756e-06	not regulated
Q53EZ4	CEP55	UWB1.289	48h	Niraparib_vs_DMSO	0.223095	1.95685e-07	3.33738e-06	not regulated
Q9H5V9	CXorf56	UWB1.289	48h	Niraparib_vs_DMSO	-0.239295	1.97273e-07	3.34936e-06	not regulated
Q9NYF8	BCLAF1	UWB1.289	48h	Niraparib_vs_DMSO	-0.150401	2.00161e-07	3.39023e-06	not regulated
Q562R1	ACTBL2	UWB1.289	48h	Niraparib_vs_DMSO	0.295906	2.905e-07	4.61005e-06	not regulated
Q7Z3K3	POGZ	UWB1.289	48h	Niraparib_vs_DMSO	-0.227644	2.04672e-07	3.4512e-06	not regulated
Q9BZD4	NUF2	UWB1.289	48h	Niraparib_vs_DMSO	0.18489	2.0597e-07	3.46364e-06	not regulated
Q86YP4	GATAD2A	UWB1.289	48h	Niraparib_vs_DMSO	-0.173557	2.09551e-07	3.51547e-06	not regulated
Q86YQ8	CPNE8	UWB1.289	48h	Niraparib_vs_DMSO	-0.633446	2.10529e-07	3.52349e-06	regulated
Q8NEF9	SRFBP1	UWB1.289	48h	Niraparib_vs_DMSO	-0.215827	2.12159e-07	3.54235e-06	not regulated
Q15208	STK38	UWB1.289	48h	Niraparib_vs_DMSO	0.178865	2.15958e-07	3.59726e-06	not regulated
Q9BVI4	NOC4L	UWB1.289	48h	Niraparib_vs_DMSO	-0.171805	2.18333e-07	3.62824e-06	not regulated
P23246	SFPQ	UWB1.289	48h	Niraparib_vs_DMSO	-0.131646	2.20002e-07	3.64738e-06	not regulated
Q9UDY8	MALT1	UWB1.289	48h	Niraparib_vs_DMSO	0.169009	2.21714e-07	3.66712e-06	not regulated
Q9UPQ0	LIMCH1	UWB1.289	48h	Niraparib_vs_DMSO	-0.436439	2.2239e-07	3.6697e-06	not regulated
Q13428	TCOF1	UWB1.289	48h	Niraparib_vs_DMSO	-0.159238	2.29654e-07	3.7807e-06	not regulated
Q01995	TAGLN	UWB1.289	48h	Niraparib_vs_DMSO	-0.231322	2.31683e-07	3.80522e-06	not regulated
P11387	TOP1	UWB1.289	48h	Niraparib_vs_DMSO	-0.156496	2.37277e-07	3.87677e-06	not regulated
Q15652	JMJD1C	UWB1.289	48h	Niraparib_vs_DMSO	-0.212277	2.3769e-07	3.87677e-06	not regulated
P29034	S100A2	UWB1.289	48h	Niraparib_vs_DMSO	-0.33949	2.39287e-07	3.8938e-06	not regulated
O14896	IRF6	UWB1.289	48h	Niraparib_vs_DMSO	-0.246659	2.47004e-07	4.00089e-06	not regulated
Q6P1J9	CDC73	UWB1.289	48h	Niraparib_vs_DMSO	-0.168252	2.48616e-07	4.01777e-06	not regulated
Q14644	RASA3	UWB1.289	48h	Niraparib_vs_DMSO	-0.31178	7.33618e-07	9.92144e-06	not regulated
Q9UH17	APOBEC3B	UWB1.289	48h	Niraparib_vs_DMSO	0.548719	3.62066e-07	5.58231e-06	not regulated
Q8NAF0	ZNF579	UWB1.289	48h	Niraparib_vs_DMSO	-0.272157	2.70569e-07	4.35257e-06	not regulated
Q6XUX3	DSTYK	UWB1.289	48h	Niraparib_vs_DMSO	0.678875	3.8663e-07	5.89653e-06	regulated
P54278	PMS2	UWB1.289	48h	Niraparib_vs_DMSO	-0.352732	2.7615e-07	4.43044e-06	not regulated
Q9Y2K7	KDM2A	UWB1.289	48h	Niraparib_vs_DMSO	0.156448	2.76667e-07	4.43044e-06	not regulated
Q6PID6	TTC33	UWB1.289	48h	Niraparib_vs_DMSO	-0.255379	2.7764e-07	4.43595e-06	not regulated
P32519	ELF1	UWB1.289	48h	Niraparib_vs_DMSO	-0.337615	2.81431e-07	4.48635e-06	not regulated
O14981	BTAF1	UWB1.289	48h	Niraparib_vs_DMSO	0.179381	2.85019e-07	4.53329e-06	not regulated
P98175	RBM10	UWB1.289	48h	Niraparib_vs_DMSO	-0.159105	2.96943e-07	4.70171e-06	not regulated
P17707	AMD1	UWB1.289	48h	Niraparib_vs_DMSO	-0.363312	4.21575e-07	6.35843e-06	not regulated
Q96S86	HAPLN3	UWB1.289	48h	Niraparib_vs_DMSO	0.445253	4.28817e-07	6.38783e-06	not regulated
O14497	ARID1A	UWB1.289	48h	Niraparib_vs_DMSO	-0.206047	3.06421e-07	4.8409e-06	not regulated
Q9GZU8	FAM192A	UWB1.289	48h	Niraparib_vs_DMSO	-0.198884	3.07785e-07	4.85157e-06	not regulated
O75712	GJB3	UWB1.289	48h	Niraparib_vs_DMSO	-0.419066	3.11596e-07	4.90067e-06	not regulated
Q9HCI7	MSL2	UWB1.289	48h	Niraparib_vs_DMSO	-0.270073	3.13318e-07	4.9168e-06	not regulated
Q6P1R4	DUS1L	UWB1.289	48h	Niraparib_vs_DMSO	-0.277297	3.14776e-07	4.92869e-06	not regulated
Q13227	GPS2	UWB1.289	48h	Niraparib_vs_DMSO	-0.249806	4.48948e-07	6.64556e-06	not regulated
Q8NFW1	COL22A1	UWB1.289	48h	Niraparib_vs_DMSO	0.39234	4.51964e-07	6.65379e-06	not regulated
Q92576	PHF3	UWB1.289	48h	Niraparib_vs_DMSO	-0.148217	3.21458e-07	5.02215e-06	not regulated
O15541	RNF113A	UWB1.289	48h	Niraparib_vs_DMSO	-0.214576	3.23055e-07	5.03594e-06	not regulated
Q96T51	RUFY1	UWB1.289	48h	Niraparib_vs_DMSO	-0.175004	3.25869e-07	5.05877e-06	not regulated
Q9NZM3	ITSN2	UWB1.289	48h	Niraparib_vs_DMSO	0.158543	3.25955e-07	5.05877e-06	not regulated
Q9UEE9	CFDP1	UWB1.289	48h	Niraparib_vs_DMSO	-0.37273	3.41382e-07	5.28655e-06	not regulated
Q7Z4V5	HDGFL2	UWB1.289	48h	Niraparib_vs_DMSO	-0.184469	3.56507e-07	5.50866e-06	not regulated
O15460	P4HA2	UWB1.289	48h	Niraparib_vs_DMSO	0.178939	3.64111e-07	5.60158e-06	not regulated
P08133	ANXA6	UWB1.289	48h	Niraparib_vs_DMSO	0.190941	3.66311e-07	5.62315e-06	not regulated
P51858	HDGF	UWB1.289	48h	Niraparib_vs_DMSO	-0.14904	3.68953e-07	5.65139e-06	not regulated
P19387	POLR2C	UWB1.289	48h	Niraparib_vs_DMSO	-0.253559	3.80296e-07	5.8125e-06	not regulated
Q6UN15	FIP1L1	UWB1.289	48h	Niraparib_vs_DMSO	-0.199166	3.91403e-07	5.95642e-06	not regulated
P40763	STAT3	UWB1.289	48h	Niraparib_vs_DMSO	0.207969	3.94692e-07	5.99353e-06	not regulated
P29590	PML	UWB1.289	48h	Niraparib_vs_DMSO	-0.180194	4.00474e-07	6.06826e-06	not regulated
Q5FWF5	ESCO1	UWB1.289	48h	Niraparib_vs_DMSO	-0.312353	5.6717e-07	8.00858e-06	not regulated
Q08AI8	C2orf54	UWB1.289	48h	Niraparib_vs_DMSO	-0.339444	4.19304e-07	6.33996e-06	not regulated
Q9Y4G6	TLN2	UWB1.289	48h	Niraparib_vs_DMSO	0.141153	4.22331e-07	6.35843e-06	not regulated
P25685	DNAJB1	UWB1.289	48h	Niraparib_vs_DMSO	-0.130785	4.26107e-07	6.37472e-06	not regulated
P28702	RXRB	UWB1.289	48h	Niraparib_vs_DMSO	-0.192886	4.26123e-07	6.37472e-06	not regulated
O60462	NRP2	UWB1.289	48h	Niraparib_vs_DMSO	-0.314511	4.26127e-07	6.37472e-06	not regulated
Q9BXB1	LGR4	UWB1.289	48h	Niraparib_vs_DMSO	-0.332017	4.27565e-07	6.38268e-06	not regulated
P54725	RAD23A	UWB1.289	48h	Niraparib_vs_DMSO	-0.251781	4.34137e-07	6.45343e-06	not regulated
P26583	HMGB2	UWB1.289	48h	Niraparib_vs_DMSO	-0.169221	4.38027e-07	6.49756e-06	not regulated
P28749	RBL1	UWB1.289	48h	Niraparib_vs_DMSO	0.391754	4.50357e-07	6.65244e-06	not regulated
Q86XZ4	SPATS2	UWB1.289	48h	Niraparib_vs_DMSO	0.197058	4.53094e-07	6.65379e-06	not regulated
P09104	ENO2	UWB1.289	48h	Niraparib_vs_DMSO	0.249573	4.53281e-07	6.65379e-06	not regulated
O14640	DVL1	UWB1.289	48h	Niraparib_vs_DMSO	-0.198525	4.58791e-07	6.71998e-06	not regulated
Q9BSH4	TACO1	UWB1.289	48h	Niraparib_vs_DMSO	-0.21367	4.59698e-07	6.71998e-06	not regulated
O15379	HDAC3	UWB1.289	48h	Niraparib_vs_DMSO	-0.264658	4.641e-07	6.77028e-06	not regulated
Q9BY77	POLDIP3	UWB1.289	48h	Niraparib_vs_DMSO	-0.182488	4.6935e-07	6.83273e-06	not regulated
P23229	ITGA6	UWB1.289	48h	Niraparib_vs_DMSO	-0.231246	4.85113e-07	7.04764e-06	not regulated
P34913	EPHX2	UWB1.289	48h	Niraparib_vs_DMSO	0.203722	4.97996e-07	7.19374e-06	not regulated
Q9P1Z2	CALCOCO1	UWB1.289	48h	Niraparib_vs_DMSO	0.199793	4.99097e-07	7.19374e-06	not regulated
O95625	ZBTB11	UWB1.289	48h	Niraparib_vs_DMSO	-0.235554	4.99254e-07	7.19374e-06	not regulated
P51648	ALDH3A2	UWB1.289	48h	Niraparib_vs_DMSO	-0.187851	5.04642e-07	7.25655e-06	not regulated
O14828	SCAMP3	UWB1.289	48h	Niraparib_vs_DMSO	-0.219389	5.08649e-07	7.29927e-06	not regulated
P51530	DNA2	UWB1.289	48h	Niraparib_vs_DMSO	-0.319254	5.1032e-07	7.30837e-06	not regulated
Q03188	CENPC	UWB1.289	48h	Niraparib_vs_DMSO	-0.181454	5.21003e-07	7.44621e-06	not regulated
P42696	RBM34	UWB1.289	48h	Niraparib_vs_DMSO	-0.155975	5.41917e-07	7.72945e-06	not regulated
Q9UM11	FZR1	UWB1.289	48h	Niraparib_vs_DMSO	0.323404	5.51877e-07	7.85561e-06	not regulated
O60930	RNASEH1	UWB1.289	48h	Niraparib_vs_DMSO	-0.403839	5.56851e-07	7.91043e-06	not regulated
Q92766	RREB1	UWB1.289	48h	Niraparib_vs_DMSO	-0.233804	5.64234e-07	7.99358e-06	not regulated
Q9H477	RBKS	UWB1.289	48h	Niraparib_vs_DMSO	0.199398	5.64973e-07	7.99358e-06	not regulated
Q14573	ITPR3	UWB1.289	48h	Niraparib_vs_DMSO	-0.25572	5.69415e-07	8.02419e-06	not regulated
P15927	RPA2	UWB1.289	48h	Niraparib_vs_DMSO	-0.17862	5.72593e-07	8.05288e-06	not regulated
Q8NCN5	PDPR	UWB1.289	48h	Niraparib_vs_DMSO	0.175083	5.84636e-07	8.20587e-06	not regulated
P49902	NT5C2	UWB1.289	48h	Niraparib_vs_DMSO	0.166343	5.88794e-07	8.2478e-06	not regulated
P52630	STAT2	UWB1.289	48h	Niraparib_vs_DMSO	0.269729	5.92425e-07	8.28219e-06	not regulated
Q04726	TLE3	UWB1.289	48h	Niraparib_vs_DMSO	-0.318204	5.98776e-07	8.35441e-06	not regulated
Q5JTH9	RRP12	UWB1.289	48h	Niraparib_vs_DMSO	-0.13073	6.11526e-07	8.49945e-06	not regulated
Q96PD2	DCBLD2	UWB1.289	48h	Niraparib_vs_DMSO	-0.228013	6.11584e-07	8.49945e-06	not regulated
Q6PKG0	LARP1	UWB1.289	48h	Niraparib_vs_DMSO	-0.115892	6.21973e-07	8.62681e-06	not regulated
Q99569	PKP4	UWB1.289	48h	Niraparib_vs_DMSO	-0.16444	6.37702e-07	8.8276e-06	not regulated
Q9P031	CCDC59	UWB1.289	48h	Niraparib_vs_DMSO	-0.247218	6.39147e-07	8.83026e-06	not regulated
P35219	CA8	UWB1.289	48h	Niraparib_vs_DMSO	0.385163	8.9379e-07	1.18823e-05	not regulated
Q6P6B1	ERICH5	UWB1.289	48h	Niraparib_vs_DMSO	0.230603	6.44933e-07	8.89276e-06	not regulated
Q9BXB5	OSBPL10	UWB1.289	48h	Niraparib_vs_DMSO	-0.154588	6.50444e-07	8.95122e-06	not regulated
Q14980	NUMA1	UWB1.289	48h	Niraparib_vs_DMSO	-0.197113	6.61743e-07	9.08897e-06	not regulated
P49116	NR2C2	UWB1.289	48h	Niraparib_vs_DMSO	-0.276295	6.65036e-07	9.11643e-06	not regulated
Q8NFW8	CMAS	UWB1.289	48h	Niraparib_vs_DMSO	0.167175	6.77913e-07	9.27491e-06	not regulated
Q9UQ35	SRRM2	UWB1.289	48h	Niraparib_vs_DMSO	-0.175938	6.8838e-07	9.39986e-06	not regulated
P08069	IGF1R	UWB1.289	48h	Niraparib_vs_DMSO	-0.237041	6.92452e-07	9.43717e-06	not regulated
Q9ULH0	KIDINS220	UWB1.289	48h	Niraparib_vs_DMSO	0.167108	6.94007e-07	9.44011e-06	not regulated
Q15942	ZYX	UWB1.289	48h	Niraparib_vs_DMSO	-0.189119	7.12325e-07	9.67061e-06	not regulated
Q9NPR2	SEMA4B	UWB1.289	48h	Niraparib_vs_DMSO	-0.270975	7.33565e-07	9.92144e-06	not regulated
P33151	CDH5	UWB1.289	48h	Niraparib_vs_DMSO	0.39997	2.05302e-06	2.43939e-05	not regulated
O94986	CEP152	UWB1.289	48h	Niraparib_vs_DMSO	-0.287758	7.92055e-07	1.06912e-05	not regulated
Q9H334	FOXP1	UWB1.289	48h	Niraparib_vs_DMSO	-0.238601	1.09915e-06	1.41325e-05	not regulated
Q92945	KHSRP	UWB1.289	48h	Niraparib_vs_DMSO	-0.164981	7.99041e-07	1.07649e-05	not regulated
Q12906	ILF3	UWB1.289	48h	Niraparib_vs_DMSO	-0.121796	8.09508e-07	1.08851e-05	not regulated
O00470	MEIS1	UWB1.289	48h	Niraparib_vs_DMSO	-0.423973	8.2036e-07	1.101e-05	not regulated
Q9H4K7	MTG2	UWB1.289	48h	Niraparib_vs_DMSO	0.301114	8.25219e-07	1.10542e-05	not regulated
O43760	SYNGR2	UWB1.289	48h	Niraparib_vs_DMSO	0.340109	8.37522e-07	1.11977e-05	not regulated
Q9BZR9	TRIM8	UWB1.289	48h	Niraparib_vs_DMSO	-0.42273	8.3915e-07	1.11982e-05	not regulated
O15347	HMGB3	UWB1.289	48h	Niraparib_vs_DMSO	-0.27699	8.44092e-07	1.12429e-05	not regulated
P06400	RB1	UWB1.289	48h	Niraparib_vs_DMSO	0.211998	9.02965e-07	1.19817e-05	not regulated
Q12872	SFSWAP	UWB1.289	48h	Niraparib_vs_DMSO	-0.185289	9.15347e-07	1.21232e-05	not regulated
Q8N8N7	PTGR2	UWB1.289	48h	Niraparib_vs_DMSO	0.215332	9.34502e-07	1.23537e-05	not regulated
P24928	POLR2A	UWB1.289	48h	Niraparib_vs_DMSO	-0.167806	9.62571e-07	1.27009e-05	not regulated
Q9HCB6	SPON1	UWB1.289	48h	Niraparib_vs_DMSO	-0.309204	2.68062e-06	3.09634e-05	not regulated
O15211	RGL2	UWB1.289	48h	Niraparib_vs_DMSO	-0.207206	1.01545e-06	1.33735e-05	not regulated
Q02809	PLOD1	UWB1.289	48h	Niraparib_vs_DMSO	0.192423	1.01943e-06	1.33822e-05	not regulated
P43121	MCAM	UWB1.289	48h	Niraparib_vs_DMSO	0.240579	1.01991e-06	1.33822e-05	not regulated
Q99549	MPHOSPH8	UWB1.289	48h	Niraparib_vs_DMSO	-0.16343	1.02287e-06	1.33962e-05	not regulated
Q92563	SPOCK2	UWB1.289	48h	Niraparib_vs_DMSO	-0.207872	1.02709e-06	1.34064e-05	not regulated
Q9UNQ2	DIMT1	UWB1.289	48h	Niraparib_vs_DMSO	-0.229388	1.02745e-06	1.34064e-05	not regulated
P06396	GSN	UWB1.289	48h	Niraparib_vs_DMSO	-0.130178	1.03293e-06	1.3453e-05	not regulated
Q9Y2I8	WDR37	UWB1.289	48h	Niraparib_vs_DMSO	0.176482	1.04701e-06	1.36112e-05	not regulated
P14854	COX6B1	UWB1.289	48h	Niraparib_vs_DMSO	-0.91449	1.05644e-06	1.37084e-05	regulated
Q8TEW8	PARD3B	UWB1.289	48h	Niraparib_vs_DMSO	0.374725	1.06115e-06	1.37416e-05	not regulated
Q8NFD5	ARID1B	UWB1.289	48h	Niraparib_vs_DMSO	-0.202857	1.0629e-06	1.37416e-05	not regulated
Q96MG7	NSMCE3	UWB1.289	48h	Niraparib_vs_DMSO	-0.199982	1.07746e-06	1.39044e-05	not regulated
Q99848	EBNA1BP2	UWB1.289	48h	Niraparib_vs_DMSO	-0.157044	1.08147e-06	1.39306e-05	not regulated
Q8IZQ5	SELENOH	UWB1.289	48h	Niraparib_vs_DMSO	-0.314412	1.11736e-06	1.43405e-05	not regulated
Q9BRS2	RIOK1	UWB1.289	48h	Niraparib_vs_DMSO	0.257257	1.12418e-06	1.44017e-05	not regulated
Q9Y4D7	PLXND1	UWB1.289	48h	Niraparib_vs_DMSO	0.443304	3.0541e-06	3.43209e-05	not regulated
Q13444	ADAM15	UWB1.289	48h	Niraparib_vs_DMSO	-0.253324	1.1501e-06	1.47071e-05	not regulated
P84103	SRSF3	UWB1.289	48h	Niraparib_vs_DMSO	-0.167158	1.15613e-06	1.47575e-05	not regulated
Q9ULT8	HECTD1	UWB1.289	48h	Niraparib_vs_DMSO	-0.146777	1.16792e-06	1.4881e-05	not regulated
Q9C086	INO80B	UWB1.289	48h	Niraparib_vs_DMSO	-0.313164	1.18938e-06	1.5127e-05	not regulated
Q8TF42	UBASH3B	UWB1.289	48h	Niraparib_vs_DMSO	0.227166	1.63246e-06	2.01795e-05	not regulated
O00560	SDCBP	UWB1.289	48h	Niraparib_vs_DMSO	0.184635	1.22538e-06	1.55568e-05	not regulated
Q9C073	FAM117A	UWB1.289	48h	Niraparib_vs_DMSO	-0.40905	1.70004e-06	2.08684e-05	not regulated
Q9NRC8	SIRT7	UWB1.289	48h	Niraparib_vs_DMSO	-0.312303	1.25055e-06	1.58478e-05	not regulated
P34949	MPI	UWB1.289	48h	Niraparib_vs_DMSO	0.264136	1.34431e-06	1.70054e-05	not regulated
Q13601	KRR1	UWB1.289	48h	Niraparib_vs_DMSO	-0.154987	1.34982e-06	1.70444e-05	not regulated
Q5T5X7	BEND3	UWB1.289	48h	Niraparib_vs_DMSO	-0.245399	1.38932e-06	1.75119e-05	not regulated
Q9C0J8	WDR33	UWB1.289	48h	Niraparib_vs_DMSO	-0.153575	1.40199e-06	1.764e-05	not regulated
O60885	BRD4	UWB1.289	48h	Niraparib_vs_DMSO	-0.153242	1.41387e-06	1.77578e-05	not regulated
Q14331	FRG1	UWB1.289	48h	Niraparib_vs_DMSO	-0.178488	1.42404e-06	1.78261e-05	not regulated
Q15424	SAFB	UWB1.289	48h	Niraparib_vs_DMSO	-0.159278	1.42437e-06	1.78261e-05	not regulated
O60911	CTSV	UWB1.289	48h	Niraparib_vs_DMSO	0.571908	1.45993e-06	1.82388e-05	not regulated
Q9UMZ2	SYNRG	UWB1.289	48h	Niraparib_vs_DMSO	0.141425	1.52541e-06	1.90231e-05	not regulated
Q15021	NCAPD2	UWB1.289	48h	Niraparib_vs_DMSO	0.118051	1.53739e-06	1.91386e-05	not regulated
O60493	SNX3	UWB1.289	48h	Niraparib_vs_DMSO	-0.197006	1.55278e-06	1.92961e-05	not regulated
O43426	SYNJ1	UWB1.289	48h	Niraparib_vs_DMSO	0.24739	1.57264e-06	1.95085e-05	not regulated
Q6NW34	NEPRO	UWB1.289	48h	Niraparib_vs_DMSO	-0.202531	1.59956e-06	1.98076e-05	not regulated
Q92544	TM9SF4	UWB1.289	48h	Niraparib_vs_DMSO	0.343846	1.6431e-06	2.02755e-05	not regulated
Q9BWL3	C1orf43	UWB1.289	48h	Niraparib_vs_DMSO	-0.315454	2.2638e-06	2.65288e-05	not regulated
Q9NRW1	RAB6B	UWB1.289	48h	Niraparib_vs_DMSO	0.20245	1.6667e-06	2.05046e-05	not regulated
O75976	CPD	UWB1.289	48h	Niraparib_vs_DMSO	0.184726	1.66749e-06	2.05046e-05	not regulated
Q9H4I2	ZHX3	UWB1.289	48h	Niraparib_vs_DMSO	-0.230314	1.71477e-06	2.10126e-05	not regulated
Q96PV7	FAM193B	UWB1.289	48h	Niraparib_vs_DMSO	-0.394961	4.50699e-06	4.77538e-05	not regulated
Q9H9L4	KANSL2	UWB1.289	48h	Niraparib_vs_DMSO	-0.261622	1.72399e-06	2.1089e-05	not regulated
P48200	IREB2	UWB1.289	48h	Niraparib_vs_DMSO	0.248283	1.7297e-06	2.11222e-05	not regulated
Q99640	PKMYT1	UWB1.289	48h	Niraparib_vs_DMSO	0.208349	1.74474e-06	2.12689e-05	not regulated
Q6P444	MTFR2	UWB1.289	48h	Niraparib_vs_DMSO	0.217545	1.74909e-06	2.12852e-05	not regulated
P01137	TGFB1	UWB1.289	48h	Niraparib_vs_DMSO	0.255678	4.69789e-06	4.92987e-05	not regulated
O15042	U2SURP	UWB1.289	48h	Niraparib_vs_DMSO	-0.137526	1.80296e-06	2.19028e-05	not regulated
Q07666	KHDRBS1	UWB1.289	48h	Niraparib_vs_DMSO	-0.122948	1.88232e-06	2.28276e-05	not regulated
O95376	ARIH2	UWB1.289	48h	Niraparib_vs_DMSO	-0.168188	1.89199e-06	2.28937e-05	not regulated
Q15075	EEA1	UWB1.289	48h	Niraparib_vs_DMSO	-0.111156	1.89427e-06	2.28937e-05	not regulated
Q99741	CDC6	UWB1.289	48h	Niraparib_vs_DMSO	0.517383	4.96541e-06	5.15262e-05	not regulated
P15260	IFNGR1	UWB1.289	48h	Niraparib_vs_DMSO	0.232074	1.91242e-06	2.30734e-05	not regulated
Q9H2H9	SLC38A1	UWB1.289	48h	Niraparib_vs_DMSO	0.397215	1.92181e-06	2.31472e-05	not regulated
Q92539	LPIN2	UWB1.289	48h	Niraparib_vs_DMSO	0.302614	1.9314e-06	2.32229e-05	not regulated
Q07955	SRSF1	UWB1.289	48h	Niraparib_vs_DMSO	-0.140284	1.93859e-06	2.32697e-05	not regulated
Q8NEV8	EXPH5	UWB1.289	48h	Niraparib_vs_DMSO	0.213557	1.97813e-06	2.3704e-05	not regulated
Q9UIS9	MBD1	UWB1.289	48h	Niraparib_vs_DMSO	-0.243684	1.994e-06	2.38535e-05	not regulated
Q13185	CBX3	UWB1.289	48h	Niraparib_vs_DMSO	-0.213424	2.01556e-06	2.40706e-05	not regulated
O95639	CPSF4	UWB1.289	48h	Niraparib_vs_DMSO	-0.215258	2.03492e-06	2.42607e-05	not regulated
Q8IX90	SKA3	UWB1.289	48h	Niraparib_vs_DMSO	0.309282	2.05062e-06	2.43939e-05	not regulated
Q92733	PRCC	UWB1.289	48h	Niraparib_vs_DMSO	-0.239995	2.06249e-06	2.44652e-05	not regulated
Q96EZ8	MCRS1	UWB1.289	48h	Niraparib_vs_DMSO	-0.212969	2.09102e-06	2.47619e-05	not regulated
Q17RS7	GEN1	UWB1.289	48h	Niraparib_vs_DMSO	0.295833	2.84853e-06	3.26527e-05	not regulated
P00966	ASS1	UWB1.289	48h	Niraparib_vs_DMSO	0.193542	2.13635e-06	2.52562e-05	not regulated
Q9BYI3	FAM126A	UWB1.289	48h	Niraparib_vs_DMSO	0.372002	5.62713e-06	5.72959e-05	not regulated
Q7Z589	EMSY	UWB1.289	48h	Niraparib_vs_DMSO	-0.170257	2.20764e-06	2.60553e-05	not regulated
Q92843	BCL2L2	UWB1.289	48h	Niraparib_vs_DMSO	-0.211379	2.99813e-06	3.39082e-05	not regulated
P12110	COL6A2	UWB1.289	48h	Niraparib_vs_DMSO	0.356964	3.02022e-06	3.40488e-05	not regulated
Q86SQ0	PHLDB2	UWB1.289	48h	Niraparib_vs_DMSO	0.18331	3.04316e-06	3.42525e-05	not regulated
O43166	SIPA1L1	UWB1.289	48h	Niraparib_vs_DMSO	-0.160222	2.25215e-06	2.65024e-05	not regulated
Q9NSI2	FAM207A	UWB1.289	48h	Niraparib_vs_DMSO	-0.211856	2.25304e-06	2.65024e-05	not regulated
P51991	HNRNPA3	UWB1.289	48h	Niraparib_vs_DMSO	-0.179649	2.2665e-06	2.65288e-05	not regulated
O94906	PRPF6	UWB1.289	48h	Niraparib_vs_DMSO	-0.119427	2.26658e-06	2.65288e-05	not regulated
Q68CQ7	GLT8D1	UWB1.289	48h	Niraparib_vs_DMSO	0.208414	2.39837e-06	2.79884e-05	not regulated
P30419	NMT1	UWB1.289	48h	Niraparib_vs_DMSO	-0.1527	2.39923e-06	2.79884e-05	not regulated
Q16533	SNAPC1	UWB1.289	48h	Niraparib_vs_DMSO	-0.320992	6.30358e-06	6.33596e-05	not regulated
Q8WUA4	GTF3C2	UWB1.289	48h	Niraparib_vs_DMSO	-0.155606	2.45795e-06	2.8626e-05	not regulated
Q92925	SMARCD2	UWB1.289	48h	Niraparib_vs_DMSO	-0.15445	2.47754e-06	2.88065e-05	not regulated
Q9P2E3	ZNFX1	UWB1.289	48h	Niraparib_vs_DMSO	0.207814	2.51268e-06	2.91669e-05	not regulated
P10589	NR2F1	UWB1.289	48h	Niraparib_vs_DMSO	-0.330666	6.55426e-06	6.56093e-05	not regulated
Q9NW07	ZNF358	UWB1.289	48h	Niraparib_vs_DMSO	-0.454282	3.47564e-06	3.86267e-05	not regulated
Q9Y314	NOSIP	UWB1.289	48h	Niraparib_vs_DMSO	-0.16995	2.66143e-06	3.08174e-05	not regulated
O14979	HNRNPDL	UWB1.289	48h	Niraparib_vs_DMSO	-0.136002	2.66361e-06	3.08174e-05	not regulated
Q92618	ZNF516	UWB1.289	48h	Niraparib_vs_DMSO	-0.348605	2.71348e-06	3.12916e-05	not regulated
Q96HH9	GRAMD2B	UWB1.289	48h	Niraparib_vs_DMSO	0.235145	2.81233e-06	3.23785e-05	not regulated
P19525	EIF2AK2	UWB1.289	48h	Niraparib_vs_DMSO	-0.145707	2.83321e-06	3.25657e-05	not regulated
Q9H7B2	RPF2	UWB1.289	48h	Niraparib_vs_DMSO	-0.171499	2.85103e-06	3.26527e-05	not regulated
O43374	RASA4	UWB1.289	48h	Niraparib_vs_DMSO	0.347047	7.25407e-06	7.13857e-05	not regulated
P21709	EPHA1	UWB1.289	48h	Niraparib_vs_DMSO	-0.317206	2.85468e-06	3.26527e-05	not regulated
Q2KHR3	QSER1	UWB1.289	48h	Niraparib_vs_DMSO	-0.183006	2.89487e-06	3.30588e-05	not regulated
O00566	MPHOSPH10	UWB1.289	48h	Niraparib_vs_DMSO	-0.153334	2.91633e-06	3.32499e-05	not regulated
O60449	LY75	UWB1.289	48h	Niraparib_vs_DMSO	0.294645	3.93001e-06	4.27328e-05	not regulated
P18583	SON	UWB1.289	48h	Niraparib_vs_DMSO	-0.126396	2.92297e-06	3.32718e-05	not regulated
Q0IIM8	TBC1D8B	UWB1.289	48h	Niraparib_vs_DMSO	0.282586	2.94152e-06	3.34289e-05	not regulated
Q15345	LRRC41	UWB1.289	48h	Niraparib_vs_DMSO	0.306846	2.97942e-06	3.37524e-05	not regulated
P18564	ITGB6	UWB1.289	48h	Niraparib_vs_DMSO	-0.199374	2.97956e-06	3.37524e-05	not regulated
Q9H307	PNN	UWB1.289	48h	Niraparib_vs_DMSO	-0.143385	3.0046e-06	3.39269e-05	not regulated
Q96RF0	SNX18	UWB1.289	48h	Niraparib_vs_DMSO	0.283378	4.14422e-06	4.46486e-05	not regulated
Q9NXE8	CWC25	UWB1.289	48h	Niraparib_vs_DMSO	-0.2297	3.0882e-06	3.46488e-05	not regulated
O94913	PCF11	UWB1.289	48h	Niraparib_vs_DMSO	-0.141674	3.10713e-06	3.48058e-05	not regulated
Q3SXY8	ARL13B	UWB1.289	48h	Niraparib_vs_DMSO	-0.246517	3.35537e-06	3.75269e-05	not regulated
O43312	MTSS1	UWB1.289	48h	Niraparib_vs_DMSO	0.392965	8.49497e-06	8.1105e-05	not regulated
Q6ISB3	GRHL2	UWB1.289	48h	Niraparib_vs_DMSO	-0.183838	3.38549e-06	3.78037e-05	not regulated
Q9BPX3	NCAPG	UWB1.289	48h	Niraparib_vs_DMSO	0.137089	3.40238e-06	3.79322e-05	not regulated
Q9BZH6	WDR11	UWB1.289	48h	Niraparib_vs_DMSO	0.182359	3.43829e-06	3.8272e-05	not regulated
Q60I27	ALS2CL	UWB1.289	48h	Niraparib_vs_DMSO	0.261151	8.66049e-06	8.25735e-05	not regulated
P56182	RRP1	UWB1.289	48h	Niraparib_vs_DMSO	-0.175991	3.51383e-06	3.89897e-05	not regulated
P14543	NID1	UWB1.289	48h	Niraparib_vs_DMSO	0.40197	4.71577e-06	4.92987e-05	not regulated
Q14781	CBX2	UWB1.289	48h	Niraparib_vs_DMSO	-0.295351	8.83639e-06	8.391e-05	not regulated
Q9NR09	BIRC6	UWB1.289	48h	Niraparib_vs_DMSO	0.109586	3.54152e-06	3.91878e-05	not regulated
P51531	SMARCA2	UWB1.289	48h	Niraparib_vs_DMSO	-0.16559	3.54281e-06	3.91878e-05	not regulated
Q16666	IFI16	UWB1.289	48h	Niraparib_vs_DMSO	-0.242067	3.55213e-06	3.92294e-05	not regulated
P11274	BCR	UWB1.289	48h	Niraparib_vs_DMSO	-0.198338	3.58671e-06	3.95115e-05	not regulated
Q8N2M8	CLASRP	UWB1.289	48h	Niraparib_vs_DMSO	-0.148244	3.58889e-06	3.95115e-05	not regulated
P61764	STXBP1	UWB1.289	48h	Niraparib_vs_DMSO	0.213605	3.60346e-06	3.961e-05	not regulated
Q86T24	ZBTB33	UWB1.289	48h	Niraparib_vs_DMSO	-0.277176	3.61019e-06	3.96221e-05	not regulated
O43187	IRAK2	UWB1.289	48h	Niraparib_vs_DMSO	0.464799	9.07233e-06	8.56885e-05	not regulated
O75410	TACC1	UWB1.289	48h	Niraparib_vs_DMSO	0.227089	3.73552e-06	4.09338e-05	not regulated
O75940	SMNDC1	UWB1.289	48h	Niraparib_vs_DMSO	-0.188369	3.74185e-06	4.09396e-05	not regulated
Q9ULU4	ZMYND8	UWB1.289	48h	Niraparib_vs_DMSO	-0.169914	3.75453e-06	4.10146e-05	not regulated
P11047	LAMC1	UWB1.289	48h	Niraparib_vs_DMSO	0.207019	3.78186e-06	4.12492e-05	not regulated
O75376	NCOR1	UWB1.289	48h	Niraparib_vs_DMSO	-0.152761	3.81761e-06	4.15747e-05	not regulated
Q7KYR7	BTN2A1	UWB1.289	48h	Niraparib_vs_DMSO	-0.298969	5.25701e-06	5.39955e-05	not regulated
O14686	KMT2D	UWB1.289	48h	Niraparib_vs_DMSO	-0.166367	4.05733e-06	4.40302e-05	not regulated
Q96SB8	SMC6	UWB1.289	48h	Niraparib_vs_DMSO	-0.161608	4.06182e-06	4.40302e-05	not regulated
Q8N163	CCAR2	UWB1.289	48h	Niraparib_vs_DMSO	-0.136393	4.08532e-06	4.42169e-05	not regulated
Q99538	LGMN	UWB1.289	48h	Niraparib_vs_DMSO	0.200708	4.13164e-06	4.46486e-05	not regulated
Q7L3S4	ZNF771	UWB1.289	48h	Niraparib_vs_DMSO	-0.632688	1.02801e-05	9.50575e-05	regulated
Q9UK61	FAM208A	UWB1.289	48h	Niraparib_vs_DMSO	-0.174909	4.1417e-06	4.46486e-05	not regulated
Q4J6C6	PREPL	UWB1.289	48h	Niraparib_vs_DMSO	0.164405	4.15112e-06	4.46547e-05	not regulated
Q8IY81	FTSJ3	UWB1.289	48h	Niraparib_vs_DMSO	-0.12473	4.21243e-06	4.52451e-05	not regulated
Q99828	CIB1	UWB1.289	48h	Niraparib_vs_DMSO	-0.175003	4.27058e-06	4.57945e-05	not regulated
O95340	PAPSS2	UWB1.289	48h	Niraparib_vs_DMSO	0.188984	4.27658e-06	4.57945e-05	not regulated
Q15906	VPS72	UWB1.289	48h	Niraparib_vs_DMSO	-0.220456	4.33236e-06	4.63214e-05	not regulated
Q96SB4	SRPK1	UWB1.289	48h	Niraparib_vs_DMSO	0.217329	4.35702e-06	4.65145e-05	not regulated
Q9NQV6	PRDM10	UWB1.289	48h	Niraparib_vs_DMSO	-0.209002	4.36515e-06	4.65308e-05	not regulated
Q04721	NOTCH2	UWB1.289	48h	Niraparib_vs_DMSO	0.144637	4.38624e-06	4.66849e-05	not regulated
Q6PJT7	ZC3H14	UWB1.289	48h	Niraparib_vs_DMSO	-0.135157	4.39773e-06	4.67367e-05	not regulated
Q92538	GBF1	UWB1.289	48h	Niraparib_vs_DMSO	-0.111295	4.42881e-06	4.6996e-05	not regulated
Q9Y678	COPG1	UWB1.289	48h	Niraparib_vs_DMSO	0.119834	4.52091e-06	4.78294e-05	not regulated
Q96AV8	E2F7	UWB1.289	48h	Niraparib_vs_DMSO	-0.395695	1.11939e-05	0.000102565	not regulated
P11117	ACP2	UWB1.289	48h	Niraparib_vs_DMSO	-0.252277	4.56231e-06	4.8195e-05	not regulated
Q08357	SLC20A2	UWB1.289	48h	Niraparib_vs_DMSO	-0.157418	4.58982e-06	4.8413e-05	not regulated
Q5RI15	COX20	UWB1.289	48h	Niraparib_vs_DMSO	-0.274775	4.66952e-06	4.918e-05	not regulated
O15231	ZNF185	UWB1.289	48h	Niraparib_vs_DMSO	-0.144415	4.7029e-06	4.92987e-05	not regulated
Q14149	MORC3	UWB1.289	48h	Niraparib_vs_DMSO	-0.133719	4.7071e-06	4.92987e-05	not regulated
Q9UH65	SWAP70	UWB1.289	48h	Niraparib_vs_DMSO	0.14919	4.7089e-06	4.92987e-05	not regulated
Q6WCQ1	MPRIP	UWB1.289	48h	Niraparib_vs_DMSO	-0.14269	4.7738e-06	4.98314e-05	not regulated
Q9BXR0	QTRT1	UWB1.289	48h	Niraparib_vs_DMSO	0.193399	4.85018e-06	5.05538e-05	not regulated
Q12873	CHD3	UWB1.289	48h	Niraparib_vs_DMSO	-0.197875	4.87722e-06	5.07605e-05	not regulated
Q96MX3	ZNF48	UWB1.289	48h	Niraparib_vs_DMSO	-0.39229	4.90573e-06	5.0982e-05	not regulated
Q96T88	UHRF1	UWB1.289	48h	Niraparib_vs_DMSO	-0.273599	5.01279e-06	5.19413e-05	not regulated
Q9Y394	DHRS7	UWB1.289	48h	Niraparib_vs_DMSO	-0.230599	5.03091e-06	5.20525e-05	not regulated
O95819	MAP4K4	UWB1.289	48h	Niraparib_vs_DMSO	-0.119671	5.05231e-06	5.21973e-05	not regulated
Q92896	GLG1	UWB1.289	48h	Niraparib_vs_DMSO	0.155454	5.10766e-06	5.26919e-05	not regulated
Q5T3I0	GPATCH4	UWB1.289	48h	Niraparib_vs_DMSO	-0.159785	5.19075e-06	5.34708e-05	not regulated
Q96JM2	ZNF462	UWB1.289	48h	Niraparib_vs_DMSO	-0.227344	5.20064e-06	5.34945e-05	not regulated
P56277	CMC4	UWB1.289	48h	Niraparib_vs_DMSO	-0.352173	6.99497e-06	6.94177e-05	not regulated
Q9Y3E1	HDGFL3	UWB1.289	48h	Niraparib_vs_DMSO	-0.201633	5.31642e-06	5.45262e-05	not regulated
Q86XL3	ANKLE2	UWB1.289	48h	Niraparib_vs_DMSO	0.161078	5.3503e-06	5.47939e-05	not regulated
Q16270	IGFBP7	UWB1.289	48h	Niraparib_vs_DMSO	0.59026	1.32981e-05	0.000117859	regulated
Q86WX3	RPS19BP1	UWB1.289	48h	Niraparib_vs_DMSO	-0.202972	5.46839e-06	5.59221e-05	not regulated
P09960	LTA4H	UWB1.289	48h	Niraparib_vs_DMSO	0.136014	5.49525e-06	5.61152e-05	not regulated
P31323	PRKAR2B	UWB1.289	48h	Niraparib_vs_DMSO	0.321778	5.58406e-06	5.69397e-05	not regulated
Q96AG4	LRRC59	UWB1.289	48h	Niraparib_vs_DMSO	-0.153186	5.65166e-06	5.74626e-05	not regulated
P83731	RPL24	UWB1.289	48h	Niraparib_vs_DMSO	-0.137324	5.74197e-06	5.82967e-05	not regulated
P29317	EPHA2	UWB1.289	48h	Niraparib_vs_DMSO	-0.178988	5.75952e-06	5.83908e-05	not regulated
Q5VT06	CEP350	UWB1.289	48h	Niraparib_vs_DMSO	0.168933	5.77015e-06	5.84145e-05	not regulated
Q9P0W2	HMG20B	UWB1.289	48h	Niraparib_vs_DMSO	-0.265411	5.7831e-06	5.84616e-05	not regulated
P61962	DCAF7	UWB1.289	48h	Niraparib_vs_DMSO	-0.127649	5.97965e-06	6.03619e-05	not regulated
Q96EP1	CHFR	UWB1.289	48h	Niraparib_vs_DMSO	0.240586	6.01088e-06	6.05903e-05	not regulated
Q16629	SRSF7	UWB1.289	48h	Niraparib_vs_DMSO	-0.18538	6.12748e-06	6.16775e-05	not regulated
Q14592	ZNF460	UWB1.289	48h	Niraparib_vs_DMSO	-0.520892	8.11964e-06	7.85865e-05	not regulated
Q96IZ7	RSRC1	UWB1.289	48h	Niraparib_vs_DMSO	-0.208901	6.43344e-06	6.45726e-05	not regulated
Q05193	DNM1	UWB1.289	48h	Niraparib_vs_DMSO	0.310397	1.55514e-05	0.000133728	not regulated
P20936	RASA1	UWB1.289	48h	Niraparib_vs_DMSO	0.14343	6.55534e-06	6.56093e-05	not regulated
P42226	STAT6	UWB1.289	48h	Niraparib_vs_DMSO	-0.186961	6.61546e-06	6.6117e-05	not regulated
Q9H6R7	WDCP	UWB1.289	48h	Niraparib_vs_DMSO	0.25838	6.72525e-06	6.71191e-05	not regulated
O43809	NUDT21	UWB1.289	48h	Niraparib_vs_DMSO	-0.203038	6.80615e-06	6.78305e-05	not regulated
Q13111	CHAF1A	UWB1.289	48h	Niraparib_vs_DMSO	-0.139616	6.84267e-06	6.80981e-05	not regulated
Q14684	RRP1B	UWB1.289	48h	Niraparib_vs_DMSO	-0.158327	6.9042e-06	6.86136e-05	not regulated
Q9HAT2	SIAE	UWB1.289	48h	Niraparib_vs_DMSO	0.228488	9.13694e-06	8.61832e-05	not regulated
Q5GLZ8	HERC4	UWB1.289	48h	Niraparib_vs_DMSO	0.162053	7.02925e-06	6.96598e-05	not regulated
Q8IWI9	MGA	UWB1.289	48h	Niraparib_vs_DMSO	-0.167458	7.05233e-06	6.97904e-05	not regulated
Q9Y657	SPIN1	UWB1.289	48h	Niraparib_vs_DMSO	-0.260529	7.07356e-06	6.99023e-05	not regulated
Q6ZRP7	QSOX2	UWB1.289	48h	Niraparib_vs_DMSO	0.146724	7.12087e-06	7.02712e-05	not regulated
Q12789	GTF3C1	UWB1.289	48h	Niraparib_vs_DMSO	-0.125927	7.14217e-06	7.03828e-05	not regulated
Q9BZX2	UCK2	UWB1.289	48h	Niraparib_vs_DMSO	-0.267072	7.31895e-06	7.19237e-05	not regulated
P09958	FURIN	UWB1.289	48h	Niraparib_vs_DMSO	-0.273626	9.651e-06	9.04268e-05	not regulated
P04818	TYMS	UWB1.289	48h	Niraparib_vs_DMSO	-0.186125	7.36405e-06	7.22661e-05	not regulated
Q7L2J0	MEPCE	UWB1.289	48h	Niraparib_vs_DMSO	-0.14037	7.38809e-06	7.24012e-05	not regulated
O95858	TSPAN15	UWB1.289	48h	Niraparib_vs_DMSO	0.312047	7.42113e-06	7.2624e-05	not regulated
O43709	BUD23	UWB1.289	48h	Niraparib_vs_DMSO	-0.35545	7.46081e-06	7.28756e-05	not regulated
Q9BSM1	PCGF1	UWB1.289	48h	Niraparib_vs_DMSO	-0.26391	9.83341e-06	9.17698e-05	not regulated
P60520	GABARAPL2	UWB1.289	48h	Niraparib_vs_DMSO	0.269588	7.46752e-06	7.28756e-05	not regulated
Q14498	RBM39	UWB1.289	48h	Niraparib_vs_DMSO	-0.193389	7.56113e-06	7.3687e-05	not regulated
Q13608	PEX6	UWB1.289	48h	Niraparib_vs_DMSO	0.202789	7.75694e-06	7.54909e-05	not regulated
O75323	NIPSNAP2	UWB1.289	48h	Niraparib_vs_DMSO	-0.143926	7.79151e-06	7.57227e-05	not regulated
Q5JVS0	HABP4	UWB1.289	48h	Niraparib_vs_DMSO	-0.287067	7.90593e-06	7.67289e-05	not regulated
Q5THJ4	VPS13D	UWB1.289	48h	Niraparib_vs_DMSO	0.144391	7.91958e-06	7.67557e-05	not regulated
Q96KM6	ZNF512B	UWB1.289	48h	Niraparib_vs_DMSO	-0.166172	8.17725e-06	7.89572e-05	not regulated
P35613	BSG	UWB1.289	48h	Niraparib_vs_DMSO	-0.364854	8.18036e-06	7.89572e-05	not regulated
Q13356	PPIL2	UWB1.289	48h	Niraparib_vs_DMSO	-0.241808	8.20189e-06	7.90568e-05	not regulated
Q13888	GTF2H2	UWB1.289	48h	Niraparib_vs_DMSO	-0.195247	8.2513e-06	7.94244e-05	not regulated
Q15596	NCOA2	UWB1.289	48h	Niraparib_vs_DMSO	-0.192144	8.31135e-06	7.98933e-05	not regulated
Q9H857	NT5DC2	UWB1.289	48h	Niraparib_vs_DMSO	-0.281491	8.36358e-06	8.02858e-05	not regulated
Q9Y496	KIF3A	UWB1.289	48h	Niraparib_vs_DMSO	0.178154	8.39468e-06	8.04747e-05	not regulated
Q9C0B1	FTO	UWB1.289	48h	Niraparib_vs_DMSO	-0.179501	8.47448e-06	8.1105e-05	not regulated
Q9NVU7	SDAD1	UWB1.289	48h	Niraparib_vs_DMSO	-0.163213	8.49181e-06	8.1105e-05	not regulated
Q9UM13	ANAPC10	UWB1.289	48h	Niraparib_vs_DMSO	0.289943	8.74402e-06	8.32161e-05	not regulated
Q8TED1	GPX8	UWB1.289	48h	Niraparib_vs_DMSO	-0.172421	8.75151e-06	8.32161e-05	not regulated
Q4KMQ1	TPRN	UWB1.289	48h	Niraparib_vs_DMSO	0.190101	8.90242e-06	8.44233e-05	not regulated
Q14686	NCOA6	UWB1.289	48h	Niraparib_vs_DMSO	-0.172515	9.01016e-06	8.53301e-05	not regulated
O14657	TOR1B	UWB1.289	48h	Niraparib_vs_DMSO	0.253863	9.03087e-06	8.54115e-05	not regulated
Q14814	MEF2D	UWB1.289	48h	Niraparib_vs_DMSO	-0.28535	1.20207e-05	0.000108217	not regulated
Q9HCD5	NCOA5	UWB1.289	48h	Niraparib_vs_DMSO	-0.168941	9.3816e-06	8.83727e-05	not regulated
Q9UBB5	MBD2	UWB1.289	48h	Niraparib_vs_DMSO	-0.127536	9.42589e-06	8.86713e-05	not regulated
Q96AQ6	PBXIP1	UWB1.289	48h	Niraparib_vs_DMSO	-0.16584	9.55209e-06	8.97387e-05	not regulated
Q14137	BOP1	UWB1.289	48h	Niraparib_vs_DMSO	-0.13868	9.59702e-06	9.00408e-05	not regulated
O14939	PLD2	UWB1.289	48h	Niraparib_vs_DMSO	0.24428	9.74217e-06	9.11598e-05	not regulated
Q9P1Y5	CAMSAP3	UWB1.289	48h	Niraparib_vs_DMSO	0.126956	9.80457e-06	9.1622e-05	not regulated
Q58A45	PAN3	UWB1.289	48h	Niraparib_vs_DMSO	-0.220199	9.88565e-06	9.21353e-05	not regulated
Q9NPH3	IL1RAP	UWB1.289	48h	Niraparib_vs_DMSO	0.260436	9.93643e-06	9.24863e-05	not regulated
O43674	NDUFB5	UWB1.289	48h	Niraparib_vs_DMSO	0.272589	1.00092e-05	9.30071e-05	not regulated
O95696	BRD1	UWB1.289	48h	Niraparib_vs_DMSO	-0.200712	1.00188e-05	9.30071e-05	not regulated
Q9Y2H0	DLGAP4	UWB1.289	48h	Niraparib_vs_DMSO	-0.165772	1.01713e-05	9.42545e-05	not regulated
Q9NQX3	GPHN	UWB1.289	48h	Niraparib_vs_DMSO	0.12787	1.01799e-05	9.42545e-05	not regulated
P61586	RHOA	UWB1.289	48h	Niraparib_vs_DMSO	-0.118146	1.03113e-05	9.52204e-05	not regulated
Q5TAX3	TUT4	UWB1.289	48h	Niraparib_vs_DMSO	0.151286	1.03279e-05	9.52494e-05	not regulated
Q13546	RIPK1	UWB1.289	48h	Niraparib_vs_DMSO	0.153338	1.05809e-05	9.74549e-05	not regulated
Q9P2K5	MYEF2	UWB1.289	48h	Niraparib_vs_DMSO	0.127036	1.07488e-05	9.8872e-05	not regulated
Q8IV36	HID1	UWB1.289	48h	Niraparib_vs_DMSO	0.208852	1.09507e-05	0.000100598	not regulated
P08240	SRPRA	UWB1.289	48h	Niraparib_vs_DMSO	-0.123674	1.10031e-05	0.000100948	not regulated
Q9H892	TTC12	UWB1.289	48h	Niraparib_vs_DMSO	0.394726	2.59849e-05	0.000206182	not regulated
P51784	USP11	UWB1.289	48h	Niraparib_vs_DMSO	0.151468	1.1311e-05	0.000103425	not regulated
Q9HCD6	TANC2	UWB1.289	48h	Niraparib_vs_DMSO	0.180303	1.13172e-05	0.000103425	not regulated
Q86V21	AACS	UWB1.289	48h	Niraparib_vs_DMSO	0.148307	1.1383e-05	0.000103892	not regulated
Q9H4Z3	PCIF1	UWB1.289	48h	Niraparib_vs_DMSO	-0.146192	1.1442e-05	0.000104217	not regulated
P11717	IGF2R	UWB1.289	48h	Niraparib_vs_DMSO	-0.126848	1.14482e-05	0.000104217	not regulated
Q6P1X5	TAF2	UWB1.289	48h	Niraparib_vs_DMSO	0.181441	1.16028e-05	0.000105488	not regulated
Q96JB2	COG3	UWB1.289	48h	Niraparib_vs_DMSO	0.159966	1.16987e-05	0.000106223	not regulated
Q8IWC1	MAP7D3	UWB1.289	48h	Niraparib_vs_DMSO	-0.161888	1.17496e-05	0.000106427	not regulated
P30876	POLR2B	UWB1.289	48h	Niraparib_vs_DMSO	-0.0996448	1.17514e-05	0.000106427	not regulated
Q9GZP8	IMUP	UWB1.289	48h	Niraparib_vs_DMSO	-0.339459	1.18611e-05	0.000107283	not regulated
Q03701	CEBPZ	UWB1.289	48h	Niraparib_vs_DMSO	-0.166071	1.18886e-05	0.000107394	not regulated
P33316	DUT	UWB1.289	48h	Niraparib_vs_DMSO	-0.232054	1.19752e-05	0.000108038	not regulated
Q13057	COASY	UWB1.289	48h	Niraparib_vs_DMSO	-0.180009	1.20258e-05	0.000108217	not regulated
P05455	SSB	UWB1.289	48h	Niraparib_vs_DMSO	-0.108829	1.20936e-05	0.000108688	not regulated
Q15742	NAB2	UWB1.289	48h	Niraparib_vs_DMSO	-0.268079	1.21876e-05	0.000109393	not regulated
P52747	ZNF143	UWB1.289	48h	Niraparib_vs_DMSO	-0.181797	1.60513e-05	0.000136922	not regulated
O00462	MANBA	UWB1.289	48h	Niraparib_vs_DMSO	0.422755	1.25176e-05	0.000112213	not regulated
Q9UKJ3	GPATCH8	UWB1.289	48h	Niraparib_vs_DMSO	-0.113434	1.25525e-05	0.000112382	not regulated
Q9BUL5	PHF23	UWB1.289	48h	Niraparib_vs_DMSO	-0.129529	1.27513e-05	0.000114018	not regulated
Q14669	TRIP12	UWB1.289	48h	Niraparib_vs_DMSO	-0.159134	1.28266e-05	0.000114545	not regulated
Q86TG7	PEG10	UWB1.289	48h	Niraparib_vs_DMSO	-0.180054	1.28649e-05	0.000114742	not regulated
Q92688	ANP32B	UWB1.289	48h	Niraparib_vs_DMSO	-0.192748	1.29423e-05	0.00011517	not regulated
O43823	AKAP8	UWB1.289	48h	Niraparib_vs_DMSO	-0.141766	1.29456e-05	0.00011517	not regulated
O00571	DDX3X	UWB1.289	48h	Niraparib_vs_DMSO	-0.109928	1.29814e-05	0.000115343	not regulated
P0DPB5	POLR1D	UWB1.289	48h	Niraparib_vs_DMSO	-0.197483	1.31076e-05	0.000116317	not regulated
Q9BW71	HIRIP3	UWB1.289	48h	Niraparib_vs_DMSO	-0.231224	1.33709e-05	0.000118356	not regulated
Q9NYV6	RRN3	UWB1.289	48h	Niraparib_vs_DMSO	0.345234	1.74072e-05	0.000146536	not regulated
P60468	SEC61B	UWB1.289	48h	Niraparib_vs_DMSO	-0.271916	1.36262e-05	0.000120464	not regulated
Q15717	ELAVL1	UWB1.289	48h	Niraparib_vs_DMSO	-0.137219	1.39042e-05	0.000122768	not regulated
Q9Y624	F11R	UWB1.289	48h	Niraparib_vs_DMSO	-0.123315	1.39383e-05	0.000122915	not regulated
Q8N3X1	FNBP4	UWB1.289	48h	Niraparib_vs_DMSO	-0.10449	1.3961e-05	0.000122945	not regulated
Q9UG56	PISD	UWB1.289	48h	Niraparib_vs_DMSO	-0.209822	1.39766e-05	0.000122945	not regulated
Q14241	ELOA	UWB1.289	48h	Niraparib_vs_DMSO	-0.148184	1.40281e-05	0.000123244	not regulated
O60870	KIN	UWB1.289	48h	Niraparib_vs_DMSO	-0.117622	1.40829e-05	0.000123572	not regulated
Q6ZRS2	SRCAP	UWB1.289	48h	Niraparib_vs_DMSO	-0.140942	1.41809e-05	0.000124247	not regulated
Q8IV08	PLD3	UWB1.289	48h	Niraparib_vs_DMSO	0.235789	1.41951e-05	0.000124247	not regulated
P35573	AGL	UWB1.289	48h	Niraparib_vs_DMSO	0.105944	1.42514e-05	0.000124585	not regulated
Q7L4I2	RSRC2	UWB1.289	48h	Niraparib_vs_DMSO	-0.192094	1.44362e-05	0.000126044	not regulated
Q12802	AKAP13	UWB1.289	48h	Niraparib_vs_DMSO	0.141191	1.44732e-05	0.000126211	not regulated
Q9H0D6	XRN2	UWB1.289	48h	Niraparib_vs_DMSO	-0.0996176	1.45668e-05	0.00012687	not regulated
Q96B97	SH3KBP1	UWB1.289	48h	Niraparib_vs_DMSO	-0.10646	1.47943e-05	0.000128692	not regulated
Q5T3J3	LRIF1	UWB1.289	48h	Niraparib_vs_DMSO	-0.192817	1.48255e-05	0.000128805	not regulated
Q9NVD7	PARVA	UWB1.289	48h	Niraparib_vs_DMSO	0.457594	1.48792e-05	0.000129112	not regulated
Q9P032	NDUFAF4	UWB1.289	48h	Niraparib_vs_DMSO	-0.190755	1.50054e-05	0.000130047	not regulated
Q9UBP9	GULP1	UWB1.289	48h	Niraparib_vs_DMSO	-0.209191	1.96929e-05	0.00016286	not regulated
Q9P2M7	CGN	UWB1.289	48h	Niraparib_vs_DMSO	0.121982	1.52223e-05	0.000131764	not regulated
P35244	RPA3	UWB1.289	48h	Niraparib_vs_DMSO	-0.192231	1.52753e-05	0.000132061	not regulated
O60231	DHX16	UWB1.289	48h	Niraparib_vs_DMSO	-0.110512	1.53948e-05	0.000132932	not regulated
O15056	SYNJ2	UWB1.289	48h	Niraparib_vs_DMSO	0.184211	1.54346e-05	0.000133112	not regulated
O00148	DDX39A	UWB1.289	48h	Niraparib_vs_DMSO	0.107515	1.55315e-05	0.000133728	not regulated
Q9Y6I4	USP3	UWB1.289	48h	Niraparib_vs_DMSO	-0.216775	1.5563e-05	0.000133728	not regulated
Q17RY6	LY6K	UWB1.289	48h	Niraparib_vs_DMSO	-0.441249	3.53644e-05	0.000266215	not regulated
Q9H1H9	KIF13A	UWB1.289	48h	Niraparib_vs_DMSO	0.150591	1.57221e-05	0.000134797	not regulated
O43924	PDE6D	UWB1.289	48h	Niraparib_vs_DMSO	0.347673	1.57257e-05	0.000134797	not regulated
Q07817	BCL2L1	UWB1.289	48h	Niraparib_vs_DMSO	-0.199659	1.58326e-05	0.000135549	not regulated
Q96CM3	RPUSD4	UWB1.289	48h	Niraparib_vs_DMSO	0.18826	1.58907e-05	0.000135881	not regulated
Q9BT92	TCHP	UWB1.289	48h	Niraparib_vs_DMSO	-0.276772	2.06715e-05	0.000169955	not regulated
O75843	AP1G2	UWB1.289	48h	Niraparib_vs_DMSO	0.213327	1.6018e-05	0.000136804	not regulated
Q9BZW7	TSGA10	UWB1.289	48h	Niraparib_vs_DMSO	0.323936	3.709e-05	0.000277133	not regulated
Q9BRD0	BUD13	UWB1.289	48h	Niraparib_vs_DMSO	-0.143896	1.64281e-05	0.000139967	not regulated
Q5C9Z4	NOM1	UWB1.289	48h	Niraparib_vs_DMSO	-0.11628	1.64898e-05	0.000140322	not regulated
P26006	ITGA3	UWB1.289	48h	Niraparib_vs_DMSO	-0.207656	1.65602e-05	0.000140752	not regulated
Q9P291	ARMCX1	UWB1.289	48h	Niraparib_vs_DMSO	-0.24145	2.16368e-05	0.00017686	not regulated
P62341	SELENOT	UWB1.289	48h	Niraparib_vs_DMSO	0.227602	2.16753e-05	0.000176969	not regulated
P61026	RAB10	UWB1.289	48h	Niraparib_vs_DMSO	0.130521	1.67664e-05	0.000142333	not regulated
Q6IE81	JADE1	UWB1.289	48h	Niraparib_vs_DMSO	-0.421341	3.83368e-05	0.000283741	not regulated
Q9NVZ3	NECAP2	UWB1.289	48h	Niraparib_vs_DMSO	0.204688	1.69873e-05	0.000143897	not regulated
Q96H79	ZC3HAV1L	UWB1.289	48h	Niraparib_vs_DMSO	0.208842	1.69941e-05	0.000143897	not regulated
P31153	MAT2A	UWB1.289	48h	Niraparib_vs_DMSO	-0.11613	1.7012e-05	0.000143897	not regulated
O75150	RNF40	UWB1.289	48h	Niraparib_vs_DMSO	-0.13045	1.70336e-05	0.000143907	not regulated
Q460N5	PARP14	UWB1.289	48h	Niraparib_vs_DMSO	0.159185	1.71184e-05	0.000144451	not regulated
Q5VW38	GPR107	UWB1.289	48h	Niraparib_vs_DMSO	0.265775	1.71787e-05	0.000144786	not regulated
Q9Y5Z4	HEBP2	UWB1.289	48h	Niraparib_vs_DMSO	-0.193041	1.74351e-05	0.000146596	not regulated
P14923	JUP	UWB1.289	48h	Niraparib_vs_DMSO	0.111128	1.77174e-05	0.000148792	not regulated
Q14596	NBR1	UWB1.289	48h	Niraparib_vs_DMSO	0.191954	1.7967e-05	0.000150709	not regulated
Q15386	UBE3C	UWB1.289	48h	Niraparib_vs_DMSO	0.17474	1.80016e-05	0.00015082	not regulated
Q15131	CDK10	UWB1.289	48h	Niraparib_vs_DMSO	0.227643	1.81632e-05	0.000151888	not regulated
P12830	CDH1	UWB1.289	48h	Niraparib_vs_DMSO	0.257496	1.81722e-05	0.000151888	not regulated
Q9ULM3	YEATS2	UWB1.289	48h	Niraparib_vs_DMSO	-0.151111	1.83035e-05	0.000152804	not regulated
Q01167	FOXK2	UWB1.289	48h	Niraparib_vs_DMSO	-0.275732	1.83466e-05	0.000152982	not regulated
Q8NFV4	ABHD11	UWB1.289	48h	Niraparib_vs_DMSO	0.135705	1.8383e-05	0.000153105	not regulated
Q96QC0	PPP1R10	UWB1.289	48h	Niraparib_vs_DMSO	-0.160194	1.84155e-05	0.000153194	not regulated
Q13393	PLD1	UWB1.289	48h	Niraparib_vs_DMSO	0.283168	2.39184e-05	0.000191947	not regulated
Q86WA8	LONP2	UWB1.289	48h	Niraparib_vs_DMSO	-0.206161	1.86987e-05	0.000155367	not regulated
Q9UJT0	TUBE1	UWB1.289	48h	Niraparib_vs_DMSO	-0.305961	2.41964e-05	0.000193663	not regulated
Q9ULV0	MYO5B	UWB1.289	48h	Niraparib_vs_DMSO	0.0961785	1.89376e-05	0.000157166	not regulated
Q9H5U6	ZCCHC4	UWB1.289	48h	Niraparib_vs_DMSO	-0.235682	1.89812e-05	0.000157343	not regulated
Q13610	PWP1	UWB1.289	48h	Niraparib_vs_DMSO	-0.14707	1.90271e-05	0.000157538	not regulated
P55058	PLTP	UWB1.289	48h	Niraparib_vs_DMSO	0.261338	4.44208e-05	0.000319703	not regulated
Q92785	DPF2	UWB1.289	48h	Niraparib_vs_DMSO	-0.150465	2.00012e-05	0.000165215	not regulated
P38646	HSPA9	UWB1.289	48h	Niraparib_vs_DMSO	-0.12016	2.00849e-05	0.000165712	not regulated
O43795	MYO1B	UWB1.289	48h	Niraparib_vs_DMSO	0.153008	2.02894e-05	0.000167204	not regulated
P23497	SP100	UWB1.289	48h	Niraparib_vs_DMSO	-0.177044	2.05646e-05	0.000169274	not regulated
Q56A73	SPIN4	UWB1.289	48h	Niraparib_vs_DMSO	-0.468586	4.61589e-05	0.000330524	not regulated
Q5JTW2	CEP78	UWB1.289	48h	Niraparib_vs_DMSO	0.280216	2.09078e-05	0.000171697	not regulated
Q5T4T6	SYCP2L	UWB1.289	48h	Niraparib_vs_DMSO	2.11778	4.69648e-05	0.000334257	regulated
Q9BUP0	EFHD1	UWB1.289	48h	Niraparib_vs_DMSO	0.306116	2.73198e-05	0.00021436	not regulated
O43390	HNRNPR	UWB1.289	48h	Niraparib_vs_DMSO	-0.118509	2.12784e-05	0.000174538	not regulated
P25098	GRK2	UWB1.289	48h	Niraparib_vs_DMSO	-0.146947	2.13172e-05	0.000174653	not regulated
Q9Y3A4	RRP7A	UWB1.289	48h	Niraparib_vs_DMSO	-0.241492	2.15434e-05	0.0001763	not regulated
P84085	ARF5	UWB1.289	48h	Niraparib_vs_DMSO	-0.162199	2.17703e-05	0.000177539	not regulated
P62750	RPL23A	UWB1.289	48h	Niraparib_vs_DMSO	-0.118207	2.18566e-05	0.000178036	not regulated
P62854	RPS26	UWB1.289	48h	Niraparib_vs_DMSO	0.347395	2.19054e-05	0.000178075	not regulated
Q00613	HSF1	UWB1.289	48h	Niraparib_vs_DMSO	-0.180363	2.19118e-05	0.000178075	not regulated
Q8N1W1	ARHGEF28	UWB1.289	48h	Niraparib_vs_DMSO	0.206674	2.20829e-05	0.000179258	not regulated
Q5T9S5	CCDC18	UWB1.289	48h	Niraparib_vs_DMSO	0.410125	4.93106e-05	0.000347443	not regulated
Q9ULR0	ISY1	UWB1.289	48h	Niraparib_vs_DMSO	-0.150961	2.23158e-05	0.00018094	not regulated
Q9Y282	ERGIC3	UWB1.289	48h	Niraparib_vs_DMSO	-0.131132	2.24102e-05	0.000181497	not regulated
Q9Y2W1	THRAP3	UWB1.289	48h	Niraparib_vs_DMSO	-0.104313	2.24386e-05	0.000181518	not regulated
Q14839	CHD4	UWB1.289	48h	Niraparib_vs_DMSO	-0.100469	2.27148e-05	0.000183542	not regulated
Q9H6R0	DHX33	UWB1.289	48h	Niraparib_vs_DMSO	-0.157087	2.32483e-05	0.000187638	not regulated
Q9BZK7	TBL1XR1	UWB1.289	48h	Niraparib_vs_DMSO	-0.148163	2.33599e-05	0.000188041	not regulated
Q7L9L4	MOB1B	UWB1.289	48h	Niraparib_vs_DMSO	0.291382	2.33737e-05	0.000188041	not regulated
Q96E39	RBMXL1	UWB1.289	48h	Niraparib_vs_DMSO	-0.175608	2.33783e-05	0.000188041	not regulated
Q96P11	NSUN5	UWB1.289	48h	Niraparib_vs_DMSO	-0.196167	2.34436e-05	0.000188351	not regulated
Q5HY92	FIGN	UWB1.289	48h	Niraparib_vs_DMSO	-0.318161	5.20746e-05	0.000365456	not regulated
P36941	LTBR	UWB1.289	48h	Niraparib_vs_DMSO	-0.347389	3.06545e-05	0.000236315	not regulated
Q9NZL9	MAT2B	UWB1.289	48h	Niraparib_vs_DMSO	-0.116796	2.39791e-05	0.000192215	not regulated
P28799	GRN	UWB1.289	48h	Niraparib_vs_DMSO	0.253522	2.42147e-05	0.000193663	not regulated
P55268	LAMB2	UWB1.289	48h	Niraparib_vs_DMSO	0.151135	2.44612e-05	0.000195412	not regulated
P51957	NEK4	UWB1.289	48h	Niraparib_vs_DMSO	-0.398966	3.15688e-05	0.000242039	not regulated
Q9NY93	DDX56	UWB1.289	48h	Niraparib_vs_DMSO	-0.165418	2.47216e-05	0.000197269	not regulated
Q9H7N4	SCAF1	UWB1.289	48h	Niraparib_vs_DMSO	-0.190275	2.48781e-05	0.000198203	not regulated
Q92547	TOPBP1	UWB1.289	48h	Niraparib_vs_DMSO	0.155007	2.4895e-05	0.000198203	not regulated
Q5MIZ7	PPP4R3B	UWB1.289	48h	Niraparib_vs_DMSO	-0.192603	2.51647e-05	0.000200124	not regulated
P21860	ERBB3	UWB1.289	48h	Niraparib_vs_DMSO	0.188034	2.57934e-05	0.000204893	not regulated
O75925	PIAS1	UWB1.289	48h	Niraparib_vs_DMSO	-0.238012	3.33594e-05	0.000254659	not regulated
P78332	RBM6	UWB1.289	48h	Niraparib_vs_DMSO	-0.142286	2.61039e-05	0.000206893	not regulated
P49750	YLPM1	UWB1.289	48h	Niraparib_vs_DMSO	-0.105745	2.63153e-05	0.000208179	not regulated
Q9ULX6	AKAP8L	UWB1.289	48h	Niraparib_vs_DMSO	-0.0973492	2.63252e-05	0.000208179	not regulated
Q13112	CHAF1B	UWB1.289	48h	Niraparib_vs_DMSO	0.156674	2.63754e-05	0.000208342	not regulated
Q9H5N1	RABEP2	UWB1.289	48h	Niraparib_vs_DMSO	-0.145787	2.65009e-05	0.000209099	not regulated
P20700	LMNB1	UWB1.289	48h	Niraparib_vs_DMSO	-0.106106	2.66076e-05	0.000209706	not regulated
Q96CG8	CTHRC1	UWB1.289	48h	Niraparib_vs_DMSO	0.329948	3.43379e-05	0.000260716	not regulated
Q7RTV0	PHF5A	UWB1.289	48h	Niraparib_vs_DMSO	-0.164103	2.7139e-05	0.000213557	not regulated
Q96CD2	PPCDC	UWB1.289	48h	Niraparib_vs_DMSO	0.19299	2.71568e-05	0.000213557	not regulated
Q13671	RIN1	UWB1.289	48h	Niraparib_vs_DMSO	-0.169574	2.72619e-05	0.000214144	not regulated
Q9P258	RCC2	UWB1.289	48h	Niraparib_vs_DMSO	-0.106259	2.76137e-05	0.000216425	not regulated
Q14444	CAPRIN1	UWB1.289	48h	Niraparib_vs_DMSO	-0.112177	2.79532e-05	0.000218843	not regulated
P38571	LIPA	UWB1.289	48h	Niraparib_vs_DMSO	0.493455	2.81287e-05	0.000219972	not regulated
P52209	PGD	UWB1.289	48h	Niraparib_vs_DMSO	0.197871	2.87007e-05	0.000224045	not regulated
P29374	ARID4A	UWB1.289	48h	Niraparib_vs_DMSO	-0.173995	2.87131e-05	0.000224045	not regulated
Q8WU10	PYROXD1	UWB1.289	48h	Niraparib_vs_DMSO	-0.270446	2.8881e-05	0.000225105	not regulated
Q9BYG3	NIFK	UWB1.289	48h	Niraparib_vs_DMSO	-0.138124	2.90376e-05	0.000226076	not regulated
Q96GM5	SMARCD1	UWB1.289	48h	Niraparib_vs_DMSO	-0.103334	2.92291e-05	0.000227316	not regulated
Q96C86	DCPS	UWB1.289	48h	Niraparib_vs_DMSO	-0.142081	2.92694e-05	0.000227378	not regulated
Q8NDV3	SMC1B	UWB1.289	48h	Niraparib_vs_DMSO	0.379887	6.36712e-05	0.000434717	not regulated
P48059	LIMS1	UWB1.289	48h	Niraparib_vs_DMSO	0.156681	2.95021e-05	0.000228933	not regulated
Q15029	EFTUD2	UWB1.289	48h	Niraparib_vs_DMSO	-0.103529	2.95854e-05	0.000229327	not regulated
Q8N7H5	PAF1	UWB1.289	48h	Niraparib_vs_DMSO	-0.112228	2.9823e-05	0.000230916	not regulated
Q3V6T2	CCDC88A	UWB1.289	48h	Niraparib_vs_DMSO	0.164007	2.9932e-05	0.000231505	not regulated
Q0PNE2	ELP6	UWB1.289	48h	Niraparib_vs_DMSO	0.3035	3.00539e-05	0.000232193	not regulated
Q15233	NONO	UWB1.289	48h	Niraparib_vs_DMSO	-0.096538	3.02281e-05	0.000233283	not regulated
Q5T6F2	UBAP2	UWB1.289	48h	Niraparib_vs_DMSO	0.149709	3.10097e-05	0.000238792	not regulated
Q92769	HDAC2	UWB1.289	48h	Niraparib_vs_DMSO	-0.171078	3.11417e-05	0.000239546	not regulated
O60427	FADS1	UWB1.289	48h	Niraparib_vs_DMSO	-0.265764	3.12252e-05	0.000239927	not regulated
Q8TBC3	SHKBP1	UWB1.289	48h	Niraparib_vs_DMSO	-0.275765	3.14365e-05	0.000241287	not regulated
Q96BU1	S100PBP	UWB1.289	48h	Niraparib_vs_DMSO	-0.256243	4.04578e-05	0.000295711	not regulated
Q86XN7	PROSER1	UWB1.289	48h	Niraparib_vs_DMSO	-0.377694	6.87702e-05	0.000464133	not regulated
O75752	B3GALNT1	UWB1.289	48h	Niraparib_vs_DMSO	0.381667	4.07691e-05	0.00029737	not regulated
Q969T4	UBE2E3	UWB1.289	48h	Niraparib_vs_DMSO	-0.24325	6.99791e-05	0.000471226	not regulated
Q7Z5J4	RAI1	UWB1.289	48h	Niraparib_vs_DMSO	-0.179133	3.27727e-05	0.000250996	not regulated
Q7Z2T5	TRMT1L	UWB1.289	48h	Niraparib_vs_DMSO	-0.106461	3.28212e-05	0.000251095	not regulated
Q96I25	RBM17	UWB1.289	48h	Niraparib_vs_DMSO	-0.149636	3.28868e-05	0.000251324	not regulated
Q9BSJ6	PIMREG	UWB1.289	48h	Niraparib_vs_DMSO	0.374355	7.19268e-05	0.000479466	not regulated
P62330	ARF6	UWB1.289	48h	Niraparib_vs_DMSO	0.254013	3.34315e-05	0.000254933	not regulated
Q12778	FOXO1	UWB1.289	48h	Niraparib_vs_DMSO	0.152525	7.27105e-05	0.000484233	not regulated
O15014	ZNF609	UWB1.289	48h	Niraparib_vs_DMSO	-0.21887	3.40995e-05	0.000259671	not regulated
O00422	SAP18	UWB1.289	48h	Niraparib_vs_DMSO	-0.131896	3.41265e-05	0.000259671	not regulated
Q9H981	ACTR8	UWB1.289	48h	Niraparib_vs_DMSO	-0.25677	3.42922e-05	0.00026065	not regulated
Q9HA92	RSAD1	UWB1.289	48h	Niraparib_vs_DMSO	-0.328764	3.4545e-05	0.000262007	not regulated
Q9P2E5	CHPF2	UWB1.289	48h	Niraparib_vs_DMSO	-0.201335	3.47011e-05	0.000262875	not regulated
P42694	HELZ	UWB1.289	48h	Niraparib_vs_DMSO	0.130235	3.47342e-05	0.000262875	not regulated
Q6ZN55	ZNF574	UWB1.289	48h	Niraparib_vs_DMSO	-0.234032	3.48953e-05	0.000263812	not regulated
O95573	ACSL3	UWB1.289	48h	Niraparib_vs_DMSO	0.166105	3.49832e-05	0.000264053	not regulated
Q9H1B7	IRF2BPL	UWB1.289	48h	Niraparib_vs_DMSO	-0.134093	3.50022e-05	0.000264053	not regulated
Q5VTL8	PRPF38B	UWB1.289	48h	Niraparib_vs_DMSO	-0.137217	3.51161e-05	0.000264629	not regulated
Q9H6T3	RPAP3	UWB1.289	48h	Niraparib_vs_DMSO	0.105806	3.56313e-05	0.000267682	not regulated
Q96AE4	FUBP1	UWB1.289	48h	Niraparib_vs_DMSO	-0.110718	3.5662e-05	0.000267682	not regulated
P63151	PPP2R2A	UWB1.289	48h	Niraparib_vs_DMSO	-0.145744	3.56733e-05	0.000267682	not regulated
P48552	NRIP1	UWB1.289	48h	Niraparib_vs_DMSO	-0.243843	7.68759e-05	0.000510045	not regulated
P61081	UBE2M	UWB1.289	48h	Niraparib_vs_DMSO	-0.102861	3.63589e-05	0.000272537	not regulated
Q9P215	POGK	UWB1.289	48h	Niraparib_vs_DMSO	-0.173047	3.64066e-05	0.000272604	not regulated
A2RUB1	MEIOC	UWB1.289	48h	Niraparib_vs_DMSO	0.287962	7.84983e-05	0.000518368	not regulated
Q9BW85	YJU2	UWB1.289	48h	Niraparib_vs_DMSO	-0.211213	3.67695e-05	0.00027503	not regulated
Q96G46	DUS3L	UWB1.289	48h	Niraparib_vs_DMSO	-0.143802	3.72768e-05	0.000278218	not regulated
Q9C0D5	TANC1	UWB1.289	48h	Niraparib_vs_DMSO	0.12687	3.73142e-05	0.000278218	not regulated
P16333	NCK1	UWB1.289	48h	Niraparib_vs_DMSO	0.201768	3.74418e-05	0.000278802	not regulated
Q8WWM7	ATXN2L	UWB1.289	48h	Niraparib_vs_DMSO	-0.128248	3.74973e-05	0.000278802	not regulated
Q96JM3	CHAMP1	UWB1.289	48h	Niraparib_vs_DMSO	-0.109151	3.75113e-05	0.000278802	not regulated
Q7L5Y1	ENOSF1	UWB1.289	48h	Niraparib_vs_DMSO	0.277724	3.77527e-05	0.000280301	not regulated
Q92820	GGH	UWB1.289	48h	Niraparib_vs_DMSO	0.260908	3.78295e-05	0.000280575	not regulated
Q9NP72	RAB18	UWB1.289	48h	Niraparib_vs_DMSO	0.142592	3.81924e-05	0.000282969	not regulated
Q9UQ84	EXO1	UWB1.289	48h	Niraparib_vs_DMSO	-0.539139	4.89846e-05	0.000345837	not regulated
O94822	LTN1	UWB1.289	48h	Niraparib_vs_DMSO	0.0881845	3.87232e-05	0.000285977	not regulated
Q7L592	NDUFAF7	UWB1.289	48h	Niraparib_vs_DMSO	0.249108	3.87308e-05	0.000285977	not regulated
Q9UBZ4	APEX2	UWB1.289	48h	Niraparib_vs_DMSO	-0.183164	4.91992e-05	0.000347005	not regulated
Q92793	CREBBP	UWB1.289	48h	Niraparib_vs_DMSO	-0.177655	3.8784e-05	0.000285977	not regulated
Q8NDT2	RBM15B	UWB1.289	48h	Niraparib_vs_DMSO	-0.146152	3.88245e-05	0.000285977	not regulated
Q32MZ4	LRRFIP1	UWB1.289	48h	Niraparib_vs_DMSO	-0.108732	3.88419e-05	0.000285977	not regulated
P26196	DDX6	UWB1.289	48h	Niraparib_vs_DMSO	0.112918	3.88893e-05	0.000286027	not regulated
Q15365	PCBP1	UWB1.289	48h	Niraparib_vs_DMSO	-0.160241	3.90358e-05	0.000286805	not regulated
Q86WR7	PROSER2	UWB1.289	48h	Niraparib_vs_DMSO	-0.190266	3.93613e-05	0.000288896	not regulated
Q53H82	LACTB2	UWB1.289	48h	Niraparib_vs_DMSO	0.113447	3.98172e-05	0.000291937	not regulated
Q9UJ70	NAGK	UWB1.289	48h	Niraparib_vs_DMSO	0.140003	3.98781e-05	0.00029208	not regulated
Q9H6S0	YTHDC2	UWB1.289	48h	Niraparib_vs_DMSO	0.176445	3.99368e-05	0.000292206	not regulated
P62873	GNB1	UWB1.289	48h	Niraparib_vs_DMSO	-0.180845	4.07097e-05	0.000297244	not regulated
Q6Y1H2	HACD2	UWB1.289	48h	Niraparib_vs_DMSO	0.17621	4.11909e-05	0.000300136	not regulated
Q8NBM8	PCYOX1L	UWB1.289	48h	Niraparib_vs_DMSO	0.265198	5.28752e-05	0.00037043	not regulated
Q14692	BMS1	UWB1.289	48h	Niraparib_vs_DMSO	-0.132523	4.21109e-05	0.000306522	not regulated
O60942	RNGTT	UWB1.289	48h	Niraparib_vs_DMSO	-0.119369	4.24792e-05	0.000308884	not regulated
P47914	RPL29	UWB1.289	48h	Niraparib_vs_DMSO	-0.237738	4.2767e-05	0.000310656	not regulated
O95544	NADK	UWB1.289	48h	Niraparib_vs_DMSO	-0.310663	5.43307e-05	0.000379024	not regulated
Q8N0Z3	SPICE1	UWB1.289	48h	Niraparib_vs_DMSO	0.140552	4.29461e-05	0.000311636	not regulated
Q86VZ5	SGMS1	UWB1.289	48h	Niraparib_vs_DMSO	-0.167348	9.09697e-05	0.000586971	not regulated
P51955	NEK2	UWB1.289	48h	Niraparib_vs_DMSO	0.347832	5.46508e-05	0.00038088	not regulated
O95070	YIF1A	UWB1.289	48h	Niraparib_vs_DMSO	0.221017	4.3389e-05	0.000314525	not regulated
O00291	HIP1	UWB1.289	48h	Niraparib_vs_DMSO	0.118287	4.35672e-05	0.000315493	not regulated
Q9Y244	POMP	UWB1.289	48h	Niraparib_vs_DMSO	-0.210005	4.36431e-05	0.000315718	not regulated
Q9NPG3	UBN1	UWB1.289	48h	Niraparib_vs_DMSO	-0.26908	4.39392e-05	0.000317534	not regulated
P61011	SRP54	UWB1.289	48h	Niraparib_vs_DMSO	-0.0965686	4.40461e-05	0.000317981	not regulated
Q6NZY4	ZCCHC8	UWB1.289	48h	Niraparib_vs_DMSO	-0.136376	4.41754e-05	0.000318587	not regulated
P35237	SERPINB6	UWB1.289	48h	Niraparib_vs_DMSO	0.141909	4.42783e-05	0.000319003	not regulated
A2A2Y4	FRMD3	UWB1.289	48h	Niraparib_vs_DMSO	0.517347	9.37648e-05	0.000600606	not regulated
Q9NX58	LYAR	UWB1.289	48h	Niraparib_vs_DMSO	-0.108763	4.48896e-05	0.000322747	not regulated
Q76FK4	NOL8	UWB1.289	48h	Niraparib_vs_DMSO	-0.137286	4.49502e-05	0.000322853	not regulated
O75874	IDH1	UWB1.289	48h	Niraparib_vs_DMSO	-0.128799	4.50872e-05	0.000323507	not regulated
Q86UA6	RPAIN	UWB1.289	48h	Niraparib_vs_DMSO	-0.472414	9.52824e-05	0.000608116	not regulated
Q9H4X1	RGCC	UWB1.289	48h	Niraparib_vs_DMSO	-0.432194	9.5481e-05	0.000608281	not regulated
Q9H8U3	ZFAND3	UWB1.289	48h	Niraparib_vs_DMSO	-0.199834	4.55253e-05	0.000326319	not regulated
Q15758	SLC1A5	UWB1.289	48h	Niraparib_vs_DMSO	-0.150626	4.62771e-05	0.000331034	not regulated
Q9C0C2	TNKS1BP1	UWB1.289	48h	Niraparib_vs_DMSO	-0.102097	4.64048e-05	0.00033144	not regulated
Q05682	CALD1	UWB1.289	48h	Niraparib_vs_DMSO	-0.0908642	4.6428e-05	0.00033144	not regulated
Q14114	LRP8	UWB1.289	48h	Niraparib_vs_DMSO	-0.298394	4.65801e-05	0.000332189	not regulated
Q9NWS0	PIH1D1	UWB1.289	48h	Niraparib_vs_DMSO	0.153813	4.69497e-05	0.000334257	not regulated
Q8IXQ5	KLHL7	UWB1.289	48h	Niraparib_vs_DMSO	0.188664	4.72052e-05	0.000335628	not regulated
Q99961	SH3GL1	UWB1.289	48h	Niraparib_vs_DMSO	-0.136356	4.72956e-05	0.000335932	not regulated
Q9UKI8	TLK1	UWB1.289	48h	Niraparib_vs_DMSO	-0.189945	4.75223e-05	0.000337203	not regulated
Q8TEM1	NUP210	UWB1.289	48h	Niraparib_vs_DMSO	0.158721	4.76267e-05	0.000337604	not regulated
Q9HCE5	METTL14	UWB1.289	48h	Niraparib_vs_DMSO	-0.146776	4.7942e-05	0.000339497	not regulated
Q9C0C4	SEMA4C	UWB1.289	48h	Niraparib_vs_DMSO	-0.233287	4.82683e-05	0.000341464	not regulated
P16219	ACADS	UWB1.289	48h	Niraparib_vs_DMSO	0.196453	4.87675e-05	0.00034465	not regulated
O75909	CCNK	UWB1.289	48h	Niraparib_vs_DMSO	0.224049	4.97255e-05	0.000350016	not regulated
Q8TCT7	SPPL2B	UWB1.289	48h	Niraparib_vs_DMSO	0.46053	0.000104417	0.000655142	not regulated
P01106	MYC	UWB1.289	48h	Niraparib_vs_DMSO	-0.202666	5.0654e-05	0.000356195	not regulated
Q7Z4H3	HDDC2	UWB1.289	48h	Niraparib_vs_DMSO	0.575728	5.09438e-05	0.000357877	not regulated
P23193	TCEA1	UWB1.289	48h	Niraparib_vs_DMSO	-0.11388	5.28885e-05	0.00037043	not regulated
Q8N5I9	C12orf45	UWB1.289	48h	Niraparib_vs_DMSO	-0.307899	5.31265e-05	0.000371727	not regulated
Q9H1J1	UPF3A	UWB1.289	48h	Niraparib_vs_DMSO	0.353328	5.39359e-05	0.000377016	not regulated
Q7Z333	SETX	UWB1.289	48h	Niraparib_vs_DMSO	-0.147004	5.42954e-05	0.000379024	not regulated
O15027	SEC16A	UWB1.289	48h	Niraparib_vs_DMSO	0.112438	5.51695e-05	0.000384115	not regulated
Q8NFA0	USP32	UWB1.289	48h	Niraparib_vs_DMSO	-0.191259	5.55253e-05	0.00038621	not regulated
Q9BUI4	POLR3C	UWB1.289	48h	Niraparib_vs_DMSO	-0.106604	5.57432e-05	0.000386981	not regulated
O95613	PCNT	UWB1.289	48h	Niraparib_vs_DMSO	0.148902	5.57459e-05	0.000386981	not regulated
Q9UKI2	CDC42EP3	UWB1.289	48h	Niraparib_vs_DMSO	-0.310825	7.01555e-05	0.000471226	not regulated
Q8TF76	HASPIN	UWB1.289	48h	Niraparib_vs_DMSO	-0.371444	7.10586e-05	0.000475931	not regulated
Q86X02	CDR2L	UWB1.289	48h	Niraparib_vs_DMSO	0.183368	5.64983e-05	0.000391769	not regulated
Q96EK5	KIF1BP	UWB1.289	48h	Niraparib_vs_DMSO	0.127163	5.65468e-05	0.000391769	not regulated
Q8NEY8	PPHLN1	UWB1.289	48h	Niraparib_vs_DMSO	-0.128113	5.66631e-05	0.000392189	not regulated
P47974	ZFP36L2	UWB1.289	48h	Niraparib_vs_DMSO	-0.263935	7.12909e-05	0.00047693	not regulated
Q15390	MTFR1	UWB1.289	48h	Niraparib_vs_DMSO	-0.211144	5.69031e-05	0.000393464	not regulated
Q8ND56	LSM14A	UWB1.289	48h	Niraparib_vs_DMSO	-0.146257	5.70096e-05	0.000393813	not regulated
Q14914	PTGR1	UWB1.289	48h	Niraparib_vs_DMSO	0.166135	5.72244e-05	0.00039491	not regulated
Q8IV48	ERI1	UWB1.289	48h	Niraparib_vs_DMSO	0.174139	5.79444e-05	0.000399411	not regulated
P41229	KDM5C	UWB1.289	48h	Niraparib_vs_DMSO	-0.143901	5.799e-05	0.000399411	not regulated
P35658	NUP214	UWB1.289	48h	Niraparib_vs_DMSO	0.0937878	5.80668e-05	0.000399549	not regulated
P13747	HLA-E	UWB1.289	48h	Niraparib_vs_DMSO	-0.194929	5.82997e-05	0.00040076	not regulated
O60547	GMDS	UWB1.289	48h	Niraparib_vs_DMSO	-0.0992423	6.07364e-05	0.000417104	not regulated
Q9NXX6	NSMCE4A	UWB1.289	48h	Niraparib_vs_DMSO	-0.190577	6.09571e-05	0.000418212	not regulated
Q15392	DHCR24	UWB1.289	48h	Niraparib_vs_DMSO	0.249149	6.18949e-05	0.000424233	not regulated
Q99459	CDC5L	UWB1.289	48h	Niraparib_vs_DMSO	-0.0919848	6.20541e-05	0.000424502	not regulated
P52597	HNRNPF	UWB1.289	48h	Niraparib_vs_DMSO	-0.0978388	6.20547e-05	0.000424502	not regulated
Q96HA1	POM121	UWB1.289	48h	Niraparib_vs_DMSO	-0.154292	7.85804e-05	0.000518425	not regulated
P17844	DDX5	UWB1.289	48h	Niraparib_vs_DMSO	-0.109964	6.33971e-05	0.000433265	not regulated
Q09472	EP300	UWB1.289	48h	Niraparib_vs_DMSO	-0.170802	6.38818e-05	0.000435732	not regulated
Q9UHR4	BAIAP2L1	UWB1.289	48h	Niraparib_vs_DMSO	0.101009	6.44636e-05	0.000439129	not regulated
Q6IEG0	SNRNP48	UWB1.289	48h	Niraparib_vs_DMSO	-0.316314	6.45045e-05	0.000439129	not regulated
Q15654	TRIP6	UWB1.289	48h	Niraparib_vs_DMSO	-0.102161	6.45678e-05	0.000439136	not regulated
O75151	PHF2	UWB1.289	48h	Niraparib_vs_DMSO	-0.174584	6.47833e-05	0.000440176	not regulated
Q96ST3	SIN3A	UWB1.289	48h	Niraparib_vs_DMSO	-0.114597	6.65693e-05	0.000451876	not regulated
P30044	PRDX5	UWB1.289	48h	Niraparib_vs_DMSO	-0.114172	6.66704e-05	0.000452127	not regulated
Q9UEE5	STK17A	UWB1.289	48h	Niraparib_vs_DMSO	0.33364	8.40609e-05	0.000550458	not regulated
Q9P2I0	CPSF2	UWB1.289	48h	Niraparib_vs_DMSO	-0.146884	6.72953e-05	0.000455926	not regulated
Q15527	SURF2	UWB1.289	48h	Niraparib_vs_DMSO	-0.144163	6.76967e-05	0.000458205	not regulated
Q8TE77	SSH3	UWB1.289	48h	Niraparib_vs_DMSO	0.128967	6.83109e-05	0.000461918	not regulated
Q8NDX5	PHC3	UWB1.289	48h	Niraparib_vs_DMSO	-0.331586	6.85181e-05	0.000462875	not regulated
P60510	PPP4C	UWB1.289	48h	Niraparib_vs_DMSO	-0.129659	6.96271e-05	0.000469467	not regulated
O15047	SETD1A	UWB1.289	48h	Niraparib_vs_DMSO	-0.158533	7.00564e-05	0.000471226	not regulated
Q9HB58	SP110	UWB1.289	48h	Niraparib_vs_DMSO	-0.986828	7.00979e-05	0.000471226	regulated
Q9H1P3	OSBPL2	UWB1.289	48h	Niraparib_vs_DMSO	0.276942	7.05933e-05	0.000473714	not regulated
Q9NVT9	ARMC1	UWB1.289	48h	Niraparib_vs_DMSO	0.231774	7.1012e-05	0.000475931	not regulated
Q8NDV7	TNRC6A	UWB1.289	48h	Niraparib_vs_DMSO	-0.192126	7.13433e-05	0.00047693	not regulated
Q9H8M7	MINDY3	UWB1.289	48h	Niraparib_vs_DMSO	0.21632	7.18174e-05	0.000479466	not regulated
O75582	RPS6KA5	UWB1.289	48h	Niraparib_vs_DMSO	0.322684	7.18866e-05	0.000479466	not regulated
Q9H0N5	PCBD2	UWB1.289	48h	Niraparib_vs_DMSO	-0.196901	9.01325e-05	0.000584056	not regulated
Q0ZGT2	NEXN	UWB1.289	48h	Niraparib_vs_DMSO	0.110401	9.2919e-05	0.000598453	not regulated
Q13049	TRIM32	UWB1.289	48h	Niraparib_vs_DMSO	0.170909	7.60411e-05	0.000505829	not regulated
Q9UBE0	SAE1	UWB1.289	48h	Niraparib_vs_DMSO	-0.103586	7.6097e-05	0.000505829	not regulated
Q96BP3	PPWD1	UWB1.289	48h	Niraparib_vs_DMSO	0.116212	7.61746e-05	0.000505868	not regulated
Q8IZ73	RPUSD2	UWB1.289	48h	Niraparib_vs_DMSO	-0.172159	7.71816e-05	0.000511591	not regulated
Q9BWM7	SFXN3	UWB1.289	48h	Niraparib_vs_DMSO	-0.168968	7.73118e-05	0.000511973	not regulated
Q7Z404	TMC4	UWB1.289	48h	Niraparib_vs_DMSO	-0.250171	7.7927e-05	0.000515562	not regulated
Q06265	EXOSC9	UWB1.289	48h	Niraparib_vs_DMSO	-0.137836	7.84281e-05	0.000518368	not regulated
Q96EP5	DAZAP1	UWB1.289	48h	Niraparib_vs_DMSO	-0.160624	7.93871e-05	0.000523257	not regulated
Q9BQ75	CMSS1	UWB1.289	48h	Niraparib_vs_DMSO	-0.250482	7.95209e-05	0.000523649	not regulated
Q8WVK7	SKA2	UWB1.289	48h	Niraparib_vs_DMSO	0.455841	8.04219e-05	0.000529088	not regulated
Q6DKI1	RPL7L1	UWB1.289	48h	Niraparib_vs_DMSO	-0.129803	8.19431e-05	0.000538592	not regulated
Q96BY9	SARAF	UWB1.289	48h	Niraparib_vs_DMSO	-0.235239	8.20584e-05	0.000538848	not regulated
Q9NYV4	CDK12	UWB1.289	48h	Niraparib_vs_DMSO	-0.145217	8.26005e-05	0.000541902	not regulated
Q14687	GSE1	UWB1.289	48h	Niraparib_vs_DMSO	-0.219164	8.30261e-05	0.000544188	not regulated
P07919	UQCRH	UWB1.289	48h	Niraparib_vs_DMSO	-0.414559	8.41788e-05	0.000550719	not regulated
Q9P2K3	RCOR3	UWB1.289	48h	Niraparib_vs_DMSO	-0.256447	0.000105797	0.000660857	not regulated
Q86VR2	RETREG3	UWB1.289	48h	Niraparib_vs_DMSO	0.159714	8.6327e-05	0.000564249	not regulated
Q9BXS5	AP1M1	UWB1.289	48h	Niraparib_vs_DMSO	0.208233	8.64146e-05	0.000564298	not regulated
Q6ZW76	ANKS3	UWB1.289	48h	Niraparib_vs_DMSO	0.171862	0.000174156	0.00100747	not regulated
Q8WXE0	CASKIN2	UWB1.289	48h	Niraparib_vs_DMSO	0.158672	8.68537e-05	0.00056664	not regulated
Q9NYH9	UTP6	UWB1.289	48h	Niraparib_vs_DMSO	-0.12771	8.74911e-05	0.000570206	not regulated
Q9BTA9	WAC	UWB1.289	48h	Niraparib_vs_DMSO	-0.232718	8.75621e-05	0.000570206	not regulated
Q15554	TERF2	UWB1.289	48h	Niraparib_vs_DMSO	0.133241	0.000109094	0.000676054	not regulated
Q5JTV8	TOR1AIP1	UWB1.289	48h	Niraparib_vs_DMSO	-0.0951773	8.86081e-05	0.000576484	not regulated
Q6P4I2	WDR73	UWB1.289	48h	Niraparib_vs_DMSO	0.216131	8.87599e-05	0.000576939	not regulated
Q6ZQX7	LIAT1	UWB1.289	48h	Niraparib_vs_DMSO	0.206025	8.8967e-05	0.000577752	not regulated
Q13895	BYSL	UWB1.289	48h	Niraparib_vs_DMSO	-0.138471	8.98714e-05	0.000583088	not regulated
Q9HDC5	JPH1	UWB1.289	48h	Niraparib_vs_DMSO	-0.191241	0.000112146	0.000691929	not regulated
P01023	A2M	UWB1.289	48h	Niraparib_vs_DMSO	0.640761	9.01863e-05	0.000584056	regulated
O94964	SOGA1	UWB1.289	48h	Niraparib_vs_DMSO	0.157182	9.04623e-05	0.000585305	not regulated
P27986	PIK3R1	UWB1.289	48h	Niraparib_vs_DMSO	0.183441	9.06357e-05	0.00058556	not regulated
Q15067	ACOX1	UWB1.289	48h	Niraparib_vs_DMSO	-0.134292	9.06679e-05	0.00058556	not regulated
Q6ZT62	BARGIN	UWB1.289	48h	Niraparib_vs_DMSO	-0.16936	0.000185315	0.00106677	not regulated
Q15678	PTPN14	UWB1.289	48h	Niraparib_vs_DMSO	0.138847	9.27326e-05	0.000597799	not regulated
Q9Y421	FAM32A	UWB1.289	48h	Niraparib_vs_DMSO	-0.264465	9.31025e-05	0.000598553	not regulated
Q8TDN6	BRIX1	UWB1.289	48h	Niraparib_vs_DMSO	-0.111962	9.31045e-05	0.000598553	not regulated
Q9UER7	DAXX	UWB1.289	48h	Niraparib_vs_DMSO	-0.158012	9.35083e-05	0.000599702	not regulated
Q9UJX6	ANAPC2	UWB1.289	48h	Niraparib_vs_DMSO	0.133402	9.35095e-05	0.000599702	not regulated
Q9NTZ6	RBM12	UWB1.289	48h	Niraparib_vs_DMSO	-0.126176	9.35386e-05	0.000599702	not regulated
Q86VN1	VPS36	UWB1.289	48h	Niraparib_vs_DMSO	-0.138206	9.3967e-05	0.000601355	not regulated
O95361	TRIM16	UWB1.289	48h	Niraparib_vs_DMSO	0.166781	9.41834e-05	0.000601686	not regulated
O43379	WDR62	UWB1.289	48h	Niraparib_vs_DMSO	0.184025	9.41895e-05	0.000601686	not regulated
Q86U44	METTL3	UWB1.289	48h	Niraparib_vs_DMSO	-0.128251	9.53778e-05	0.000608174	not regulated
Q8TAP9	MPLKIP	UWB1.289	48h	Niraparib_vs_DMSO	-0.324584	0.000190785	0.00109201	not regulated
P63220	RPS21	UWB1.289	48h	Niraparib_vs_DMSO	-0.202655	9.57638e-05	0.000609532	not regulated
Q9H1Z4	WDR13	UWB1.289	48h	Niraparib_vs_DMSO	-0.156762	9.59466e-05	0.000610144	not regulated
P37268	FDFT1	UWB1.289	48h	Niraparib_vs_DMSO	-0.12959	9.66361e-05	0.000613975	not regulated
O60499	STX10	UWB1.289	48h	Niraparib_vs_DMSO	-0.193246	9.77407e-05	0.000620102	not regulated
Q14119	VEZF1	UWB1.289	48h	Niraparib_vs_DMSO	-0.299712	9.77764e-05	0.000620102	not regulated
Q3ZAQ7	VMA21	UWB1.289	48h	Niraparib_vs_DMSO	0.24201	9.79529e-05	0.000620662	not regulated
Q13451	FKBP5	UWB1.289	48h	Niraparib_vs_DMSO	0.103904	9.81892e-05	0.0006216	not regulated
Q9BR61	ACBD6	UWB1.289	48h	Niraparib_vs_DMSO	0.310219	9.83076e-05	0.000621791	not regulated
Q92575	UBXN4	UWB1.289	48h	Niraparib_vs_DMSO	0.191579	9.94959e-05	0.000628743	not regulated
Q96PK6	RBM14	UWB1.289	48h	Niraparib_vs_DMSO	-0.104982	0.00010056	0.000634896	not regulated
O75815	BCAR3	UWB1.289	48h	Niraparib_vs_DMSO	-0.113148	0.000100964	0.000636879	not regulated
O43719	HTATSF1	UWB1.289	48h	Niraparib_vs_DMSO	-0.0868559	0.000101094	0.000637125	not regulated
O75128	COBL	UWB1.289	48h	Niraparib_vs_DMSO	-0.192201	0.000101953	0.000641964	not regulated
O95983	MBD3	UWB1.289	48h	Niraparib_vs_DMSO	-0.120071	0.000102494	0.000644796	not regulated
Q16630	CPSF6	UWB1.289	48h	Niraparib_vs_DMSO	-0.0988802	0.000103108	0.000648081	not regulated
O43264	ZW10	UWB1.289	48h	Niraparib_vs_DMSO	0.104097	0.000103919	0.000652596	not regulated
P17535	JUND	UWB1.289	48h	Niraparib_vs_DMSO	-0.315859	0.000129138	0.000781037	not regulated
P83111	LACTB	UWB1.289	48h	Niraparib_vs_DMSO	0.171324	0.000104756	0.000656682	not regulated
P49915	GMPS	UWB1.289	48h	Niraparib_vs_DMSO	-0.0798121	0.000105267	0.000659297	not regulated
Q9UPN9	TRIM33	UWB1.289	48h	Niraparib_vs_DMSO	-0.10824	0.000105438	0.000659785	not regulated
Q5BKZ1	ZNF326	UWB1.289	48h	Niraparib_vs_DMSO	-0.129965	0.000105678	0.000660697	not regulated
Q7Z460	CLASP1	UWB1.289	48h	Niraparib_vs_DMSO	0.135631	0.000107487	0.000670115	not regulated
Q9H410	DSN1	UWB1.289	48h	Niraparib_vs_DMSO	-0.17971	0.00010755	0.000670115	not regulated
P18887	XRCC1	UWB1.289	48h	Niraparib_vs_DMSO	-0.132943	0.000107565	0.000670115	not regulated
Q9NQZ2	UTP3	UWB1.289	48h	Niraparib_vs_DMSO	-0.130209	0.000107813	0.000671071	not regulated
Q9H425	C1orf198	UWB1.289	48h	Niraparib_vs_DMSO	0.12049	0.000107922	0.000671153	not regulated
Q12824	SMARCB1	UWB1.289	48h	Niraparib_vs_DMSO	-0.142754	0.000108982	0.000676054	not regulated
Q9BQB6	VKORC1	UWB1.289	48h	Niraparib_vs_DMSO	0.185907	0.000109076	0.000676054	not regulated
Q9BVC4	MLST8	UWB1.289	48h	Niraparib_vs_DMSO	0.214064	0.000109086	0.000676054	not regulated
Q86YH6	PDSS2	UWB1.289	48h	Niraparib_vs_DMSO	-0.172722	0.000109261	0.000676499	not regulated
Q86SX3	TEDC1	UWB1.289	48h	Niraparib_vs_DMSO	-0.26572	0.000109989	0.000680408	not regulated
Q96KR1	ZFR	UWB1.289	48h	Niraparib_vs_DMSO	-0.119643	0.000110102	0.000680509	not regulated
Q01650	SLC7A5	UWB1.289	48h	Niraparib_vs_DMSO	-0.170441	0.000110545	0.000682646	not regulated
Q8N5S9	CAMKK1	UWB1.289	48h	Niraparib_vs_DMSO	-0.269046	0.00013817	0.00082406	not regulated
Q12800	TFCP2	UWB1.289	48h	Niraparib_vs_DMSO	0.21774	0.00013824	0.00082406	not regulated
Q9BVM2	DPCD	UWB1.289	48h	Niraparib_vs_DMSO	0.176867	0.000112319	0.00069239	not regulated
Q14195	DPYSL3	UWB1.289	48h	Niraparib_vs_DMSO	0.108643	0.000113347	0.000698112	not regulated
Q08174	PCDH1	UWB1.289	48h	Niraparib_vs_DMSO	0.150635	0.000140576	0.000836571	not regulated
Q8TCG1	CIP2A	UWB1.289	48h	Niraparib_vs_DMSO	0.18321	0.000113831	0.000700485	not regulated
Q9HCE1	MOV10	UWB1.289	48h	Niraparib_vs_DMSO	0.102592	0.000114267	0.000702551	not regulated
Q9NUQ8	ABCF3	UWB1.289	48h	Niraparib_vs_DMSO	0.123825	0.000114437	0.000702986	not regulated
Q9Y5J1	UTP18	UWB1.289	48h	Niraparib_vs_DMSO	-0.159851	0.000114987	0.000705749	not regulated
Q53HC5	KLHL26	UWB1.289	48h	Niraparib_vs_DMSO	0.213453	0.000115188	0.000706369	not regulated
Q92771	DDX12P	UWB1.289	48h	Niraparib_vs_DMSO	-0.347222	0.00022763	0.00126789	not regulated
Q9Y5Y0	FLVCR1	UWB1.289	48h	Niraparib_vs_DMSO	-0.29116	0.000142972	0.000848679	not regulated
Q86VP1	TAX1BP1	UWB1.289	48h	Niraparib_vs_DMSO	0.183291	0.000116866	0.000716034	not regulated
P16615	ATP2A2	UWB1.289	48h	Niraparib_vs_DMSO	0.131472	0.000117046	0.000716512	not regulated
P22234	PAICS	UWB1.289	48h	Niraparib_vs_DMSO	0.0774647	0.000117667	0.000719686	not regulated
Q15418	RPS6KA1	UWB1.289	48h	Niraparib_vs_DMSO	0.110295	0.000117899	0.000720263	not regulated
P18754	RCC1	UWB1.289	48h	Niraparib_vs_DMSO	-0.123712	0.000117965	0.000720263	not regulated
Q1ED39	KNOP1	UWB1.289	48h	Niraparib_vs_DMSO	-0.0979286	0.000118408	0.000722342	not regulated
Q96PU8	QKI	UWB1.289	48h	Niraparib_vs_DMSO	-0.166495	0.000119047	0.000725321	not regulated
P02545	LMNA	UWB1.289	48h	Niraparib_vs_DMSO	-0.0909276	0.000119102	0.000725321	not regulated
Q99805	TM9SF2	UWB1.289	48h	Niraparib_vs_DMSO	0.270566	0.000119956	0.000729886	not regulated
Q8WVM7	STAG1	UWB1.289	48h	Niraparib_vs_DMSO	-0.262764	0.000120735	0.000733993	not regulated
Q8TEB1	DCAF11	UWB1.289	48h	Niraparib_vs_DMSO	-0.229135	0.000121242	0.000736442	not regulated
Q5T0B9	ZNF362	UWB1.289	48h	Niraparib_vs_DMSO	-0.287636	0.000149925	0.000884711	not regulated
Q7L7X3	TAOK1	UWB1.289	48h	Niraparib_vs_DMSO	0.156171	0.000123301	0.000748304	not regulated
Q9UPW6	SATB2	UWB1.289	48h	Niraparib_vs_DMSO	-0.326381	0.000247095	0.00135806	not regulated
Q8N9Z2	CCDC71L	UWB1.289	48h	Niraparib_vs_DMSO	-0.345357	0.000156112	0.000914353	not regulated
Q15723	ELF2	UWB1.289	48h	Niraparib_vs_DMSO	-0.344936	0.00012736	0.000772273	not regulated
O94842	TOX4	UWB1.289	48h	Niraparib_vs_DMSO	-0.130752	0.000127761	0.000773645	not regulated
Q9Y4L1	HYOU1	UWB1.289	48h	Niraparib_vs_DMSO	0.0758878	0.000127806	0.000773645	not regulated
Q8TC07	TBC1D15	UWB1.289	48h	Niraparib_vs_DMSO	0.114092	0.000129753	0.000784082	not regulated
Q9Y2R4	DDX52	UWB1.289	48h	Niraparib_vs_DMSO	-0.111269	0.000130887	0.000790257	not regulated
Q9NX02	NLRP2	UWB1.289	48h	Niraparib_vs_DMSO	0.149858	0.000131164	0.000790308	not regulated
Q1KMD3	HNRNPUL2	UWB1.289	48h	Niraparib_vs_DMSO	-0.102475	0.000131198	0.000790308	not regulated
Q96KC8	DNAJC1	UWB1.289	48h	Niraparib_vs_DMSO	-0.125614	0.000131232	0.000790308	not regulated
Q9HB21	PLEKHA1	UWB1.289	48h	Niraparib_vs_DMSO	-0.12569	0.000132832	0.00079926	not regulated
O43159	RRP8	UWB1.289	48h	Niraparib_vs_DMSO	-0.185825	0.000133	0.000799586	not regulated
P17544	ATF7	UWB1.289	48h	Niraparib_vs_DMSO	-0.135093	0.000133859	0.000804069	not regulated
Q9Y2X9	ZNF281	UWB1.289	48h	Niraparib_vs_DMSO	-0.176926	0.000134361	0.000806392	not regulated
Q13435	SF3B2	UWB1.289	48h	Niraparib_vs_DMSO	-0.104087	0.000134604	0.000807167	not regulated
O43353	RIPK2	UWB1.289	48h	Niraparib_vs_DMSO	0.111174	0.000135142	0.0008097	not regulated
P52565	ARHGDIA	UWB1.289	48h	Niraparib_vs_DMSO	-0.117788	0.000136088	0.000814679	not regulated
Q96HE7	ERO1A	UWB1.289	48h	Niraparib_vs_DMSO	0.15809	0.000136655	0.000817377	not regulated
O75489	NDUFS3	UWB1.289	48h	Niraparib_vs_DMSO	-0.127569	0.000138164	0.00082406	not regulated
P08195	SLC3A2	UWB1.289	48h	Niraparib_vs_DMSO	-0.120571	0.000138236	0.00082406	not regulated
Q9NZ53	PODXL2	UWB1.289	48h	Niraparib_vs_DMSO	-0.294677	0.000270653	0.00146694	not regulated
Q9BQG0	MYBBP1A	UWB1.289	48h	Niraparib_vs_DMSO	-0.114208	0.000140314	0.000835718	not regulated
P36871	PGM1	UWB1.289	48h	Niraparib_vs_DMSO	0.107747	0.000141149	0.000839271	not regulated
Q96C19	EFHD2	UWB1.289	48h	Niraparib_vs_DMSO	-0.164007	0.000142404	0.000846021	not regulated
P38432	COIL	UWB1.289	48h	Niraparib_vs_DMSO	-0.160438	0.000144759	0.00085856	not regulated
P43155	CRAT	UWB1.289	48h	Niraparib_vs_DMSO	0.196838	0.000280643	0.00150947	not regulated
Q8NE01	CNNM3	UWB1.289	48h	Niraparib_vs_DMSO	-0.117655	0.000145565	0.000862617	not regulated
P00813	ADA	UWB1.289	48h	Niraparib_vs_DMSO	0.181994	0.000148268	0.000877898	not regulated
Q9NXK8	FBXL12	UWB1.289	48h	Niraparib_vs_DMSO	0.327132	0.000148585	0.000879034	not regulated
P53004	BLVRA	UWB1.289	48h	Niraparib_vs_DMSO	0.13205	0.000149211	0.000881995	not regulated
P22626	HNRNPA2B1	UWB1.289	48h	Niraparib_vs_DMSO	-0.125148	0.0001499	0.000884711	not regulated
P62993	GRB2	UWB1.289	48h	Niraparib_vs_DMSO	0.115454	0.000150047	0.000884711	not regulated
Q9BT22	ALG1	UWB1.289	48h	Niraparib_vs_DMSO	-0.148345	0.000150465	0.000886432	not regulated
Q6ZN28	MACC1	UWB1.289	48h	Niraparib_vs_DMSO	-0.182766	0.000151156	0.000889761	not regulated
P55786	NPEPPS	UWB1.289	48h	Niraparib_vs_DMSO	0.09581	0.000151546	0.000891314	not regulated
Q68BL7	OLFML2A	UWB1.289	48h	Niraparib_vs_DMSO	0.589765	0.000294657	0.00157284	regulated
P51116	FXR2	UWB1.289	48h	Niraparib_vs_DMSO	-0.10364	0.000154208	0.000906212	not regulated
O60343	TBC1D4	UWB1.289	48h	Niraparib_vs_DMSO	-0.115864	0.000154504	0.000907197	not regulated
Q9BUA3	SPINDOC	UWB1.289	48h	Niraparib_vs_DMSO	-0.176508	0.000154669	0.000907408	not regulated
P98170	XIAP	UWB1.289	48h	Niraparib_vs_DMSO	-0.150152	0.000155694	0.000912664	not regulated
Q8TE58	ADAMTS15	UWB1.289	48h	Niraparib_vs_DMSO	0.481499	0.000301338	0.00160002	not regulated
Q13492	PICALM	UWB1.289	48h	Niraparib_vs_DMSO	0.143289	0.00015679	0.000917562	not regulated
P83916	CBX1	UWB1.289	48h	Niraparib_vs_DMSO	-0.109033	0.000157994	0.000923841	not regulated
O43242	PSMD3	UWB1.289	48h	Niraparib_vs_DMSO	0.102471	0.000158902	0.000928375	not regulated
Q53G44	IFI44L	UWB1.289	48h	Niraparib_vs_DMSO	-0.370881	0.000195093	0.00111216	not regulated
P36776	LONP1	UWB1.289	48h	Niraparib_vs_DMSO	-0.089506	0.000160285	0.000935681	not regulated
Q8NI35	PATJ	UWB1.289	48h	Niraparib_vs_DMSO	0.101632	0.000161388	0.000941343	not regulated
Q9Y446	PKP3	UWB1.289	48h	Niraparib_vs_DMSO	-0.0906419	0.000161893	0.000943504	not regulated
Q13242	SRSF9	UWB1.289	48h	Niraparib_vs_DMSO	-0.105695	0.000162371	0.000945275	not regulated
Q9UBT2	UBA2	UWB1.289	48h	Niraparib_vs_DMSO	-0.122286	0.000162465	0.000945275	not regulated
P09012	SNRPA	UWB1.289	48h	Niraparib_vs_DMSO	-0.117212	0.000169705	0.000986585	not regulated
Q99986	VRK1	UWB1.289	48h	Niraparib_vs_DMSO	-0.120301	0.000170422	0.000989935	not regulated
Q9H582	ZNF644	UWB1.289	48h	Niraparib_vs_DMSO	-0.134465	0.000171385	0.000994709	not regulated
Q8NFH5	NUP35	UWB1.289	48h	Niraparib_vs_DMSO	-0.1426	0.000171666	0.000995522	not regulated
O14773	TPP1	UWB1.289	48h	Niraparib_vs_DMSO	0.170032	0.000172667	0.0010002	not regulated
P85037	FOXK1	UWB1.289	48h	Niraparib_vs_DMSO	-0.177041	0.000172756	0.0010002	not regulated
P14373	TRIM27	UWB1.289	48h	Niraparib_vs_DMSO	-0.226462	0.000175563	0.00101478	not regulated
Q9NUQ2	AGPAT5	UWB1.289	48h	Niraparib_vs_DMSO	-0.151313	0.000176805	0.00102112	not regulated
O94768	STK17B	UWB1.289	48h	Niraparib_vs_DMSO	0.293859	0.000217514	0.00121828	not regulated
P51513	NOVA1	UWB1.289	48h	Niraparib_vs_DMSO	-0.279071	0.000341209	0.00176273	not regulated
Q5F1R6	DNAJC21	UWB1.289	48h	Niraparib_vs_DMSO	-0.146863	0.000179603	0.00103643	not regulated
Q9NP78	ABCB9	UWB1.289	48h	Niraparib_vs_DMSO	0.202964	0.000344003	0.00177182	not regulated
Q9NQE9	HINT3	UWB1.289	48h	Niraparib_vs_DMSO	-0.277523	0.000182283	0.00105104	not regulated
O75391	SPAG7	UWB1.289	48h	Niraparib_vs_DMSO	-0.191733	0.000182614	0.00105208	not regulated
P63272	SUPT4H1	UWB1.289	48h	Niraparib_vs_DMSO	0.205329	0.000225459	0.00125878	not regulated
Q8NBJ7	SUMF2	UWB1.289	48h	Niraparib_vs_DMSO	-0.100018	0.000186763	0.00107423	not regulated
Q68CZ2	TNS3	UWB1.289	48h	Niraparib_vs_DMSO	-0.0830497	0.000187115	0.00107538	not regulated
P47813	EIF1AX	UWB1.289	48h	Niraparib_vs_DMSO	0.198145	0.000187389	0.00107607	not regulated
P13674	P4HA1	UWB1.289	48h	Niraparib_vs_DMSO	-0.0971946	0.000188921	0.00108399	not regulated
Q9UEG4	ZNF629	UWB1.289	48h	Niraparib_vs_DMSO	-0.146561	0.000189077	0.001084	not regulated
Q13618	CUL3	UWB1.289	48h	Niraparib_vs_DMSO	0.11436	0.000189586	0.00108604	not regulated
Q05519	SRSF11	UWB1.289	48h	Niraparib_vs_DMSO	-0.144293	0.000191555	0.00109522	not regulated
Q9Y608	LRRFIP2	UWB1.289	48h	Niraparib_vs_DMSO	0.128328	0.000191711	0.00109522	not regulated
Q9BYM8	RBCK1	UWB1.289	48h	Niraparib_vs_DMSO	0.133199	0.000191812	0.00109522	not regulated
Q9C0H5	ARHGAP39	UWB1.289	48h	Niraparib_vs_DMSO	0.281439	0.000236488	0.0013105	not regulated
Q9H019	MTFR1L	UWB1.289	48h	Niraparib_vs_DMSO	-0.202983	0.000194443	0.00110935	not regulated
Q9ULT0	TTC7A	UWB1.289	48h	Niraparib_vs_DMSO	0.221352	0.000195859	0.00111562	not regulated
Q9NQ55	PPAN	UWB1.289	48h	Niraparib_vs_DMSO	-0.134172	0.000197209	0.0011224	not regulated
Q9UKU7	ACAD8	UWB1.289	48h	Niraparib_vs_DMSO	0.145809	0.000201057	0.00114338	not regulated
Q9Y4B6	DCAF1	UWB1.289	48h	Niraparib_vs_DMSO	-0.125391	0.000202059	0.00114815	not regulated
P40123	CAP2	UWB1.289	48h	Niraparib_vs_DMSO	-0.133689	0.00020228	0.00114848	not regulated
Q13573	SNW1	UWB1.289	48h	Niraparib_vs_DMSO	-0.0854457	0.000203564	0.00115484	not regulated
Q99747	NAPG	UWB1.289	48h	Niraparib_vs_DMSO	-0.113873	0.000204217	0.00115714	not regulated
Q96G28	CFAP36	UWB1.289	48h	Niraparib_vs_DMSO	-0.127225	0.000204299	0.00115714	not regulated
O15321	TM9SF1	UWB1.289	48h	Niraparib_vs_DMSO	0.257834	0.000205297	0.00116186	not regulated
O95602	POLR1A	UWB1.289	48h	Niraparib_vs_DMSO	-0.119886	0.000206248	0.00116631	not regulated
Q96ED9	HOOK2	UWB1.289	48h	Niraparib_vs_DMSO	-0.116664	0.000207523	0.00117258	not regulated
Q9UQR0	SCML2	UWB1.289	48h	Niraparib_vs_DMSO	-0.187488	0.000207934	0.00117396	not regulated
Q8N128	FAM177A1	UWB1.289	48h	Niraparib_vs_DMSO	0.171102	0.00025404	0.00138643	not regulated
P60709	ACTB	UWB1.289	48h	Niraparib_vs_DMSO	-0.122177	0.000254421	0.00138643	not regulated
Q7L1W4	LRRC8D	UWB1.289	48h	Niraparib_vs_DMSO	-0.173327	0.000208718	0.00117744	not regulated
Q8WY36	BBX	UWB1.289	48h	Niraparib_vs_DMSO	-0.097764	0.000212462	0.00119761	not regulated
Q92620	DHX38	UWB1.289	48h	Niraparib_vs_DMSO	-0.11164	0.00021368	0.00120351	not regulated
Q9H0U4	RAB1B	UWB1.289	48h	Niraparib_vs_DMSO	-0.138833	0.000214044	0.00120392	not regulated
Q96A65	EXOC4	UWB1.289	48h	Niraparib_vs_DMSO	0.0915427	0.00021411	0.00120392	not regulated
Q9UJZ1	STOML2	UWB1.289	48h	Niraparib_vs_DMSO	-0.120231	0.000214266	0.00120392	not regulated
Q8N0X7	SPART	UWB1.289	48h	Niraparib_vs_DMSO	-0.107316	0.000215208	0.00120825	not regulated
Q9UIF8	BAZ2B	UWB1.289	48h	Niraparib_vs_DMSO	-0.207105	0.000215432	0.00120855	not regulated
Q9NVA1	UQCC1	UWB1.289	48h	Niraparib_vs_DMSO	0.269287	0.000216914	0.00121589	not regulated
P07332	FES	UWB1.289	48h	Niraparib_vs_DMSO	0.201853	0.00041027	0.00204728	not regulated
Q09161	NCBP1	UWB1.289	48h	Niraparib_vs_DMSO	0.138627	0.000218623	0.00122352	not regulated
Q86YV5	PRAG1	UWB1.289	48h	Niraparib_vs_DMSO	0.202123	0.000268836	0.00145821	not regulated
Q66PJ3	ARL6IP4	UWB1.289	48h	Niraparib_vs_DMSO	-0.201162	0.000224855	0.00125679	not regulated
Q96PY5	FMNL2	UWB1.289	48h	Niraparib_vs_DMSO	-0.164857	0.000224924	0.00125679	not regulated
Q9BZ95	NSD3	UWB1.289	48h	Niraparib_vs_DMSO	-0.160685	0.000227139	0.00126713	not regulated
O95219	SNX4	UWB1.289	48h	Niraparib_vs_DMSO	0.13186	0.000227314	0.00126713	not regulated
Q96QD9	FYTTD1	UWB1.289	48h	Niraparib_vs_DMSO	0.17718	0.000228031	0.00126912	not regulated
Q9NY12	GAR1	UWB1.289	48h	Niraparib_vs_DMSO	-0.153393	0.000229605	0.00127687	not regulated
Q96MX6	WDR92	UWB1.289	48h	Niraparib_vs_DMSO	0.181378	0.000230143	0.00127885	not regulated
P09651	HNRNPA1	UWB1.289	48h	Niraparib_vs_DMSO	-0.151221	0.000230912	0.00128212	not regulated
Q6NYC1	JMJD6	UWB1.289	48h	Niraparib_vs_DMSO	-0.160496	0.000236506	0.0013105	not regulated
Q7L099	RUFY3	UWB1.289	48h	Niraparib_vs_DMSO	-0.139189	0.000236581	0.0013105	not regulated
Q14244	MAP7	UWB1.289	48h	Niraparib_vs_DMSO	-0.124228	0.000238618	0.0013206	not regulated
Q86TP1	PRUNE1	UWB1.289	48h	Niraparib_vs_DMSO	0.160308	0.00023878	0.0013206	not regulated
Q9UPT6	MAPK8IP3	UWB1.289	48h	Niraparib_vs_DMSO	0.111649	0.00023912	0.00132144	not regulated
Q9BX40	LSM14B	UWB1.289	48h	Niraparib_vs_DMSO	0.107646	0.000239981	0.00132516	not regulated
Q86UE4	MTDH	UWB1.289	48h	Niraparib_vs_DMSO	-0.113711	0.000242099	0.00133581	not regulated
O94979	SEC31A	UWB1.289	48h	Niraparib_vs_DMSO	0.106094	0.000242451	0.0013367	not regulated
A0FGR8	ESYT2	UWB1.289	48h	Niraparib_vs_DMSO	-0.122675	0.000242984	0.0013386	not regulated
O43491	EPB41L2	UWB1.289	48h	Niraparib_vs_DMSO	-0.0796635	0.00024619	0.0013552	not regulated
P62805	HIST1H4A, HIST1H4B, HIST1H4C, HIST1H4D, HIST1H4E, HIST1H4F, HIST1H4H, HIST1H4I, HIST1H4J, HIST1H4K, HIST1H4L, HIST2H4A, HIST2H4B, HIST4H4	UWB1.289	48h	Niraparib_vs_DMSO	-0.192621	0.000246425	0.00135543	not regulated
P21217	FUT3	UWB1.289	48h	Niraparib_vs_DMSO	-0.273498	0.000459706	0.00224314	not regulated
Q04724	TLE1	UWB1.289	48h	Niraparib_vs_DMSO	-0.134679	0.000300312	0.00159578	not regulated
O15294	OGT	UWB1.289	48h	Niraparib_vs_DMSO	-0.11552	0.000248271	0.00136346	not regulated
Q6PII3	CCDC174	UWB1.289	48h	Niraparib_vs_DMSO	-0.117024	0.000249487	0.00136907	not regulated
O60232	SSSCA1	UWB1.289	48h	Niraparib_vs_DMSO	0.183001	0.000249683	0.00136908	not regulated
P17028	ZNF24	UWB1.289	48h	Niraparib_vs_DMSO	-0.179897	0.000249974	0.00136961	not regulated
Q9ULI0	ATAD2B	UWB1.289	48h	Niraparib_vs_DMSO	-0.369612	0.000250906	0.00137365	not regulated
O00165	HAX1	UWB1.289	48h	Niraparib_vs_DMSO	-0.153015	0.000252025	0.0013787	not regulated
Q9NXW2	DNAJB12	UWB1.289	48h	Niraparib_vs_DMSO	-0.12086	0.000253513	0.00138576	not regulated
P55011	SLC12A2	UWB1.289	48h	Niraparib_vs_DMSO	0.180126	0.000254174	0.00138643	not regulated
P36639	NUDT1	UWB1.289	48h	Niraparib_vs_DMSO	0.143875	0.000254339	0.00138643	not regulated
P0C0S5	H2AFZ	UWB1.289	48h	Niraparib_vs_DMSO	-0.164796	0.000309704	0.00163728	not regulated
P07311	ACYP1	UWB1.289	48h	Niraparib_vs_DMSO	0.170596	0.000256431	0.00139525	not regulated
P35612	ADD2	UWB1.289	48h	Niraparib_vs_DMSO	-0.124944	0.000256436	0.00139525	not regulated
Q15543	TAF13	UWB1.289	48h	Niraparib_vs_DMSO	-0.410911	0.000478518	0.00231251	not regulated
Q687X5	STEAP4	UWB1.289	48h	Niraparib_vs_DMSO	0.404066	0.000482515	0.00233014	not regulated
Q9BPZ7	MAPKAP1	UWB1.289	48h	Niraparib_vs_DMSO	0.190122	0.000319316	0.00167957	not regulated
Q9Y4D1	DAAM1	UWB1.289	48h	Niraparib_vs_DMSO	0.11389	0.000265168	0.00144165	not regulated
Q13123	IK	UWB1.289	48h	Niraparib_vs_DMSO	-0.11356	0.000266556	0.00144808	not regulated
Q9UM54	MYO6	UWB1.289	48h	Niraparib_vs_DMSO	0.0805402	0.00026777	0.00145355	not regulated
Q96IF1	AJUBA	UWB1.289	48h	Niraparib_vs_DMSO	-0.146859	0.000271737	0.00147168	not regulated
O00264	PGRMC1	UWB1.289	48h	Niraparib_vs_DMSO	-0.121501	0.000272149	0.00147278	not regulated
P58397	ADAMTS12	UWB1.289	48h	Niraparib_vs_DMSO	0.278819	0.000503635	0.00241896	not regulated
O43818	RRP9	UWB1.289	48h	Niraparib_vs_DMSO	-0.128044	0.000272574	0.00147395	not regulated
Q01105	SET	UWB1.289	48h	Niraparib_vs_DMSO	-0.110542	0.000273209	0.00147625	not regulated
P51797	CLCN6	UWB1.289	48h	Niraparib_vs_DMSO	-0.346285	0.000504992	0.00242383	not regulated
Q6PJG2	ELMSAN1	UWB1.289	48h	Niraparib_vs_DMSO	-0.133591	0.00027383	0.00147847	not regulated
Q8N4Q1	CHCHD4	UWB1.289	48h	Niraparib_vs_DMSO	-0.397911	0.000332331	0.00172723	not regulated
Q00403	GTF2B	UWB1.289	48h	Niraparib_vs_DMSO	-0.112548	0.000274561	0.00148128	not regulated
Q02952	AKAP12	UWB1.289	48h	Niraparib_vs_DMSO	-0.103276	0.000274995	0.00148249	not regulated
Q96JN0	LCOR	UWB1.289	48h	Niraparib_vs_DMSO	-0.170342	0.000275365	0.00148335	not regulated
P40818	USP8	UWB1.289	48h	Niraparib_vs_DMSO	0.101271	0.000277715	0.00149487	not regulated
Q9BXK1	KLF16	UWB1.289	48h	Niraparib_vs_DMSO	-0.290146	0.000341398	0.00176273	not regulated
Q96A26	FAM162A	UWB1.289	48h	Niraparib_vs_DMSO	0.327434	0.000282624	0.00151897	not regulated
P25440	BRD2	UWB1.289	48h	Niraparib_vs_DMSO	-0.13182	0.000282849	0.00151902	not regulated
Q9UHG0	DCDC2	UWB1.289	48h	Niraparib_vs_DMSO	0.124279	0.000284923	0.00152899	not regulated
Q9BZJ0	CRNKL1	UWB1.289	48h	Niraparib_vs_DMSO	-0.125741	0.000286003	0.00153362	not regulated
Q6NXG1	ESRP1	UWB1.289	48h	Niraparib_vs_DMSO	-0.0937687	0.00028657	0.00153549	not regulated
P62140	PPP1CB	UWB1.289	48h	Niraparib_vs_DMSO	0.123748	0.000288789	0.00154621	not regulated
Q9Y2X7	GIT1	UWB1.289	48h	Niraparib_vs_DMSO	-0.141003	0.000289337	0.00154796	not regulated
Q9Y5A7	NUB1	UWB1.289	48h	Niraparib_vs_DMSO	0.183716	0.000293665	0.00156992	not regulated
P06748	NPM1	UWB1.289	48h	Niraparib_vs_DMSO	-0.145006	0.000294159	0.00157137	not regulated
Q7KZI7	MARK2	UWB1.289	48h	Niraparib_vs_DMSO	0.108421	0.000296234	0.0015789	not regulated
Q01130	SRSF2	UWB1.289	48h	Niraparib_vs_DMSO	-0.0996157	0.000296239	0.0015789	not regulated
Q96L93	KIF16B	UWB1.289	48h	Niraparib_vs_DMSO	-0.138376	0.000296508	0.00157913	not regulated
Q96II8	LRCH3	UWB1.289	48h	Niraparib_vs_DMSO	-0.212653	0.000297281	0.00158205	not regulated
P15586	GNS	UWB1.289	48h	Niraparib_vs_DMSO	0.152138	0.00030013	0.00159578	not regulated
Q86WG5	SBF2	UWB1.289	48h	Niraparib_vs_DMSO	-0.171235	0.000301734	0.00160083	not regulated
O95260	ATE1	UWB1.289	48h	Niraparib_vs_DMSO	0.0958522	0.000301945	0.00160083	not regulated
P78537	BLOC1S1	UWB1.289	48h	Niraparib_vs_DMSO	0.438814	0.000302867	0.00160451	not regulated
Q8TB96	ITFG1	UWB1.289	48h	Niraparib_vs_DMSO	-0.15504	0.000304174	0.00161023	not regulated
P17655	CAPN2	UWB1.289	48h	Niraparib_vs_DMSO	-0.0864326	0.00030975	0.00163728	not regulated
Q9UPM8	AP4E1	UWB1.289	48h	Niraparib_vs_DMSO	0.168729	0.000310509	0.00164007	not regulated
O14776	TCERG1	UWB1.289	48h	Niraparib_vs_DMSO	-0.0783603	0.000311592	0.00164455	not regulated
Q9NXD2	MTMR10	UWB1.289	48h	Niraparib_vs_DMSO	0.24967	0.00031215	0.00164627	not regulated
Q8TDB6	DTX3L	UWB1.289	48h	Niraparib_vs_DMSO	-0.11805	0.000317494	0.0016732	not regulated
Q9H9Y2	RPF1	UWB1.289	48h	Niraparib_vs_DMSO	-0.176833	0.000318801	0.00167883	not regulated
P11474	ESRRA	UWB1.289	48h	Niraparib_vs_DMSO	-0.416186	0.000384959	0.00194021	not regulated
Q7Z406	MYH14	UWB1.289	48h	Niraparib_vs_DMSO	0.161298	0.000319418	0.00167957	not regulated
Q7Z4F1	LRP10	UWB1.289	48h	Niraparib_vs_DMSO	-0.216231	0.000319693	0.00167976	not regulated
Q9ULG6	CCPG1	UWB1.289	48h	Niraparib_vs_DMSO	-0.231493	0.000320157	0.00168025	not regulated
Q14533	KRT81	UWB1.289	48h	Niraparib_vs_DMSO	-0.199301	0.000320264	0.00168025	not regulated
Q14393	GAS6	UWB1.289	48h	Niraparib_vs_DMSO	-0.219924	0.000321972	0.00168796	not regulated
Q6ZNW5	GDPGP1	UWB1.289	48h	Niraparib_vs_DMSO	0.149586	0.000389145	0.00195851	not regulated
Q155Q3	DIXDC1	UWB1.289	48h	Niraparib_vs_DMSO	-0.185012	0.000590745	0.0027529	not regulated
Q5H9R7	PPP6R3	UWB1.289	48h	Niraparib_vs_DMSO	0.14339	0.000323797	0.00169626	not regulated
Q92830	KAT2A	UWB1.289	48h	Niraparib_vs_DMSO	-0.153233	0.00032428	0.00169753	not regulated
Q15637	SF1	UWB1.289	48h	Niraparib_vs_DMSO	-0.092649	0.000325078	0.00170044	not regulated
Q13541	EIF4EBP1	UWB1.289	48h	Niraparib_vs_DMSO	-0.224952	0.000325571	0.00170176	not regulated
Q8NBK3	SUMF1	UWB1.289	48h	Niraparib_vs_DMSO	-0.118812	0.000327408	0.00171006	not regulated
Q8IXQ6	PARP9	UWB1.289	48h	Niraparib_vs_DMSO	-0.123071	0.000327652	0.00171006	not regulated
P18084	ITGB5	UWB1.289	48h	Niraparib_vs_DMSO	-0.13373	0.000327886	0.00171006	not regulated
Q9H2G9	BLZF1	UWB1.289	48h	Niraparib_vs_DMSO	0.394921	0.000330233	0.00171993	not regulated
Q9H300	PARL	UWB1.289	48h	Niraparib_vs_DMSO	0.364741	0.000330268	0.00171993	not regulated
Q9Y2S6	TMA7	UWB1.289	48h	Niraparib_vs_DMSO	0.473159	0.000398957	0.00199791	not regulated
Q02818	NUCB1	UWB1.289	48h	Niraparib_vs_DMSO	0.260639	0.000331835	0.00172681	not regulated
Q8TDW0	LRRC8C	UWB1.289	48h	Niraparib_vs_DMSO	0.270564	0.000332405	0.00172723	not regulated
Q9C0B5	ZDHHC5	UWB1.289	48h	Niraparib_vs_DMSO	-0.143523	0.000333497	0.00173163	not regulated
P00491	PNP	UWB1.289	48h	Niraparib_vs_DMSO	0.141968	0.000334153	0.00173376	not regulated
Q1MSJ5	CSPP1	UWB1.289	48h	Niraparib_vs_DMSO	0.220704	0.000335056	0.00173716	not regulated
Q08170	SRSF4	UWB1.289	48h	Niraparib_vs_DMSO	-0.129046	0.000335968	0.00174061	not regulated
Q99676	ZNF184	UWB1.289	48h	Niraparib_vs_DMSO	-0.339481	0.0006134	0.00283969	not regulated
O95551	TDP2	UWB1.289	48h	Niraparib_vs_DMSO	-0.127261	0.000339817	0.00175926	not regulated
P41214	EIF2D	UWB1.289	48h	Niraparib_vs_DMSO	0.168805	0.000340477	0.00176138	not regulated
Q9NZ71	RTEL1	UWB1.289	48h	Niraparib_vs_DMSO	-0.345902	0.000341498	0.00176273	not regulated
Q9UPS8	ANKRD26	UWB1.289	48h	Niraparib_vs_DMSO	0.292166	0.000341738	0.00176273	not regulated
O00178	GTPBP1	UWB1.289	48h	Niraparib_vs_DMSO	0.127137	0.000342572	0.00176574	not regulated
Q8IVD9	NUDCD3	UWB1.289	48h	Niraparib_vs_DMSO	-0.146053	0.000345138	0.00177636	not regulated
P50453	SERPINB9	UWB1.289	48h	Niraparib_vs_DMSO	0.259608	0.000418074	0.00207887	not regulated
Q9H4L7	SMARCAD1	UWB1.289	48h	Niraparib_vs_DMSO	-0.110145	0.00034828	0.00179123	not regulated
Q96L91	EP400	UWB1.289	48h	Niraparib_vs_DMSO	-0.131771	0.000349322	0.00179472	not regulated
Q8NHY2	COP1	UWB1.289	48h	Niraparib_vs_DMSO	-0.228006	0.000349468	0.00179472	not regulated
Q3MHD2	LSM12	UWB1.289	48h	Niraparib_vs_DMSO	-0.146575	0.000350132	0.00179682	not regulated
Q9NQT8	KIF13B	UWB1.289	48h	Niraparib_vs_DMSO	0.0975923	0.000350936	0.00179963	not regulated
Q9BSI4	TINF2	UWB1.289	48h	Niraparib_vs_DMSO	-0.262374	0.000423867	0.002101	not regulated
P38159	RBMX	UWB1.289	48h	Niraparib_vs_DMSO	-0.146202	0.000352988	0.00180884	not regulated
O95816	BAG2	UWB1.289	48h	Niraparib_vs_DMSO	-0.10827	0.000353886	0.00181212	not regulated
O43556	SGCE	UWB1.289	48h	Niraparib_vs_DMSO	-0.16247	0.000427548	0.00211552	not regulated
O95478	NSA2	UWB1.289	48h	Niraparib_vs_DMSO	-0.165894	0.000355143	0.00181724	not regulated
P06280	GLA	UWB1.289	48h	Niraparib_vs_DMSO	0.142599	0.000355911	0.00181985	not regulated
A4D1P6	WDR91	UWB1.289	48h	Niraparib_vs_DMSO	0.151568	0.000356983	0.00182401	not regulated
Q15435	PPP1R7	UWB1.289	48h	Niraparib_vs_DMSO	0.111364	0.000358239	0.0018291	not regulated
Q6YHU6	THADA	UWB1.289	48h	Niraparib_vs_DMSO	0.125317	0.000359689	0.00183517	not regulated
Q6NV74	KIAA1211L	UWB1.289	48h	Niraparib_vs_DMSO	-0.207613	0.000363363	0.00185213	not regulated
Q8IXM2	BAP18	UWB1.289	48h	Niraparib_vs_DMSO	-0.491646	0.000363539	0.00185213	not regulated
O94832	MYO1D	UWB1.289	48h	Niraparib_vs_DMSO	-0.116984	0.000364602	0.0018562	not regulated
P13073	COX4I1	UWB1.289	48h	Niraparib_vs_DMSO	-0.102307	0.00036607	0.00186233	not regulated
O14523	C2CD2L	UWB1.289	48h	Niraparib_vs_DMSO	-0.100434	0.000441424	0.00217046	not regulated
P82914	MRPS15	UWB1.289	48h	Niraparib_vs_DMSO	0.104585	0.000366932	0.00186537	not regulated
Q06546	GABPA	UWB1.289	48h	Niraparib_vs_DMSO	-0.18913	0.000368843	0.00187185	not regulated
P13798	APEH	UWB1.289	48h	Niraparib_vs_DMSO	0.0987919	0.000368907	0.00187185	not regulated
Q96CM8	ACSF2	UWB1.289	48h	Niraparib_vs_DMSO	0.13467	0.000369081	0.00187185	not regulated
Q8NDZ4	C3orf58	UWB1.289	48h	Niraparib_vs_DMSO	-0.14356	0.00036927	0.00187185	not regulated
Q9HAP2	MLXIP	UWB1.289	48h	Niraparib_vs_DMSO	0.249399	0.000369645	0.00187241	not regulated
P55064	AQP5	UWB1.289	48h	Niraparib_vs_DMSO	0.170558	0.000668381	0.00304828	not regulated
Q14192	FHL2	UWB1.289	48h	Niraparib_vs_DMSO	-0.112249	0.000371036	0.0018781	not regulated
Q06787	FMR1	UWB1.289	48h	Niraparib_vs_DMSO	-0.0814165	0.000372036	0.00188182	not regulated
P08473	MME	UWB1.289	48h	Niraparib_vs_DMSO	0.205339	0.000672978	0.00306714	not regulated
Q9NWB6	ARGLU1	UWB1.289	48h	Niraparib_vs_DMSO	-0.155906	0.000374003	0.00189041	not regulated
Q6PCE3	PGM2L1	UWB1.289	48h	Niraparib_vs_DMSO	0.145642	0.000375324	0.00189572	not regulated
P09914	IFIT1	UWB1.289	48h	Niraparib_vs_DMSO	-0.249189	0.000377608	0.00190589	not regulated
P49759	CLK1	UWB1.289	48h	Niraparib_vs_DMSO	0.177636	0.000384827	0.00194021	not regulated
O75884	RBBP9	UWB1.289	48h	Niraparib_vs_DMSO	0.108363	0.000386395	0.00194606	not regulated
P15336	ATF2	UWB1.289	48h	Niraparib_vs_DMSO	-0.205971	0.000467141	0.00227155	not regulated
Q5JSL3	DOCK11	UWB1.289	48h	Niraparib_vs_DMSO	-0.305946	0.000707784	0.0032071	not regulated
Q9H4L5	OSBPL3	UWB1.289	48h	Niraparib_vs_DMSO	0.126601	0.000393932	0.00198117	not regulated
Q00536	CDK16	UWB1.289	48h	Niraparib_vs_DMSO	-0.137977	0.000394209	0.00198117	not regulated
Q92851	CASP10	UWB1.289	48h	Niraparib_vs_DMSO	0.277173	0.000474057	0.00229725	not regulated
P55197	MLLT10	UWB1.289	48h	Niraparib_vs_DMSO	-0.222356	0.000712108	0.00321842	not regulated
Q70EL1	USP54	UWB1.289	48h	Niraparib_vs_DMSO	0.188825	0.000396419	0.00199086	not regulated
Q9UJA5	TRMT6	UWB1.289	48h	Niraparib_vs_DMSO	-0.112304	0.000396951	0.00199211	not regulated
P48509	CD151	UWB1.289	48h	Niraparib_vs_DMSO	-0.110363	0.000397235	0.00199211	not regulated
O95453	PARN	UWB1.289	48h	Niraparib_vs_DMSO	-0.0927494	0.000398549	0.00199728	not regulated
Q9NWH9	SLTM	UWB1.289	48h	Niraparib_vs_DMSO	-0.110773	0.000405561	0.00202953	not regulated
O15533	TAPBP	UWB1.289	48h	Niraparib_vs_DMSO	-0.190325	0.000487292	0.00234686	not regulated
P42680	TEC	UWB1.289	48h	Niraparib_vs_DMSO	0.19499	0.000407203	0.00203631	not regulated
Q9BQ61	TRIR	UWB1.289	48h	Niraparib_vs_DMSO	-0.251253	0.000407722	0.00203745	not regulated
Q96CT7	CCDC124	UWB1.289	48h	Niraparib_vs_DMSO	0.200164	0.000409069	0.00204274	not regulated
Q9HAN9	NMNAT1	UWB1.289	48h	Niraparib_vs_DMSO	0.244561	0.00049111	0.00236202	not regulated
Q9BQI0	AIF1L	UWB1.289	48h	Niraparib_vs_DMSO	0.151679	0.000411005	0.0020495	not regulated
P51608	MECP2	UWB1.289	48h	Niraparib_vs_DMSO	-0.0832813	0.000416451	0.00207519	not regulated
Q9Y512	SAMM50	UWB1.289	48h	Niraparib_vs_DMSO	0.227085	0.000417952	0.00207887	not regulated
P09110	ACAA1	UWB1.289	48h	Niraparib_vs_DMSO	0.106815	0.000418075	0.00207887	not regulated
Q13404	UBE2V1	UWB1.289	48h	Niraparib_vs_DMSO	0.129573	0.000419307	0.00208283	not regulated
P11766	ADH5	UWB1.289	48h	Niraparib_vs_DMSO	0.0955434	0.000419463	0.00208283	not regulated
Q9BUQ8	DDX23	UWB1.289	48h	Niraparib_vs_DMSO	-0.0765879	0.000424111	0.002101	not regulated
O43157	PLXNB1	UWB1.289	48h	Niraparib_vs_DMSO	-0.146907	0.000424161	0.002101	not regulated
Q9UH99	SUN2	UWB1.289	48h	Niraparib_vs_DMSO	-0.161517	0.000424316	0.002101	not regulated
Q9Y6M5	SLC30A1	UWB1.289	48h	Niraparib_vs_DMSO	0.122312	0.000429166	0.00212204	not regulated
Q9NRL3	STRN4	UWB1.289	48h	Niraparib_vs_DMSO	-0.110518	0.000433195	0.0021394	not regulated
O75718	CRTAP	UWB1.289	48h	Niraparib_vs_DMSO	0.120399	0.000433284	0.0021394	not regulated
Q13127	REST	UWB1.289	48h	Niraparib_vs_DMSO	-0.18321	0.000434466	0.00214373	not regulated
Q96F07	CYFIP2	UWB1.289	48h	Niraparib_vs_DMSO	0.217197	0.000436411	0.00215182	not regulated
Q5VW36	FOCAD	UWB1.289	48h	Niraparib_vs_DMSO	0.101625	0.000780222	0.003475	not regulated
Q7Z2K8	GPRIN1	UWB1.289	48h	Niraparib_vs_DMSO	-0.105943	0.000439456	0.00216476	not regulated
P52789	HK2	UWB1.289	48h	Niraparib_vs_DMSO	-0.0869035	0.000439649	0.00216476	not regulated
P62879	GNB2	UWB1.289	48h	Niraparib_vs_DMSO	-0.12782	0.000440384	0.00216686	not regulated
Q96IZ6	METTL2A	UWB1.289	48h	Niraparib_vs_DMSO	0.312101	0.000789785	0.00351093	not regulated
Q9HAU5	UPF2	UWB1.289	48h	Niraparib_vs_DMSO	0.0843771	0.00044433	0.00218323	not regulated
Q12797	ASPH	UWB1.289	48h	Niraparib_vs_DMSO	-0.0881489	0.000446591	0.00219281	not regulated
Q15776	ZKSCAN8	UWB1.289	48h	Niraparib_vs_DMSO	-0.428628	0.000535327	0.00253379	not regulated
Q13136	PPFIA1	UWB1.289	48h	Niraparib_vs_DMSO	0.0702959	0.000447493	0.00219571	not regulated
Q9BUP3	HTATIP2	UWB1.289	48h	Niraparib_vs_DMSO	-0.100722	0.000448835	0.00220076	not regulated
P41226	UBA7	UWB1.289	48h	Niraparib_vs_DMSO	0.191074	0.000449249	0.00220126	not regulated
Q6PI48	DARS2	UWB1.289	48h	Niraparib_vs_DMSO	-0.118276	0.000450212	0.00220444	not regulated
Q10471	GALNT2	UWB1.289	48h	Niraparib_vs_DMSO	0.125956	0.000451334	0.0022084	not regulated
P04114	APOB	UWB1.289	48h	Niraparib_vs_DMSO	0.187997	0.000453135	0.00221568	not regulated
Q6ZN30	BNC2	UWB1.289	48h	Niraparib_vs_DMSO	-0.182472	0.000543132	0.00255809	not regulated
Q9Y251	HPSE	UWB1.289	48h	Niraparib_vs_DMSO	0.219565	0.000455728	0.00222681	not regulated
P52739	ZNF131	UWB1.289	48h	Niraparib_vs_DMSO	-0.231675	0.000459181	0.00224212	not regulated
Q8WUM0	NUP133	UWB1.289	48h	Niraparib_vs_DMSO	0.119821	0.000460414	0.00224504	not regulated
O00203	AP3B1	UWB1.289	48h	Niraparib_vs_DMSO	0.134779	0.000461229	0.00224746	not regulated
Q9Y3C8	UFC1	UWB1.289	48h	Niraparib_vs_DMSO	-0.165611	0.000462342	0.00225132	not regulated
Q13501	SQSTM1	UWB1.289	48h	Niraparib_vs_DMSO	-0.178622	0.000463669	0.00225622	not regulated
P21580	TNFAIP3	UWB1.289	48h	Niraparib_vs_DMSO	0.386699	0.000559479	0.00262631	not regulated
P82921	MRPS21	UWB1.289	48h	Niraparib_vs_DMSO	0.148386	0.000471001	0.00228712	not regulated
Q9H7Z6	KAT8	UWB1.289	48h	Niraparib_vs_DMSO	-0.241347	0.000471104	0.00228712	not regulated
Q00653	NFKB2	UWB1.289	48h	Niraparib_vs_DMSO	0.116716	0.000471316	0.00228712	not regulated
Q16513	PKN2	UWB1.289	48h	Niraparib_vs_DMSO	0.0818079	0.000473621	0.00229672	not regulated
P55081	MFAP1	UWB1.289	48h	Niraparib_vs_DMSO	-0.109432	0.000474617	0.00229839	not regulated
Q15796	SMAD2	UWB1.289	48h	Niraparib_vs_DMSO	-0.159182	0.000477038	0.00230852	not regulated
Q9Y3B9	RRP15	UWB1.289	48h	Niraparib_vs_DMSO	-0.161675	0.000477474	0.00230905	not regulated
Q13885	TUBB2A	UWB1.289	48h	Niraparib_vs_DMSO	0.161314	0.0004831	0.00233014	not regulated
Q5TBB1	RNASEH2B	UWB1.289	48h	Niraparib_vs_DMSO	-0.137502	0.000483158	0.00233014	not regulated
P27708	CAD	UWB1.289	48h	Niraparib_vs_DMSO	0.078726	0.000485289	0.00233881	not regulated
Q8WYN0	ATG4A	UWB1.289	48h	Niraparib_vs_DMSO	0.16703	0.000582324	0.00271905	not regulated
P57088	TMEM33	UWB1.289	48h	Niraparib_vs_DMSO	0.559365	0.00048778	0.00234761	not regulated
P52746	ZNF142	UWB1.289	48h	Niraparib_vs_DMSO	-0.440518	0.000864209	0.00377743	not regulated
Q9BSY4	CHCHD5	UWB1.289	48h	Niraparib_vs_DMSO	-0.612883	0.000872416	0.00380386	regulated
P49588	AARS	UWB1.289	48h	Niraparib_vs_DMSO	0.0877694	0.000493873	0.00237369	not regulated
P17096	HMGA1	UWB1.289	48h	Niraparib_vs_DMSO	-0.273951	0.00050556	0.0024249	not regulated
Q86WR0	CCDC25	UWB1.289	48h	Niraparib_vs_DMSO	0.190035	0.000507816	0.00243406	not regulated
Q9UKV3	ACIN1	UWB1.289	48h	Niraparib_vs_DMSO	-0.0855066	0.000509518	0.00244056	not regulated
Q7Z4K8	TRIM46	UWB1.289	48h	Niraparib_vs_DMSO	-0.270631	0.000898888	0.0039072	not regulated
P49458	SRP9	UWB1.289	48h	Niraparib_vs_DMSO	-0.105172	0.000510464	0.00244343	not regulated
Q8WUF8	FAM172A	UWB1.289	48h	Niraparib_vs_DMSO	-0.169321	0.000511498	0.00244522	not regulated
Q5UIP0	RIF1	UWB1.289	48h	Niraparib_vs_DMSO	-0.0774837	0.00051154	0.00244522	not regulated
Q92979	EMG1	UWB1.289	48h	Niraparib_vs_DMSO	-0.144139	0.000511879	0.00244522	not regulated
Q13322	GRB10	UWB1.289	48h	Niraparib_vs_DMSO	-0.202485	0.000512455	0.00244631	not regulated
Q5VVJ2	MYSM1	UWB1.289	48h	Niraparib_vs_DMSO	0.262561	0.000514229	0.00245312	not regulated
Q8N8S7	ENAH	UWB1.289	48h	Niraparib_vs_DMSO	0.0907662	0.000515232	0.00245624	not regulated
Q6H8Q1	ABLIM2	UWB1.289	48h	Niraparib_vs_DMSO	0.267161	0.000909225	0.00394483	not regulated
Q96G03	PGM2	UWB1.289	48h	Niraparib_vs_DMSO	0.0925427	0.000518132	0.0024684	not regulated
Q9BQS8	FYCO1	UWB1.289	48h	Niraparib_vs_DMSO	-0.108972	0.000519227	0.00247194	not regulated
P50402	EMD	UWB1.289	48h	Niraparib_vs_DMSO	-0.101335	0.000520009	0.00247254	not regulated
Q9BTE6	AARSD1	UWB1.289	48h	Niraparib_vs_DMSO	-0.159567	0.000520055	0.00247254	not regulated
Q9H0A8	COMMD4	UWB1.289	48h	Niraparib_vs_DMSO	0.258695	0.00052292	0.00248449	not regulated
Q99575	POP1	UWB1.289	48h	Niraparib_vs_DMSO	-0.0842674	0.000523308	0.00248466	not regulated
Q96RT1	ERBIN	UWB1.289	48h	Niraparib_vs_DMSO	-0.0839629	0.000524981	0.00249092	not regulated
Q6UXU6	TMEM92	UWB1.289	48h	Niraparib_vs_DMSO	0.385548	0.000932391	0.00403045	not regulated
Q96KB5	PBK	UWB1.289	48h	Niraparib_vs_DMSO	0.300677	0.000533204	0.00252823	not regulated
Q14004	CDK13	UWB1.289	48h	Niraparib_vs_DMSO	-0.176211	0.000534227	0.00253138	not regulated
Q86X55	CARM1	UWB1.289	48h	Niraparib_vs_DMSO	-0.099592	0.000535455	0.00253379	not regulated
Q02878	RPL6	UWB1.289	48h	Niraparib_vs_DMSO	-0.0736418	0.000536133	0.00253509	not regulated
A3KN83	SBNO1	UWB1.289	48h	Niraparib_vs_DMSO	-0.079831	0.000536449	0.00253509	not regulated
Q6YHK3	CD109	UWB1.289	48h	Niraparib_vs_DMSO	0.204314	0.000537395	0.00253786	not regulated
Q9H0S4	DDX47	UWB1.289	48h	Niraparib_vs_DMSO	-0.118067	0.000538488	0.00254071	not regulated
Q7L7V1	DHX32	UWB1.289	48h	Niraparib_vs_DMSO	-0.325312	0.00053872	0.00254071	not regulated
Q13796	SHROOM2	UWB1.289	48h	Niraparib_vs_DMSO	-0.0997041	0.000539345	0.00254196	not regulated
Q99571	P2RX4	UWB1.289	48h	Niraparib_vs_DMSO	0.287603	0.000646166	0.00297574	not regulated
Q8TF46	DIS3L	UWB1.289	48h	Niraparib_vs_DMSO	-0.179362	0.000543747	0.00255858	not regulated
Q9GZR2	REXO4	UWB1.289	48h	Niraparib_vs_DMSO	-0.131732	0.000543962	0.00255858	not regulated
Q14677	CLINT1	UWB1.289	48h	Niraparib_vs_DMSO	0.0873179	0.000545958	0.00256626	not regulated
A7KAX9	ARHGAP32	UWB1.289	48h	Niraparib_vs_DMSO	-0.211661	0.000558834	0.00262503	not regulated
Q9UL54	TAOK2	UWB1.289	48h	Niraparib_vs_DMSO	0.103443	0.000564124	0.00264635	not regulated
Q14320	FAM50A	UWB1.289	48h	Niraparib_vs_DMSO	0.110743	0.000565982	0.0026533	not regulated
Q9BZF9	UACA	UWB1.289	48h	Niraparib_vs_DMSO	0.0899817	0.000566762	0.00265519	not regulated
P30050	RPL12	UWB1.289	48h	Niraparib_vs_DMSO	-0.0919732	0.000571508	0.00267564	not regulated
Q5SWX8	ODR4	UWB1.289	48h	Niraparib_vs_DMSO	0.123531	0.00057218	0.00267701	not regulated
Q8IWJ2	GCC2	UWB1.289	48h	Niraparib_vs_DMSO	0.0753446	0.000574355	0.0026854	not regulated
Q9Y2W2	WBP11	UWB1.289	48h	Niraparib_vs_DMSO	-0.103334	0.000575414	0.00268857	not regulated
Q15633	TARBP2	UWB1.289	48h	Niraparib_vs_DMSO	-0.120635	0.000587245	0.00274022	not regulated
Q99973	TEP1	UWB1.289	48h	Niraparib_vs_DMSO	0.120701	0.000590008	0.00275129	not regulated
Q7L523	RRAGA	UWB1.289	48h	Niraparib_vs_DMSO	0.23566	0.00103518	0.0044125	not regulated
P30533	LRPAP1	UWB1.289	48h	Niraparib_vs_DMSO	-0.0670956	0.000596765	0.00277687	not regulated
Q9NPF4	OSGEP	UWB1.289	48h	Niraparib_vs_DMSO	-0.129957	0.000596842	0.00277687	not regulated
Q8N584	TTC39C	UWB1.289	48h	Niraparib_vs_DMSO	0.13503	0.000597071	0.00277687	not regulated
Q15119	PDK2	UWB1.289	48h	Niraparib_vs_DMSO	0.285469	0.000602415	0.00279921	not regulated
P30279	CCND2	UWB1.289	48h	Niraparib_vs_DMSO	-0.298101	0.00104909	0.00446639	not regulated
Q13614	MTMR2	UWB1.289	48h	Niraparib_vs_DMSO	-0.143825	0.000602669	0.00279921	not regulated
P49441	INPP1	UWB1.289	48h	Niraparib_vs_DMSO	0.139403	0.000605309	0.00280962	not regulated
O43824	GTPBP6	UWB1.289	48h	Niraparib_vs_DMSO	-0.205195	0.000606924	0.00281527	not regulated
Q96I34	PPP1R16A	UWB1.289	48h	Niraparib_vs_DMSO	0.120643	0.0007215	0.00325252	not regulated
O15514	POLR2D	UWB1.289	48h	Niraparib_vs_DMSO	-0.299839	0.000610625	0.00283057	not regulated
P53618	COPB1	UWB1.289	48h	Niraparib_vs_DMSO	0.080264	0.000613364	0.00283969	not regulated
P25490	YY1	UWB1.289	48h	Niraparib_vs_DMSO	-0.16919	0.000614971	0.00284482	not regulated
O00468	AGRN	UWB1.289	48h	Niraparib_vs_DMSO	0.101261	0.000615315	0.00284482	not regulated
Q92599	SEPT8	UWB1.289	48h	Niraparib_vs_DMSO	0.098093	0.000624025	0.0028832	not regulated
Q9H920	RNF121	UWB1.289	48h	Niraparib_vs_DMSO	0.358521	0.000627695	0.00289826	not regulated
Q16512	PKN1	UWB1.289	48h	Niraparib_vs_DMSO	-0.105648	0.000631556	0.00291417	not regulated
Q9NWS8	RMND1	UWB1.289	48h	Niraparib_vs_DMSO	0.189345	0.000632093	0.00291474	not regulated
Q7Z7E8	UBE2Q1	UWB1.289	48h	Niraparib_vs_DMSO	-0.160648	0.000634499	0.00292392	not regulated
Q5T0W9	FAM83B	UWB1.289	48h	Niraparib_vs_DMSO	-0.134974	0.000646891	0.00297714	not regulated
Q96CB9	NSUN4	UWB1.289	48h	Niraparib_vs_DMSO	-0.109428	0.000648998	0.00298445	not regulated
Q8WWI1	LMO7	UWB1.289	48h	Niraparib_vs_DMSO	-0.0988236	0.000649327	0.00298445	not regulated
O60512	B4GALT3	UWB1.289	48h	Niraparib_vs_DMSO	-0.25623	0.000652328	0.00299629	not regulated
Q9BU61	NDUFAF3	UWB1.289	48h	Niraparib_vs_DMSO	-0.116398	0.000653057	0.00299768	not regulated
Q9UBT6	POLK	UWB1.289	48h	Niraparib_vs_DMSO	-0.266965	0.000654178	0.00300087	not regulated
Q96AY3	FKBP10	UWB1.289	48h	Niraparib_vs_DMSO	0.0908936	0.000654947	0.00300244	not regulated
Q05397	PTK2	UWB1.289	48h	Niraparib_vs_DMSO	0.0866618	0.000656373	0.00300703	not regulated
Q9Y2D5	AKAP2	UWB1.289	48h	Niraparib_vs_DMSO	-0.108281	0.000658685	0.00301566	not regulated
Q15404	RSU1	UWB1.289	48h	Niraparib_vs_DMSO	0.0940163	0.000661911	0.00302718	not regulated
Q9HAB8	PPCS	UWB1.289	48h	Niraparib_vs_DMSO	0.110024	0.000662061	0.00302718	not regulated
P55769	SNU13	UWB1.289	48h	Niraparib_vs_DMSO	-0.126759	0.000662546	0.00302743	not regulated
Q99523	SORT1	UWB1.289	48h	Niraparib_vs_DMSO	-0.121847	0.000665491	0.00303892	not regulated
Q6VMQ6	ATF7IP	UWB1.289	48h	Niraparib_vs_DMSO	-0.129812	0.000668407	0.00304828	not regulated
P61218	POLR2F	UWB1.289	48h	Niraparib_vs_DMSO	-0.210122	0.000795387	0.00353138	not regulated
Q9NR50	EIF2B3	UWB1.289	48h	Niraparib_vs_DMSO	0.0896831	0.000675262	0.00307503	not regulated
Q8WUY1	THEM6	UWB1.289	48h	Niraparib_vs_DMSO	-0.133107	0.000675581	0.00307503	not regulated
P02771	AFP	UWB1.289	48h	Niraparib_vs_DMSO	0.530568	0.00116647	0.004901	not regulated
Q8WTW4	NPRL2	UWB1.289	48h	Niraparib_vs_DMSO	0.352581	0.0011765	0.00492843	not regulated
O43292	GPAA1	UWB1.289	48h	Niraparib_vs_DMSO	0.201745	0.000686451	0.00312029	not regulated
Q7Z3V4	UBE3B	UWB1.289	48h	Niraparib_vs_DMSO	0.167505	0.000686647	0.00312029	not regulated
O94829	IPO13	UWB1.289	48h	Niraparib_vs_DMSO	0.191051	0.000686853	0.00312029	not regulated
Q92791	P3H4	UWB1.289	48h	Niraparib_vs_DMSO	0.14882	0.000693035	0.00314634	not regulated
O75127	PTCD1	UWB1.289	48h	Niraparib_vs_DMSO	0.104001	0.00070117	0.00318122	not regulated
Q96EK7	FAM120B	UWB1.289	48h	Niraparib_vs_DMSO	0.116711	0.000703488	0.00318969	not regulated
Q7Z2E3	APTX	UWB1.289	48h	Niraparib_vs_DMSO	-0.249549	0.00070974	0.00321296	not regulated
P50748	KNTC1	UWB1.289	48h	Niraparib_vs_DMSO	0.137128	0.000709988	0.00321296	not regulated
P10620	MGST1	UWB1.289	48h	Niraparib_vs_DMSO	0.323692	0.000841588	0.0036946	not regulated
Q5T0D9	TPRG1L	UWB1.289	48h	Niraparib_vs_DMSO	-0.120921	0.000711114	0.00321599	not regulated
Q12888	TP53BP1	UWB1.289	48h	Niraparib_vs_DMSO	-0.088658	0.000714063	0.00322518	not regulated
Q9NTJ3	SMC4	UWB1.289	48h	Niraparib_vs_DMSO	0.0624965	0.00071603	0.003232	not regulated
Q9UII2	ATP5IF1	UWB1.289	48h	Niraparib_vs_DMSO	0.172649	0.000717932	0.00323851	not regulated
Q9BTC8	MTA3	UWB1.289	48h	Niraparib_vs_DMSO	0.0855081	0.000723397	0.00325899	not regulated
Q8WUP2	FBLIM1	UWB1.289	48h	Niraparib_vs_DMSO	-0.156451	0.000724576	0.00326221	not regulated
Q86XI2	NCAPG2	UWB1.289	48h	Niraparib_vs_DMSO	0.111496	0.000728832	0.00327928	not regulated
P28290	ITPRID2	UWB1.289	48h	Niraparib_vs_DMSO	-0.132366	0.000731735	0.00329024	not regulated
Q7L590	MCM10	UWB1.289	48h	Niraparib_vs_DMSO	-0.202924	0.000868058	0.00378955	not regulated
P46782	RPS5	UWB1.289	48h	Niraparib_vs_DMSO	-0.0829319	0.000737315	0.00331321	not regulated
Q12849	GRSF1	UWB1.289	48h	Niraparib_vs_DMSO	-0.104448	0.000742288	0.00333344	not regulated
Q14116	IL18	UWB1.289	48h	Niraparib_vs_DMSO	0.149742	0.000746446	0.00334997	not regulated
P27694	RPA1	UWB1.289	48h	Niraparib_vs_DMSO	-0.100599	0.000747444	0.00335232	not regulated
Q9Y478	PRKAB1	UWB1.289	48h	Niraparib_vs_DMSO	-0.152303	0.000750023	0.00336174	not regulated
Q9ULP9	TBC1D24	UWB1.289	48h	Niraparib_vs_DMSO	0.205318	0.000750902	0.00336202	not regulated
Q9NRP2	CMC2	UWB1.289	48h	Niraparib_vs_DMSO	0.503816	0.00075104	0.00336202	not regulated
Q6W2J9	BCOR	UWB1.289	48h	Niraparib_vs_DMSO	-0.261897	0.000753071	0.00336898	not regulated
Q9Y5X9	LIPG	UWB1.289	48h	Niraparib_vs_DMSO	0.394836	0.00129108	0.00533451	not regulated
Q8TF01	PNISR	UWB1.289	48h	Niraparib_vs_DMSO	-0.113864	0.000759378	0.00339504	not regulated
Q8WVD3	RNF138	UWB1.289	48h	Niraparib_vs_DMSO	-0.246547	0.000761993	0.00340457	not regulated
P49792	RANBP2	UWB1.289	48h	Niraparib_vs_DMSO	-0.0728775	0.000765019	0.00341592	not regulated
O00189	AP4M1	UWB1.289	48h	Niraparib_vs_DMSO	0.142915	0.000766154	0.00341882	not regulated
Q11201	ST3GAL1	UWB1.289	48h	Niraparib_vs_DMSO	0.178441	0.00131584	0.00541869	not regulated
Q7Z3B3	KANSL1	UWB1.289	48h	Niraparib_vs_DMSO	-0.207256	0.000772872	0.00344662	not regulated
Q9H3E2	SNX25	UWB1.289	48h	Niraparib_vs_DMSO	0.145872	0.00132494	0.00544664	not regulated
Q2TAY7	SMU1	UWB1.289	48h	Niraparib_vs_DMSO	-0.0873511	0.000779132	0.00347234	not regulated
O43815	STRN	UWB1.289	48h	Niraparib_vs_DMSO	0.0760226	0.00078416	0.00349033	not regulated
P29375	KDM5A	UWB1.289	48h	Niraparib_vs_DMSO	-0.128533	0.000786635	0.00349914	not regulated
P31327	CPS1	UWB1.289	48h	Niraparib_vs_DMSO	-0.0861607	0.000790608	0.00351237	not regulated
P0DN76	U2AF1L5	UWB1.289	48h	Niraparib_vs_DMSO	-0.0832455	0.000797167	0.00353705	not regulated
Q86VQ6	TXNRD3	UWB1.289	48h	Niraparib_vs_DMSO	0.154346	0.000941864	0.00406391	not regulated
Q14344	GNA13	UWB1.289	48h	Niraparib_vs_DMSO	-0.0928911	0.000799518	0.00354525	not regulated
Q15172	PPP2R5A	UWB1.289	48h	Niraparib_vs_DMSO	-0.127326	0.000803875	0.00356233	not regulated
Q9H3F6	KCTD10	UWB1.289	48h	Niraparib_vs_DMSO	0.209378	0.000805953	0.00356929	not regulated
P30414	NKTR	UWB1.289	48h	Niraparib_vs_DMSO	-0.118687	0.000806921	0.00357134	not regulated
Q9UKE5	TNIK	UWB1.289	48h	Niraparib_vs_DMSO	0.193609	0.000807783	0.00357291	not regulated
Q12894	IFRD2	UWB1.289	48h	Niraparib_vs_DMSO	0.172034	0.000809896	0.00357934	not regulated
Q4G148	GXYLT1	UWB1.289	48h	Niraparib_vs_DMSO	0.187959	0.000810254	0.00357934	not regulated
P52306	RAP1GDS1	UWB1.289	48h	Niraparib_vs_DMSO	0.164328	0.000814079	0.00359284	not regulated
Q9UKV5	AMFR	UWB1.289	48h	Niraparib_vs_DMSO	-0.142534	0.00081433	0.00359284	not regulated
Q9UQR1	ZNF148	UWB1.289	48h	Niraparib_vs_DMSO	-0.0848703	0.000816303	0.00359929	not regulated
Q8TCJ2	STT3B	UWB1.289	48h	Niraparib_vs_DMSO	0.147512	0.000819774	0.00361234	not regulated
O43609	SPRY1	UWB1.289	48h	Niraparib_vs_DMSO	-0.194958	0.000970121	0.00416797	not regulated
P04439	HLA-A	UWB1.289	48h	Niraparib_vs_DMSO	-0.116066	0.000825048	0.0036333	not regulated
Q93075	TATDN2	UWB1.289	48h	Niraparib_vs_DMSO	-0.259347	0.000834249	0.00367153	not regulated
Q8WX92	NELFB	UWB1.289	48h	Niraparib_vs_DMSO	-0.0946934	0.000835901	0.00367477	not regulated
Q96FW1	OTUB1	UWB1.289	48h	Niraparib_vs_DMSO	0.0839055	0.000836028	0.00367477	not regulated
Q92805	GOLGA1	UWB1.289	48h	Niraparib_vs_DMSO	0.112721	0.000840678	0.0036929	not regulated
Q8IZ07	ANKRD13A	UWB1.289	48h	Niraparib_vs_DMSO	0.145632	0.000845961	0.00371148	not regulated
Q9Y6W3	CAPN7	UWB1.289	48h	Niraparib_vs_DMSO	0.113907	0.000852087	0.00373395	not regulated
Q96JQ2	CLMN	UWB1.289	48h	Niraparib_vs_DMSO	0.2554	0.000852142	0.00373395	not regulated
P55899	FCGRT	UWB1.289	48h	Niraparib_vs_DMSO	-0.264773	0.00144764	0.00586215	not regulated
Q96HY7	DHTKD1	UWB1.289	48h	Niraparib_vs_DMSO	0.124905	0.000856336	0.00375	not regulated
P35637	FUS	UWB1.289	48h	Niraparib_vs_DMSO	-0.102024	0.000857134	0.00375116	not regulated
Q69YQ0	SPECC1L	UWB1.289	48h	Niraparib_vs_DMSO	0.102633	0.000861753	0.00376903	not regulated
Q9UPY8	MAPRE3	UWB1.289	48h	Niraparib_vs_DMSO	0.149626	0.00101791	0.00435207	not regulated
Q12899	TRIM26	UWB1.289	48h	Niraparib_vs_DMSO	0.110027	0.000868021	0.00378955	not regulated
Q99439	CNN2	UWB1.289	48h	Niraparib_vs_DMSO	-0.0946419	0.000869658	0.00379418	not regulated
Q9NW68	BSDC1	UWB1.289	48h	Niraparib_vs_DMSO	0.131649	0.000874715	0.00381153	not regulated
Q4VC44	FLYWCH1	UWB1.289	48h	Niraparib_vs_DMSO	-0.32851	0.0010337	0.00440888	not regulated
Q9NQT4	EXOSC5	UWB1.289	48h	Niraparib_vs_DMSO	-0.193345	0.000877584	0.00382167	not regulated
Q14511	NEDD9	UWB1.289	48h	Niraparib_vs_DMSO	0.289043	0.00149552	0.00603173	not regulated
Q9H0F6	SHARPIN	UWB1.289	48h	Niraparib_vs_DMSO	-0.104691	0.000887635	0.00386305	not regulated
P22670	RFX1	UWB1.289	48h	Niraparib_vs_DMSO	-0.0897836	0.00089523	0.0038937	not regulated
Q9NVP1	DDX18	UWB1.289	48h	Niraparib_vs_DMSO	-0.110485	0.000901197	0.00391482	not regulated
Q9C0D2	CEP295	UWB1.289	48h	Niraparib_vs_DMSO	0.346293	0.00152562	0.00612507	not regulated
O43933	PEX1	UWB1.289	48h	Niraparib_vs_DMSO	0.117205	0.000906429	0.00393512	not regulated
Q86T03	PIP4P1	UWB1.289	48h	Niraparib_vs_DMSO	-0.188064	0.000912004	0.00395445	not regulated
Q9NRW7	VPS45	UWB1.289	48h	Niraparib_vs_DMSO	0.108023	0.000914312	0.00396202	not regulated
Q96GG9	DCUN1D1	UWB1.289	48h	Niraparib_vs_DMSO	0.112732	0.00091795	0.00397534	not regulated
P22676	CALB2	UWB1.289	48h	Niraparib_vs_DMSO	-0.212177	0.00108176	0.00457594	not regulated
Q8IZA0	KIAA0319L	UWB1.289	48h	Niraparib_vs_DMSO	0.144877	0.000923922	0.00399875	not regulated
Q9Y547	HSPB11	UWB1.289	48h	Niraparib_vs_DMSO	0.258741	0.00108981	0.00460085	not regulated
Q3MIN7	RGL3	UWB1.289	48h	Niraparib_vs_DMSO	0.161035	0.000927237	0.00401063	not regulated
Q06136	KDSR	UWB1.289	48h	Niraparib_vs_DMSO	0.147504	0.000937	0.00404789	not regulated
Q7KZ85	SUPT6H	UWB1.289	48h	Niraparib_vs_DMSO	-0.119579	0.000941494	0.00406391	not regulated
O14832	PHYH	UWB1.289	48h	Niraparib_vs_DMSO	0.136205	0.000946811	0.00408276	not regulated
P80188	LCN2	UWB1.289	48h	Niraparib_vs_DMSO	0.292327	0.000948116	0.00408589	not regulated
Q8NEZ4	KMT2C	UWB1.289	48h	Niraparib_vs_DMSO	-0.109581	0.000951594	0.00409837	not regulated
Q9H2U2	PPA2	UWB1.289	48h	Niraparib_vs_DMSO	-0.0960376	0.000963603	0.00414755	not regulated
Q96BR5	COA7	UWB1.289	48h	Niraparib_vs_DMSO	-0.134814	0.000966369	0.00415692	not regulated
Q16643	DBN1	UWB1.289	48h	Niraparib_vs_DMSO	-0.116369	0.000968435	0.00416326	not regulated
P55060	CSE1L	UWB1.289	48h	Niraparib_vs_DMSO	0.127807	0.000971983	0.00417343	not regulated
O15160	POLR1C	UWB1.289	48h	Niraparib_vs_DMSO	-0.227824	0.000974224	0.00417851	not regulated
P20337	RAB3B	UWB1.289	48h	Niraparib_vs_DMSO	0.170383	0.000974354	0.00417851	not regulated
Q92542	NCSTN	UWB1.289	48h	Niraparib_vs_DMSO	0.175004	0.000979124	0.00419642	not regulated
Q14141	SEPT6	UWB1.289	48h	Niraparib_vs_DMSO	0.107467	0.000994373	0.00425918	not regulated
Q9UHG3	PCYOX1	UWB1.289	48h	Niraparib_vs_DMSO	0.144138	0.000998731	0.00427525	not regulated
Q9NWQ9	C14orf119	UWB1.289	48h	Niraparib_vs_DMSO	-0.403855	0.00117483	0.00492729	not regulated
O96019	ACTL6A	UWB1.289	48h	Niraparib_vs_DMSO	-0.0683129	0.00100345	0.00429285	not regulated
Q9Y5J9	TIMM8B	UWB1.289	48h	Niraparib_vs_DMSO	-1.28048	0.00169345	0.00667713	regulated
O43463	SUV39H1	UWB1.289	48h	Niraparib_vs_DMSO	-0.245725	0.00170472	0.00671407	not regulated
Q96CU9	FOXRED1	UWB1.289	48h	Niraparib_vs_DMSO	0.0985962	0.00102239	0.00436856	not regulated
P05106	ITGB3	UWB1.289	48h	Niraparib_vs_DMSO	0.187258	0.0017106	0.00672881	not regulated
Q13155	AIMP2	UWB1.289	48h	Niraparib_vs_DMSO	-0.0748737	0.0010236	0.00437108	not regulated
Q8TBB5	KLHDC4	UWB1.289	48h	Niraparib_vs_DMSO	-0.167863	0.0010276	0.00438549	not regulated
Q13574	DGKZ	UWB1.289	48h	Niraparib_vs_DMSO	-0.131714	0.00104483	0.00445095	not regulated
Q8WXH0	SYNE2	UWB1.289	48h	Niraparib_vs_DMSO	0.0939522	0.00105091	0.00447143	not regulated
O75694	NUP155	UWB1.289	48h	Niraparib_vs_DMSO	0.145308	0.00105795	0.00449866	not regulated
Q9Y232	CDYL	UWB1.289	48h	Niraparib_vs_DMSO	-0.141643	0.00105937	0.00450199	not regulated
Q9P2D0	IBTK	UWB1.289	48h	Niraparib_vs_DMSO	0.141186	0.00106204	0.00451063	not regulated
P08621	SNRNP70	UWB1.289	48h	Niraparib_vs_DMSO	-0.0973106	0.00106334	0.00451342	not regulated
Q9H2F5	EPC1	UWB1.289	48h	Niraparib_vs_DMSO	-0.178446	0.00106772	0.00452928	not regulated
Q96C23	GALM	UWB1.289	48h	Niraparib_vs_DMSO	0.198233	0.00107015	0.00453687	not regulated
O95832	CLDN1	UWB1.289	48h	Niraparib_vs_DMSO	0.51752	0.00126147	0.00524384	not regulated
P60866	RPS20	UWB1.289	48h	Niraparib_vs_DMSO	-0.111847	0.00107733	0.00456458	not regulated
Q93015	NAA80	UWB1.289	48h	Niraparib_vs_DMSO	0.218765	0.00179464	0.00700944	not regulated
Q68CQ4	DIEXF	UWB1.289	48h	Niraparib_vs_DMSO	-0.136245	0.00107893	0.0045686	not regulated
Q9Y2J4	AMOTL2	UWB1.289	48h	Niraparib_vs_DMSO	0.144309	0.00108196	0.00457594	not regulated
Q13188	STK3	UWB1.289	48h	Niraparib_vs_DMSO	0.106912	0.00108354	0.00457985	not regulated
Q86XK2	FBXO11	UWB1.289	48h	Niraparib_vs_DMSO	-0.0925653	0.00108564	0.00458596	not regulated
O75487	GPC4	UWB1.289	48h	Niraparib_vs_DMSO	0.407406	0.00183944	0.00715272	not regulated
Q9UPY3	DICER1	UWB1.289	48h	Niraparib_vs_DMSO	-0.123746	0.00111213	0.00469225	not regulated
Q9UDR5	AASS	UWB1.289	48h	Niraparib_vs_DMSO	-0.105178	0.00112169	0.00472975	not regulated
P53621	COPA	UWB1.289	48h	Niraparib_vs_DMSO	0.085294	0.00112451	0.00473881	not regulated
P31942	HNRNPH3	UWB1.289	48h	Niraparib_vs_DMSO	-0.0768761	0.00113775	0.00479175	not regulated
Q96HA7	TONSL	UWB1.289	48h	Niraparib_vs_DMSO	-0.139237	0.00114721	0.00482868	not regulated
O00429	DNM1L	UWB1.289	48h	Niraparib_vs_DMSO	0.0728523	0.00115389	0.00485391	not regulated
Q9UPU9	SAMD4A	UWB1.289	48h	Niraparib_vs_DMSO	0.320086	0.00115717	0.0048648	not regulated
Q96QV1	HHIP	UWB1.289	48h	Niraparib_vs_DMSO	0.272207	0.00192263	0.00740671	not regulated
Q9NP64	ZCCHC17	UWB1.289	48h	Niraparib_vs_DMSO	-0.163443	0.00136156	0.00556793	not regulated
P31350	RRM2	UWB1.289	48h	Niraparib_vs_DMSO	-0.12542	0.00117374	0.00492729	not regulated
P54802	NAGLU	UWB1.289	48h	Niraparib_vs_DMSO	0.147397	0.00117425	0.00492729	not regulated
P39687	ANP32A	UWB1.289	48h	Niraparib_vs_DMSO	-0.165983	0.00117573	0.00492814	not regulated
P58317	ZNF121	UWB1.289	48h	Niraparib_vs_DMSO	-0.480161	0.0013847	0.00563964	not regulated
Q8N122	RPTOR	UWB1.289	48h	Niraparib_vs_DMSO	0.0916745	0.00118989	0.00498157	not regulated
Q9Y316	MEMO1	UWB1.289	48h	Niraparib_vs_DMSO	0.0797022	0.00119692	0.00500801	not regulated
Q9Y672	ALG6	UWB1.289	48h	Niraparib_vs_DMSO	0.203523	0.00140634	0.00571459	not regulated
Q9BRR8	GPATCH1	UWB1.289	48h	Niraparib_vs_DMSO	-0.0890752	0.00120391	0.00503299	not regulated
Q5HYK7	SH3D19	UWB1.289	48h	Niraparib_vs_DMSO	0.147151	0.00120432	0.00503299	not regulated
Q9NSC5	HOMER3	UWB1.289	48h	Niraparib_vs_DMSO	-0.108057	0.00121202	0.00506216	not regulated
Q92738	USP6NL	UWB1.289	48h	Niraparib_vs_DMSO	0.276195	0.00122087	0.0050936	not regulated
O75665	OFD1	UWB1.289	48h	Niraparib_vs_DMSO	-0.136156	0.0012213	0.0050936	not regulated
Q9Y2D4	EXOC6B	UWB1.289	48h	Niraparib_vs_DMSO	0.0936003	0.00122171	0.0050936	not regulated
Q02930	CREB5	UWB1.289	48h	Niraparib_vs_DMSO	-0.152472	0.00201646	0.007708	not regulated
P05121	SERPINE1	UWB1.289	48h	Niraparib_vs_DMSO	-0.21784	0.00202204	0.0077221	not regulated
Q9Y679	AUP1	UWB1.289	48h	Niraparib_vs_DMSO	-0.11808	0.00122758	0.00511505	not regulated
Q5JRX3	PITRM1	UWB1.289	48h	Niraparib_vs_DMSO	0.0752998	0.00123185	0.00512979	not regulated
Q9UNZ2	NSFL1C	UWB1.289	48h	Niraparib_vs_DMSO	0.0857413	0.00123635	0.00514549	not regulated
Q96NE9	FRMD6	UWB1.289	48h	Niraparib_vs_DMSO	-0.155087	0.00144466	0.00586215	not regulated
Q9BY50	SEC11C	UWB1.289	48h	Niraparib_vs_DMSO	-0.260522	0.0014463	0.00586215	not regulated
P37108	SRP14	UWB1.289	48h	Niraparib_vs_DMSO	-0.109651	0.00124189	0.00516548	not regulated
Q92551	IP6K1	UWB1.289	48h	Niraparib_vs_DMSO	0.182504	0.00146284	0.00591687	not regulated
Q8NHP8	PLBD2	UWB1.289	48h	Niraparib_vs_DMSO	0.403587	0.00126535	0.0052543	not regulated
Q9UHL4	DPP7	UWB1.289	48h	Niraparib_vs_DMSO	0.215483	0.00126548	0.0052543	not regulated
P42575	CASP2	UWB1.289	48h	Niraparib_vs_DMSO	-0.213775	0.00126632	0.00525469	not regulated
Q8NAX2	KDF1	UWB1.289	48h	Niraparib_vs_DMSO	-0.226717	0.00127347	0.00528127	not regulated
Q15003	NCAPH	UWB1.289	48h	Niraparib_vs_DMSO	0.0713342	0.00127455	0.00528137	not regulated
Q9H7X7	IFT22	UWB1.289	48h	Niraparib_vs_DMSO	0.170121	0.00127499	0.00528137	not regulated
P62979	RPS27A	UWB1.289	48h	Niraparib_vs_DMSO	-0.144927	0.00128686	0.00532741	not regulated
Q96PE2	ARHGEF17	UWB1.289	48h	Niraparib_vs_DMSO	0.0902335	0.00129053	0.00533451	not regulated
Q13795	ARFRP1	UWB1.289	48h	Niraparib_vs_DMSO	-0.170965	0.00129101	0.00533451	not regulated
Q9UHD1	CHORDC1	UWB1.289	48h	Niraparib_vs_DMSO	0.180589	0.00129161	0.00533451	not regulated
P43246	MSH2	UWB1.289	48h	Niraparib_vs_DMSO	-0.0746116	0.00129568	0.00534818	not regulated
Q9H6S3	EPS8L2	UWB1.289	48h	Niraparib_vs_DMSO	0.0995489	0.00130273	0.00537413	not regulated
O15355	PPM1G	UWB1.289	48h	Niraparib_vs_DMSO	-0.0811611	0.00131239	0.00541084	not regulated
Q8IWZ8	SUGP1	UWB1.289	48h	Niraparib_vs_DMSO	-0.0749475	0.00131375	0.00541325	not regulated
Q9BRQ6	CHCHD6	UWB1.289	48h	Niraparib_vs_DMSO	-0.151147	0.00131974	0.0054316	not regulated
Q9NZN8	CNOT2	UWB1.289	48h	Niraparib_vs_DMSO	-0.083188	0.00132201	0.00543775	not regulated
O43290	SART1	UWB1.289	48h	Niraparib_vs_DMSO	-0.0765898	0.0013312	0.00546919	not regulated
P17020	ZNF16	UWB1.289	48h	Niraparib_vs_DMSO	-0.280791	0.00155367	0.00621996	not regulated
Q96B01	RAD51AP1	UWB1.289	48h	Niraparib_vs_DMSO	-0.162908	0.00133593	0.00548541	not regulated
P49247	RPIA	UWB1.289	48h	Niraparib_vs_DMSO	-0.0711237	0.00133871	0.00549364	not regulated
Q9BYX4	IFIH1	UWB1.289	48h	Niraparib_vs_DMSO	-0.124178	0.0013422	0.00550475	not regulated
Q9H9V9	JMJD4	UWB1.289	48h	Niraparib_vs_DMSO	-0.146918	0.00156549	0.00626375	not regulated
Q86SJ2	AMIGO2	UWB1.289	48h	Niraparib_vs_DMSO	0.280335	0.00134323	0.00550576	not regulated
O14974	PPP1R12A	UWB1.289	48h	Niraparib_vs_DMSO	0.0839276	0.00135631	0.00555614	not regulated
Q12891	HYAL2	UWB1.289	48h	Niraparib_vs_DMSO	-0.178606	0.00158165	0.00631474	not regulated
Q6PHR2	ULK3	UWB1.289	48h	Niraparib_vs_DMSO	0.149915	0.00135918	0.00556468	not regulated
Q15118	PDK1	UWB1.289	48h	Niraparib_vs_DMSO	-0.152883	0.00136061	0.00556727	not regulated
Q7L8J4	SH3BP5L	UWB1.289	48h	Niraparib_vs_DMSO	-0.127878	0.00223071	0.00837378	not regulated
P37198	NUP62	UWB1.289	48h	Niraparib_vs_DMSO	-0.121323	0.00136652	0.00558382	not regulated
P11216	PYGB	UWB1.289	48h	Niraparib_vs_DMSO	-0.0736494	0.00136703	0.00558382	not regulated
O95394	PGM3	UWB1.289	48h	Niraparib_vs_DMSO	0.0823696	0.00137324	0.00560592	not regulated
Q9Y277	VDAC3	UWB1.289	48h	Niraparib_vs_DMSO	0.105934	0.00137695	0.00561562	not regulated
Q12774	ARHGEF5	UWB1.289	48h	Niraparib_vs_DMSO	0.0828412	0.00137721	0.00561562	not regulated
Q8N5I2	ARRDC1	UWB1.289	48h	Niraparib_vs_DMSO	0.172021	0.00137946	0.00562154	not regulated
Q9P275	USP36	UWB1.289	48h	Niraparib_vs_DMSO	-0.133995	0.00138927	0.00565203	not regulated
O75319	DUSP11	UWB1.289	48h	Niraparib_vs_DMSO	-0.233422	0.00138934	0.00565203	not regulated
O95785	WIZ	UWB1.289	48h	Niraparib_vs_DMSO	-0.122318	0.00140354	0.0057065	not regulated
Q9H3P2	NELFA	UWB1.289	48h	Niraparib_vs_DMSO	-0.0841424	0.00144588	0.00586215	not regulated
Q13617	CUL2	UWB1.289	48h	Niraparib_vs_DMSO	0.107393	0.00144684	0.00586215	not regulated
Q96BK5	PINX1	UWB1.289	48h	Niraparib_vs_DMSO	-0.12357	0.00144765	0.00586215	not regulated
Q86V81	ALYREF	UWB1.289	48h	Niraparib_vs_DMSO	-0.112301	0.0014623	0.00591687	not regulated
Q96SL4	GPX7	UWB1.289	48h	Niraparib_vs_DMSO	0.175613	0.00147914	0.00597937	not regulated
Q7L2H7	EIF3M	UWB1.289	48h	Niraparib_vs_DMSO	0.306838	0.00148032	0.0059807	not regulated
O00712	NFIB	UWB1.289	48h	Niraparib_vs_DMSO	-0.214991	0.00148509	0.00599653	not regulated
O43865	AHCYL1	UWB1.289	48h	Niraparib_vs_DMSO	0.124633	0.00149386	0.00602849	not regulated
Q14697	GANAB	UWB1.289	48h	Niraparib_vs_DMSO	0.0806947	0.00149809	0.00603862	not regulated
Q96RS6	NUDCD1	UWB1.289	48h	Niraparib_vs_DMSO	0.0855629	0.00149992	0.00604256	not regulated
Q96QR8	PURB	UWB1.289	48h	Niraparib_vs_DMSO	-0.0941523	0.00150611	0.00606402	not regulated
P78504	JAG1	UWB1.289	48h	Niraparib_vs_DMSO	0.286498	0.00244763	0.00903878	not regulated
Q6PD62	CTR9	UWB1.289	48h	Niraparib_vs_DMSO	-0.0798491	0.00150885	0.0060716	not regulated
Q99728	BARD1	UWB1.289	48h	Niraparib_vs_DMSO	0.157554	0.0015106	0.00607516	not regulated
Q92685	ALG3	UWB1.289	48h	Niraparib_vs_DMSO	0.288475	0.00152182	0.00611333	not regulated
Q8NG11	TSPAN14	UWB1.289	48h	Niraparib_vs_DMSO	0.131917	0.00152183	0.00611333	not regulated
O00506	STK25	UWB1.289	48h	Niraparib_vs_DMSO	-0.11315	0.001532	0.00614719	not regulated
Q02338	BDH1	UWB1.289	48h	Niraparib_vs_DMSO	0.0952536	0.00153894	0.00616998	not regulated
Q969H8	MYDGF	UWB1.289	48h	Niraparib_vs_DMSO	0.151087	0.00153943	0.00616998	not regulated
Q9UGL1	KDM5B	UWB1.289	48h	Niraparib_vs_DMSO	-0.232102	0.00155076	0.00621187	not regulated
Q9GZL7	WDR12	UWB1.289	48h	Niraparib_vs_DMSO	-0.100573	0.00157293	0.00628995	not regulated
Q8TEH3	DENND1A	UWB1.289	48h	Niraparib_vs_DMSO	0.108771	0.00158229	0.00631474	not regulated
Q96DI7	SNRNP40	UWB1.289	48h	Niraparib_vs_DMSO	-0.106049	0.0015826	0.00631474	not regulated
P51659	HSD17B4	UWB1.289	48h	Niraparib_vs_DMSO	-0.0726223	0.00158272	0.00631474	not regulated
O95834	EML2	UWB1.289	48h	Niraparib_vs_DMSO	0.115416	0.00158671	0.00632401	not regulated
Q8TAQ2	SMARCC2	UWB1.289	48h	Niraparib_vs_DMSO	-0.0759956	0.00158684	0.00632401	not regulated
Q8IX03	WWC1	UWB1.289	48h	Niraparib_vs_DMSO	0.115427	0.00159081	0.0063336	not regulated
O00567	NOP56	UWB1.289	48h	Niraparib_vs_DMSO	-0.0695063	0.00159104	0.0063336	not regulated
Q5VWZ2	LYPLAL1	UWB1.289	48h	Niraparib_vs_DMSO	0.167635	0.00160362	0.00638008	not regulated
P14735	IDE	UWB1.289	48h	Niraparib_vs_DMSO	0.0996333	0.00160673	0.00638885	not regulated
Q8N4H5	TOMM5	UWB1.289	48h	Niraparib_vs_DMSO	0.410568	0.00161031	0.00639945	not regulated
Q9BRR3	TMEM246	UWB1.289	48h	Niraparib_vs_DMSO	0.191538	0.00187012	0.00724803	not regulated
Q5T280	SPOUT1	UWB1.289	48h	Niraparib_vs_DMSO	-0.158649	0.00161181	0.0064018	not regulated
Q8IWW6	ARHGAP12	UWB1.289	48h	Niraparib_vs_DMSO	0.0874606	0.0016129	0.00640251	not regulated
P62857	RPS28	UWB1.289	48h	Niraparib_vs_DMSO	-0.115509	0.00161938	0.00642462	not regulated
P61254	RPL26	UWB1.289	48h	Niraparib_vs_DMSO	-0.144274	0.00187974	0.00726928	not regulated
Q9Y2W6	TDRKH	UWB1.289	48h	Niraparib_vs_DMSO	0.0904178	0.00162392	0.00643902	not regulated
Q9H6Z4	RANBP3	UWB1.289	48h	Niraparib_vs_DMSO	-0.126882	0.00162734	0.00644895	not regulated
O76003	GLRX3	UWB1.289	48h	Niraparib_vs_DMSO	-0.0839225	0.00164453	0.00651342	not regulated
P49842	STK19	UWB1.289	48h	Niraparib_vs_DMSO	-0.209253	0.00266997	0.00973232	not regulated
Q7Z494	NPHP3	UWB1.289	48h	Niraparib_vs_DMSO	-0.207281	0.00267422	0.0097428	not regulated
Q8TD43	TRPM4	UWB1.289	48h	Niraparib_vs_DMSO	0.157261	0.00166125	0.00657595	not regulated
Q9NRL2	BAZ1A	UWB1.289	48h	Niraparib_vs_DMSO	-0.088922	0.00167009	0.0066072	not regulated
Q5BKY9	FAM133B	UWB1.289	48h	Niraparib_vs_DMSO	-0.149969	0.00168012	0.00664316	not regulated
Q92574	TSC1	UWB1.289	48h	Niraparib_vs_DMSO	0.155861	0.00168284	0.00664786	not regulated
O43314	PPIP5K2	UWB1.289	48h	Niraparib_vs_DMSO	0.105716	0.00168319	0.00664786	not regulated
Q7Z6J9	TSEN54	UWB1.289	48h	Niraparib_vs_DMSO	-0.149792	0.00168601	0.00665526	not regulated
Q96KQ7	EHMT2	UWB1.289	48h	Niraparib_vs_DMSO	-0.10995	0.00169182	0.00667443	not regulated
Q13772	NCOA4	UWB1.289	48h	Niraparib_vs_DMSO	-0.126666	0.00169598	0.00668337	not regulated
Q6FIF0	ZFAND6	UWB1.289	48h	Niraparib_vs_DMSO	-0.134593	0.00171117	0.00672881	not regulated
Q9H6H4	REEP4	UWB1.289	48h	Niraparib_vs_DMSO	0.177244	0.00171133	0.00672881	not regulated
Q08AE8	SPIRE1	UWB1.289	48h	Niraparib_vs_DMSO	-0.159196	0.00171336	0.00673127	not regulated
Q16352	INA	UWB1.289	48h	Niraparib_vs_DMSO	0.151314	0.00275411	0.00999252	not regulated
Q99583	MNT	UWB1.289	48h	Niraparib_vs_DMSO	-0.283613	0.00171387	0.00673127	not regulated
Q96G21	IMP4	UWB1.289	48h	Niraparib_vs_DMSO	-0.134343	0.00171571	0.00673478	not regulated
Q14318	FKBP8	UWB1.289	48h	Niraparib_vs_DMSO	-0.1125	0.00173034	0.00678841	not regulated
Q96QB1	DLC1	UWB1.289	48h	Niraparib_vs_DMSO	-0.273932	0.00277959	0.0100384	not regulated
P15822	HIVEP1	UWB1.289	48h	Niraparib_vs_DMSO	0.221526	0.00173651	0.00680883	not regulated
Q9H7F0	ATP13A3	UWB1.289	48h	Niraparib_vs_DMSO	-0.152317	0.00174112	0.00682311	not regulated
Q9BWS9	CHID1	UWB1.289	48h	Niraparib_vs_DMSO	0.121065	0.00175113	0.00685852	not regulated
Q12756	KIF1A	UWB1.289	48h	Niraparib_vs_DMSO	0.12979	0.00281028	0.0101389	not regulated
P61020	RAB5B	UWB1.289	48h	Niraparib_vs_DMSO	-0.158742	0.00175256	0.0068603	not regulated
Q9H3R5	CENPH	UWB1.289	48h	Niraparib_vs_DMSO	0.236861	0.0017614	0.00689108	not regulated
Q9Y6E0	STK24	UWB1.289	48h	Niraparib_vs_DMSO	-0.103665	0.00176366	0.00689608	not regulated
Q96CJ1	EAF2	UWB1.289	48h	Niraparib_vs_DMSO	-0.154952	0.0028438	0.0102336	not regulated
Q9BXJ9	NAA15	UWB1.289	48h	Niraparib_vs_DMSO	0.0766731	0.00177985	0.00695554	not regulated
Q6P1A2	LPCAT3	UWB1.289	48h	Niraparib_vs_DMSO	0.397676	0.00207078	0.00787412	not regulated
Q9BXL7	CARD11	UWB1.289	48h	Niraparib_vs_DMSO	-0.110381	0.00208592	0.00791983	not regulated
Q96KA5	CLPTM1L	UWB1.289	48h	Niraparib_vs_DMSO	-0.144086	0.00180652	0.00705193	not regulated
Q6UXV4	APOOL	UWB1.289	48h	Niraparib_vs_DMSO	-0.175112	0.00181127	0.00706657	not regulated
P61927	RPL37	UWB1.289	48h	Niraparib_vs_DMSO	-0.201539	0.00181246	0.0070673	not regulated
O60506	SYNCRIP	UWB1.289	48h	Niraparib_vs_DMSO	-0.0690193	0.00181727	0.00707981	not regulated
Q9NVM9	INTS13	UWB1.289	48h	Niraparib_vs_DMSO	-0.0527485	0.00181768	0.00707981	not regulated
Q03468	ERCC6	UWB1.289	48h	Niraparib_vs_DMSO	0.134829	0.00210821	0.00798895	not regulated
Q13427	PPIG	UWB1.289	48h	Niraparib_vs_DMSO	-0.101087	0.00182595	0.0071081	not regulated
Q9BSV6	TSEN34	UWB1.289	48h	Niraparib_vs_DMSO	-0.127967	0.00183482	0.00713869	not regulated
P17275	JUNB	UWB1.289	48h	Niraparib_vs_DMSO	-0.255566	0.00184049	0.00715285	not regulated
Q96PP8	GBP5	UWB1.289	48h	Niraparib_vs_DMSO	0.312969	0.00295005	0.010546	not regulated
O95716	RAB3D	UWB1.289	48h	Niraparib_vs_DMSO	0.111133	0.00185054	0.00718772	not regulated
P02792	FTL	UWB1.289	48h	Niraparib_vs_DMSO	-0.216794	0.00185151	0.00718772	not regulated
O15068	MCF2L	UWB1.289	48h	Niraparib_vs_DMSO	-0.111737	0.00296134	0.0105702	not regulated
Q16670	ZSCAN26	UWB1.289	48h	Niraparib_vs_DMSO	-0.203016	0.00214874	0.00811569	not regulated
P23919	DTYMK	UWB1.289	48h	Niraparib_vs_DMSO	0.0992596	0.00186251	0.00722647	not regulated
Q96BN8	OTULIN	UWB1.289	48h	Niraparib_vs_DMSO	0.118724	0.00187099	0.00724803	not regulated
Q96EB1	ELP4	UWB1.289	48h	Niraparib_vs_DMSO	0.166374	0.00187116	0.00724803	not regulated
Q9NVV4	MTPAP	UWB1.289	48h	Niraparib_vs_DMSO	-0.0844096	0.00187304	0.00725133	not regulated
Q63HN8	RNF213	UWB1.289	48h	Niraparib_vs_DMSO	0.0902895	0.00187795	0.00726634	not regulated
O60762	DPM1	UWB1.289	48h	Niraparib_vs_DMSO	0.112299	0.00188815	0.0072978	not regulated
Q9BRZ2	TRIM56	UWB1.289	48h	Niraparib_vs_DMSO	0.116536	0.00189331	0.00731375	not regulated
Q02388	COL7A1	UWB1.289	48h	Niraparib_vs_DMSO	0.305257	0.00302315	0.0107473	not regulated
Q9H6E4	CCDC134	UWB1.289	48h	Niraparib_vs_DMSO	0.154371	0.00190364	0.00734963	not regulated
P09455	RBP1	UWB1.289	48h	Niraparib_vs_DMSO	0.111727	0.00190475	0.00734989	not regulated
Q659A1	ICE2	UWB1.289	48h	Niraparib_vs_DMSO	0.167406	0.00190606	0.00735091	not regulated
Q9P287	BCCIP	UWB1.289	48h	Niraparib_vs_DMSO	-0.0771298	0.00190808	0.00735467	not regulated
P20290	BTF3	UWB1.289	48h	Niraparib_vs_DMSO	-0.112118	0.00192529	0.00741289	not regulated
O95352	ATG7	UWB1.289	48h	Niraparib_vs_DMSO	0.250631	0.00192787	0.00741878	not regulated
P35269	GTF2F1	UWB1.289	48h	Niraparib_vs_DMSO	-0.0753835	0.00194068	0.00746397	not regulated
Q96K49	TMEM87B	UWB1.289	48h	Niraparib_vs_DMSO	0.311666	0.00194244	0.0074667	not regulated
Q15653	NFKBIB	UWB1.289	48h	Niraparib_vs_DMSO	0.123314	0.00195196	0.00749917	not regulated
Q8NFH4	NUP37	UWB1.289	48h	Niraparib_vs_DMSO	0.220695	0.00195537	0.00750818	not regulated
Q8WV22	NSMCE1	UWB1.289	48h	Niraparib_vs_DMSO	-0.0914719	0.00196031	0.00752307	not regulated
Q9NVH2	INTS7	UWB1.289	48h	Niraparib_vs_DMSO	0.156651	0.00196935	0.00755363	not regulated
Q9H6K5	PRR36	UWB1.289	48h	Niraparib_vs_DMSO	-0.212985	0.0019749	0.0075708	not regulated
Q9BRT2	UQCC2	UWB1.289	48h	Niraparib_vs_DMSO	0.312062	0.00228158	0.00853745	not regulated
Q8N954	GPATCH11	UWB1.289	48h	Niraparib_vs_DMSO	-0.101689	0.00198726	0.00761406	not regulated
Q16082	HSPB2	UWB1.289	48h	Niraparib_vs_DMSO	-0.186069	0.00316108	0.0111365	not regulated
P22087	FBL	UWB1.289	48h	Niraparib_vs_DMSO	-0.0785036	0.00199621	0.00764418	not regulated
Q5XPI4	RNF123	UWB1.289	48h	Niraparib_vs_DMSO	0.14792	0.00199894	0.00765049	not regulated
Q9NRD5	PICK1	UWB1.289	48h	Niraparib_vs_DMSO	0.138036	0.00201028	0.00768971	not regulated
P29218	IMPA1	UWB1.289	48h	Niraparib_vs_DMSO	0.0895035	0.00201725	0.007708	not regulated
Q9NZJ7	MTCH1	UWB1.289	48h	Niraparib_vs_DMSO	0.229125	0.00202775	0.00773974	not regulated
Q9H2B2	SYT4	UWB1.289	48h	Niraparib_vs_DMSO	-0.20099	0.00321825	0.0112871	not regulated
Q9BTT0	ANP32E	UWB1.289	48h	Niraparib_vs_DMSO	-0.160564	0.0020365	0.00776891	not regulated
O94776	MTA2	UWB1.289	48h	Niraparib_vs_DMSO	-0.0652322	0.00206305	0.00785788	not regulated
P48637	GSS	UWB1.289	48h	Niraparib_vs_DMSO	0.069069	0.00206467	0.00785788	not regulated
O95396	MOCS3	UWB1.289	48h	Niraparib_vs_DMSO	0.168911	0.00206477	0.00785788	not regulated
Q7RTP6	MICAL3	UWB1.289	48h	Niraparib_vs_DMSO	-0.0666568	0.00206483	0.00785788	not regulated
Q9Y217	MTMR6	UWB1.289	48h	Niraparib_vs_DMSO	-0.127153	0.0020654	0.00785788	not regulated
Q9P0S9	TMEM14C	UWB1.289	48h	Niraparib_vs_DMSO	1.03954	0.00238504	0.00885871	regulated
Q9UDT6	CLIP2	UWB1.289	48h	Niraparib_vs_DMSO	0.12055	0.00207479	0.0078851	not regulated
Q5ST30	VARS2	UWB1.289	48h	Niraparib_vs_DMSO	-0.128357	0.00208618	0.00791983	not regulated
Q03014	HHEX	UWB1.289	48h	Niraparib_vs_DMSO	0.167416	0.00330259	0.0115027	not regulated
O60825	PFKFB2	UWB1.289	48h	Niraparib_vs_DMSO	0.0911946	0.00209467	0.00794779	not regulated
Q70CQ4	USP31	UWB1.289	48h	Niraparib_vs_DMSO	-0.166801	0.00332836	0.0115639	not regulated
P22415	USF1	UWB1.289	48h	Niraparib_vs_DMSO	-0.18502	0.00210618	0.00798714	not regulated
Q7Z3E2	CCDC186	UWB1.289	48h	Niraparib_vs_DMSO	0.119832	0.00210892	0.00798895	not regulated
P05556	ITGB1	UWB1.289	48h	Niraparib_vs_DMSO	-0.155385	0.00211311	0.00799771	not regulated
Q92698	RAD54L	UWB1.289	48h	Niraparib_vs_DMSO	0.1894	0.0021135	0.00799771	not regulated
Q9HAC8	UBTD1	UWB1.289	48h	Niraparib_vs_DMSO	-0.144303	0.00246023	0.00906744	not regulated
P52824	DGKQ	UWB1.289	48h	Niraparib_vs_DMSO	-0.180127	0.00246054	0.00906744	not regulated
Q9BS40	LXN	UWB1.289	48h	Niraparib_vs_DMSO	-0.1242	0.0021399	0.00809008	not regulated
Q9P0T4	ZNF581	UWB1.289	48h	Niraparib_vs_DMSO	-0.220563	0.00214021	0.00809008	not regulated
Q8IXT5	RBM12B	UWB1.289	48h	Niraparib_vs_DMSO	-0.101049	0.00214929	0.00811569	not regulated
P16455	MGMT	UWB1.289	48h	Niraparib_vs_DMSO	-0.128688	0.00215832	0.00814545	not regulated
Q6PI78	TMEM65	UWB1.289	48h	Niraparib_vs_DMSO	0.226454	0.00215993	0.00814716	not regulated
P10253	GAA	UWB1.289	48h	Niraparib_vs_DMSO	0.0811401	0.00216487	0.0081614	not regulated
Q7Z392	TRAPPC11	UWB1.289	48h	Niraparib_vs_DMSO	0.164837	0.00216614	0.00816182	not regulated
Q96GX5	MASTL	UWB1.289	48h	Niraparib_vs_DMSO	0.109557	0.00220409	0.00830039	not regulated
Q9H9A6	LRRC40	UWB1.289	48h	Niraparib_vs_DMSO	0.0896394	0.00220555	0.00830146	not regulated
Q6IBW4	NCAPH2	UWB1.289	48h	Niraparib_vs_DMSO	0.0962109	0.00220763	0.00830485	not regulated
P55285	CDH6	UWB1.289	48h	Niraparib_vs_DMSO	0.108296	0.00221388	0.00832392	not regulated
P47895	ALDH1A3	UWB1.289	48h	Niraparib_vs_DMSO	0.103272	0.00222505	0.00836144	not regulated
Q86UP2	KTN1	UWB1.289	48h	Niraparib_vs_DMSO	-0.122284	0.00223003	0.00837378	not regulated
Q02742	GCNT1	UWB1.289	48h	Niraparib_vs_DMSO	0.263343	0.0035355	0.0121755	not regulated
Q9Y4D8	HECTD4	UWB1.289	48h	Niraparib_vs_DMSO	0.0930338	0.0022509	0.00844506	not regulated
Q8N108	MIER1	UWB1.289	48h	Niraparib_vs_DMSO	-0.0833576	0.00225672	0.00846241	not regulated
Q8NDX6	ZNF740	UWB1.289	48h	Niraparib_vs_DMSO	-0.183551	0.00226243	0.00847929	not regulated
Q9UPQ7	PDZRN3	UWB1.289	48h	Niraparib_vs_DMSO	0.279877	0.00260634	0.00952504	not regulated
Q9H4A5	GOLPH3L	UWB1.289	48h	Niraparib_vs_DMSO	0.0898529	0.00226878	0.00849856	not regulated
P33908	MAN1A1	UWB1.289	48h	Niraparib_vs_DMSO	0.174303	0.00261773	0.00955673	not regulated
Q99622	C12orf57	UWB1.289	48h	Niraparib_vs_DMSO	0.18128	0.00227597	0.00852097	not regulated
O75845	SC5D	UWB1.289	48h	Niraparib_vs_DMSO	-0.19458	0.00262196	0.00956723	not regulated
Q9NZ63	C9orf78	UWB1.289	48h	Niraparib_vs_DMSO	-0.0826872	0.00229148	0.00856993	not regulated
P50542	PEX5	UWB1.289	48h	Niraparib_vs_DMSO	0.102857	0.00229494	0.00857834	not regulated
Q03135	CAV1	UWB1.289	48h	Niraparib_vs_DMSO	-0.131185	0.0022999	0.00859231	not regulated
Q9NVI1	FANCI	UWB1.289	48h	Niraparib_vs_DMSO	-0.112105	0.00232185	0.0086697	not regulated
Q9H792	PEAK1	UWB1.289	48h	Niraparib_vs_DMSO	0.113674	0.00233174	0.00870203	not regulated
Q9BRK4	LZTS2	UWB1.289	48h	Niraparib_vs_DMSO	-0.143434	0.00233945	0.00871999	not regulated
O75340	PDCD6	UWB1.289	48h	Niraparib_vs_DMSO	0.19226	0.00233965	0.00871999	not regulated
O14745	SLC9A3R1	UWB1.289	48h	Niraparib_vs_DMSO	-0.0914372	0.00234026	0.00871999	not regulated
Q9P219	CCDC88C	UWB1.289	48h	Niraparib_vs_DMSO	-0.0867491	0.00234585	0.00873619	not regulated
O94955	RHOBTB3	UWB1.289	48h	Niraparib_vs_DMSO	-0.152837	0.00270745	0.00984859	not regulated
O95989	NUDT3	UWB1.289	48h	Niraparib_vs_DMSO	-0.122833	0.00235463	0.00876423	not regulated
Q6N043	ZNF280D	UWB1.289	48h	Niraparib_vs_DMSO	-0.176905	0.00271798	0.00988176	not regulated
P23378	GLDC	UWB1.289	48h	Niraparib_vs_DMSO	-0.152684	0.00272217	0.00989192	not regulated
Q7Z3E5	ARMC9	UWB1.289	48h	Niraparib_vs_DMSO	-0.148573	0.00238102	0.00885355	not regulated
Q9BV40	VAMP8	UWB1.289	48h	Niraparib_vs_DMSO	0.187228	0.00238114	0.00885355	not regulated
Q9BXW9	FANCD2	UWB1.289	48h	Niraparib_vs_DMSO	-0.208114	0.00238255	0.00885413	not regulated
P98082	DAB2	UWB1.289	48h	Niraparib_vs_DMSO	0.219228	0.00239137	0.0088745	not regulated
Q96GM8	TOE1	UWB1.289	48h	Niraparib_vs_DMSO	-0.15257	0.00239181	0.0088745	not regulated
Q9H9P8	L2HGDH	UWB1.289	48h	Niraparib_vs_DMSO	0.105824	0.00239314	0.00887476	not regulated
Q96TA2	YME1L1	UWB1.289	48h	Niraparib_vs_DMSO	-0.085624	0.00239623	0.00888154	not regulated
Q8NFH8	REPS2	UWB1.289	48h	Niraparib_vs_DMSO	0.126594	0.00240559	0.00891156	not regulated
Q9UJS0	SLC25A13	UWB1.289	48h	Niraparib_vs_DMSO	0.14626	0.00242496	0.00897858	not regulated
Q8N999	C12orf29	UWB1.289	48h	Niraparib_vs_DMSO	-0.101291	0.00243009	0.00899287	not regulated
Q8IWZ3	ANKHD1	UWB1.289	48h	Niraparib_vs_DMSO	0.0867194	0.00243368	0.00900142	not regulated
Q99633	PRPF18	UWB1.289	48h	Niraparib_vs_DMSO	-0.088205	0.00244017	0.00902068	not regulated
Q9BXP5	SRRT	UWB1.289	48h	Niraparib_vs_DMSO	-0.0598703	0.00244381	0.00902939	not regulated
P22102	GART	UWB1.289	48h	Niraparib_vs_DMSO	0.178054	0.00245529	0.00906233	not regulated
Q8NBJ4	GOLM1	UWB1.289	48h	Niraparib_vs_DMSO	-0.128017	0.00246005	0.00906744	not regulated
P12270	TPR	UWB1.289	48h	Niraparib_vs_DMSO	-0.067596	0.00246745	0.00908815	not regulated
Q9H0U9	TSPYL1	UWB1.289	48h	Niraparib_vs_DMSO	-0.297055	0.00248974	0.00916444	not regulated
Q9Y6Y8	SEC23IP	UWB1.289	48h	Niraparib_vs_DMSO	0.0794493	0.00249076	0.00916444	not regulated
Q6ZMK1	CYHR1	UWB1.289	48h	Niraparib_vs_DMSO	0.246047	0.00250613	0.00921147	not regulated
Q8N4J0	CARNMT1	UWB1.289	48h	Niraparib_vs_DMSO	-0.166023	0.00250616	0.00921147	not regulated
O00483	NDUFA4	UWB1.289	48h	Niraparib_vs_DMSO	-0.140934	0.00251317	0.00923243	not regulated
O00754	MAN2B1	UWB1.289	48h	Niraparib_vs_DMSO	0.0988073	0.00252291	0.0092634	not regulated
Q8NEM7	SUPT20H	UWB1.289	48h	Niraparib_vs_DMSO	-0.166959	0.003947	0.0133576	not regulated
Q16890	TPD52L1	UWB1.289	48h	Niraparib_vs_DMSO	-0.135606	0.00254344	0.00933388	not regulated
Q5SVS4	SLC25A30	UWB1.289	48h	Niraparib_vs_DMSO	0.311086	0.00292119	0.0104534	not regulated
Q9NXG6	P4HTM	UWB1.289	48h	Niraparib_vs_DMSO	0.11592	0.00254823	0.00934662	not regulated
P68104	EEF1A1	UWB1.289	48h	Niraparib_vs_DMSO	0.0777483	0.00255161	0.00935413	not regulated
O96017	CHEK2	UWB1.289	48h	Niraparib_vs_DMSO	0.113748	0.00256534	0.00939652	not regulated
Q86V48	LUZP1	UWB1.289	48h	Niraparib_vs_DMSO	0.069934	0.00256584	0.00939652	not regulated
P17676	CEBPB	UWB1.289	48h	Niraparib_vs_DMSO	-0.130293	0.00257361	0.00942009	not regulated
P32321	DCTD	UWB1.289	48h	Niraparib_vs_DMSO	0.180211	0.0026006	0.00951393	not regulated
A0AVF1	TTC26	UWB1.289	48h	Niraparib_vs_DMSO	0.24671	0.00260456	0.00952347	not regulated
Q9UIJ7	AK3	UWB1.289	48h	Niraparib_vs_DMSO	0.0863078	0.00261315	0.00954496	not regulated
O95870	ABHD16A	UWB1.289	48h	Niraparib_vs_DMSO	0.15145	0.00263391	0.00960587	not regulated
Q8TDP1	RNASEH2C	UWB1.289	48h	Niraparib_vs_DMSO	-0.0869984	0.00305339	0.0108384	not regulated
O43405	COCH	UWB1.289	48h	Niraparib_vs_DMSO	0.145063	0.00306683	0.0108697	not regulated
P16435	POR	UWB1.289	48h	Niraparib_vs_DMSO	0.080316	0.00268127	0.00976342	not regulated
Q9UMR2	DDX19B	UWB1.289	48h	Niraparib_vs_DMSO	-0.267285	0.00416616	0.0139784	not regulated
Q15751	HERC1	UWB1.289	48h	Niraparib_vs_DMSO	0.117596	0.00269883	0.00982228	not regulated
Q9NX40	OCIAD1	UWB1.289	48h	Niraparib_vs_DMSO	-0.114937	0.00274264	0.00996117	not regulated
P49366	DHPS	UWB1.289	48h	Niraparib_vs_DMSO	-0.0837549	0.00274957	0.00998119	not regulated
Q06210	GFPT1	UWB1.289	48h	Niraparib_vs_DMSO	0.0769046	0.00275864	0.0100038	not regulated
Q86V88	MDP1	UWB1.289	48h	Niraparib_vs_DMSO	-0.134251	0.00276135	0.010005	not regulated
P35998	PSMC2	UWB1.289	48h	Niraparib_vs_DMSO	-0.0643797	0.00276182	0.010005	not regulated
Q8TD22	SFXN5	UWB1.289	48h	Niraparib_vs_DMSO	0.187246	0.00276345	0.0100058	not regulated
Q9UJ68	MSRA	UWB1.289	48h	Niraparib_vs_DMSO	-0.103773	0.00276563	0.0100085	not regulated
P46459	NSF	UWB1.289	48h	Niraparib_vs_DMSO	0.073372	0.00277323	0.0100309	not regulated
Q6ULP2	AFTPH	UWB1.289	48h	Niraparib_vs_DMSO	0.0882014	0.00277722	0.0100381	not regulated
P23508	MCC	UWB1.289	48h	Niraparib_vs_DMSO	0.199875	0.00277807	0.0100381	not regulated
O43639	NCK2	UWB1.289	48h	Niraparib_vs_DMSO	-0.0880576	0.00278404	0.0100494	not regulated
Q13454	TUSC3	UWB1.289	48h	Niraparib_vs_DMSO	0.110928	0.00281209	0.0101402	not regulated
Q8N392	ARHGAP18	UWB1.289	48h	Niraparib_vs_DMSO	-0.105761	0.00281535	0.0101468	not regulated
P55209	NAP1L1	UWB1.289	48h	Niraparib_vs_DMSO	0.101141	0.00283569	0.0102148	not regulated
Q9UHN6	CEMIP2	UWB1.289	48h	Niraparib_vs_DMSO	-0.129608	0.00283989	0.0102248	not regulated
Q06547	GABPB1	UWB1.289	48h	Niraparib_vs_DMSO	-0.140026	0.00284742	0.0102388	not regulated
P63104	YWHAZ	UWB1.289	48h	Niraparib_vs_DMSO	-0.102455	0.00284816	0.0102388	not regulated
Q3MIP1	ITPRIPL2	UWB1.289	48h	Niraparib_vs_DMSO	0.147875	0.00285312	0.0102514	not regulated
Q16881	TXNRD1	UWB1.289	48h	Niraparib_vs_DMSO	-0.0890932	0.00285793	0.0102635	not regulated
Q9Y426	C2CD2	UWB1.289	48h	Niraparib_vs_DMSO	-0.117813	0.00327959	0.0114509	not regulated
Q9P2F9	ZNF319	UWB1.289	48h	Niraparib_vs_DMSO	-0.380026	0.00442723	0.0147543	not regulated
Q9P2D3	HEATR5B	UWB1.289	48h	Niraparib_vs_DMSO	0.070832	0.00286931	0.0102991	not regulated
Q9NQ89	C12orf4	UWB1.289	48h	Niraparib_vs_DMSO	0.142415	0.00329096	0.0114736	not regulated
B3KU38	IQCJ-SCHIP1	UWB1.289	48h	Niraparib_vs_DMSO	-0.191142	0.00287856	0.0103271	not regulated
Q14155	ARHGEF7	UWB1.289	48h	Niraparib_vs_DMSO	0.0837797	0.00290233	0.0104036	not regulated
Q12981	BNIP1	UWB1.289	48h	Niraparib_vs_DMSO	-0.100792	0.00290395	0.0104036	not regulated
Q8IX01	SUGP2	UWB1.289	48h	Niraparib_vs_DMSO	0.076039	0.00290434	0.0104036	not regulated
Q86WB0	ZC3HC1	UWB1.289	48h	Niraparib_vs_DMSO	0.112923	0.00292069	0.0104534	not regulated
Q9UKB1	FBXW11	UWB1.289	48h	Niraparib_vs_DMSO	0.166167	0.00293457	0.0104959	not regulated
Q6UWP2	DHRS11	UWB1.289	48h	Niraparib_vs_DMSO	0.259799	0.00452551	0.0150126	not regulated
Q9Y467	SALL2	UWB1.289	48h	Niraparib_vs_DMSO	0.24922	0.00295204	0.0105477	not regulated
Q12913	PTPRJ	UWB1.289	48h	Niraparib_vs_DMSO	-0.148434	0.00295789	0.0105633	not regulated
Q9BY43	CHMP4A	UWB1.289	48h	Niraparib_vs_DMSO	0.513245	0.00296393	0.0105741	not regulated
O76080	ZFAND5	UWB1.289	48h	Niraparib_vs_DMSO	-0.12848	0.00296829	0.0105843	not regulated
Q8TEP8	CEP192	UWB1.289	48h	Niraparib_vs_DMSO	-0.113876	0.00297797	0.0106084	not regulated
P49137	MAPKAPK2	UWB1.289	48h	Niraparib_vs_DMSO	-0.104003	0.00297806	0.0106084	not regulated
Q8N766	EMC1	UWB1.289	48h	Niraparib_vs_DMSO	0.139179	0.00299337	0.0106573	not regulated
Q92558	WASF1	UWB1.289	48h	Niraparib_vs_DMSO	0.118002	0.00299482	0.0106573	not regulated
Q9H490	PIGU	UWB1.289	48h	Niraparib_vs_DMSO	0.396609	0.00344359	0.011925	not regulated
P51580	TPMT	UWB1.289	48h	Niraparib_vs_DMSO	0.211492	0.00301863	0.0107366	not regulated
Q6ZU80	CEP128	UWB1.289	48h	Niraparib_vs_DMSO	-0.181018	0.00303912	0.0107986	not regulated
P49821	NDUFV1	UWB1.289	48h	Niraparib_vs_DMSO	-0.0853489	0.00304077	0.010799	not regulated
P09382	LGALS1	UWB1.289	48h	Niraparib_vs_DMSO	-0.0842987	0.00305587	0.0108417	not regulated
[truncated: 114,655 more rows]
